# Supplementary material for: Computational purification of individual tumor gene expression profiles leads to significant improvements in prognostic prediction
Source: Genome Med. 2013 Mar 28;5(3):29. doi: 10.1186/gm433 (PMC3706990; doi:10.1186/gm433)
Supplement: Additional File 1 — ISOpure MATLAB code (ZIP format). [file gm433-S1.ZIP]

Archive with 83 entries (56 files):
- ISOpureMatlab/
- ISOpureMatlab/.DS_Store
- __MACOSX/
- __MACOSX/ISOpureMatlab/
- __MACOSX/ISOpureMatlab/._.DS_Store
- ISOpureMatlab/beer02natmed.mat
- ISOpureMatlab/example.m
- ISOpureMatlab/ISOpureS1/
- ISOpureMatlab/ISOpureS1/.DS_Store
- __MACOSX/ISOpureMatlab/ISOpureS1/
- __MACOSX/ISOpureMatlab/ISOpureS1/._.DS_Store
- ISOpureMatlab/ISOpureS1/model-core/
- ISOpureMatlab/ISOpureS1/model-core/compute_loglikelihood.m
- ISOpureMatlab/ISOpureS1/model-core/learnmodel.m
- __MACOSX/ISOpureMatlab/ISOpureS1/model-core/
- __MACOSX/ISOpureMatlab/ISOpureS1/model-core/._learnmodel.m
- ISOpureMatlab/ISOpureS1/model-core/new_model.m
- ISOpureMatlab/ISOpureS1/model-core/optmodel.m
- __MACOSX/ISOpureMatlab/ISOpureS1/model-core/._optmodel.m
- ISOpureMatlab/ISOpureS1/model-optimize/
- ISOpureMatlab/ISOpureS1/model-optimize/.DS_Store
- ISOpureMatlab/ISOpureS1/model-optimize/cg_code/
- ISOpureMatlab/ISOpureS1/model-optimize/cg_code/rminimize.m
- ISOpureMatlab/ISOpureS1/model-optimize/kappa/
- ISOpureMatlab/ISOpureS1/model-optimize/kappa/kappa_compute_loglikelihood.m
- ISOpureMatlab/ISOpureS1/model-optimize/kappa/kappa_obj.m
- ISOpureMatlab/ISOpureS1/model-optimize/mm/
- ISOpureMatlab/ISOpureS1/model-optimize/mm/mm_obj.m
- ISOpureMatlab/ISOpureS1/model-optimize/omega/
- ISOpureMatlab/ISOpureS1/model-optimize/omega/omega_compute_loglikelihood.m
- ISOpureMatlab/ISOpureS1/model-optimize/omega/omega_obj.m
- ISOpureMatlab/ISOpureS1/model-optimize/opt_kappa.m
- ISOpureMatlab/ISOpureS1/model-optimize/opt_mm.m
- ISOpureMatlab/ISOpureS1/model-optimize/opt_omega.m
- ISOpureMatlab/ISOpureS1/model-optimize/opt_theta.m
- ISOpureMatlab/ISOpureS1/model-optimize/opt_vv.m
- ISOpureMatlab/ISOpureS1/model-optimize/theta/
- ISOpureMatlab/ISOpureS1/model-optimize/theta/theta_compute_loglikelihood.m
- ISOpureMatlab/ISOpureS1/model-optimize/theta/theta_obj.m
- ISOpureMatlab/ISOpureS1/model-optimize/vv/
- ISOpureMatlab/ISOpureS1/model-optimize/vv/vv_compute_loglikelihood.m
- ISOpureMatlab/ISOpureS1/model-optimize/vv/vv_obj.m
- ISOpureMatlab/ISOpureS1/util/
- ISOpureMatlab/ISOpureS1/util/logsum.m
- ISOpureMatlab/ISOpureS2/
- ISOpureMatlab/ISOpureS2/.DS_Store
- __MACOSX/ISOpureMatlab/ISOpureS2/
- __MACOSX/ISOpureMatlab/ISOpureS2/._.DS_Store
- ISOpureMatlab/ISOpureS2/model-core/
- ISOpureMatlab/ISOpureS2/model-core/compute_loglikelihood.m
- ISOpureMatlab/ISOpureS2/model-core/learnmodel.m
- __MACOSX/ISOpureMatlab/ISOpureS2/model-core/
- __MACOSX/ISOpureMatlab/ISOpureS2/model-core/._learnmodel.m
- ISOpureMatlab/ISOpureS2/model-core/new_model.m
- ISOpureMatlab/ISOpureS2/model-core/optmodel.m
- __MACOSX/ISOpureMatlab/ISOpureS2/model-core/._optmodel.m
- ISOpureMatlab/ISOpureS2/model-optimize/
- ISOpureMatlab/ISOpureS2/model-optimize/cc/
- ISOpureMatlab/ISOpureS2/model-optimize/cc/cc_compute_loglikelihood.m
- ISOpureMatlab/ISOpureS2/model-optimize/cc/cc_obj.m
- ISOpureMatlab/ISOpureS2/model-optimize/cg_code/
- ISOpureMatlab/ISOpureS2/model-optimize/cg_code/checkgrad.m
- ISOpureMatlab/ISOpureS2/model-optimize/cg_code/rminimize.m
- ISOpureMatlab/ISOpureS2/model-optimize/kappa/
- ISOpureMatlab/ISOpureS2/model-optimize/kappa/kappa_compute_loglikelihood.m
- ISOpureMatlab/ISOpureS2/model-optimize/kappa/kappa_obj.m
- ISOpureMatlab/ISOpureS2/model-optimize/omega/
- ISOpureMatlab/ISOpureS2/model-optimize/omega/omega_compute_loglikelihood.m
- ISOpureMatlab/ISOpureS2/model-optimize/omega/omega_obj.m
- ISOpureMatlab/ISOpureS2/model-optimize/opt_cc.m
- ISOpureMatlab/ISOpureS2/model-optimize/opt_kappa.m
- ISOpureMatlab/ISOpureS2/model-optimize/opt_omega.m
- ISOpureMatlab/ISOpureS2/model-optimize/opt_theta.m
- ISOpureMatlab/ISOpureS2/model-optimize/opt_vv.m
- ISOpureMatlab/ISOpureS2/model-optimize/theta/
- ISOpureMatlab/ISOpureS2/model-optimize/theta/theta_compute_loglikelihood.m
- ISOpureMatlab/ISOpureS2/model-optimize/theta/theta_obj.m
- ISOpureMatlab/ISOpureS2/model-optimize/vv/
- ISOpureMatlab/ISOpureS2/model-optimize/vv/vv_compute_loglikelihood.m
- ISOpureMatlab/ISOpureS2/model-optimize/vv/vv_obj.m
- ISOpureMatlab/ISOpureS2/util/
- ISOpureMatlab/ISOpureS2/util/logsum.m
- ISOpureMatlab/README.txt
