# Supplementary material for: Computational purification of individual tumor gene expression profiles leads to significant improvements in prognostic prediction
Source: Genome Med. 2013 Mar 28;5(3):29. doi: 10.1186/gm433 (PMC3706990; doi:10.1186/gm433)
Supplement: Additional File 1 — ISOpure MATLAB code (ZIP format). [file gm433-S1.ZIP › ISOpureMatlab/ISOpureS1/model-optimize/omega/omega_compute_loglikelihood.m]

function loglikelihood = omega_compute_loglikelihood(omega, tumordata, model)
% function loglikelihood = omega_compute_loglikelihood(omega, tumordata, model)
% computes the part of the loglikelihood function relevant to optimizing
% omega 

kappaomegaPP = model.kappa * omega' * model.PPtranspose;

loglikelihood = gammaln(sum(kappaomegaPP)) - sum(gammaln(kappaomegaPP)) + (kappaomegaPP-1)*(model.log_all_rates(end,:)');
