# Supplementary material for: Computational purification of individual tumor gene expression profiles leads to significant improvements in prognostic prediction
Source: Genome Med. 2013 Mar 28;5(3):29. doi: 10.1186/gm433 (PMC3706990; doi:10.1186/gm433)
Supplement: Additional File 1 — ISOpure MATLAB code (ZIP format). [file gm433-S1.ZIP › ISOpureMatlab/ISOpureS1/model-optimize/theta/theta_compute_loglikelihood.m]

function loglikelihood = theta_compute_loglikelihood(theta, tumordata, dd, model)
% computes portion of log likelihood function that is relevant to
% optimization of theta
loglikelihood = (model.vv-1) * log(theta');
W = size(model.log_all_rates,2);
K = size(model.log_all_rates,1);

log_P_t_given_theta = logsum(   repmat( log(theta), W, 1)' + model.log_all_rates    , 1);
loglikelihood = loglikelihood + (log_P_t_given_theta * tumordata(:,dd));
