# Supplementary material for: Computational purification of individual tumor gene expression profiles leads to significant improvements in prognostic prediction
Source: Genome Med. 2013 Mar 28;5(3):29. doi: 10.1186/gm433 (PMC3706990; doi:10.1186/gm433)
Supplement: Additional File 1 — ISOpure MATLAB code (ZIP format). [file gm433-S1.ZIP › ISOpureMatlab/ISOpureS1/model-optimize/vv/vv_compute_loglikelihood.m]

function loglikelihood = vv_compute_loglikelihood(vv, sum_log_theta, DD)
% function loglikelihood = vv_compute_loglikelihood(vv, sum_log_theta, DD)
% computes the part of the loglikelihood function relevant to optimizing vv

loglikelihood = DD * (gammaln(sum(vv)) - sum(gammaln(vv))) + ((vv - 1)*sum_log_theta');
