# Supplementary material for: Computational purification of individual tumor gene expression profiles leads to significant improvements in prognostic prediction
Source: Genome Med. 2013 Mar 28;5(3):29. doi: 10.1186/gm433 (PMC3706990; doi:10.1186/gm433)
Supplement: Additional File 1 — ISOpure MATLAB code (ZIP format). [file gm433-S1.ZIP › ISOpureMatlab/ISOpureS2/model-core/new_model.m]

function model = new_model(tumordata, kappa, INITIAL_VV, PPtranspose, BBtranspose)
%function model = new_model(tumordata, kappa, INITIAL_VV, PPtranspose, BBtranspose)
% Generates a new model structure to hold parameters

model.vv = INITIAL_VV;
model.log_BBtranspose = log(BBtranspose);
model.PPtranspose = PPtranspose;

D = size(tumordata,2);
K = length(model.vv);

model.kappa = ones(1,D) .* kappa;

P = size(PPtranspose, 1);
model.omega = zeros(D, P);
model.omega(:,:) = 1/P;

%initialize tumor-specific cancer profiles to the reference cancer profile
model.log_cc = model.omega*PPtranspose;
