# Supplementary material for: Computational purification of individual tumor gene expression profiles leads to significant improvements in prognostic prediction
Source: Genome Med. 2013 Mar 28;5(3):29. doi: 10.1186/gm433 (PMC3706990; doi:10.1186/gm433)
Supplement: Additional File 1 — ISOpure MATLAB code (ZIP format). [file gm433-S1.ZIP › ISOpureMatlab/ISOpureS2/model-optimize/kappa/kappa_compute_loglikelihood.m]

function loglikelihood = kappa_compute_loglikelihood(kappa, model)
%function loglikelihood = kappa_compute_loglikelihood(kappa, model)
% computes the part of the loglikelihood function relevant to optimizing
% kappa

kappaomegaPP = kappa .* (model.omega*model.PPtranspose);


D = size(model.log_cc,1);
loglikelihood = 0;

for dd=1:D
    loglikelihood = loglikelihood + gammaln(sum(kappaomegaPP(dd,:))) - sum(gammaln(kappaomegaPP(dd,:)))   +   (kappaomegaPP(dd,:)-1)*model.log_cc(dd,:)';
end
