# Supplementary material for: Computational purification of individual tumor gene expression profiles leads to significant improvements in prognostic prediction
Source: Genome Med. 2013 Mar 28;5(3):29. doi: 10.1186/gm433 (PMC3706990; doi:10.1186/gm433)
Supplement: Additional File 1 — ISOpure MATLAB code (ZIP format). [file gm433-S1.ZIP › ISOpureMatlab/ISOpureS2/model-optimize/theta/theta_obj.m]

function [loglikelihood, deriv_loglikelihood] = theta_obj(ww, tumordata, dd, model)
%function [loglikelihood, deriv_loglikelihood] = theta_obj(ww, tumordata, dd, model)
% computes the part of the likelihood function relevant to optimizing
% theta (loglikelihood), as well as the derivative of the likelihood with respect to
% theta (deriv_loglikelihood)

remaining = 1-model.theta(dd,end);
expww = exp(ww');
theta = remaining .* expww ./ sum(expww);
alltheta = [theta model.theta(dd,end)];
loglikelihood = (model.vv-1) * log(alltheta');
W = size(model.log_BBtranspose,2);
K = size(model.theta,2);

log_all_rates = [model.log_BBtranspose; model.log_cc(dd,:)];

log_P_t_given_theta = logsum(   repmat( log(alltheta), W, 1)' + log_all_rates    , 1);
loglikelihood = loglikelihood + (log_P_t_given_theta * tumordata(:,dd));


dLdtheta = ((model.vv(1:(end-1))-1)./theta) +   sum(  exp(log_all_rates(1:(end-1),:) - repmat(log_P_t_given_theta, K-1,1))' .* repmat(tumordata(:,dd),1,K-1)         );

%change of variables
dthetadw = -(expww'*expww)./(sum(expww)^2);
dthetadw = dthetadw + diag(expww/sum(expww));
dthetadw = dthetadw.*remaining;

deriv_loglikelihood = (dLdtheta*dthetadw)';

%set the first derivative to be zero, to set the scale of the w's
deriv_loglikelihood(1) = 0;

%rasmussen's conjugate gradient method minimizes, so we negative the
%derivative and log likelihood
loglikelihood = -loglikelihood;
deriv_loglikelihood = -deriv_loglikelihood;
