# Supplementary material for: Computational purification of individual tumor gene expression profiles leads to significant improvements in prognostic prediction
Source: Genome Med. 2013 Mar 28;5(3):29. doi: 10.1186/gm433 (PMC3706990; doi:10.1186/gm433)
Supplement: Additional File 2 — ISOpure cancer profiles from the Beer and Bhattacharjee cohorts, and part of the Shedden cohorts (ZIP format). [file gm433-S2.ZIP › beerprofiles_purified.txt]

	AD10	AD2	AD3	AD5	AD6	AD7	AD8	L01	L02	L04	L05	L06	L08	L09	L100	L101	L102	L103	L104	L105	L106	L107	L108	L11	L111	L12	L13	L17	L18	L19	L20	L22	L23	L24	L25	L26	L27	L30	L31	L33	L34	L35	L36	L37	L38	L40	L41	L42	L43
NAT2	9.14010894125664	9.09777062893186	9.13612349953495	9.25055975933075	9.12221340606441	9.23502559032888	9.06118545158569	9.22097033827089	9.24072366582465	9.20005895014753	9.23492397496421	9.21226305679119	9.15027332003008	9.10204873332768	9.06061895832134	9.13952091908067	8.91932183782563	9.19749459120046	9.13247842233935	9.19904780063712	9.16934163677694	9.14485696058196	9.15482250966188	9.14261862339525	9.03452357447467	9.11411467354041	9.20277615239777	9.24762190162949	9.18587613109254	9.15678436415976	9.05969912258904	9.04457028533218	9.21110491491932	9.18057439667637	9.22243662996106	9.21653816369860	9.28291292475317	9.07016695572343	9.19788375544018	9.14794067368324	9.30280561101353	9.16368193956763	9.28583234380417	9.35431050903544	9.22832369098954	9.24254553706301	9.23420017490664	9.11897619109487	9.23946931897331
ADA	10.42650567013813	10.38934327654068	10.51919079768937	10.43637544039399	10.31604105569626	10.50331992732258	10.34914346534798	10.52770281764336	10.52845319688856	10.39943880953453	10.52196241413069	10.43054900586556	10.45536347837118	10.68496458873074	10.21133102435846	10.42147141400646	10.24563567712461	10.44514315469723	10.40608355514811	10.44734327194092	10.44020489877887	10.35347088478573	10.34805841118948	10.36707265396258	10.36668583045479	10.40370374146171	10.41752293376025	10.52453071401929	10.37498726384859	10.40919513591761	10.37357604981797	10.26944158590856	10.31964970432255	10.35408078445741	10.40248425635399	10.32707578499913	10.36719775823662	10.36528320682865	10.35106233191753	10.40760354895945	10.39276168419607	10.57887494916464	10.39699615600947	10.52729630287083	10.50613766505387	10.29786939840557	10.48652615037903	10.33353009559669	10.55571852731989
CDH2	7.28014538611047	7.28954583535422	7.32339158188159	7.33442958073086	7.37040285074551	7.34830071895299	7.25091646419088	7.42806777343961	7.39355565197382	7.32138863792844	7.31730160061861	7.28302687546042	7.46690595979379	7.36808948126477	7.18319088645304	7.29338691660440	7.20016915620667	7.27254288254577	7.28468905625587	7.35916912701318	7.36323853454600	7.19536229014667	7.24730186974254	7.29268406214016	7.27421619355669	7.27549227522359	7.40838632575991	7.34754075931520	7.31528613310764	7.31210986344863	7.23212997440682	7.21007081627584	7.26935703130197	7.28831723374447	7.35568814629065	7.25687973357668	7.43153508039000	7.37762159533994	7.27554630939717	7.36136022189008	7.40982979662611	7.41534691257095	7.37439266288830	7.41928961083041	7.36066077023599	7.38358668450907	7.40652792949841	7.29178849780482	7.36232910598643
GNPDA1	9.91921744188924	9.97945042981324	10.03513023722886	10.30591063443511	9.97843608335736	10.19203216864991	9.89891818193203	10.04672986284377	10.23369044451158	10.16350814964089	10.07246122812567	10.05972869629112	10.03472949437598	10.34990613616894	9.90027893581149	9.93019618625560	9.75695764837142	9.95453519093695	10.16303944590927	10.04082500716471	10.10034123406755	9.90945072669853	10.03102448663890	10.07472054738293	10.10962982765675	9.79144570524972	10.08890220118270	10.06748662592962	10.08968056288558	10.04510541884881	9.90125400574504	9.78620774690915	10.01839613922189	10.15020365577928	10.02142106584160	10.10167918900439	10.16524516794425	9.80652510129530	9.99196303088159	10.09551281831220	10.20688388493854	10.06453467817285	10.25066063782820	10.32762611378865	10.07919432484323	10.13450856371033	10.02857165996556	10.11818173420022	10.07130613355368
ZBTB33	7.63658907639113	7.66358384156940	7.68162329023724	7.74864249254624	7.58384767775484	7.67737877955506	7.76653551534072	8.17629755167863	7.72482804468921	7.62999271033003	7.69755458040594	7.65049414195859	7.61541379886168	7.75616327838219	7.68221715398414	7.71696232416866	7.60077050252045	7.70081417160504	7.68105428646013	7.70432683404394	7.79193842305818	8.12186113537516	7.95188220107972	7.63821529620560	7.67455143766258	7.54127100167066	7.68529617496747	7.65946449283038	7.70927605932528	7.75040683018264	7.64342773210919	7.75271793189317	7.74262935233072	7.69777463846949	7.74307189092787	7.67301343650610	7.71482592303232	7.65111328640085	7.80485855439299	7.72839214311538	7.76818218780866	7.69774988922578	7.75473093222993	7.79219659043104	7.75494942093355	7.71819211958370	7.74057229238833	7.73175448621554	7.69941952144377
CDH3	9.97639101245700	10.46598067904469	10.31420930413349	10.01004178684458	10.20627281366549	10.15316676616344	10.08673833889363	9.67602954956367	10.24456496525928	10.63277980507857	10.36298178545963	10.41117081171831	9.73719495886552	10.55382914003506	9.88771193487196	10.05685121470940	9.75716557597783	9.97423497941417	10.10425827598123	10.13577319258025	10.10339432786052	10.11855706502550	9.84078046070273	10.23417423721919	10.60685242127786	9.83420842786563	10.52589831077079	9.92871882119403	9.97252151820395	10.02810761688950	9.87043288135227	10.02854134699422	10.99284279153134	9.71386685779085	10.39270558094226	10.17679240062938	9.68362993924187	9.90257448696972	9.98490811276051	9.71223223381654	10.14377731568232	10.04269189857087	9.83138810420695	9.85361337944705	10.54191714997379	9.74345722303460	10.47771327111948	9.87651960197599	10.16064921777840
TANK	7.82683877102701	7.94066659539310	8.30716824790383	8.30678298475465	7.99117206628869	8.48477617868543	7.72705054659299	8.18333319710995	8.11462788310479	7.87496165436988	8.09515749054062	7.95723288575204	7.95269596544864	8.12039044994357	7.66914016581324	7.79452025859762	7.65692442821017	7.84897525712726	7.83169850370466	7.97954952922116	7.95794394539810	7.82894018640269	7.62182999709141	8.29007890557970	7.78359168338793	7.90767502619485	7.98061863465472	8.36350603696612	7.93152554923712	7.89274953764125	7.75618585223453	7.67924323186421	7.96849625564417	8.06939263354946	8.18241483908619	8.08876304154406	8.46660406810480	7.80341860547100	7.90145494928984	8.03354308387875	8.93571007815503	8.71818740611582	8.23762884139293	8.48352850600469	8.01580904424484	8.25148731475941	8.29942741207990	7.72812169178339	8.37441423427521
N/A	8.37276551257920	8.38769168084272	8.34408756600021	8.60535995843132	8.36697854433604	8.54930603441089	8.45280640650728	9.24149591260389	8.46636414262876	8.37814063784277	8.39075303626428	8.44160475594864	8.44912808672811	8.64150612652681	8.41508706047596	8.44364083157675	8.27827419895938	8.37188259359988	8.41596612459286	8.51349430225413	8.67168290836472	9.16205560020239	8.69540032611929	8.35185226825149	8.38819710675387	8.27540342791234	8.48089206784006	8.46906772079168	8.46144981199225	8.53261834025915	8.31844880471976	8.34054438353509	8.70073491632406	8.38644422786405	8.46835473895283	8.37627558656685	8.36749927053447	8.34860849843797	8.65966409403692	8.65713363907853	8.52724750360551	8.55950054497642	8.62644307040742	8.53299506984147	8.54750207249678	9.03143418231933	8.41855513084544	8.40002246907586	8.40980864618215
N/A	7.57129689905018	7.71272739961110	7.90501848943156	7.99076834088634	7.88118300109738	7.88460020323785	7.50675520882126	7.62359378293635	7.88407111345663	7.83330806934911	8.04834465744739	7.70595844741744	7.77870239846417	7.96649652233704	7.42346743431559	7.55259255823336	7.36169941462458	7.53187654961836	7.66938997017862	7.65338984410243	7.93139324301106	7.52126675067111	7.51168031754414	7.99922789740089	7.61510594367285	7.58034268730743	7.92139856958033	7.89716630080189	7.95730525567931	7.59831078596432	7.51060172129229	7.38814356925432	7.55440367899483	7.75500060927830	7.79923990624733	7.65308320667969	7.87443381904691	7.51526563140345	7.61128687713530	7.82540673599828	7.91808922981163	7.72408514660131	8.25115834154705	8.29023433824147	7.73377146792403	8.62149550748247	8.03951423584198	7.47256709383412	7.78253662815619
N/A	9.73354557633894	9.71043770711919	9.76893798636564	9.80579277204959	9.73308591832211	9.79144778895000	9.68483800779230	9.61390719843117	9.73508118513054	9.70512694797410	9.76490000858627	9.58524256987326	9.71165552504047	9.74584547287418	9.75802109634610	9.73356186840927	9.70729102461247	9.76996207967213	9.69217149494571	9.78530954353054	9.77111401094767	9.70469035706498	9.71252468054160	9.75020346547828	9.78875685723262	9.65395524950809	9.74641636862806	9.76100993754179	9.74825460453246	9.77387250394375	9.70021957100236	9.72834351716908	9.76941055717594	9.74355222669532	9.78800371569504	9.66178974042578	9.65884803948045	9.66521638773094	9.74930384272846	9.75480596352351	9.76363483143920	9.77090209203397	9.74728080726837	9.75706938198189	9.79762708222533	9.72661616740980	9.72572483638810	9.79652757856662	9.76192537197654
N/A	8.86201927103430	8.93060665645951	8.91887487837947	8.97597426386624	9.06838371272678	8.87686175217601	8.82351322910735	8.74020395447347	9.00884285323331	8.94239363595210	9.09800495283364	8.95801105170214	8.94063010770915	8.92236480901818	9.22157429001359	8.99955409847221	8.54813813857246	9.33543988836830	9.05871140844459	8.85967007975161	9.23307361519003	9.20354120275361	9.07651740481933	9.09845570455246	8.94460772209631	8.80331492192332	9.03092825302814	8.95949172795506	8.90306514114098	8.97981411476822	8.84064552731483	8.81083247488988	9.05735153403176	9.02370381880276	8.98408107548980	9.02091921204784	9.01829880076757	8.71260088306517	9.07494460406837	8.99335896830983	8.98460252424512	8.99241992716176	9.09124086714347	9.10631903808529	8.99583911940377	9.00605491146094	9.04655786547868	9.19210323148220	8.98415845291985
N/A	8.87116357500156	8.88644652906975	8.84132393249374	8.82010382815766	8.87584265500476	8.83457298255007	8.89086359944847	8.75648126708757	8.79992055173868	8.86363859957774	8.78943630411844	8.75668049746067	8.77522541361754	8.78793228495673	9.14427087899090	8.94530992334206	9.08322395955981	8.93347224696592	8.80184510693682	8.91829539745092	8.89128595017326	8.78376607474324	9.00019787784149	8.74319872726385	8.90720896090492	9.08812153806510	8.77711724234983	8.90310020108580	8.85810578889400	8.87903956539483	8.98632231314046	8.83403266289109	8.76413161346781	8.81667821135106	8.86034134154303	8.82929407767253	8.77805592559112	9.11692183388303	8.79783923556159	8.75260640830469	8.68618937009638	8.68588728509948	8.64491363580266	8.78994759896101	8.88514803949819	8.90268911491358	8.82915125781128	8.88486197193027	8.86713420180737
N/A	9.18553208357230	9.20991350009747	9.20266654129632	9.31654833522473	9.36639644894227	9.39917064643695	9.16047401779876	9.23703162069662	9.30824607573084	9.26469808330610	9.30841159179708	9.21308163511488	9.23251798282849	9.27585395589173	9.05576772792207	9.13372995176582	8.90313064821128	9.22553291109345	9.20973032973241	9.29091975443364	9.32931067060050	9.17190983889879	9.25857081479257	9.41000335955906	9.20320647929533	9.10893903604370	9.35467050383217	9.26824640697657	9.29600353840734	9.29700729689328	9.10837759706648	9.09840120875415	9.28713258096541	9.25634569761209	9.24611417824681	9.53796693673010	9.74418666246758	9.11597679865278	9.25895257572093	9.27381554510516	9.71493381315639	9.49098353529803	9.91213374798325	9.41613886966162	9.29500567985578	9.46781809513570	9.25350167685126	9.15767729407729	9.42211249851800
CDH4	10.02130700993254	10.00562563637238	10.09677504823313	10.02883573040430	9.99004176445207	10.16161962457536	9.95292648382040	10.23885525586251	10.09312024150352	10.02115960939733	10.07647230072281	10.16740426141872	10.07685595659600	10.05851648042739	9.88731144340410	9.99077179221735	9.85028737121517	10.02371429893177	10.03721139914515	10.02248560993054	10.08881627778105	10.05101369550916	10.04527611743527	10.08111153292718	10.04553348436879	9.96878138903985	10.06401192568476	10.06062225300386	10.04553730075609	10.04843384864129	9.96055095942234	9.90209385919340	10.07126799727930	10.04361562055281	10.06186730167876	10.01213213840898	10.04166577896464	9.90680334916289	9.99593222371186	10.05622680165074	10.11344407566522	10.09473312875232	10.04027304808500	10.00288538921718	10.11701622131734	10.05038819442356	9.99834653250059	10.05290795013946	10.02755845198039
TROAP	10.15277615091732	10.16035338378154	10.25794079617617	10.13716747644509	10.08849873199923	10.08413620611057	10.24896684529966	10.14927989246214	10.14030861634404	10.19898398489647	10.08172617960041	10.11211394153865	10.09912945812170	10.14919535904147	10.26578423225356	10.27469073471378	10.35752994237641	10.23114185054212	10.21182242705641	10.20473148079690	10.17905371815265	9.99163067845753	10.21220401029198	9.97320408248962	10.13967552130635	10.17365992057226	10.08527447211804	10.19385095389144	10.12956379174128	10.15853235726529	10.17512549232427	10.22072243159334	10.11773474861918	10.16246246647643	10.13158164437275	10.08557743632734	10.15910420558552	10.40363070222650	10.00845678789896	10.09564688289703	10.27149358016576	10.08316060240432	10.07643092362490	10.18722229441079	10.24726874549235	10.07283098105848	10.07790555131700	10.23515882610922	10.25954889574103
PIGK	7.13629081790991	7.16812269591980	7.17975452537318	7.18198559657132	7.19986440380855	7.25221110578002	7.11555848300675	7.17149123069162	7.17899054437146	7.14133932774310	7.26874467376940	7.20501039419069	7.12720723153068	7.24097304549964	7.09552937195147	7.17265464850506	6.96383755439955	7.18593414736845	7.10728604735863	7.17533420353450	7.22258686587409	7.10429835497998	7.09990267076349	7.21358835898525	7.14456942205686	7.13468605437945	7.18733755395083	7.21254743986137	7.14269295264715	7.15864916552256	7.10047818457962	7.02207806093534	7.32569705065379	7.18512533715264	7.17491800682560	7.24557644666252	7.27653211665842	7.11974467927111	7.23782132506417	7.26943513468232	7.27467411326836	7.30806904088710	7.33508554110719	7.31702941854546	7.21676610252755	7.19189817306998	7.22612070725241	7.14594764899456	7.24787230648231
CDH5	7.32999175173048	7.36782675160033	7.24825514230607	6.92585915984081	7.12654393614034	7.02855476263734	7.44506697886702	6.80683257403843	7.12037320775732	7.38776863303325	7.31813457107061	7.13023684269027	7.25010355742071	7.22083815236602	7.10434177309581	7.03110431351192	7.22200679053207	7.05958564270640	7.01564472524985	7.01599262920331	7.05662662363068	7.00438895681582	7.02450069365993	7.10165961906434	7.15982798722214	7.29687431378268	7.04262474721249	7.30771167390148	6.99085107105484	7.09084529668839	7.08425494010593	7.11175380531327	7.26453593628888	7.23638094084050	6.94463177651876	7.29724000212782	7.38467185058775	7.03479385347309	7.02363580787856	7.07031203568335	7.09639005197671	6.97993334219866	7.00398965092948	7.10554252759654	7.15947973562773	7.00489632245296	6.90893156021325	6.90782181022405	7.05695353601609
CHAF1A	9.32351476217942	9.22744162777044	9.17126455012313	9.13734522264211	9.14920164097535	9.13327146083870	9.30463352025275	9.11034077136445	9.16858114321741	9.39249505083300	9.24574285882192	9.10123099983781	9.08093801072960	9.25393243232699	9.19834282450645	9.27974877323258	9.23246548781170	9.25914218987357	9.21170466919011	9.25899480648648	9.27990415745558	8.99324256411971	9.19551016726626	9.04473371391676	9.22124823724597	9.30786931139260	9.18507172194968	9.16081861015183	9.20489811071446	9.24965721467611	9.29397915250990	9.31517604550456	9.20435307922917	9.16516705605337	9.17872441905375	9.19778457608920	9.23271735041081	9.25626757338792	9.12948183095682	9.16823660931074	9.24593033480839	9.16434688845292	9.14579397860751	9.23913227196851	9.34155636691784	9.15451171028825	9.14083606024531	9.24685346739541	9.33265389248353
CDH6	7.75063386437277	7.76440981057236	7.79502736156081	7.85472196928656	7.75001821685133	7.80341349840200	7.75326122748460	8.00300403941195	7.82142606988632	7.74520491037968	7.83786300898875	7.75193394700239	7.74673770912638	7.79887812976402	7.82566720644510	7.80480533859177	7.71915373234825	7.83529671444748	7.88734678779471	7.84099643519623	7.93162864893994	8.08118864637433	7.97122475991101	7.86992435376594	7.81229674858194	7.70857390124121	7.80104556947532	7.80934954464432	7.75670218127491	7.93515524988816	7.73897328249101	7.89593245187978	7.80905496661884	7.78706068700659	7.76138391568049	7.75193999517073	7.83113176281630	7.74102507261171	7.81731502302124	7.82958724228964	7.83600429997378	7.79902833802674	7.89351585615507	7.89787658437866	7.90541294729412	7.77547875138825	7.80777002778401	7.84890053915461	7.83574425659250
MAMLD1	8.42635784069581	8.34065473611333	8.41709537283695	8.44347874851718	8.41766811615328	8.44314693278297	8.38623784463399	8.39962088361092	8.49490410668175	8.50852061990727	8.39473795838191	8.37861244762269	8.43958676303051	8.40590178492507	8.32812893363537	8.36644079304294	8.37704123283017	8.30369821893626	8.36119539799218	8.39188647190426	8.40482604347532	8.17549232040671	8.34374805027841	8.38215183421583	8.44564733308517	8.39169558392394	8.43931010127073	8.37759192363786	8.47243852553085	8.39202521422466	8.29619509190871	8.34389699391786	8.32077266216716	8.37636278036924	8.38950400535786	8.31529983212254	8.31203368091292	8.29840515567054	8.33355638966752	8.44966010467543	8.33688946327255	8.38076822232806	8.34246024880171	8.39743581753835	8.44943281009524	8.36251222930001	8.46275236779766	8.47807151418538	8.38438316408253
DNM1L	7.81439595980400	7.85481436962505	7.94545020707131	7.98581932782749	7.79982253983938	7.92145639301264	7.83218262727641	8.39047528027286	7.96650668252066	7.81228526732979	7.93323770002665	7.90569120457328	7.85488675099463	8.02573134067781	7.93212242130120	7.89202400813543	7.68045756078933	7.99925306077391	7.90673873762595	7.88860856964295	8.01165964383028	8.57993630311617	8.29398588976507	7.97265550579165	7.86302891315583	7.76802602183293	7.92802197115854	7.96489348675892	7.86984748707755	7.98842636071692	7.82978272454510	7.87611681802745	8.04624140163411	8.09413482888415	7.96711395235634	7.88440483383277	8.10314550806072	7.85768547655092	7.95360328646216	8.15306843489511	8.50453718926077	8.09124861870941	8.02027758288857	8.25353482166808	8.03591312583688	8.02240287268112	7.93631275384263	7.94539511906544	7.97323640012678
CDH8	7.77448603580891	7.75103386825723	7.76915315573882	7.81866744139699	7.75632202243404	7.84112100636121	7.75834938394967	7.78186970753221	7.85447642694773	7.79108559998726	7.81619254243174	7.80031419686110	7.79644711926512	7.82017506051911	7.63365511474647	7.69178609975575	7.51373114908115	7.68648653638120	7.75747453400869	7.75498122511116	7.79103701995272	7.83110700711318	7.76452520897121	7.83577465169372	7.66995034420261	7.71401537391293	7.79087056732347	7.77576460069632	7.83902576675291	7.75669890619077	7.73184594488596	7.60670770903706	7.70856970569333	7.71833479785261	7.80996320780147	7.79265351016305	7.75448117409005	7.64204755422808	7.72898039120775	7.73871690801391	7.89289153539730	7.74098279325610	7.80071493923597	7.79224867095764	7.79490062885977	7.73804091202799	7.70561396491870	7.71575487755080	7.76047871817511
NR1H3	9.26583474633260	9.29753287187917	9.27813154433960	9.34198941078677	9.24045132957899	9.24482773285122	9.29687006358629	9.35288989956326	9.23255790596375	9.33763946536886	9.31259202547662	9.38356851220117	9.18760040225460	9.23211357176429	9.16582324602496	9.24888115410944	9.24884068923533	9.43034417529850	9.28597543682704	9.36698175532710	9.30431589188718	9.25755502634108	9.22597665398829	9.42045482042346	9.26872470165715	9.37034708501707	9.28067402139389	9.35171142208615	9.39275707068519	9.20326418725434	9.31865559487498	9.24418440448752	9.08548671197233	9.41653574640031	9.23570884738122	9.09670048095402	9.75041397018635	9.23331748296125	9.15511370862921	9.23652947799768	9.30097238007474	9.18070199284735	9.29848010856343	9.20748436936848	9.35491788717706	9.21422781468354	9.19680901627532	9.28586855812825	9.45814352474926
COX17	12.14688678645806	12.21417324085084	12.20948833585532	12.28150690411018	12.40056957793859	12.25078248777127	12.20720400143455	12.22641813281834	12.29464399971788	12.27382858434044	12.26433657622312	12.09932459276220	12.17206125358992	12.39337754253234	12.12207653304544	12.22420823340796	11.90287626613318	12.32209997554938	12.28841284999667	12.20381337826554	12.27620651216778	12.19151010315656	12.29930843213217	12.11473658463248	12.19221327347956	12.09377998627618	12.24040723173994	12.33971648638321	12.28023552656970	12.24767711133656	12.16545776686075	12.06036580272879	12.27905917696490	12.57985553615370	12.14891786351303	12.43448027974417	12.56116358254900	12.19835951755303	12.29032397487896	12.18388638281415	12.40514100458277	12.18384777756254	12.27981773499595	12.73121655444413	12.29247513729674	12.24153883399490	12.30895166037435	12.26279568122912	12.34428362355750
HUWE1	10.48241867250410	10.83119855960189	10.71949996343412	10.90353037770927	10.57712034791222	10.80870414450595	10.49082790533645	10.76202547372118	10.81872895189703	10.80751796840108	10.99297934958924	10.63531228503677	10.58084558932008	10.98481410254238	10.39298740224142	10.50472772996461	10.05436266186808	10.52694907733282	10.55724506944436	10.64495725503653	10.68097753942638	10.45384158277381	10.37945425200205	10.56873163072353	10.48229923606803	10.47774870246262	10.83785030418723	10.72621474510010	11.09721235440065	10.66673287863751	10.42250360511896	10.24567145554762	10.50239383452534	10.58130626750238	10.64887629385764	10.59905693621948	10.76886079698023	10.24834096040331	10.51222842672836	10.58080442111194	10.78676162503237	10.99039579151287	10.81015125776437	10.79913463592347	10.64396610509301	10.69433379994912	10.49823969002440	10.84359260174517	10.65759311250752
PTPRU	9.99194224278496	9.90375913932440	10.11436126420609	10.06845652377602	9.97965066226705	10.25162462768664	9.87185506250022	9.95029691389945	10.10041924904656	9.85876074291946	9.98963401044225	10.19298793045418	9.84063801955871	9.98815355104377	9.91158994825806	9.92041171063985	9.84130442827578	10.00677444609913	9.95006818926472	9.96802430006145	10.07557937304778	9.90296705877980	9.95066524289094	9.82727448307937	10.01008964031928	9.91406920146466	9.96342716828998	9.97078425233100	9.99110757534223	9.96966183294733	9.87252696506884	9.75572276102795	9.82904594413762	9.83024814366101	9.99513826200254	9.85773096137375	9.78146813939375	9.90009686216396	9.91900059754570	9.81804750893114	9.89577229096108	10.01058937848265	9.84715477856763	9.97046538057727	9.99579940889615	9.90578107396615	10.06359245310715	10.05083352512809	9.99997276244150
CDH11	9.02487769575606	8.95715256780740	9.40678091669286	9.25085526734560	8.97780903962574	10.01498300397845	8.89400006755931	8.94214930105971	9.45846404186282	8.77281677190989	9.38412628793485	8.85524042554472	9.08049467497935	9.24836496428117	8.64848224958319	8.89366385067534	8.51102801536451	8.91734669477787	8.85135118386856	9.14002202729932	9.10648339373294	9.00795890011789	8.73842959676562	8.88029851504906	9.23384367347533	8.93931347534743	9.39493157218558	9.32444776918818	8.98428934958967	9.85780102512550	8.82515074595657	8.63747565339114	9.26236727019617	8.80667993521154	8.92803967597136	8.78360018982429	8.79771939136844	8.87016885068602	9.19921291159373	8.88024310851316	9.13943166891422	9.40266016302373	9.19008231908338	9.37066050835901	9.08339657449024	8.68988527132048	9.29310286159292	8.66016755333687	8.82013629203467
ARPC4	10.12952093759451	10.19359269847016	10.27784106404059	10.27280197564824	10.17643913531733	10.15405138054831	10.16005003333745	10.18861888825552	10.19082011910838	10.15586436890255	10.27128173826104	10.20493555551599	10.18580544562396	10.23120019450896	10.18987376200884	10.32546112533026	10.17674753960289	10.30176633151622	10.38401148654565	10.31838316353154	10.38790449657045	10.69983974372257	10.48561200727452	10.39308763539608	10.44323827710681	10.05516226011327	10.32441141324875	10.31603050421723	10.26389223918277	10.37941130364873	10.15681809463137	10.30275965283275	10.36807239918367	10.19611882476986	10.25613824363929	10.22898734848562	10.31732466441172	10.23757218976418	10.21409164681487	10.28742495041711	10.39937426166320	10.24945021791875	10.20118703588243	10.26975031109971	10.33022825811221	10.33225642774011	10.30989908644825	10.33897216843322	10.32102052306899
ARPC1B	11.61849746754941	11.69472491205090	11.86439815599775	11.66709961313069	11.57020703151865	11.72467363698975	11.62532171605898	11.43474827000948	11.50445624713928	12.08978144041930	11.60802122474075	12.00661399718131	11.51323900220885	11.98385009466798	11.26559836596175	11.54426760823659	10.99690596260674	11.73863631165842	11.62347152219927	11.54410060707869	11.78880126689011	11.68965523996596	11.49025390541330	11.48977331903819	11.85688394572397	11.28840195416828	11.84992361593215	11.72829295124027	11.45140892185452	11.80718758738687	11.30383947868496	11.29189476459058	11.54204211926951	11.50093045811202	11.49034505276283	12.22378363371428	11.50944851134031	11.33431184117462	11.51489831952707	11.64800058678200	12.01765606318863	11.79674894357002	11.70652583143805	12.06264414031984	11.89421786239712	11.87200855056503	11.95513511467280	11.68839397096696	12.37261181628581
TSPAN3	10.54560117613961	10.95751843351806	10.81126730024819	10.92054838238155	11.62939153098431	10.67298872159792	10.56613342749650	10.40038663111321	10.69725299620463	10.94220217492805	10.80490756125674	10.44708194342015	10.67380364401311	10.89849685211061	10.43515153883497	10.68825266484398	10.26979543308494	10.96298653098031	10.71067991152365	10.97475577575345	10.99662367017545	11.03894890865915	10.59495581047091	11.41551715117713	10.84199776933529	10.42154080455339	10.67046587098057	10.73765899267434	10.94715751442564	10.78857095978239	10.54848099881273	10.23271454912899	10.64463477635381	10.58204571953054	10.85179811393250	10.94057872986542	11.34512012794861	10.40954547553915	11.14752574513824	10.79759024926382	11.90799968600222	10.80260440248606	11.14798993414515	11.04871111699041	10.72629843594958	11.22334178689666	10.82054781549904	10.85059608113668	10.55936696429681
ADAM8	10.12851844730057	10.16069809927306	10.30811644816621	10.37585600081567	10.37403193444483	10.32619082895245	10.21248558115002	10.30125328129058	10.29069760538857	10.32623573095153	10.26108411721812	10.19871442756549	10.16664533925479	10.42262714604434	10.01410171106670	10.14830711403946	9.86865359980229	10.16013459453516	10.24300730282459	10.24439913711486	10.36917757320904	10.36343009148447	10.21424825707208	10.40577911606731	10.22263408682218	9.92255015275249	10.55652072748020	10.12099856696920	10.38256687587910	10.25021715111364	10.13354929133169	10.04218556222199	10.18222889472004	10.19981396126567	10.49609386223623	10.16757488226454	10.06657471103234	10.20882822357998	10.24425767542872	10.14890564369541	10.42215357638879	10.52509560275145	10.42449908311207	10.21543561816711	10.43359188610408	10.13953662940490	10.56112869137914	10.12837312192913	10.37738884146718
CDH12	7.66209629813302	7.65903501846985	7.65341720733382	7.73403590026827	7.64252013142241	7.67724483489586	7.68029433291666	7.64439530566913	7.71206591088913	7.65250695797131	7.64444768451403	7.62110104229654	7.62964251979527	7.69699294986718	7.56399084833277	7.69318590628734	7.59839715855336	7.64365378980658	7.78064156172922	7.66275492183936	7.74812965651772	7.70407267263562	7.70775037627139	7.63287404318257	7.62577158142042	7.65515215388849	7.67837694193231	7.67746475446422	7.67635288828401	7.70287445725471	7.64052922480579	7.60043247255181	7.64292238780996	7.66979609057882	7.69590951911822	7.69308563201085	7.67295562549171	7.69508236500690	7.61818834385311	7.69765337002585	7.69338824944202	7.63502232301957	7.73345034634446	7.66638378032067	7.72877441693038	7.65433257132254	7.69865854473730	7.67074324931576	7.67248835107651
TSFM	10.31324875728110	10.43112650764866	10.72766253411723	10.48841132721785	10.29603536904837	10.39393972731112	10.25269529614040	10.37590469235359	10.48289118929027	10.50127908900247	10.43895303118623	10.42015746534297	10.37799202380949	10.46529725040936	10.19492706667059	10.40495951523157	10.02865271810683	10.49497391774951	10.46295463376448	10.46500617845819	10.51512452962726	10.22561936685827	10.33392557410995	10.30689240372720	10.32643157480017	10.24725215524470	10.44890996137991	10.55769042453432	10.46458401726306	10.37188288536741	10.29341531699342	10.11209057410204	10.33114699322674	10.39138215763575	10.51192058959824	10.44561975025655	10.57861204680234	10.25899382387021	10.31467992574878	10.46887669013641	10.61573033575754	10.41065591390262	10.61296192212714	10.82426056891178	10.52298938236858	10.65178344661515	10.36044118756728	10.39454702194275	10.38074628783501
PPIF	9.18064331859838	9.20085947010694	9.29643064678096	9.20525269198357	9.15284205780354	9.36639721531511	9.20218375922896	8.99803448747272	9.25032982222625	9.28932826680807	9.24724609772126	9.49136307763547	9.18598922891619	9.58268193465913	9.23115200681145	9.31833666845356	9.40152856903505	9.27099022721454	9.21129114940295	9.27552659687687	9.31371987141982	9.10786356200275	9.30079892109069	9.36084864860059	9.22453775519583	9.17293310858899	9.31341722120355	9.36075617818829	9.17468842122629	9.27420636278667	9.20267700511780	9.26174154544591	9.36154495959201	9.25464755979918	9.33225692350517	9.26059484618616	9.68023966646134	9.35380537249292	9.14958968580061	9.20962638066029	9.38763576631854	9.24253823034401	9.30332478474527	9.87055350407397	9.36887317637484	9.29580924287721	9.37634304904462	9.18954953288873	9.30849844643691
CTDSP2	11.63863263534855	11.93354094866161	13.07355844398148	11.96586226915905	11.88822871985547	11.91429474084577	11.61602751466387	11.82956608454159	11.87282822477316	11.64032150922699	11.88296513320066	11.75518667487045	11.63229793056097	11.72724841608833	11.60206373256828	11.72297110946766	11.19580023098027	12.26969425162373	11.60593262111686	11.79571973099567	11.81956616418161	11.46272953124738	11.44607160958365	11.64262336324814	11.73940118445170	11.67942561708074	11.84098289036854	11.82348348870744	11.96705726386176	11.73060725175886	11.57707181861323	11.35901861345755	11.73469713880674	11.74791459272398	11.96913768269853	11.72074442500555	11.98506334264244	11.46816086561345	11.65323854933380	11.63452032757942	12.02476037183017	12.03951439073500	12.11428106338433	12.07690017920928	11.81663761903238	11.63936609143736	11.78784404771187	11.77648660398372	11.64553385289801
ARPC2	11.61195046333659	11.81925762645260	12.07059356919052	11.69950970553416	11.92126994384409	11.91526659611966	11.48861603420561	11.76548625581115	11.78089293649325	11.71464001581298	11.80225522409641	11.51037962477418	11.65334811211049	12.03884615981546	11.23904387868691	11.58387996895594	11.09686250548805	11.58326696099192	11.63208580764810	11.77649462031602	11.72765478503396	11.77939625679502	11.29032909740545	12.02145130597600	11.62070674109231	11.51583379269291	11.95629921890587	11.81390202025757	11.73806200628825	11.77220679813193	11.51862874184498	11.32404568676196	11.60469003836612	12.01702693853158	11.97203901531876	11.94268348052876	12.30753308924093	11.46010870845629	11.50387313089046	11.65411034689643	11.87027868245434	12.16424404703522	11.76080579901633	12.12147559082459	11.95488247824285	11.62998717537597	11.87545625712710	11.34918927671962	12.12706845491767
RAD50	8.14571341907155	8.15355545732324	8.28309527407071	8.36404620818344	8.27237289728110	8.36768745563100	8.16540718064186	8.24972012071683	8.30851616202579	8.38678433716300	8.31839442215367	8.22899236460134	8.30061709340262	8.39756060653747	8.17177775446593	8.22111595671170	8.06632616826329	8.20820435789796	8.28649488374903	8.25102884268182	8.29685405435790	8.21628420365809	8.21661628163600	8.26522005673170	8.16155534066479	8.12263315670063	8.30059923630873	8.36905592884605	8.28126091389017	8.20930037140554	8.15502762441482	8.08962581443924	8.13793177824188	8.24111738990980	8.42621378856084	8.14786765410416	8.18466653821411	8.13875467757716	8.18127943709626	8.19966406094635	8.37588114201738	8.23204036243440	8.27736714515059	8.35511676387280	8.30378995048023	8.30970888877949	8.21863690881896	8.33337729045891	8.25833815140571
HIPK3	7.61820397917242	7.62044200315055	7.60067676214116	7.57156684482951	7.60332988684713	7.56398452752336	7.59534697888342	8.21869885246040	7.59814536176317	7.61020377948632	7.55728159156912	7.54664003819333	7.54159279455006	7.58992199156509	7.58816269759435	7.61998878540472	7.51095599488320	7.71210676544772	7.59047210699458	7.61805912584194	7.64681054838801	7.47809403731317	7.52794184196157	7.49432920158992	7.59943299221469	7.57944187953419	7.54610161061157	7.61938783485463	7.60162165207835	7.58739591110994	7.58560843488524	7.54032082311682	7.56515407997921	7.59714252957799	7.57393521106441	7.54689373017499	7.58024162039529	7.62784308862903	7.54005507903986	7.55500349509784	7.57229181235255	7.58827047422504	7.63597206220597	7.59306691204423	7.62211958296751	7.62517530963827	7.61459723900842	7.59308906632423	7.63105551657638
CDH13	7.69392423701095	7.65776307431461	7.68223817555825	7.70083236177820	7.71720384972525	7.74517108426555	7.64416833262798	7.66701836526168	7.68724012755909	7.70874440874876	7.72689890886795	7.70460687258417	7.71073433619480	7.78188001550814	7.58671351051042	7.68312739731824	7.68354464956030	7.63646847089406	7.62917977331372	7.72123878727822	7.68107599878018	7.56606576349810	7.60327396738194	7.67404404603499	7.63990847203295	7.69308047355245	7.72925700292704	7.69870735047783	7.68420391796665	7.67826232546078	7.57267838544156	7.56972336786580	7.67229988204159	7.70225277111716	7.64451645989451	7.62159960534394	7.64052590563117	7.70565371619095	7.63826886823840	7.66425842273013	7.72766251302942	7.76276886714808	7.73550572547686	7.83167487034388	7.70058096674859	7.67712590937236	7.69708070421199	7.62568817915064	7.70515071165655
ACTR1B	9.70299492478513	9.60804919820560	9.63773366565860	9.73821366122709	9.71980263325254	9.73069964329216	9.53501065433227	9.42184962734120	9.63375364317539	9.61505831171940	9.63445679715794	9.68500722481797	9.59457318667988	9.69793503647771	9.51427451814046	9.58838420599564	9.37731869969747	9.60841649830797	9.55289084717436	9.61454633555503	9.67243756937146	9.46047212316583	9.50576340511761	9.92047210388969	9.52702558163309	9.51888608317148	9.69547078914023	9.61905898789438	9.75123575623361	9.62285730050398	9.49741208875565	9.39307347999163	9.49050799771662	9.47343082386236	9.60588203865853	9.54295659946044	9.55829460338043	9.45659960929493	9.46530586364567	9.44142274075556	9.50126838374716	9.48979725512297	9.59258286816143	9.61350619508978	9.62984874348895	9.57507817206119	9.47060377966476	9.61383110006367	9.50285443737471
ACTR1A	10.36030777098844	10.40358214802361	10.40834695044404	10.45630491218097	10.36395617196881	10.39125258335692	10.33457855257434	10.28557714197032	10.46145403009162	10.38681995474802	10.38361884196979	10.50029745733185	10.25892986257837	10.43045517192623	10.54934779331346	10.45924893735204	10.41355055690984	10.43686010293064	10.39702015100415	10.34161117488094	10.49047258710282	10.42516716477687	10.50268788104363	10.41526200836732	10.48394140405169	10.33902404810465	10.44849452609262	10.49465424588995	10.36154541747011	10.39256335885550	10.32449836538786	10.45265054256459	10.49491571761188	10.40339299481212	10.39442753984454	10.54339171142603	10.38882999577417	10.14523298078830	10.52857914117814	10.29041261024698	10.34951043305747	10.37778520884708	10.26139194074512	10.48595472961618	10.46440771079709	10.40695800525034	10.28361497768288	10.43242866949739	10.40872732376601
LRPPRC	8.84150862062842	8.89302626037126	9.04003070177398	9.12639429347287	8.88106181487908	9.05127476004315	8.80473318624740	9.02412828491889	8.98718358297238	9.02636795886782	9.10108763768500	9.00363403174149	8.96702760011722	8.99391237928858	8.56911321904546	8.78855937980248	8.51420415187954	8.83267555619336	8.88402634061342	8.91892556607880	8.94351930701081	8.68047881853580	8.68728588629306	8.96450425883182	8.73800733367442	8.77527659507314	9.04630611266585	9.27487524136707	9.06651685826563	8.81681830645168	8.77000732765381	8.61982399593661	8.83025184671731	8.84849522552833	8.99673315925407	9.08085587035493	9.47374965344618	8.70537908140630	8.77136296560350	9.19506127990513	9.43743222266441	9.02221556324707	8.93021344017747	9.47094563557017	8.96059280869396	9.10489414880183	8.95068177118129	8.74182022178129	8.97391876731900
FRY	7.11016588568050	7.12971862994562	7.21428865496183	7.34340277445608	7.37186889254827	7.22133666592699	7.11740914054716	6.95372976934841	7.19983528891527	7.16377034507705	7.30589263899310	7.13562871722343	7.15245563575017	7.28278783738040	7.04973349689420	7.01881641150056	7.02763937987379	7.03627247468029	7.06926003303178	7.31852530776181	7.16728911420891	6.97549350109558	7.01536952702729	7.39595034522670	7.08706652438348	7.12711758822933	7.15588497212030	7.21906409926193	7.13511329710645	7.26268633134487	7.01699796204463	7.05617237970710	7.11101210597286	7.27463658097700	7.24659921563382	7.09758657621964	7.25643791427833	7.08155478729676	7.05803083149337	7.17980338167743	7.46711079321553	7.14654859002943	7.19735890186385	7.39929410910602	7.14779815015596	7.23215617642338	7.13172259873026	7.12793984891948	7.17593769410019
CDH15	11.48763398917884	11.46082262294545	11.35524701463769	11.50737326443288	11.37684866926151	11.47335224959545	11.41217615009891	11.43053762097044	11.52671755852133	11.48043401068472	11.59621875126722	11.49171597120928	11.46817485949334	11.45022296841291	11.41287562444079	11.51531572420150	11.30643635974145	11.55932579791372	11.53908775483113	11.46245677683800	11.54061788417723	11.52670925163723	11.57579937247789	11.40459689617022	11.67596955178151	11.43064893679624	11.43579381238305	11.51038815630555	11.47457724231589	11.47912303293730	11.43462599131342	11.36325128125915	11.45433228427956	11.35194298228561	11.49904557874510	11.38855847712769	11.42092276090963	11.34789889150085	11.43176760422607	11.48360471709011	11.50324254089639	11.41818396821556	11.49988136003853	11.46325925177549	11.56379011548305	11.47299482935796	11.40198224957883	11.50764403347109	11.41669050479513
PDIA6	11.40204919616665	11.55397061019591	11.83196718915378	11.69620486610198	11.46808167657850	11.74051288983895	11.32783105765710	11.74971374929179	11.81939120433105	11.33785915807232	11.83674112897606	11.62865656026646	11.55541235523306	11.67429917683573	11.22763050854640	11.46739737592156	10.85722602155579	11.57013910623659	11.67271634041770	11.58245183088076	11.89552679525295	11.45766604054181	11.48591417866662	11.50015259589463	11.55611438914817	11.41757930562533	11.66033165243292	11.68107882116253	11.61150503703892	11.77575152103897	11.29586004708031	11.28541101211100	11.69196076628839	11.58468308599022	11.67216768090708	12.11531067411325	12.24284489118561	11.38766551667252	11.68913672028891	11.98000477726324	12.40633573377189	12.01361911141761	11.92814890937290	12.24950120897212	11.73457510024025	11.88310410502064	11.87751409342217	11.35163191701398	11.96437974527537
TRAP1	10.79641747003098	10.76462405236041	11.00251673661772	11.12069871124461	10.91962024860550	10.99994334564726	10.70630931954960	11.19851813367288	10.95725526415116	10.99008809358519	10.92832932338777	10.94938946804654	10.78894248454639	11.18092263706304	10.49288996099759	10.76805876593020	10.30795438536122	10.73879002447788	10.81753980755333	11.01996926946748	10.86911020013880	10.56329104895531	10.68811714925503	10.80995846820298	10.72512172777437	10.81440893270217	10.89809246853089	11.14637212282588	11.18037896887080	10.85845178440255	10.82558966492543	10.36958282010063	10.84326239498189	11.01576710234460	11.17898259054115	10.89652890087891	11.67023394320862	10.59853157813760	10.64044776303487	11.16032461054064	11.16009130540539	10.90992955731074	11.25293708262875	11.77835687425700	10.87621341998044	11.19320843170455	10.91184635481403	11.08527436489826	11.00674500409979
BCAP31	12.45568520471443	12.62466259323237	12.93291887369208	12.85814262334980	12.73071464710687	12.70731172350061	12.53271669304217	12.59328583866907	12.77726536852477	12.59031731721394	12.86657503684427	12.69181061647661	12.69497884102007	12.84085288021962	12.35734054243445	12.54223331381949	11.95923897643196	12.83223029399547	12.70112229442148	12.62238672068426	12.91367734588339	12.62535560407906	12.68289769066474	12.76474790013359	12.65271327457145	12.35637484255827	12.78827061052858	12.88332028440098	12.90871313209310	12.73574116347223	12.36862002296137	12.21466698435075	12.67097811905895	13.07309119082879	13.41225391075132	12.75886441421342	13.38545355992159	12.41381081226901	12.62433124019407	12.71674059226753	12.95013046469767	13.02945117146477	13.01158992259747	12.90878048244194	12.72757131122762	13.79178388287583	13.09182304047135	12.85454116306973	12.83116974322540
YAF2	8.24231954638781	8.23720173665813	8.29955022351475	8.33479734782272	8.19093202523015	8.33168385859114	8.19949148577732	8.25985984967599	8.33749646286202	8.32124247171511	8.25486591740705	8.26421817957053	8.22893147062792	8.29065266459249	8.31456776122032	8.21511425028683	8.01484841197283	8.28751583390210	8.30954657608221	8.27693597909404	8.28753373757797	8.15691321822959	8.16540245218124	8.18155295358016	8.22667098443373	8.13683966211529	8.28896714439913	8.26095541457718	8.21600716792439	8.26087333256675	8.16714988324311	8.07198213904674	8.19806147226160	8.22373426304674	8.24671950061766	8.07189431222762	8.32322841032158	8.12227299993115	8.11669302365403	8.24361610115933	8.36223568480030	8.32108170173076	8.36414274285335	8.30882391326622	8.28700286938425	8.26042947145196	8.23265871962927	8.23159719105472	8.29028555097934
ARFRP1	11.61544479018194	11.58616037388832	11.62947696485205	11.62848538271355	11.59290829376163	11.65143594597213	11.54998231971970	11.55287935274969	11.59459757656369	11.65597005031285	11.57326903263939	11.52906621346268	11.56372497952850	11.60085291447075	11.56639609916051	11.58564467320006	11.45139964688641	11.59989851809373	11.56681960967067	11.59429461952811	11.60292192490083	11.58642119452390	11.57851166582517	11.59264504849928	11.56765156155850	11.54886079954976	11.62565763128438	11.66016071023422	11.60445714173207	11.58416565335615	11.55799399782396	11.46291651204273	11.56876120181880	11.56604964761200	11.64705529741897	11.61553544165343	11.64212636467288	11.55933987229056	11.53017518672522	11.52813615948081	11.60673046782519	11.74217324450038	11.72800376601166	11.61198579134306	11.59617620708048	11.66624535584203	11.63159933916034	11.60072410553451	11.59478755430596
TOB1	9.96367402475587	10.01364583861881	10.10137258159294	10.46836668746699	10.24616612989518	10.17892425666687	9.97793646431703	11.02792254815651	10.15101695925588	10.00426420903336	10.08183890083304	10.01245224830003	10.05725764560298	10.13108726685978	10.03076981347524	10.16471244838670	9.87257857740016	10.33034558785823	10.24534579838907	10.30222354789021	10.38759215865205	10.17840119296007	10.27661231536423	10.12592980659216	10.10879931159257	10.04444669632933	10.09779085038732	10.19839480033472	10.20381215597037	10.13447429089127	10.17595879866441	9.96136395723993	10.13459899233467	10.19482438022658	10.46835966858235	10.05342810089228	10.44604020249854	10.06354378166152	10.44606167077952	10.12235671380844	10.38478884093382	10.29913299600609	11.40173377137352	10.41851847191725	10.22967519108838	10.91521572941798	10.42235648604194	10.45924587452508	10.75972167278190
C4orf6	9.33934840253873	9.30879826128338	9.27629329175683	9.39648404415990	9.30374503631749	9.33265728519241	9.28325969486488	9.30984389248692	9.37526317207394	9.35777587209714	9.42448223051020	9.38047376111268	9.35762333793253	9.32874816315152	9.18920406526887	9.33089294116501	9.09286391957328	9.33908954610083	9.43537199651365	9.36625819007005	9.41644560481249	9.28413174265029	9.43417545926559	9.38830070933236	9.33363563701028	9.23977963127861	9.37513186321164	9.28413159214103	9.35653277609911	9.39785101697751	9.32156727183961	9.24590959314495	9.29680785786195	9.41798872577972	9.32946053965263	9.26188919969083	9.37977857809444	9.15668149965542	9.34126036815413	9.40516592980120	9.34412706308303	9.32223280115063	9.42991225549935	9.36629047274211	9.44449438741155	9.33627154113711	9.36215461897714	9.40775558733580	9.31376452077534
AKAP9	7.67381844696533	7.66271185732562	7.72392817152619	7.80105971156859	7.62855539910433	7.70791918568625	7.60947536688387	8.15162190784066	7.68786115415851	7.64013609362543	7.79402800783784	7.72663949448955	7.66834218398147	7.71119183822904	7.77002062336951	7.72690872702897	7.48720278067565	7.83467305812371	7.79672895717983	7.70773001396391	7.84766376106923	8.58732758478801	8.24684891443352	7.72559658843816	7.64968684530203	7.52148127184956	7.68186730320847	7.69522722751528	7.66376151536149	7.82226719367713	7.61387517470734	7.79226030980723	7.83137952036800	7.77176567299171	7.72168334159936	7.63179244312444	7.87425643942852	7.72883649342575	7.76551586437365	7.83682560065120	7.95468652909692	7.84801932924808	7.90089685932120	7.87207970740821	7.87304930128354	7.82648268661273	7.80220476676475	7.92455378422760	7.75863292656529
G3BP1	10.20479710664156	10.18219660293028	10.22288872243777	10.16734366781046	10.17599991171766	10.23983547702976	10.19857381460161	10.17428014387426	10.30607815008447	10.24282936279502	10.26839740331781	10.27440406121794	10.18706989550118	10.39626974507206	10.19677487608791	10.27897799016477	10.17626671218837	10.28061131876798	10.25429583779631	10.33719709553430	10.37434575196580	10.15931328694938	10.24498669262504	10.28437354004849	10.23225943086044	10.13032230873107	10.25396316703149	10.36124364334227	10.26207169073134	10.37037685370645	10.20508273377377	10.28937982332491	10.36907357611054	10.23113196646703	10.22782790550605	10.18502246993345	10.40345329059956	10.27220305270533	10.29134985871834	10.30966743324676	10.42925571518484	10.27348768910368	10.32597840176027	10.46196067326794	10.42251934506103	10.29314027932744	10.23637858664272	10.27562871612810	10.38350996203651
EBI3	10.61720029804053	10.58087665624472	10.57986088904066	10.66195600418688	10.62220451275255	10.60878100246783	10.72895337823433	10.70328480321459	10.63794595420409	10.67277275797893	10.60064939576950	10.62635899675539	10.59269387489146	10.58217550798766	10.58432817117207	10.70405304809246	10.59688896679383	10.69491963532555	10.67903292952262	10.68660594691578	10.70465171430855	10.62097901316836	10.69389447825749	10.59998556736955	10.65989295785950	10.61714364139076	10.57387840572821	10.69120408499879	10.64611208418483	10.70843025890226	10.66482169114840	10.67425244746633	10.71286100240053	10.77576755303717	10.77891391809819	10.68198144914715	10.65504751800661	10.76462670642306	10.63327593930193	10.72583999933658	10.70437371533356	10.71291541914830	10.72426149658025	10.65176807458061	10.73490069126859	10.61738724037590	10.75836892491871	10.69234620040396	10.54396146439629
GPR64	7.39705788498549	7.40955497090000	7.42658951980573	7.45715082640094	7.44737726027482	7.43457658077731	7.36064983921630	7.82133290906553	7.44934628453345	7.49692990242312	7.42885711001311	7.42659284366497	7.36672240881092	7.56802287702608	7.35578526886991	7.42695979491949	7.32790833642811	7.46064267442237	7.37988900919548	7.42556214190745	7.47565032996493	7.43827603056947	7.38035225222351	7.39594175085607	7.39141070243128	7.40486667014899	7.42249626525705	7.43439246131802	7.43718676423710	7.39496829644429	7.38751551582533	7.33625373626389	7.39691725978445	7.45540195535448	7.43747805812988	7.39498117561049	7.42211609574731	7.38278269481043	7.31594056166409	7.39126250935030	7.48340515879522	7.45408700915558	7.47323211369873	7.50205422895680	7.47050135530633	7.47036372742533	7.46808290667867	7.44255753909140	7.46937964761467
CDH17	7.90462361853036	7.92573703273142	7.94933810141334	8.00458060235454	8.45744890378455	8.00655486266367	7.94777774941609	7.99946853934195	8.00252882683623	7.90935677108289	8.01168146467740	7.94581365535748	7.95872209692854	8.00341732448932	7.87700846015620	8.10605645506675	7.70647528513116	7.92379516189104	7.93429212857360	7.96158582401582	8.02660218713015	7.86830508660311	7.84650453142460	8.01030569245100	7.88363100340268	8.22547448277472	8.00142123750831	7.97987983626787	7.93756368005672	7.95855577099309	7.89110001569828	7.80209038164287	7.95754041271146	7.92986003571651	7.98436607659364	7.94372744965270	7.96639828236738	7.86035361258911	8.03134653268554	8.15046434792212	7.98858222224097	7.96888861180159	8.03455910596156	8.08472299566866	8.00034773002775	7.96887198913744	7.99623242885832	7.93852130401488	7.98336234199413
N/A	7.64855654535403	7.65397815405006	7.71303624713606	7.75886882269078	7.66016806062807	7.75689356436778	7.59945702959245	7.61837269367365	7.69058609334995	7.68261248044248	7.74263072840680	7.67642539747307	7.70951756444754	7.73670823213533	7.54551730573997	7.63692192846154	7.47246221253747	7.62151673652719	7.67365306238168	7.65396094358137	7.81329146050188	7.58636509910641	7.62984215666741	7.78850183374579	7.63451423758718	7.59087018411401	7.75858648490437	7.73266579402602	7.67796636574834	7.72235193411177	7.60393034491428	7.54923421295220	7.73187239512916	7.82974613296228	7.75674895962989	7.75931086213646	7.73150824455771	7.58179669188831	7.71261912669680	7.74614747864655	7.63336642689843	7.67716465219347	7.82795720439402	7.88406048266800	7.77671114011244	7.77244090614207	7.82443190873988	7.64599150165417	7.72932392746881
ABI2	8.25961446960897	8.35792262924934	8.37552412792393	8.48148793285343	8.32856018329852	8.64325125648975	8.18882603150990	8.54698986568658	8.41762253131294	8.30528916871074	8.36787145963668	8.53042963080249	8.32527176920907	8.41158890947330	8.28459455750083	8.27933865420091	8.06045628349059	8.33861961434935	8.29396536134147	8.30242900769272	8.38326505028533	8.23548860008917	8.24726029762047	8.39737326625457	8.25736369852660	8.20984099949595	8.45539504113427	8.32236518734179	8.31108192955352	8.33605700154759	8.20431942532316	8.12268041900812	8.29806656893847	8.37370171550494	8.38972460839656	8.53918340375053	8.41665646032371	8.14188652487313	8.30956191181068	8.44770186592685	8.52043989710614	8.52219761666676	8.36646110035197	8.40385993021232	8.41822300572510	8.37345534352587	8.32330728694263	8.24362159620723	8.38472696562224
CEBPZ	7.77821049977425	7.77017941288362	7.91172511713519	7.98077377271999	7.80134822090140	7.88840132271396	7.71144788988649	7.96885240226237	7.86253871206379	7.82834109929725	7.97084694864451	7.88234130828804	7.81989279347571	7.94978486479939	7.84078461185742	7.80242097099472	7.55576389635354	7.80617947235604	7.86917683824998	7.83965956753236	7.92269448727621	7.90327865814158	7.89243784113901	7.89764110902052	7.80805610770406	7.69922431044275	7.84876810661780	7.84942584715771	7.85581116644632	7.89158478994060	7.70521040072870	7.59132825236969	7.94799556206226	7.89549356923923	7.98298877807598	8.05695729244012	8.13725774233525	7.67098641767725	7.72579070778269	8.03295229674101	8.35357201647444	8.02209934702258	8.16317280099231	8.31037042677116	7.95484754714748	8.00906682504803	7.85339097588725	7.70952781260399	7.92735770156210
TRIM28	11.78095592334061	11.82523470110582	11.97707659263890	11.79834698354207	11.85494969566429	11.93851443252697	11.76002591641954	11.93141371795905	11.82255536385790	11.76922585475856	12.00566232996349	11.87130226198364	11.81126961334335	11.91532300046578	11.60410876111520	11.78651855332253	11.31971211872741	11.92935157832411	11.82571682414345	11.90163084261958	11.91225175491163	11.78661094952967	11.87291723774347	11.79015849863953	11.84682465529081	11.63821857006476	11.94503067617307	11.89799574674993	11.68049207338013	11.81593719194582	11.68596361880867	11.60148245983753	11.70408695969883	11.80302260956021	12.03835326890721	12.02629143570930	12.10884523172188	11.56953420584885	11.77803831806378	12.02014052150309	11.83165809596889	12.04664609068543	11.80644079729594	11.94714977759575	11.89807314570718	12.00854073834895	11.83807341511895	11.93202414639580	12.25780571425081
PDZK1IP1	10.58568692115022	10.26251432574772	10.55473762248275	10.52750398702919	10.98688125657047	10.43493192666951	11.23914655833213	10.34520836850559	10.81709099792072	10.45406550108416	10.37273673129006	10.16838951617265	10.41643905939048	10.79075165906642	10.53737610526004	10.57942673143684	10.42655624606106	10.36605374402290	10.41341664475174	10.73677392943958	10.56452834043201	10.91792508741650	10.50917488074067	10.33255907680549	10.66807913475975	10.29020541197075	10.35206640946425	10.34289755657474	10.51850506124102	10.77480893211213	11.00144631706403	10.53386195362376	10.26730677912181	10.18405023309220	10.39148240204717	10.18435435996014	10.09337127131237	10.41282088403291	10.56545636543600	10.16106552819248	10.75139722482746	10.37007548710851	10.83176368255152	10.32793149271692	10.53216201169258	10.24962573029154	10.44985666036373	10.63073151305532	10.44738180013868
CDH18	7.92144224788778	7.90613810495459	7.86853228502830	7.86565921792522	7.97268932994893	7.86202726760636	7.94061976105126	7.57653081199514	7.91003064765045	7.89802284733814	7.84532643564097	7.85132634037974	7.90486277986561	7.89349044330139	7.83012400472377	7.94996869747136	8.03244852315062	7.85904862597105	7.83493255993360	7.98539548567059	7.92267910840701	7.67957396335590	7.86259509289785	7.81607919682469	7.90990227929632	7.90695388862410	7.92565910924628	7.90662517111401	7.90422352338058	7.93977649288955	7.89877773567935	7.83363384069330	7.83084972480562	7.87049779326817	7.88334491868229	7.82789733732568	7.84744723769549	7.97982722039333	7.85528505620413	7.94857244449023	7.96583823553483	7.83997901572894	7.91188483547815	7.99365841086853	7.91248812318491	7.89651774035451	7.88901859848348	7.93613080981740	7.96588922928523
U47924.1	10.83190221364054	10.87497436410106	10.97232561247519	10.99607433381708	10.97173014080457	10.98130619288641	10.87827279025979	10.84940421258313	10.97320957548950	10.80880316349634	11.08235707982297	11.00267798983942	10.86088544033305	11.02364274543178	10.70009074437260	10.85755632445522	10.53153778096649	10.91535970468512	11.03333924424204	10.83968299494276	10.88934619819861	10.81047889451571	11.00167761762047	11.05676604153206	10.86178468657686	10.82341026528091	10.96520609463317	10.84761303840826	10.76816371196326	10.81085834127128	10.80733933091920	10.54379862290991	10.69551612849506	10.72813565002667	10.96968841001763	10.94937506510796	10.90823670281651	10.57634900482146	10.89744327786049	10.90554103397284	10.84199943210762	10.91097909870175	10.82731209152608	10.86053209146175	10.90215750005295	11.09953039985985	10.74226373594209	10.95912216454033	10.89791564364414
SLC25A13	8.63663984171972	8.69270352636209	8.76105713054389	8.81542429342341	8.65131632073792	8.81137730595037	8.72574304797042	9.15351052576106	8.73754004621065	8.84528213494920	8.87712511491881	8.98767118092069	8.66638739837316	9.00674392704382	8.63652771851463	8.73572708660636	8.40138959364442	8.69343950327443	8.76636630883173	8.74538621120740	8.86358722604534	8.76394937289476	8.90361003280405	8.88966063651021	8.72773151182151	8.60294938876653	8.77861091489695	8.80051444538399	8.81672889802233	8.79165871115531	8.60015212417027	8.67365388689566	8.99912618846832	8.86503577289578	8.81226985609737	8.88826100979077	9.30933955327710	8.76845087218822	9.12346155226872	8.98473294608672	8.98927429605137	8.93202547341895	9.02920024176099	9.04715417938934	8.90626836108323	8.81921992132311	8.94253430107325	8.85722094729678	8.86435746884626
ZNF197	7.39918796174753	7.40578187714711	7.44646360588363	7.46167435813005	7.44763893613179	7.47342099656630	7.39435704860021	7.59475569814891	7.47230834722910	7.40746008502267	7.48474810637426	7.42351306504467	7.39340547206680	7.51030670402689	7.45483819804036	7.44394188060916	7.28278419712647	7.47002428922729	7.48584830671295	7.43730588734877	7.50785481737541	7.58208731371977	7.47236136807198	7.42903653511242	7.45549000107277	7.34835511075002	7.45761869581891	7.46175778285028	7.41408258429395	7.45903345713709	7.37970700000240	7.33880252865687	7.47129590498693	7.48978390954737	7.48833423499316	7.46332577750135	7.50675094388960	7.40324140797379	7.45796987365085	7.47577579181492	7.61105846012115	7.50729078677545	7.59318433775457	7.56412489095090	7.53294487294822	7.45986697968508	7.44761148635830	7.46622934322710	7.46632033933692
CDK2	8.94972178093581	9.00652287371016	9.14381230753118	9.10497502419526	9.06765973380392	9.06575719527486	8.93332200493001	9.26048295163292	9.03015798843636	9.18552830191938	9.32091841937381	9.09998743435043	8.97007746567981	9.12650804367525	8.86288340112360	8.95087885118035	8.76367451715642	8.96699848670224	9.01111659419033	8.95668573567067	8.99516131406925	8.89065747555942	8.92923737495133	8.93770050536180	8.94935357206277	8.91117682171103	9.09975971996249	9.03836994831151	8.96991566968534	9.00100912349074	8.90208388304447	8.83756345961404	9.05860099160572	9.26880814840190	9.01896537104551	9.05343672388309	9.04888464231696	8.92830064024172	8.91142182109451	8.96776132569006	9.20893375671721	9.09673147905702	9.06088443433292	9.10748119949851	9.09879085448959	9.02536948873787	8.98782727301495	8.94796332011347	9.21725978037042
RBM6	8.33435366266262	8.24233699349172	8.35972143806987	8.32960330863128	8.33329048924979	8.33942224528285	8.20487620977202	8.07240445344424	8.35123764601293	8.24876338956651	8.34393901023790	8.25427675204211	8.28266239753903	8.26572931304836	8.16255100655042	8.24056150897142	8.11243491592650	8.25289983534774	8.19389491582280	8.26381706689613	8.36705669716653	8.14293862758815	8.15155970997889	8.27933071940534	8.23015270994707	8.24476124058683	8.29669346105202	8.39008954970370	8.36586130521107	8.24598185939238	8.21339511938532	8.12987015089523	8.13672130961224	8.18169373652301	8.31769365148483	8.23182421527270	8.19494157129800	8.22785075040986	8.16157386729821	8.14684096913795	8.27660502250777	8.27730767014662	8.34178055675189	8.32646244466910	8.29571696137555	8.28566348823093	8.31579201160450	8.25624621480465	8.25391268255136
RBM5	9.51611233931199	9.45679437901823	9.67412158883478	9.55759561906273	9.56238126640021	9.62352617659933	9.29985954785002	9.35607810020139	9.50093215771162	9.30645864244169	9.50960454459548	9.35694193573747	9.26655391553005	9.58444187506934	9.30889340671615	9.43970986038134	9.29145113923314	9.39846758202990	9.34542032185011	9.49621413081673	9.57944544464661	9.31868558216988	9.37474842608575	9.65194294602039	9.40180335874465	9.29579501433650	9.55157945024298	9.56934037834085	9.70741916255252	9.46655145982081	9.47750549274324	9.35143318247001	9.34878747418086	9.41422311631908	9.98393865490635	9.93424203916482	9.53889288796203	9.52527827058471	9.43229981525922	9.24292283873016	9.55892605167542	9.61440415083659	9.89695855462075	9.59219714050723	9.54768702582209	9.56900076491647	9.54162617730750	9.46428056510608	9.41337215791640
LHFPL2	9.14568380177563	9.13362596531838	9.12037926728991	9.17677131260381	9.25031562747076	9.53576190632339	9.09390769569020	9.32028449089138	9.39137753552523	9.30546207615737	9.27707726181391	9.17236085761145	9.14526568873497	10.05711340067802	8.91645000299455	9.15291655108415	8.81462512763043	9.27475837636104	9.13545313926250	9.18259416677643	9.25588192761184	9.13251194603721	9.06934034070249	9.37519777198491	9.24408060718308	9.03944180337465	9.39879047480945	9.17521075940098	9.11982631034297	9.33456957894891	8.96511658914621	9.00764602171442	9.73330153672019	9.45644505851308	9.24096339058485	9.36791764638563	9.39882890281468	9.13052825893216	9.47548730058764	9.49639325962465	9.47381970928844	9.71129324245302	9.86053318262877	9.76637315872551	9.48118865678654	9.09456783631106	9.52196457317097	9.07900800135696	9.35621852560797
TNK2	11.09007772895197	11.02213824552670	10.88310519085356	11.03322877332737	11.24738663068472	11.05078202295320	11.11477763085527	10.94027342948534	10.97904443953537	11.03089708710729	11.04194060216065	10.93116153479597	10.93780556152141	10.92352221097633	10.89342942278124	11.01540062994364	11.04956876157368	11.04650171305072	11.06242669420351	11.02625000282908	11.12296178625462	11.10941212402802	11.03720141225557	10.99881396310267	11.09076610082576	10.97618981210639	10.95620488511762	11.00283727513433	11.08333929794125	11.07899303440319	11.03412911612435	10.98554734082650	10.92908559184889	11.10016746545585	11.03474022048532	11.09625093533418	10.95131952862022	11.04476377981544	10.94998880385113	10.93617385426311	10.99938558475203	11.02290030625749	11.02140124178407	10.93310933257658	11.16283814740454	11.15004851277430	10.99199745687835	11.09029416975177	11.07575329238640
CDK4	10.29269090357828	10.51301929187479	11.80211224957111	10.51657564367575	10.20950694408365	10.43677922438970	10.22999474137349	10.42874498337689	10.41457326216843	10.77912622916588	10.53326285788243	10.36397942739051	10.29927551109109	10.55376662331521	9.93900551913717	10.24547088224350	9.88782061623119	10.43324007991777	10.37202445839828	10.34967853738497	10.40806146217786	9.99171992064616	10.06723111873229	10.22476614011595	10.22040411000383	10.15133638552235	10.54525813506508	10.46516991545877	10.44209776430742	10.29299495124074	10.15611409335438	9.97447590823838	10.31998828589860	10.49697282392330	10.42969124689631	10.40036836980683	11.05406575509492	10.11288201871449	10.18824657628117	10.51938586546302	10.69957022491684	10.35256282569121	10.37544301509102	10.96513095463279	10.46136383716523	10.48259809393093	10.26472851214717	10.23785325228423	10.38452299922119
TXNDC9	10.23395594383826	10.13134051159732	10.27017005721736	10.29631936758486	10.08655075299964	10.27388694323905	9.95119418749829	10.20776837380080	10.27813360902847	10.20332530860279	10.18608748224683	10.51976848090755	10.16412156742160	10.40118137415783	9.88687147668949	10.13023213971679	9.77298754236691	10.09995384744839	10.27433952632844	10.17789139252984	10.31004766668191	10.43592791759984	10.25441955935939	10.53201284338924	10.17104302554471	9.97636713189284	10.21821628945729	10.45494032622938	10.24227110372911	10.26090333337690	10.04172815711285	9.89498443174786	10.31820889743054	10.54768026826957	10.35559035520004	10.56205999980153	10.63466557909880	9.85484057134566	10.23284495995265	10.44255440446483	10.37128789322840	10.35031788412527	10.21009410896161	10.63366137908676	10.25782702778537	10.25242570542507	10.50561659899424	10.04765184934543	10.31935027063622
ALG3	10.24132415117257	10.28025288918858	10.67527529354431	10.26712335443724	10.20205252813682	10.34350079740748	10.21358871914603	10.22410057246618	10.26197346540867	10.22385109253133	10.41369658622128	10.17766287230473	10.19941983600494	10.29328026556502	10.00137071905532	10.20623682325659	9.87768516457356	10.18498355165474	10.23748290989768	10.25644073645691	10.21677076021080	10.01671288506677	10.09840623901948	10.15253920350646	10.16748083567700	10.19640742556003	10.29225916317176	10.28814873463580	10.26056779168999	10.18336578147946	10.15599540612376	10.06208947675785	10.22907817721504	10.34510970268613	10.05672094090556	10.04770050034691	10.78774814306205	9.90888335172355	10.14577412254146	10.26521916435757	10.28391315537038	10.21527032630598	10.29082469090033	10.58601089196245	10.24234921759500	10.23388721421997	10.21247901040293	10.23820991345246	10.43863387609512
PSME3	9.63617967187649	9.64727658981604	9.75591156133402	9.79712945533547	9.62429768175860	9.73812259775554	9.61098572825747	9.71513751023214	9.80706368238454	9.61635705850988	9.68097294094849	9.64031254692798	9.61514124985900	9.81186099805379	9.71517006920467	9.62437721430612	9.38940573435301	9.63212554023855	9.72607942547805	9.62976276664979	9.70868709128314	9.70143108631858	9.56797058650423	9.81365252123350	9.66823642825261	9.60215453584354	9.78532147111530	9.75365654686691	9.65362946631516	9.65877749485040	9.59813366667378	9.39608248822922	9.65591705939871	9.70503958664621	9.74938666780654	9.67721536800733	9.72646117089615	9.53651008712200	9.62545683717128	9.69354715166564	9.77039495376784	9.69710692929602	9.75832679608537	9.82883983853190	9.70911604573660	9.69506627617642	9.75142059936712	9.68609743261231	9.76172024024725
ADAM10	8.48310288843147	8.55236952179882	8.65111828565156	8.60205764786612	8.74254624296669	8.69994524582998	8.41639683491824	8.40685183933217	8.69534058204391	8.52745643526473	8.62811362650776	8.67678101059351	8.52027167817375	8.68389149796250	8.38701715433086	8.48812816933045	8.21517290352211	8.45169101069270	8.39956104341701	8.46911388897232	8.57065254276678	8.42579301077545	8.40615481991772	8.69086812111184	8.40536157492019	8.50158816341196	8.78634628765881	8.63597074272385	8.48775077167857	8.48051693686317	8.42256722967310	8.34663233005523	8.48319383187761	8.50761155769442	8.49777756612650	8.56870046762642	8.64452058468226	8.35332883706849	8.55298077454573	8.61663761711236	8.51439297735601	8.68728188222016	8.63544477165615	8.73898065478773	8.58116481694663	8.52019903148502	8.66588241521592	8.41951936815314	8.59438666485897
CDK5	11.11113800983956	11.09005360915918	11.05053378548166	11.16495449272388	10.97880041114765	11.09796250400293	11.11368367343395	10.99005444932019	11.16830958203686	11.12806720771425	11.11001625073777	11.02606578036787	11.06777092030069	11.22593360342589	11.27135470590075	11.16711112535639	11.03564372286249	11.17685245310178	11.01239800511224	11.14479211596091	11.15889256515811	11.05742637965738	11.13966750471884	11.18452792125977	11.13945424599620	11.10549284086455	11.14373607665052	11.11684408055227	11.13839579050849	11.18921439523929	11.11587569361223	11.01057291957345	11.14047636284642	11.08878191723619	11.10983081776866	11.00014992983501	11.10686784250488	11.06852380906667	11.10921048838728	11.13694325153125	11.09699921986929	11.09187059548436	11.07857471280019	11.12443437012176	11.21429626124987	11.12978562827564	11.08504662549630	11.18998215748308	11.08886493097044
MPHOSPH6	8.45558012920631	8.44159123462160	8.72721630023057	8.70361863233975	8.59608607556292	8.68897311430660	8.47705349120844	8.61415780552430	8.67439944531680	8.45109202752241	8.74743270973429	8.54452714121017	8.53259614853586	8.81588168693472	8.55673950061863	8.48555557534639	8.38636433005597	8.47972768049705	8.45977066481925	8.57067717670386	8.64294674446808	8.45895826997601	8.47847968637871	8.70603308600673	8.50404943422014	8.48900240018818	8.63043806058989	8.57476562625454	8.50321419754596	8.57500348688371	8.46479617597496	8.54472928601084	8.71748137364292	8.81500509445068	8.63806702381336	8.58702018699674	9.01713185193827	8.55065290388986	8.57974574519021	8.60670084357157	8.70397578331261	8.76810292367639	8.94805179203272	9.23323038688538	8.67950748966639	8.76382061843591	8.69123352067057	8.63593820242242	8.70427741029092
DHRS2	10.16553151766595	10.18350166586482	10.23432679314767	10.26459399290492	10.21340673471975	10.14895265532330	10.13416265702566	10.33389376976847	10.22841242382083	10.20520316842083	10.20521738441473	10.09608300603914	10.18835760542757	10.18275810332928	10.05588745685862	10.18481382216988	10.00223109528069	10.26936092881476	10.27981482764643	10.21188817932458	10.21185553491021	10.15298649762445	10.32919868318337	10.20316425754868	10.26828427777969	10.09723170811542	10.17054681774883	10.33072750070086	10.19961377202029	10.22356882157132	10.13004175853717	9.99728767078764	10.25426363197500	10.25442427996571	10.28203954352324	10.19113336315579	10.36265511684391	10.06442372774089	10.15352358298002	10.24198465824107	10.34150373624297	10.25683372123754	10.37893345100466	10.27506762735118	10.25352237174144	10.30524091972609	10.31262443878498	10.46195429814294	10.61367368357427
CALCRL	7.52899960556982	7.48291418905969	7.39994496181452	7.27612477204122	7.38542479500935	7.39693059022709	7.52970130721383	7.61412519990892	7.47837846969955	7.51936306507498	7.42753160607352	7.53106765063077	7.47782401628334	7.43457081935403	7.30954446900989	7.35595107154793	7.45224034630003	7.30129528810515	7.32278019251374	7.28214967401676	7.40110581256475	7.80103837680550	7.37394261111630	7.40823741618674	7.42269979204574	7.45868440548171	7.37882846656741	7.38276792852340	7.26006262131741	7.39782623406842	7.31959324002274	7.41011102044368	7.47282674168141	7.53292423233409	7.23729247546609	7.50881720255530	7.54348146186389	7.40595792246445	7.45143804514829	7.45375198842991	7.36860917560381	7.45299910202477	7.24322526178196	7.32437199966056	7.43377308700206	7.28141674059859	7.32620741651364	7.20827799482378	7.38899088722285
NUTF2	11.37742058344442	11.43706892688352	11.65855921110699	11.39544281868061	11.40876352396957	11.43495261116077	11.41879661061018	11.34196915106596	11.57000853569661	11.51882460416010	11.43040436881511	11.41953041914885	11.40402408956374	11.48845196033394	11.18517465505401	11.35108840375376	10.82116520798532	11.33511277673216	11.54213419139629	11.42495171417755	11.40608922461557	11.23876169157274	11.31416128398657	11.43115149513442	11.32173182731708	11.30529104217548	11.64546875544099	11.37023837749621	11.34579108857448	11.36924946649809	11.28525366671501	11.18038783608334	11.41434197544906	11.22662387926084	11.30714073291399	11.21458741470147	11.33334120170181	10.91094030376335	11.27225915112023	11.45894503446175	11.28358970402441	11.17696736860949	11.27183459260704	11.47375119775258	11.46533323659193	11.46839443700169	11.42090385521264	11.50466163821731	11.38052031840098
USPL1	7.99603021991684	7.99487335486639	8.04323102689911	8.14094812788029	7.99096617107137	8.03336640712054	7.90727296330120	8.15638156386691	8.05037353304062	8.00201772778470	8.10443671813115	7.95258976752031	8.03067317907729	8.05404925957097	7.85034127602439	7.96494977323160	7.84124251375212	7.99852236572332	7.99206683987747	8.01758593077015	8.00846198257283	7.87993832755395	7.88706410639293	7.99793187109660	7.95545450878483	7.88997581625700	8.07120206355044	8.02293960899458	8.03358579671305	7.97203874828427	7.96453760778670	7.81188378893161	7.89274510083400	7.95877797289517	7.98556908892668	7.84236245203516	8.08395591464312	7.87442004500868	7.89531823760783	7.94708498512453	8.03735619517370	8.02891070192717	8.08657022741252	8.04263974383607	8.01164479447680	8.01539797381870	7.96878023891623	7.97799403142170	8.03344869197472
EIF1	12.76166431365723	12.75490402121467	12.95944755345310	13.11461709357524	12.80116549506897	12.89996927420150	12.62375508318462	13.12778294694190	12.93678749125244	12.93592366381074	12.90225031075284	12.87468557583946	12.82531108739095	13.00483758268781	12.43679741586105	12.66316463270551	11.96186829062169	12.67199508400369	12.71552707524285	12.85688051648240	12.91247825490801	12.61398513690843	12.55291598403274	12.89305377182593	12.66750810215403	12.55978911407772	13.01021485149928	12.93150223531835	12.85951982693812	12.88262052869321	12.74538597133146	12.32818346712602	12.93053799082312	12.99020342582701	13.08742796577156	13.24189048631231	13.43931879521111	12.49320231389091	12.91573295477709	13.20320054191478	13.16634597492544	13.24067272771240	13.57043527247542	13.71882188353902	13.00403943716378	12.93074665081062	13.33340436160765	12.67082624309471	12.98931369518172
CDK6	9.68665420496812	9.63440040306010	9.61622266312536	9.68625446409796	9.67536725391244	9.65349330814925	9.77285423232489	9.64983243553291	9.69441413631161	9.66595539793260	9.63383475170081	9.60045305040086	9.60940288003429	9.67522447109471	9.79779268176070	9.79685663751191	10.04745678939158	9.80750554746053	9.73823212908951	9.79661549176923	9.76048280262156	9.63932718176562	9.70698098644472	9.57179970336625	9.74380888392181	9.70735232221062	9.65954833065755	9.68396417849117	9.68412362818840	9.82804142094914	9.76466751863825	9.94522605833536	9.78557880986401	9.66735834481847	9.71150941191444	9.62006565105542	9.62381712223028	9.93207305155262	9.74210700378200	9.67899759484111	9.62986482898947	9.64514835148992	9.63887185838942	9.68722805521382	9.84187610608243	9.67080481425666	9.72111764701370	9.72834247958635	9.77705434766073
DDX39	9.49277083254056	9.62644765267753	9.78916307968272	9.56476272272172	9.28450442824088	9.89644340988323	9.23771459735255	9.57026104002843	9.59140435442737	9.65110989533840	9.51695110219221	9.81932102190106	9.52300541804921	10.01072417846572	9.24476438027421	9.40677954700041	8.93593316307418	9.31670709875064	9.28868887316904	9.57900829690921	9.64421918195072	9.18262122358902	9.14424107739556	9.49071834704370	9.50611128354700	9.38281123896288	9.66385385402935	10.02298373142741	9.54446752491883	9.76980493317272	9.27597647565344	9.19875672348927	9.76517836714571	9.53784652216369	9.63114520668093	9.59899769153912	9.95316571673091	9.16762167375463	9.46059938250237	9.73229910802475	9.91038060218096	10.12014845445180	9.93175349796231	9.96043721414221	9.78149402144562	9.72064139289430	9.61886946655328	9.35423254125513	9.90009917489671
PSMD14	8.82598466709779	8.82776139571083	9.05594641523825	8.94152373626326	8.81067612663458	9.03574386438417	8.75496722412139	8.53900594999260	9.16375923947913	8.88724338033416	8.91505220717580	8.94216396435829	8.89083680399641	9.14949422093457	8.78124654230943	8.85777257800727	8.57914906673660	8.83485154422195	8.84960299091570	8.91497979398252	8.97029567865725	8.58157367472827	8.70938467824934	8.95680713237151	8.72938817624054	8.91712359788855	9.10884365378236	9.36096296542926	8.94082743816855	8.89545556716169	8.75273228928101	8.59752112738390	8.93581782562221	9.11977575686680	8.97006268256808	8.99176010964725	9.95440389696464	8.75538541015729	8.85352214426555	9.18109948345586	9.16523146692348	9.61515874283286	9.05930964510417	9.93734874578322	8.98361352179403	9.27232566354511	9.05773381620124	8.68308741427730	9.23268966257104
OLIG2	7.61870426862428	7.57182713938159	7.62569120002201	7.64009905484386	7.63124687945470	7.62536610147347	7.61196467042534	7.76953854513330	7.64761259109768	7.64514629201569	7.61634266626929	7.61468973461335	7.60892853484879	7.67353697008393	7.43533015671331	7.53826085425700	7.52841862197882	7.54382277705677	7.58772804182722	7.58965601066552	7.58686060925809	7.49687632838940	7.47036483198303	7.61690055271736	7.53927180336869	7.57862854566088	7.65166420645689	7.64898214093642	7.60621477476569	7.56188623339755	7.56492663843165	7.45225299537403	7.56098682931317	7.57723132534717	7.59188323453272	7.53475633363103	7.58147815728669	7.52053927247968	7.46817868297979	7.53486305167840	7.64835210117415	7.57599727516799	7.61116674148075	7.61183005893908	7.62892174338377	7.61903739189765	7.60775671069931	7.54368864696313	7.61124820288492
PRG4	7.39924265783573	7.43054448845144	7.46037805026199	7.55881680865004	7.42938803784530	7.48050193007655	7.41530179281668	7.46551909855054	7.48605425070383	7.57462966009262	7.48759503370464	7.49546185315542	7.42578455574230	7.49965457683456	7.34299191057263	7.41215464637347	7.25646099701272	7.45093370137219	7.52747478762611	7.42894244663830	7.49669841251793	7.40831269837223	7.40384399677965	7.49447852465303	7.41799957027895	7.36048047983531	7.48437786389063	7.46430214044964	7.44273652942350	7.43126617045269	7.35645289335764	7.29101914867320	7.40387961289103	7.39028376790519	7.51558222417467	7.39068618867310	7.39774227460483	7.36476434395402	7.39633996577545	7.55479035880795	7.54277700716296	7.40797040909462	7.50449019033845	7.50548874364247	7.46617277351803	7.49558584225659	7.46597837747687	7.44778638035993	7.45746964624124
CDK7	9.37969001012707	9.39890399120877	9.45564370559211	9.75904419104549	9.35819130609699	9.73849367419091	9.24459570253140	9.57456203445928	9.52033107802075	9.78777261967141	9.44179827726509	9.57220517769646	9.28642630605515	10.45522449169463	9.06245296980772	9.31063552159475	9.08408055006483	9.23220333597097	9.26168637232054	9.57444557562977	9.50435787703348	9.21778935835405	9.14006409043080	9.57129376166563	9.28614637649835	9.21731058665256	9.60452639326585	9.94382426286401	9.50566867954347	9.48190871070254	9.26144001053381	9.14921799669425	9.54234648362080	9.17222749753650	9.66929056383678	9.31563754330240	9.48298509171689	9.21842504363946	9.30161201898087	10.08956018355132	9.46247111103919	9.59952665113070	9.44015430751167	10.37970854967049	9.60281544167085	9.61926336653391	9.22654071578425	9.32847542351690	9.49344196757403
TRIB1	10.60095403185901	10.48454592337467	10.40663448138673	10.67579360485788	10.39807890048371	10.51982064516938	10.50858032404380	10.64531627654007	10.50856433358721	10.59504357770122	10.50723626058947	10.70081537166033	10.42441185034238	10.43533540175495	10.47343329138401	10.88333481251824	10.21911521691925	10.56248253611056	10.57013327022759	10.56002936691779	10.62627761400263	10.50946230205762	10.63466403952704	10.58374224941517	10.53991571733206	10.41902623013609	10.51526321066542	10.49518101055555	10.49028979526827	10.56156897100057	10.42516675710882	10.38012143291731	10.63533656323782	10.46484424671353	10.54544200803683	10.56058349268853	10.39942811676731	10.39202078268156	10.71880230200550	10.54606844352324	10.71714993700900	10.54979676211782	10.73111673348339	10.36582123251577	10.60078569995120	10.39401173505304	10.56264909128512	10.50695686288280	10.44289269263295
GPA33	8.53310163801512	8.57482529888343	8.58971309062719	8.62403369148463	8.83145482098477	8.59792365487496	8.49618080069906	8.57772869138975	8.55583525864263	8.56990571267770	8.58793871225024	8.55289194765268	8.56516151788744	8.94582313643407	8.46377583071775	8.68719019674940	8.40373523162385	8.47530718427587	8.56907278822358	8.55903245178582	8.59409072776957	8.45018312082056	8.54833901331356	8.63743662071334	8.53358605238386	8.52189049298081	8.61575734251382	8.64063782108271	8.51471888285072	8.57491596490867	8.43598500898626	8.42465662521452	8.54794574520860	8.52662359547390	8.62815596391471	8.62888096586401	8.49381353476548	8.45189751813089	8.63782123176009	8.59687443353784	8.49007739277882	8.54101013928941	8.54518962126922	8.59492048985045	8.58580825051416	8.58246258811198	8.57868179047411	8.52406686116960	8.57246388090212
CD96	7.74365700138862	7.76166442312947	7.66782825229713	7.70416045355517	7.68945348352811	7.70252213720664	7.69100819774154	7.82877401860669	7.72744094999807	7.68580422482954	7.71682687772087	7.69237853031994	7.67371784898699	7.69521723432654	7.62628024368720	7.71584161209065	7.74750102828452	7.73560591172469	7.71082514142934	7.77241340853113	7.73669491416359	7.58998422677212	7.74089009459083	7.62483022046876	7.73727707974344	7.80924436871524	7.67271095067481	7.70206804689491	7.69385591922022	7.74660201213098	7.81217171184901	7.70385659474580	7.62089082495608	7.63116925314926	7.66177312876799	7.62323830021680	7.72748340410364	7.80824724547313	7.64559535642785	7.65806534303225	7.75295983820012	7.72392793625803	7.72829511176304	7.67180649769134	7.76984953708017	7.65063612801089	7.68998704875474	7.68548003280189	7.76357513703957
MFSD10	10.77020398316524	10.75394601880252	10.76642050175266	11.08276297284811	10.98933197138166	10.84425489676205	10.67510668362436	10.82650196408932	10.83234515222551	10.78225611753405	10.87299045667095	10.64911755779136	10.91007972864835	10.88793526803217	10.66820725190689	10.77904038590625	10.34227854011521	11.20287610679159	11.11046066311995	10.84947088870723	10.97589330419868	10.81774108327400	10.89191639148060	10.80864573733010	10.68698595805352	10.67984832160140	10.95558155474062	10.80311117548685	11.22358791948662	10.78421980777316	10.65490191235620	10.55204062792063	10.72030889043282	10.70597404858401	11.17861784243038	10.89829170344017	10.81538384315346	10.61235334919379	10.78057785098489	10.71048803687326	11.14081419042761	10.98328592024579	11.31757787398163	11.25684272978535	10.93776586132482	11.37917386193048	11.05649279179608	10.83503207738817	11.26615087953025
RCAN2	7.64632685886756	7.69701255840849	7.71770699710500	8.09894707635439	7.64863968696308	7.86514050747804	7.65852622298799	7.81120101935496	7.81096253210147	7.62590166274199	8.29025603039828	7.74142518418284	7.83808254844050	7.75586837544279	7.52772581020866	7.57014192960545	7.52962926187697	7.56282865789512	7.62621681512592	7.67673881695794	8.02342153493886	7.68119198461327	7.61820411667483	7.74536914087909	7.69657487048299	7.54705672805601	7.77460789380079	7.73981900964671	7.77977924118874	7.68159956129329	7.52811137362028	7.52624032108709	7.64746704009772	7.73644407703665	7.61780750642592	7.67643775317750	7.63275187638923	7.52237998376869	7.67878842853236	7.97005936853351	7.88880203998644	7.69956209105535	8.23397566931192	7.81572742145023	7.75686133913239	7.66527273094525	7.66022518459772	7.68306277179144	7.63483670738015
MSLN	10.70098767588659	10.31894884305061	10.90745791810444	10.90872454039630	11.09646175816913	10.36795763749473	10.46846355296545	10.80064992860276	10.39884952738919	10.40633307830544	10.36729810875704	10.17349174136063	10.34780241665474	10.32713380947514	10.21832592304593	10.66911347952361	10.35380863516067	10.32590758152876	11.07639536781035	10.98440777583478	11.12576412305914	10.33590600797885	11.02580425828588	11.25669703937929	10.61795009218192	10.45718284831192	10.38321487623999	12.79467199933278	10.66338414340466	10.36807407511643	10.80857452052253	10.19832151836835	10.27037528828277	10.21144606852265	10.52425735431051	10.41824880729501	10.14402539203912	10.26751243218874	10.78250121848062	10.26453264525349	10.39691385912864	10.35477570009688	10.30576864618348	11.29409922888798	10.56660423156074	12.39117686639677	10.93514420018123	10.32612375246365	10.70357974728398
LRRC23	9.35009591799014	9.35711816001019	9.34132602822059	9.45991913511261	9.41336060524270	9.35654454292245	9.36819184505822	9.23363738154254	9.40097415328020	9.30715760804891	9.38568034869609	9.36422938317022	9.32778836083493	9.32877071117398	9.50824033706494	9.35970971027914	9.20186432962364	9.49220450010882	9.43034692719929	9.36646897868683	9.41694205148706	9.30540323687334	9.45850592087514	9.38539654585401	9.34020748158085	9.31577016854696	9.40970878568376	9.39929658034584	9.37764071883048	9.39486005186991	9.33325807107490	9.33124838547360	9.34723160310577	9.29280921754429	9.36026977396753	9.38072315250417	9.37156112937808	9.20027434109555	9.38806583291872	9.31410260123074	9.34821946835427	9.33184444186803	9.37630114881738	9.52495249438240	9.41864876734326	9.48147958367126	9.35493458959111	9.50675893161196	9.38812251504356
LRRC17	8.57309507019855	8.39853513866945	8.52028702400676	8.44351252961603	8.43903991272256	8.92554731673563	8.53022750649842	8.52787835396962	8.48646828184819	8.45140968019584	8.44720151080229	8.36817585841334	8.44850800371392	8.44004362044847	8.36228391798437	8.44010351759238	8.59156229123267	8.46768555459900	8.42931029624312	8.44425479124620	8.48449360856541	8.38221640158189	8.43232283433748	8.47346097431021	8.57291790493316	8.52296859659768	8.70731497804209	8.55109189580897	8.47651458820695	8.61552035222210	8.54046307028810	8.48400654911553	8.34735190698914	8.27162790947891	8.41359849888215	8.35591271404516	8.41297127114598	8.54462865506194	8.39712316473839	8.31470639515104	8.48400130800483	8.99350357329090	8.29755246836305	8.47640541663509	8.41354441059092	8.42819332311091	8.62779134714110	8.42972640845098	8.38636697258254
SLC35B1	11.90418135763388	12.01775410310690	11.93937322656617	11.85765496535632	11.72139525066429	11.93307226850063	11.83301058009143	11.76546768257954	12.09146496972511	11.87133424698644	12.00332396130658	11.97931338499000	11.97214486780430	11.97268103185015	11.56468460265122	11.77604103394295	11.23660669456933	11.75839889385529	11.93159805332685	11.75890379583397	11.96948358824890	11.74947111920951	11.79050869011490	11.85163200807417	11.88958198789296	11.72909467738163	12.06282046649084	12.09882716745645	12.00941841436850	11.93743363969486	11.71685244631184	11.45796065871903	11.91272927447468	11.80856636458038	11.82755246096752	12.09167208226912	12.25058883152110	11.53019344922162	11.86259628647442	11.97518968781586	12.09342062225966	12.11898215414500	12.35029197280196	11.93580831948558	11.93725341591627	12.05504563639598	11.92664764016280	11.81061686752738	11.97467497280500
DCAF7	10.42498126620077	10.53016976560699	10.55047230934497	10.51673125036235	10.47035575766315	10.46107938311416	10.39330814603443	10.72307099450358	10.45918673333421	10.46828787288156	10.46222558412808	10.45644599826002	10.38997419841110	10.54978073556176	10.36105235677842	10.48032469021880	10.23831135527345	10.38940018534194	10.44626091959376	10.44052751833076	10.53195097181414	10.26718926648184	10.38779145563719	10.45655386084808	10.45077555264368	10.39038756665417	10.51842927246246	10.44549641834147	10.47104558491714	10.49764896591778	10.39471185133826	10.31501704989660	10.57701372270768	10.50252178246503	10.54735426161063	10.59057284570469	11.01716338846925	10.37180614298600	10.49101141420050	10.50865722467589	10.53706841157604	10.59612041800427	10.62257858199943	10.61346420386854	10.62151005695145	10.37818381744584	10.50741523327976	10.41710160800127	10.63573992590729
AP3S2	11.22516772394891	11.33688924945361	11.56387580345669	11.49343857112649	11.34122506228554	11.42875689341964	11.36219313304987	11.28368383470100	11.50555765078489	11.36220918816279	11.37258147022754	11.20193274771246	11.26216217249046	11.41323387928381	11.27417371501016	11.28997560253730	11.27394752767466	11.25439889686159	11.30971556910241	11.46039359467647	11.39552965207565	11.27102078932129	11.26320978782357	11.20284573007807	11.21756902946400	11.32474123930858	11.30581658431265	11.39317610014751	11.38393982884937	11.25882167286441	11.22957530998456	11.27210237657393	11.10925417456885	11.19532414068527	11.29693137435921	11.28765042131483	11.66702672574005	11.31843558789347	11.17966654065658	11.20255729657184	11.35260008428756	11.36818859829114	12.32094035151734	11.49422630238260	11.29077984692187	11.40519259698358	11.35533553931345	11.25126247123515	11.24087821368437
CDK8	8.41776902488225	8.43157712122784	8.52941345942439	8.59162007519058	8.41711950565601	8.68562782889815	8.41704156971749	8.34291564818075	8.61464692802766	8.51039900512747	8.55612289424633	8.48427710520791	8.50258355542245	8.62515315390120	8.42968315165234	8.48373769168253	8.34446394723723	8.42645545888119	8.55288458950874	8.48091616929565	8.58059462188274	8.44446418327709	8.31588865316482	8.60529584544083	8.50585780431349	8.32854322984225	8.56662802148030	8.59174955730541	8.54667077459927	8.51388222249064	8.35443684108514	8.32291550388228	8.46423935034436	8.44388716022743	8.54938687887961	8.51516820346972	8.82991342882883	8.29625874181328	8.40537581710855	8.40211351976728	8.52856012906653	8.61331827978881	8.54323812222412	8.80045339478563	8.56657107227013	8.51759511023768	8.49840404360793	8.40524463249703	8.50560128492666
MRPS31	7.69084404210043	7.78231229444125	7.80686920529424	7.81431254587694	7.75984679729457	7.78835422104260	7.56256319408162	7.69172186572689	7.74327921868068	7.76028243178858	7.91304902500730	7.74666985755688	7.70134771566831	7.82915872726871	7.76387671447700	7.73489628815462	7.59574573005644	7.80502817550039	7.71218879780406	7.79389394047416	7.87942306022809	8.00846909023058	7.86165892071993	7.69224468888786	7.77010135090231	7.68953225382229	7.71516908466441	7.86008394644652	7.80583267173010	7.76677726427059	7.64525297064507	7.63587569261889	7.78149586352784	7.74747991773536	7.83269997035563	7.76272785877991	8.16093585020144	7.69022499204835	7.76146132637809	7.78628322466756	7.91662505489793	8.02821570285092	7.97302646256111	8.09584211459939	7.78110595794793	7.90766024202013	7.77899965030447	7.80092810623510	7.90807117425035
CALCOCO2	8.29012146122053	8.40883936244699	8.59917388907384	8.83487863205925	8.59980840939209	8.57144607111266	8.24446312893160	8.61152818463655	8.42321416142931	8.44715841525758	8.61275783650954	8.38954588990595	8.44980246310586	8.67861919463936	8.16898099575386	8.30988551030967	7.97528601806175	8.46583591683410	8.39051221519029	8.38354828279022	8.44922792994068	8.45661620868219	8.34554897151428	8.67562635772595	8.35892910273968	8.34618013494193	8.52405108058906	8.63310576903603	8.75126360074441	8.38135162327660	8.29465192233666	7.95684154058681	8.30711343656469	8.57531666317553	8.68968892711852	8.46108646773442	9.13576529125700	8.19262351037831	8.35311223131287	8.52164808329575	8.84112593105977	8.79725604464057	8.75785237485590	8.71768772226809	8.42022783942626	8.79872783758166	8.40339218269747	8.43285277400659	8.62045141215575
RABEPK	9.14574785051734	9.03704745894956	9.24272286699697	9.27357189486327	9.02351786481909	9.24699474013635	9.04539321853887	9.12650090489889	9.22012892875084	9.13166548696837	9.17506630597386	9.24145780296377	9.09314186125627	9.20751753741075	9.22060326947011	9.09851800639694	8.76598098654910	9.11556017572302	9.13337560327000	9.10077733763854	9.20952561971496	9.06297710969210	9.03516865684068	9.25864944283309	9.16557507884632	8.98206026531750	9.17116478448882	9.30939608425036	9.20104147707665	9.15146353120449	9.03528823315631	8.82039755864994	9.13905278581133	9.10167960545276	9.19974187709512	9.15965910285717	9.30008632356801	8.81770778246314	9.09086167936914	9.24575260596988	9.28029765487009	9.22498300200924	9.20423494774848	9.33874714959796	9.21517814108965	9.33304186932927	9.10392164318513	9.13890693267533	9.21874184274072
SLC17A2	8.03195589029509	8.06091765399262	8.05118940578071	8.08038330719577	8.04390892560927	8.07443545570410	8.08810724409781	7.95221350017373	8.04545577124802	8.04998583953416	8.03930307904205	8.05084413585605	8.06258471891524	8.07197910498329	8.08505720005313	8.06253630841264	8.01033226755309	8.04993450220467	8.04250868428886	8.05283249909824	8.12875121149696	7.93331425479237	8.14201474061437	8.04085358585274	8.04829744076413	8.05138657901256	8.07966386582876	8.18770258268164	8.05815960486008	8.07422031733636	8.00096768516148	8.04571188303917	8.09967669439402	8.11243910186524	8.13843752280949	8.04752634365400	8.11082368414021	8.07534555545188	8.11690434955151	8.06218764168294	8.05324413214143	8.02341267087463	8.13503892954559	8.06629586889642	8.15043523899414	8.07256317270002	8.14561629180613	8.15872075211763	8.08635502622105
HRSP12	8.37065272995801	8.34054995613623	8.41023638033153	8.48912172445441	8.38467169865552	8.43681229371734	8.33800179979396	8.39176379587057	8.43485260093254	8.39428092098101	8.51410092277971	8.37228105098157	8.39102250739914	8.47062516363195	8.30746612092962	8.37285646048474	8.14498370255409	8.38167139200320	8.40577393458310	8.41297838402170	8.47472772696258	8.23995500579786	8.29937882448835	8.50131038740087	8.39514739311483	8.28311552026354	8.48188728675777	8.43992970438940	8.34604208874601	8.37201103187736	8.32344568578752	8.22309288969153	8.49360077935597	8.59480970835233	8.56370708581355	8.50480998298987	8.90222789738992	8.26973741473565	8.40023570732237	8.55871900218362	8.53774925679473	8.47158180217415	8.56552075353005	8.63049827334121	8.50596396948421	8.64026364841920	8.50317096389598	8.43964799701858	8.43390125788819
CDK9	9.44498348072688	9.56320221245708	9.61628759707726	9.66268144992599	9.58944006397981	9.53313576117515	9.34161782835787	9.66192433348971	9.52405977012194	9.72573570897644	9.47160715270178	9.34166474140972	9.50177986283700	9.63246556766635	9.42736828304611	9.45342964285427	9.22469988094434	9.55667264076451	9.48249472086578	9.50963953789477	9.58053746989510	9.38024866515301	9.51341464938547	9.66840060567564	9.62157355045323	9.48890848944995	9.56731263856303	9.73806097440353	9.56428566631175	9.48538948666291	9.37527595488385	9.26169365341793	9.44847104981050	9.48963443860199	9.49326502346528	9.42365625653012	9.41479737384280	9.26246104358191	9.34033306013373	9.47760057281153	9.47141960334478	9.43273396485642	9.53929650952970	9.48110763430621	9.57370903859605	9.88133462335735	9.45667839949328	9.50957855114893	9.57566400919179
N/A	9.26406219744524	9.16259236049056	9.06471625300323	9.12393347871905	9.11182441974250	9.08272113630627	9.36929711068815	8.92273931886283	9.12677339349131	9.10264241413788	9.05299692071456	9.00206645509176	9.10390022869222	9.11275310803139	9.32655962412622	9.28016941672214	9.75587694977154	9.31483872472879	9.18998725572005	9.32086312962891	9.25536502399777	8.92793693130878	9.18810240061108	8.94407325503114	9.24341917909376	9.32413392018722	9.07165978978376	9.22904666561219	9.17926918744829	9.32360989208007	9.30745634437091	9.66302810025353	9.21176778682896	9.16489099016461	9.19542581329000	9.11802451717968	9.12391990343872	9.60901708986206	9.15889939524208	9.11837245818695	9.17764933834044	9.06409915142875	9.06425431472340	9.13414143754626	9.28276940111596	9.11005610546928	9.22558343496688	9.48829657785610	9.20270863810462
CDKN1A	9.65654989497338	9.69993083737762	9.49509133364947	9.61385055566465	9.56513790929472	9.56856319199530	9.52302206991325	9.41313831245983	9.69886747746679	9.63729654795157	9.51094070750535	9.64735782349985	9.51231837287392	9.65559980843277	9.60526213497548	9.70128386539134	9.46424312522667	10.01360786717734	9.66949512863452	9.50541323545621	9.62153093324641	9.75108935746328	9.71498216057975	10.16117506541458	9.78064965531754	9.48341934587047	9.73348711865926	9.61120658910470	9.71813180737047	9.66207113732674	9.51868350865656	9.47080872372491	9.72497844160466	9.68713678891980	9.60588518248929	9.67781991482602	9.45871311178052	9.63682410198197	9.55372080232710	9.43930324342126	9.71737895079297	9.93582775154844	9.62706059565040	9.83759434381832	9.68789832549445	9.77683803755535	9.67342163579819	9.62357670905061	9.67133439206320
DENND4A	8.42813584709948	8.42660699030617	8.43584319613935	8.49793754955383	8.41393264559655	8.49242434667418	8.38927930500293	8.33532216761769	8.45647102138264	8.41287638333874	8.46571278546870	8.44989293640346	8.38276878716691	8.48077106853721	8.34893023591281	8.41821721780095	8.29744942090651	8.43903892414528	8.39622737357506	8.43247356477118	8.49946788289416	8.35760999905531	8.39428000918757	8.58914798055765	8.42271167180376	8.42363585330212	8.48314869135360	8.55326526841325	8.41318659351212	8.43918300989822	8.37423166901409	8.32034242265780	8.43558972828881	8.43344358144843	8.42625962472232	8.44891579178097	8.61538062984777	8.37129919899611	8.45229453978811	8.51670924517898	8.45003323180202	8.56655237361812	8.53774808923704	8.56268193315228	8.49406199130915	8.47977326959411	8.54525139981594	8.55008917877049	8.44501770920598
IRX5	9.40027583196388	9.35176912794828	9.23691885195032	9.51539870572677	9.29731329360319	9.45275288881993	9.30877052822203	9.58633257551555	9.44282202720301	9.65841138197398	9.47527914647772	9.24485562753901	9.31457814168648	9.29376714984503	9.51388652198369	9.42690022879045	9.60523508300194	9.45937223070985	9.39448857690503	9.43898592104788	9.50768399672036	9.30813525042664	9.50301082839811	9.27736950541474	9.44808895081792	9.29731530155929	9.32216232637830	9.39929658815105	9.39788953928752	9.47775540275116	9.40896776119389	9.41482286786766	9.33368719971759	9.33135790173063	9.49375938365323	9.31701325664281	9.14282867983816	9.55570603285405	9.23118938916567	9.29030420618946	9.42634847720449	9.26290924588391	9.41169558921377	9.21915174288521	9.46950916496709	9.72246832226252	9.24705325890756	10.02918724493949	9.27947724145025
STAG1	7.69799865422081	7.72196420803718	7.81737388690503	7.83200820853118	7.74835969417681	7.82977455583612	7.70581535911857	7.81118464532670	7.77946373226446	7.74925560876728	7.81495435594150	7.72594420053147	7.69155984742797	7.84198149168904	7.85672484774623	7.76442587483092	7.58216398678557	7.79918631757949	7.74375038686880	7.75505903457961	7.83035567100604	7.93180541747729	7.81366590756999	7.74162221280677	7.73756665493006	7.68765129840112	7.78574162872910	7.78555713005753	7.74553000491881	7.78774866151239	7.70301233184946	7.62789098092088	7.80287725837330	7.77991585082752	7.78943981226248	7.78241329296780	7.87728722948031	7.70824033119639	7.71798467165970	7.71617452163157	7.87173307249392	7.85754082823413	7.83051481064081	7.95303576899849	7.80326928133302	7.78644116683643	7.78301545273583	7.78682343591231	7.82235379439832
NET1	10.60131484702837	10.71062717983008	10.48548997731979	10.75139900156945	10.84024060885957	10.64541869900429	10.13013382319152	10.27074269526976	10.39319446461110	11.72957739095060	10.42000379914209	10.85601295688754	10.33631516542231	10.72588776257386	10.01310565435405	10.33036648657016	9.90586036823215	10.17434328155505	10.18048033220238	10.68367405475890	10.56083062839793	10.27765387202130	10.18644227598599	10.51941345174338	10.22428094252771	10.13497438189769	11.14217010224251	10.94053559520585	10.41740941120155	11.55887804192264	10.23721602602025	9.99306773356759	10.80809999430236	10.25211147078061	10.52395639295653	10.54893200227383	10.22081813776345	10.10239082486205	11.15381524277197	10.45294960918643	10.84039738336111	10.91993670451199	10.16190037730482	10.82142191184885	10.72512743197448	10.34207060422551	10.35913264743693	10.28433230583675	10.22213644390885
CDKN1C	8.14840552154892	8.39896824026987	8.45379958533286	8.24935623117145	8.38122433821503	8.20524356655097	8.13794491073351	8.77620444021193	8.23454683906733	8.29098589682507	8.32710240240564	8.22484235240454	8.18952039888935	8.11878572786798	8.07353905532258	8.18117196321022	8.07791803174419	8.30014647406415	8.32811035552164	8.22748919204711	8.24090173489227	8.00551121838638	8.14803711828617	8.15766427762203	8.28530582120183	8.13927712131086	8.34947612991028	8.36162793501785	8.18854639851908	8.15496471257736	8.17114972818314	8.02133183281616	8.23111810952776	8.35352152483964	8.17968513957716	8.47501470402044	8.43798254318741	8.27131823200223	8.11284441924846	8.19767032766159	8.27766051610201	8.16567850923399	8.33941936396107	8.32897326113425	8.20432423850340	8.32384925153479	8.18809167659781	8.22310743897587	8.32369564760086
SIGMAR1	9.83416073842533	9.67361746389698	9.83466924465978	9.85921746314967	9.75005874756656	9.84061493836708	9.81459816749988	9.63418996388853	9.82490377790602	10.01066023773251	9.89861803795593	9.98221535166855	9.72029917357539	9.87490607460989	9.88076200199259	9.80090585379607	9.56359947410120	9.83152978427262	9.78588548845303	9.92877928547222	9.92437259068771	9.68313589410654	9.81712816565862	9.79080980079689	9.88316520890231	9.67195989355497	9.84871502493441	9.89285540303595	9.79846456344603	9.87209025923919	9.71377709335998	9.70645046887819	9.90236968685318	9.99772241120658	9.92775910271452	10.06520216448306	10.36744342967409	9.61388383358795	9.84401083296521	10.01483048019158	9.88554205385003	9.80208559748136	9.94995476252593	9.92747136181155	9.94365626113251	10.00694234940618	9.86146813523550	9.90187917151631	9.84566060839673
BET1	9.24061599139113	9.14662527742793	9.26779638424102	9.33645351311398	9.08873917112779	9.31288881959281	9.04126453812932	9.52497843517623	9.22039304942591	9.17342399948898	9.33279817590353	9.39102598431977	9.05421963392912	9.47586916444865	9.17596442902377	9.21197267413853	8.84076848141280	9.28236396149790	9.18295369949000	9.25091911833339	9.29946972372353	9.36212737279514	9.36131317559598	9.18360221820419	9.20251901560741	9.01106030896965	9.23846495715280	9.48984520355199	9.17330984975517	9.35773958562005	9.13527758363248	9.11942747275860	9.30734770405057	9.17991611784955	9.40521421573677	9.59003183261714	9.30974863822832	9.09855680306396	9.27348919878628	9.67934300195298	9.45830165556512	9.45738743648399	9.67100306948372	9.50760321750272	9.39461339434616	9.21737911759073	9.38471959697668	9.33170950624615	9.50749093429467
SAP18	9.94267532938105	9.99661125382405	10.15478182152106	10.27669299806564	9.78279866349041	10.06866714223819	9.94860728096751	10.04530329933278	10.16523314705261	10.25286118784461	10.37453501354537	9.96994609416450	10.00070854921034	10.43130431479614	9.62832939853166	9.95700567484479	9.47545522062967	9.92111360842581	9.95214426956696	10.02335867033570	10.09477525165566	9.91576037143528	9.91109591043388	10.32155020723322	9.82861291300877	9.80024866090027	10.05730583860500	10.25891096709704	10.17778376067634	10.08815663671628	9.81177880411917	9.57304095952442	9.88861032960143	10.79922748064436	10.17708887150054	10.00123111253217	10.64920550818062	9.74696844407578	9.94503967733485	10.06235610772880	10.40740688267271	10.44968710942761	10.41870501324827	10.85117105941909	9.99016343439469	10.08892208377458	10.10612289545143	9.80128714524297	10.07088987316740
RGS19	10.30641841541264	10.22702938955126	10.25585150690353	10.14231730228700	10.10864960651358	10.27558240828446	10.27441875950277	9.93150682999964	10.19383053169066	10.22601782591548	10.21023393430953	10.05568761574025	10.17110115084099	10.31052782694882	10.07910041926114	10.16949688028938	10.22095847553698	10.19654453720299	10.18035993747502	10.24196800262731	10.23394935682076	10.11570121901633	10.19829030313841	10.09190525439489	10.23162982170112	10.17668480316843	10.28247767554659	10.36461100671046	10.22072231933440	10.22537520624160	10.15548390240155	10.15994660239484	10.27199778299468	10.06940536781777	10.16640678820162	10.24572505415024	10.32789870039184	10.16589981557926	10.28659602900771	10.12090769001786	10.20193451186393	10.21836708500793	10.40077812857555	10.27641866616963	10.33732363026210	10.17407826162896	10.19078158142070	10.19443827108626	10.34846870894569
CDKN2A	9.50610835372631	10.10387576298008	9.93953342505544	9.69692541290400	9.63344551950493	9.53449556251475	9.41917374097620	10.00760964804596	9.63065150378112	9.89856586736365	9.45288542393944	9.52733460089542	9.46708587995119	10.12013060757355	9.35658336540936	9.50668411004535	9.36634724086591	9.48097453780355	9.47766735299219	9.66081553669103	9.62789506206830	9.34280704936345	9.44068363176701	9.39149797620378	9.45786767577449	9.67765487705595	9.53230485024820	9.58204292926867	9.57171894968104	9.48726650764556	9.46168241714435	9.44757650903211	9.46505880897029	9.90875581169265	9.56411421078510	9.72553553414933	9.45130428685275	9.57517744955792	9.36930632558835	9.39153377706009	10.91365095899995	9.33932312258211	9.37483496756053	9.39026700605522	9.57981238748223	9.41669234165056	9.37635631900993	9.47907968158607	9.53881295924373
SF3A1	9.01602140351125	9.07781142829022	9.12519747667101	9.11837640046815	8.97399966707030	9.15809378520943	8.98898902714017	9.37255336019064	9.07016153243282	9.05461208002671	9.07516679927468	9.03626368408341	8.96051740173777	9.15357111209754	9.00924146893476	9.01366578435012	8.81840965502494	9.03751292409463	9.03932410686401	9.02334617400522	9.04639923118872	8.78730300999278	8.96526832256745	9.11910059748496	8.97214890097564	8.98963479114321	9.02519051952135	9.09137098179229	9.01330317007156	8.97055294199827	9.01997028929614	8.86601445815196	8.88440453655197	8.89882112580171	9.03128194834893	8.86512578990765	9.26456377212548	8.98171366053480	8.85405834373253	8.91101656882916	9.04380932915713	9.06318920910963	9.10115213392106	9.07887902908162	9.01497767875030	8.96633722074797	8.94451506625833	9.06534764414125	9.09752050097524
TRAIP	8.53974741351094	8.55541658204578	8.53298592587492	8.44136212942117	8.54170952927396	8.49759689041551	8.49652351741281	8.53830154380815	8.48125975525862	8.52383416617715	8.50175341293001	8.54613083185145	8.46376994815015	8.50335546870391	8.35068536155847	8.50497632034022	8.70160064424551	8.52290421547918	8.46559945732426	8.45501149594473	8.50884808186795	8.38659857425566	8.46087017928709	8.45896331756101	8.46456811342737	8.59416987257799	8.54021035578209	8.60725558022911	8.51427855343559	8.50801903284242	8.54010400707901	8.42286737734546	8.42442065646284	8.44019699417344	8.44720176545842	8.57657820313592	8.42651872210318	8.55229254040897	8.48558448647187	8.44886348811086	8.48756412530571	8.40178890982276	8.43672053444093	8.47543939113080	8.55676172897495	8.51810834322019	8.50591012873615	8.49025241094770	8.54322604822001
MARCH6	8.83498254129198	9.12447647723744	8.86250270329364	9.05109219635159	8.97035120045954	8.96049639567680	8.81298542476448	9.39485210543976	9.16815056497504	8.89595072831929	8.93040006765709	8.95512382872728	8.78066533556574	9.01742028228792	8.78639295000190	8.91296388670024	8.65938197903927	8.93361182017049	9.03436848850797	8.85913980804551	9.05750799756619	9.08450747075127	8.88667813485281	8.91671566065065	8.84499315615389	8.67647827266137	8.84920400878240	8.94429280905820	8.92147261339555	8.95485940397054	8.75161717660309	8.78257422527573	9.03212320857684	9.04456643575828	9.02857253007029	9.04060149721942	9.25308445510390	8.80291229789905	8.97557394833749	9.45095653980827	9.20212048431835	9.07161744375894	9.42969372950525	9.26008217269393	9.10775400757213	9.05019809122254	9.05295738926274	8.92886438340990	9.04247703528652
ADAR	11.60180936383984	11.60250721811316	11.75818496430729	11.78473646547266	11.52054535587361	11.85617041106949	11.42038752288080	12.68205580829199	11.66115222144366	11.61784693142879	11.71741780574780	11.69682002656567	11.65484337541446	11.70152771472979	11.42509614627341	11.52108586244926	11.18695720048822	11.62288697360104	11.48320130558667	11.67848341693491	11.71576703283894	11.46341422972202	11.40594639806825	11.57643375435969	11.67682623550980	11.62971469125276	11.60963785080446	11.99024364123689	11.82436433235707	11.62802793279393	11.44617254501840	11.27494293261298	11.87043686649446	11.58621924324480	11.70595650987244	11.95381996573288	11.67357079276422	11.52014310195695	11.63724314151053	11.67019236340380	11.92038448142289	11.71993473515319	12.08235146697987	11.92778522522450	11.64857588708333	11.72681696103087	11.67380315664814	11.61767973181466	11.66969945313781
CDKN2B	9.05571001174198	9.00484469099971	9.04618853241361	9.06488012734979	9.07064430199630	8.99544357957898	9.15394474412971	9.13691519712196	9.00774748127637	9.04073266727881	9.01368161604601	8.99283241491046	8.96425513382366	9.01591274714146	9.11128477120375	9.21591091366857	9.25236051170374	9.22700221092234	9.18102792682328	9.10778619228929	9.14152029946865	9.11335522711871	9.40932559009423	8.96455195995122	9.15164909742137	9.07379295214616	9.02069261578533	9.07887613220964	9.06939292717303	9.07354266258445	9.09523065770748	9.26921591784126	9.14624264430487	9.19421011991640	9.22327330744858	9.22263942150981	9.11620139857376	9.28487268288877	9.06246796067393	9.28176422620879	9.29681863445923	9.10597007075821	9.14446360504785	9.13842951098234	9.15625479371902	9.13586974887127	9.35839202737885	9.28662580339908	9.14117736692794
ZNF267	7.93710087717445	7.87690056459996	8.19296257587247	7.91671162273169	7.91197557116879	8.24609536515982	7.80071625788174	8.15259108726065	7.96360469405142	8.25817670460478	8.02182355906853	7.81942278335730	7.84481027359055	8.05740255753784	7.71093942269335	7.85731287313163	7.71326809237191	7.85853091985810	7.84861099671767	7.96246462902175	7.95022196357178	7.78243625690909	7.70071481247252	7.90792849298643	7.79999299889112	7.82857654018932	8.00179759935114	7.95437590292784	7.92337485248782	7.88275933932144	7.94405847944978	7.76699868997011	7.84921439135542	7.83720580242233	7.90762591925555	7.76573027711616	7.96323409995310	7.71330915401172	7.92670922770115	7.82051566765566	8.07207675716634	8.12809881245447	8.10717452813146	8.03485856710744	7.87093931941482	7.83042501194551	8.00336419201444	7.80923257469730	8.02545618278605
CCNO	9.11433040576318	9.65194564540960	9.07087403540839	9.14412340359144	9.10583545062723	9.05704924290929	9.10912356165481	9.19798146930523	9.15243812144172	9.13592322812732	9.02872960514895	9.00620965696159	9.03874675100581	9.12600206649533	9.17693595911741	9.17141713437177	9.25023519808794	9.18313173965007	9.11336508170867	9.14420900290670	9.17664884452055	9.02423151489960	9.24549395440033	9.05587597784288	9.06332051416838	9.12264668657280	9.09993901106423	9.06590048446070	9.09512939472268	9.13601560552064	9.08826466856363	9.10832313224175	9.10325777534769	9.07129853533992	9.12792134809905	9.05161360199742	8.99483246103028	9.20653260324194	9.14118553753172	9.01897633893824	9.23474704410072	9.04204671479832	9.12093655747726	9.20559455364906	9.19442217438736	9.24390679308761	9.09355422524560	9.37840172900647	9.14315154353505
TCIRG1	9.97290778567347	9.93270135518170	10.08213717636964	9.93206404147808	10.18238952488911	10.07735552055063	9.97186133813890	9.96139447471868	9.94842113140482	10.14136242390253	9.92426614039843	10.07916375518438	9.87671090987343	10.18012814966265	9.81709029572014	9.98263127345895	9.80140314410381	10.05966637156010	9.88036183904462	9.98437525136046	10.08337722136116	10.00145030354313	10.03101513448966	10.13749584495915	10.08206960712060	9.90417851561179	10.09347370164469	10.14957363036254	10.02174387744517	10.06491813320167	9.88418208112387	9.93605817411962	10.06247233190746	9.94355189523323	10.05645866205249	10.08664600793629	9.94136288296765	9.83842303356495	10.01681055115157	9.93846217761918	9.93107181305756	10.06154721853887	10.26633609155944	10.05208083961188	10.18955303317950	10.31078505804788	10.01124971474433	9.96348393321658	10.23175222668291
TNIP1	11.03602224746658	11.08253452256360	11.20267048548303	11.08685581638874	11.39940604570413	11.28402947642568	11.03715242767086	11.00501579354910	11.20823705387629	11.14007545056549	11.14476087449350	11.09719022583760	11.04770512369340	11.37234259133731	10.88697634176726	11.10760290615067	10.86631697869641	11.23343552781062	11.50975735019399	11.16042821561770	11.24877481718993	11.11485749884924	11.02207505710603	11.42450372365046	11.03444467159218	10.95469229524894	11.37790468909593	11.28394141047680	11.16433651428979	11.33461163144188	11.13431113244497	10.97352121054652	11.25275357696671	11.06264781817269	11.10610358167857	10.97295124387936	11.10437848909376	11.03661244559986	11.26041580846294	11.07637064687795	11.62115277384966	11.47906791457656	11.40477266444860	11.15795759745576	11.30310214783925	11.21833078286560	11.17020150726785	11.15352033856828	11.42975835005608
CDKN2D	8.40372407329470	8.47754599643318	8.41497594774441	8.35644500001950	8.41685166646627	8.37612697760003	8.33215407072438	8.41825900474445	8.38754397424919	8.45055443697859	8.37378699975465	8.37859861729105	8.41664605136016	8.47225950503775	8.31811252978913	8.43715750261392	8.42988871101774	8.41064816018470	8.37837219657987	8.37691947956818	8.42993244064346	8.26899911216227	8.39464483161535	8.46146379746063	8.44728670093292	8.41062857892727	8.44789521321895	8.49857875611876	8.35902220105877	8.36995282955953	8.35038682996482	8.39319181193935	8.39922108026502	8.45969946167723	8.36320637035797	8.50613759885499	8.37759960953745	8.50050129379354	8.37683557856558	8.44158663982387	8.45208858668304	8.29859263798074	8.29537999150743	8.39006962312700	8.43103087445203	8.46460639619018	8.40073446482509	8.39956511524227	8.42966168461570
IKZF1	7.91663486590177	7.91754659333739	8.11387682076514	7.96098359579069	8.01336443849136	7.96222101897602	7.85978726508700	7.60369377554846	8.15325889048548	7.94096746686468	7.94333859565375	7.91173976927221	7.93201299935507	8.02619591696263	7.80275873739776	7.95620694386189	7.74228624605638	7.88167098838697	7.86553913168053	8.07165020327275	7.98316675425652	7.73900653165169	7.79245663688924	7.90437007238265	7.96525700298258	7.93443193862764	7.94021254859624	7.97815774295612	7.92679571986445	7.95683169042756	7.82944865454410	7.83344369454139	7.87398343114654	7.82500168374309	7.90827737100238	7.89651431854652	7.91781962947596	7.81491812653781	7.90280379397894	7.92635665220925	7.97149876478977	7.93093771451130	8.00979919642204	8.01741142698648	7.98974210270659	7.94295706603851	7.94785798553850	7.88740159090040	7.97840104606070
CRISP3	7.31693039151884	7.33817221913345	7.39028374285647	7.44141600988695	7.36459361886316	7.40170332499595	7.30243188425778	7.36075706060587	7.39883770511614	7.31980186284789	7.38845946145598	7.36488498879983	7.32888944873452	7.41313446294466	7.50282698560563	7.34533704424750	7.18811866784961	7.40136035897593	7.31202774540224	7.37137562871690	7.46218136511883	7.36864902028836	7.28959889602282	7.42239303036995	7.32240499732259	8.26799828435957	7.42348315938816	7.37149253989204	7.36775150834876	7.37677626754728	7.31514353135968	7.29219767442750	7.42406587592408	7.33387744486631	7.38013202777177	7.32454453083176	7.39809357042028	7.26654914938586	7.49139796293281	7.37585897385162	7.48777225545756	7.45796500700370	7.47924888808302	7.48135975816165	7.43277560077039	7.40151864284030	7.43261523109922	7.37457042970579	7.42689978732954
SMYD5	9.82054569519728	9.79124005183849	9.77395096118675	9.80761026868609	9.73736544001149	9.72954200850778	9.75815705394381	9.92504065816403	9.77421195198385	9.83909257893621	9.76884452612027	9.69378360224696	9.73493872434075	9.75212464054626	9.59875357286079	9.73940631422168	9.63269193618670	9.80606456496275	9.81089925639046	9.72651834095635	9.78540712614093	9.60967946444768	9.76630251512412	9.71011353723446	9.79458107107226	9.71210465025968	9.75537211386818	9.86601692107212	9.82055034093811	9.73702617440356	9.67504109529123	9.62380967556045	9.81070139646073	9.75370758435119	9.83434260773194	9.89738751334350	9.90373119690674	9.68124053299892	9.64001480861535	9.75720717381786	9.76742113554290	9.76051228077341	9.77382155145379	9.91946888432504	9.77276489546922	9.84402691051674	9.80172460959540	9.84438112631145	9.82605082814480
RRAGB	7.82836102133423	7.98933970885914	7.92528713806345	8.02901678112403	7.86757840581853	7.99752890976600	7.78673085327229	7.86365960451718	8.00248002284479	7.92059156898265	7.99645087119287	7.98827236536386	7.84718516696000	7.92181734787467	7.88062172782912	7.81618837372341	7.61206348687528	8.19779697005637	7.89983665332641	7.89309209288558	8.13892148636000	7.90352890157960	7.84114583532294	8.01443544826377	7.88195425124576	7.78833765465482	8.04533754728566	7.91944840864357	7.86902360666378	7.88137867019282	7.76300257634225	7.73850899939829	7.96730589191853	7.80184340889811	7.81777734419836	7.87258935128041	7.89535535537239	7.60878622172682	8.09909414630800	7.82040270869487	7.91442174485561	7.90061645605746	7.89365764462713	8.00759864299760	7.90252259894800	7.95052402220017	7.83850788618980	7.84794122157191	7.95724926896961
SIRPB1	10.28493444005601	10.18013474950190	10.17818559532634	10.12376682120419	10.15006977181452	10.11966716205000	10.33654385869035	10.22299909357857	10.18992926089630	10.28066059372595	10.07656647325534	10.04603906045636	10.11461409197286	10.15377138631719	10.31529590896170	10.19569107313685	10.50945344450321	10.18238603348562	10.16235535862881	10.18712849995054	10.14655568046167	10.07713926320225	10.20311398461006	9.98139479879215	10.17688906092832	10.36780567666760	10.11592804116721	10.16191224509034	10.16945053732186	10.15953823244159	10.40141090393285	10.21378694206368	10.12090842380334	10.10304885967965	10.06320743320636	10.01133494537379	10.10728607943749	10.37497146529862	10.11576858705316	10.04824857251970	10.04479211029779	10.09015213889555	10.05766368376303	10.05294095077286	10.20776448137944	10.10800313454942	10.07940007628308	10.19296178552239	10.22097021358421
AKR1A1	12.23656544314067	12.36806369603757	12.36378390067423	12.25337364573814	12.28605303165156	12.41615996557776	12.22433459619609	12.37074937799416	12.48166889992185	12.16188280907948	12.46650562910416	12.35078880220349	12.21556711179718	12.46707371515035	12.07734597171453	12.23379269730059	11.77033806709001	12.33819696030574	12.22456346070242	12.24563195741149	12.31794786446361	12.22916405450726	12.14279617450501	12.23785203762659	12.21015510974413	12.08952507535848	12.29257881693509	12.27815596425598	12.25395576996071	12.29015499056735	12.10016188730036	11.97439951851844	12.32239377232408	12.70224439247283	12.10814716490912	12.00696540815418	12.25346485937144	12.14207559217604	12.32067704622571	12.27218263308195	12.35228787490305	12.41427900661470	12.38799856790179	12.39697522408302	12.45093636821760	12.36028967022935	12.26813520352214	12.46837669743894	12.38337860769869
CDKN3	8.47541599735431	8.49883153098807	8.54138571551676	8.46928620398659	8.38180804884538	8.50837157541526	8.44554060702440	8.75978689965161	8.51978841989229	8.57488027339453	8.55628237905585	9.01018232652846	8.44028842023707	9.05054446864143	8.28232470067660	8.45904837771842	8.14226815003287	8.41901555684178	8.46777524102035	8.44604019723943	8.54945924781450	8.42905033170531	8.40399670757516	8.44518422505601	8.40116245686802	8.39083446343836	8.56685115244261	8.50619620574626	8.48993854205721	8.51464128332309	8.38359291608850	8.26714037965619	8.70529699423883	9.48632222778269	8.48378240422392	8.77860635628875	9.31979662329528	8.32575169121722	8.38441039097240	8.77639376535113	8.92378097212664	8.76443086762212	8.62103068444740	8.81754901662017	8.63782099099220	8.50958110539963	8.51227853069516	8.39267724697412	8.58434572017692
TRDN	7.43739853061579	7.46570233566297	7.48187842167943	7.52984444441746	7.49513473708344	7.54093929247721	7.53011442279799	7.52825098794304	7.53517635082635	7.53805257824752	7.50804801042932	7.45388960126048	7.46378577342240	7.55693955821286	7.43568374744656	7.49422530021782	7.36402146849685	7.52106208959575	7.54273487976492	7.50719137393128	7.55227462376282	7.56298728861390	7.48180245386376	7.50135771958417	7.48268650110651	7.41739491376321	7.50738190619487	7.51962473561605	7.47557799936906	7.51154309040716	7.43814930639584	7.35770161848521	7.44385395594827	7.50372605087086	7.52811268100736	7.45172374866457	7.48760711375339	7.47325761662149	7.45129285937782	7.48477304631044	7.60414647609075	7.49920228859227	7.57812286184492	7.55741578669933	7.57436437998436	7.52649559385711	7.52958878545418	7.49434486978151	7.52379305503089
TRIM22	7.16120078521128	7.30846258362061	7.30195434266153	7.27787427630912	7.41360533784315	7.26551519991624	7.03739024378708	7.19547773330386	7.47740128630007	7.12426566463202	7.45169355613508	7.32786407023985	7.21309781843155	7.60958916788418	7.17784073549450	7.27359183913201	7.21589806721821	7.56105378927811	7.16408144584483	7.46352656607045	7.37641238806787	7.13490663642427	7.14694563196566	7.68515957692579	8.00768311779499	7.19325019599152	7.24890990282466	7.16185361510323	7.41553726382540	7.20223300038290	7.19401425033189	7.16976115449789	7.18601004609948	7.30335884668108	7.17783407310223	7.12510872219184	7.40975975706957	7.06018353357214	7.50164349269475	7.27509228256798	7.77279142130588	7.86170873448489	7.73114865841240	7.39806207406905	7.31342615828838	7.50729511604599	7.22925032986948	7.09533599456290	7.27524248907533
CDO1	7.26692118449754	7.22697537367931	7.32117379416256	7.30991534979484	7.31198751356981	7.33613014558684	7.25234472534184	7.93800014779676	7.28820686651212	7.33670167029595	7.59405812819758	7.31459848732691	7.26066763261317	7.35163876253398	7.16704217763789	7.18348334554402	7.14956952940382	7.25285621478013	7.27918242218426	7.25000622793340	7.26831830927814	7.11785210462781	7.18693678417871	7.34364351351137	7.26464967923287	7.24578420540971	7.33048354517189	7.27606666223444	7.28711427191329	7.27396585346833	7.16722593316962	7.18085357645649	7.31191374064833	7.26619041671211	7.24755438555545	7.23818695736897	7.40253888117256	7.19396976725090	7.18074544381936	7.29999086553653	7.23836154911397	7.32079723183787	7.33556472989977	7.31799559349065	7.29371107248754	7.37241371438617	7.24897255282503	7.24915691505618	7.38606644256867
CITED2	10.34505625191349	10.37738052848898	10.19873841932873	10.73638643908898	10.20134384860198	10.33209487923556	10.22265471940589	10.69688741587649	10.24398559659148	10.26133872490176	10.35705727894191	10.29623359673725	10.25165065802353	10.47983885160022	10.38915919808547	10.34690934540041	10.22509612429615	10.47075700331167	10.29444379924085	10.45254786381500	10.49048873353200	10.14682008662442	10.33583231350527	10.10294801261473	10.43827401877552	10.17280252220249	10.24526284254709	10.68347694668075	10.36062947477305	10.29239892942146	10.24634977493018	10.15937030847824	10.08973002225777	10.17728422762437	10.53260736380003	10.74159397729306	10.14584876881706	10.31794674558971	10.17557613326329	10.13387251049818	10.38429042165379	10.24717279815350	10.78749455800288	10.36310239077937	10.29229771452536	10.24697298861967	10.40548658819044	10.24109803055403	10.26545393297245
SEMA3A	8.55982683006258	9.14567085321104	8.53614868932421	8.52882211155269	8.41547656777992	8.50244718023741	8.52903988007322	8.55610670394561	8.50674751611817	8.68463593207075	8.53477213214692	8.53207606744399	8.45916591498400	8.57050546783492	8.36450990990762	8.49228999069538	8.38868091418269	8.52118962267069	8.50401760769769	8.49635023997416	8.53470414680123	8.46038780168956	8.51499758061351	8.42020151794923	8.45806354152854	8.44877214941754	8.57943646250513	8.58788825230912	8.53894807664019	8.53409872385932	8.52909880634804	8.43316872350298	8.43252584580889	8.42922434786887	8.44823187788368	8.77298956733356	8.45639528224263	8.53233862196068	8.41113206935952	8.49300615844619	8.67680740471528	8.78140694039229	8.49379676624813	8.39124571874567	8.56289825717405	8.42912348881132	8.47315060123741	8.47639290067031	8.48285016148077
IRF9	11.32020870583425	11.49670261987234	11.43278874314277	11.38867243553101	11.58412575173600	11.44601299171066	11.38919694509007	11.44501953807535	11.35067705060207	11.53210714671161	11.69321711030139	11.77290516301092	11.40930340797843	11.43538954667300	11.27532152654874	11.41686564667189	10.96289737984697	11.67173508400437	11.27557565035604	11.50093187961581	11.55302240480406	11.54201395873483	11.28643940399328	11.95768149835180	11.64872885061709	11.52970980545683	11.39848179216267	11.48897840617312	11.31868088791828	11.50039017916584	11.23922337176190	11.10440679497037	11.35924109863487	11.40559924189678	11.35590634116582	11.35774538306207	11.53833397378941	11.30530749418083	11.46114035819656	11.33343657409769	11.70590908409713	11.64369495713624	11.78293557521105	11.53234512023660	11.51537258792909	11.73017828681107	11.29527699911715	11.38412424422354	11.34492917916069
CDR1	7.85436217125400	7.82799334002010	7.84100019669921	7.89468026394780	7.83741363912607	7.83520782815453	7.87430796637318	7.91420709563543	7.88103129233331	7.98532436259025	7.82210916008618	7.77806255452009	7.78768812672647	7.85218782896672	8.46816825193995	7.97904279240278	7.90441762440456	8.01631684617628	7.87917456561883	7.92323358802711	8.03151471984782	8.01139125464882	8.11544057724883	7.74640532495671	7.90827399812845	7.96152174803123	7.85539006850316	7.90028104197601	7.91158863299904	7.96774975863839	7.92507939978714	7.81667980874879	7.88819330291169	7.84652723096067	7.93680685975361	7.82422496411798	7.81573204622608	7.80802799046327	7.92854675132248	7.72052705556437	7.86884276653514	7.87433126722003	7.84069285662362	7.92308169317632	7.97647651719860	7.83092350267792	7.84733615412774	8.01005356171378	7.86741948655550
TUBB3	10.77766474187111	11.34355815848765	10.89574671687183	10.72708061944210	10.61067693833256	10.80961474326002	10.82933660315570	10.79136790198940	10.98188171098792	11.44261390322107	10.68335451408721	10.89849273146813	10.63799214686101	10.83746867166487	10.74368369841684	10.78732957559888	10.70881057717844	10.82473045681432	10.82200172449396	10.73181509432836	10.80433143122952	10.69645906155401	10.69650494002065	10.52468607518319	10.81069714355213	10.70373529372674	11.09759717988789	10.85364132603833	10.70871384895756	10.84908749914927	10.74502609430285	10.75014694801073	11.12274721108179	10.64626500993662	10.82178186643144	10.78678024364772	10.88102981991483	10.87368878013509	10.86297466129904	10.59944644295075	10.71510117189682	10.80009958689245	10.87903725214599	11.12328121953187	11.33309933022549	10.55913019999699	11.08322560448726	10.69284570094805	11.17444659840648
TUBB4	9.79548253565534	9.75303438594843	9.57604698086298	9.63601570005286	9.69564680194905	9.65893579284577	9.93291230160668	9.32742861931285	9.67695090596927	9.68222794630714	9.57992749736199	9.50431800264833	9.62906206014639	9.61027551863988	9.93018753092981	9.81783628047181	10.20153331572667	9.72076817177867	9.68898626622704	9.87520980554761	9.72343938573625	9.33587117613274	9.78616424118149	9.59735702355371	9.81370914052613	9.90728126119617	9.62356732418498	9.62215422570646	9.77903873659294	9.81617665369611	9.86350321063131	9.94298537106583	9.67353821921674	9.58800869167468	9.58045896460434	9.47104559112978	9.48534989017169	10.05743005527591	9.60981783846343	9.50602761539075	9.54065498832062	9.56090880726968	9.55989048607292	9.61542068048272	9.69373668033466	9.59977765058928	9.57457737875190	9.77698104816370	9.76006188019698
BTN2A2	9.11230396627964	9.16907323504174	9.01441248452855	9.01844839902137	9.12681145980753	9.09419489684871	9.06927385867217	8.97947788449424	9.12355254901248	9.01194616001183	8.96799783536231	8.94518380570339	8.99278353826742	9.13966725074440	9.25547963445912	9.08205479487074	9.37710256961072	9.01299801375422	8.98456545642806	9.04687435788439	9.12919565368964	8.92400026535329	8.95724923998683	8.90512336392827	9.01622332513576	9.45266220297601	8.99007306829256	9.10435812229588	8.99704712933576	9.06685031270683	8.98257793345078	9.30898474358725	8.99528080448398	9.06465677919796	9.05218086387275	9.10864242063811	8.95753427517166	9.32346185947677	9.22673966150472	9.00546824338284	8.95430117946574	9.09738118343014	8.97991009460555	8.96266952205123	9.13933995765770	9.03605162851114	9.01027574298307	8.96312823707830	9.07354134941936
CDR2	8.15861711213442	8.16533115370765	8.30636766013940	8.33563621610619	8.40765582378731	8.57450119057662	8.06836019457898	8.30132483882627	8.25360560771442	8.07047488488972	8.33840691628210	8.14580904098866	8.17114347276182	8.36779965681863	8.01143632608211	8.14736968149740	7.92818227257741	8.12993526702077	8.15115488363940	8.17042464544481	8.25379182205339	8.08557009196513	8.04285580423469	8.19458842992158	8.14417095942230	8.18597160935587	8.21310951306418	8.26355570072301	8.15631610988556	8.20748458256523	8.08886000130349	7.99106205931794	8.22421321589464	8.18234670863782	8.18350806153789	8.14744128709304	8.18049287887266	8.08205791045687	8.22337930297296	8.18394732196685	8.60931549429639	8.35695643571263	8.58985485348288	8.66670317201848	8.25359742687013	8.20783281988644	8.27411649115388	8.14516153722751	8.38892887654379
NDRG1	12.77696161121690	12.11190403110186	12.10765027964682	12.52934128894403	12.21048050818379	12.45935135114246	12.02903840060412	12.50250710070710	12.41924463619837	12.98441106893515	12.64522421281412	12.44044127784401	12.23013055362087	12.13521705820671	12.19188313751710	12.23543723030155	11.61092861003350	12.59640604156270	12.26052334235252	12.28790430170102	12.42414470294315	12.12382983314810	12.17396086934237	12.08552706775662	12.09328092284969	12.04038435435751	12.83834044166471	12.32282809882130	13.11825617473846	13.04108668436707	12.14790393237813	11.87470689957628	12.23412107105153	12.29657002390475	12.61675658784156	12.41310036155472	12.23644779124969	12.07623584905083	12.37992322240003	12.48902821621878	13.19408531073663	12.46080412297418	13.12461114662410	12.23869968252344	12.48954903914789	12.47512436223719	12.72539094672705	13.20022864025889	12.25045247620862
MYL9	10.45565879869227	10.50051129272677	10.30910622793585	10.28404624103337	10.44296540907291	10.60811765494176	10.36958163652639	10.22642058456801	10.23594085121202	10.22667553036674	10.44144474531462	10.62028390801282	10.41400122239714	10.37187018779657	10.22529810980634	10.35966482613477	10.32540568322337	10.43302503207399	10.41843924516508	10.33146148509585	10.39576628531893	10.77913498943795	10.36659267193805	10.37547465462939	10.41666054798710	10.36621804634975	10.54726125024354	10.34137089285272	10.33611015201663	10.36728188571200	10.28913115180011	10.35712227147057	10.41738974472706	10.35374505338060	10.29694377963337	10.48699580980624	10.37398397056528	10.36601779626114	10.48752194938209	10.26298262410290	10.32641481118361	10.63930369622888	10.30240890954802	10.41580729901801	10.39597835396389	10.29275238810659	10.52419557746076	10.19770658071509	10.48909148601486
GNB2L1	14.19413758022111	14.22102507385922	14.29440567858916	14.27809893453302	14.10431785732452	14.25364451876981	14.01077496965743	14.25672727160456	14.34267130543922	14.29244746220031	14.19051946540026	14.27721817661624	14.13460372553861	14.39450308726609	14.04452946410323	14.16530227135314	13.55301476180598	14.22742186179678	14.08259480000881	14.41670007428387	14.34785280137816	14.07910872166400	14.15875056566933	14.04747219528978	14.23635166041577	13.94233875272765	14.20731249164566	14.45045135425551	14.24997469347876	14.37925574415496	14.09321225803872	13.67229189049253	14.24111772408929	14.20846856038087	14.22772208307091	14.09404242475483	14.25764226465062	13.88008160870540	14.09509981952389	14.41786048157973	14.13993431098295	14.11964488838973	14.21195692719631	14.45585693313950	14.35620342918337	14.25587672370712	14.10795686469614	14.48626925899021	14.32100294721185
ADARB1	6.84717041014963	6.73817023234596	6.80046242537639	6.93039234887346	6.81168496121976	7.03223471430614	6.87267187062373	6.58934156968960	6.76902657754194	7.01436514263791	6.85996573994491	6.81576764161256	6.97451233476050	6.91948662013965	6.72313871574551	6.67517511250276	6.88622003338194	6.69150511303844	6.71257201265984	6.76124464245522	6.85502707561052	6.55330203372176	6.70916226755828	7.15442019519406	6.81161456971491	6.87247357296510	6.81451036121237	6.78933392465698	6.80638696203528	6.78480142792444	6.65652310897124	6.73466918622099	6.78610114327716	6.86877366697570	6.79592314475276	6.92660663346987	6.89843418730300	6.77353483153863	6.74054555145401	6.86212215869718	6.76055965882982	6.76675229987690	6.92646111427174	6.80767053091373	6.81101724098599	7.06422802867318	6.72952632091143	6.65113418242697	6.94613446846035
CDS1	7.92415300892540	7.94881826262168	8.01541552500388	8.24546575134604	8.08482740103705	7.98813646043751	7.85444121389223	7.82064687884680	8.21958295786921	8.04827910376831	8.09415544134306	7.98267049150156	7.90683757013005	8.10288140969041	8.05418414798090	7.94363915117644	7.73721152259945	8.07778115121307	7.94501585786674	8.11891480697811	8.10111499727320	7.99592816620901	7.91680554370752	8.07679214820830	7.92170951189034	7.89388086358345	8.17809249735948	8.05414462584005	8.02903279027624	8.05284231911148	7.91751419311199	7.78169977245000	8.22543027668861	8.04919347810612	8.30789318163276	8.35752065039750	7.91008938817772	7.82476785408583	8.28922674440385	8.16549474759739	8.21820991778278	8.28216310057497	8.57404178160250	8.60915842750144	8.04180229268978	8.29085826114713	8.14706345432387	7.91128477381169	7.94091727093903
WFDC2	12.80672769709060	12.65042204873202	13.02908261050107	13.79836905569228	12.62791241558106	12.81520025461172	12.51869295664939	13.02237715878568	12.98351429941181	12.53885390147083	12.69028351580164	12.37420599774120	12.90484361903947	12.88822020948679	12.77746141180769	12.68130332656512	12.28856698624913	13.52579080356717	13.27114438883355	12.90902992185040	13.11383786954643	12.62255033349379	12.63417700999013	12.58284861428243	12.45398385359120	12.32865260780429	12.88435139188661	12.83498326881905	13.53113562165160	12.93368757928285	12.62401702910011	12.36170428101078	12.35463079512818	12.51043853957501	13.53419076559273	12.59935853108835	12.26047629794761	12.36551653057268	12.74207223542451	12.27579049909165	13.60312270862120	13.01600393543804	13.08594539574349	12.75789618992219	12.67669879567493	13.18338629620060	12.28471922448051	13.11818995288109	13.01479898911609
CDSN	10.78481320905455	10.79406133793587	10.79127193552746	10.89161588605764	10.83078344687498	10.80982280815889	10.76498169596339	10.94750990722769	10.85289020025354	10.75044111172084	10.89083274642161	10.83982894805359	10.85178112537098	10.80323391287904	11.14643443656929	10.94220876576401	10.99856701062085	10.90007724604381	10.86730381974472	10.83835854897965	10.89524295367349	10.82448126042297	10.98250933151512	10.81194932630520	10.96239693115341	10.76634261638601	10.87607855479597	10.83418150499946	10.84383616412958	10.91255758994473	10.82207111335617	10.95519395201255	10.96714929294250	10.97866693813704	10.84716235449483	10.86525130383812	10.78414177313408	10.99804107081613	10.87038620933423	10.96197025058226	10.89267585331178	10.79148158851740	10.90966242871735	10.99251356878479	10.97107889208894	10.84310375609426	10.96312290725237	10.95128872188657	10.85028832678925
YAP1	8.54857618802673	8.56641580454151	8.70689222815445	8.85359247287757	8.55055329272260	8.70780651839117	8.54021730805060	8.56974862231199	8.67872823532317	8.64225025776549	8.74482682296875	8.60008459449705	8.61314362298870	8.71344660178340	8.64079920170344	8.60550561368322	8.42710816459619	8.71466649730076	8.79167321026565	8.69316470755102	8.74115673831252	8.54401475882411	8.48924770171180	8.64846976527043	8.62794382169830	8.56561832963162	8.71903127884654	8.80377522679122	8.72147622699139	8.69110967682085	8.60929561161790	8.48855669862260	8.62273053271065	8.54314632349380	8.71447425502778	8.59637243283035	8.55759336102887	8.55532371273459	8.58197231100513	8.53205901031323	8.77124029733965	8.80410468455569	8.73417707859690	8.83076628396304	8.69993365156043	8.88884424600803	8.64114479037724	8.64997641377536	8.72194948948126
PRMT5	10.22724016246491	10.59110797109567	10.36740927725889	10.33645835232651	10.45621362236320	10.65195078538696	10.25305237263730	10.60661302891842	10.45607719588234	10.67717204567139	11.04562998619960	11.03357038545524	10.36989044816498	10.61731132471022	10.32356956818969	10.42343511540553	9.88092459166125	10.30522699757667	10.24620626576080	10.48870498826615	10.54992306348228	10.34033102477077	10.34227969811680	10.34515819774426	10.32127086846449	10.34395818007160	10.42648543009314	10.56095872567745	10.42507543229315	10.42430391553532	10.27725500913264	10.07766486407449	10.42588660310492	10.65832969031833	10.39329507200185	10.40144293413250	10.92259368472308	10.27190940188762	10.39487376242662	10.67433431916247	10.76327156155905	10.64763982148112	10.74364517086211	10.86089067981669	10.50421333824124	10.46933455629360	10.55752579870359	10.57940313843172	10.33079165822152
TUBGCP3	8.16433903253504	8.17100557072961	8.39953035582795	8.35026260294954	8.16696610233382	8.34151112472567	8.16352138239720	8.24900597208594	8.31159874130666	8.16468867984605	8.35178011914276	8.18259284855485	8.17205102662787	8.33189644630610	8.04969605597034	8.15102775647370	8.02450524231253	8.17532336345415	8.20201496278078	8.26913957766775	8.33670274214046	8.04991878326778	8.11055984620157	8.20622182524858	8.17355414375356	8.12414100779538	8.21130573386931	8.34770435869986	8.28510954182966	8.23739141501909	8.11841096721138	8.11498506336804	8.16307846637084	8.29529035436036	8.27880164722962	8.52794262270515	8.47879480738333	8.15664122744927	8.17622547484882	8.26467808657603	8.53306960213149	8.40828657443181	8.44474907146540	8.61820132553837	8.28295347598865	8.20962529113216	8.27961065931767	8.14166137636880	8.38478097212288
CFDP1	8.89053127750493	9.50840904514491	9.05156034665509	9.01789512134438	9.16559450592527	9.04027341811566	8.88500576162603	9.02715428340121	9.12138921064912	8.95919081992874	9.45130728137609	8.95346754225797	8.95870908059570	9.36322492301814	8.83495849267117	8.93507275286079	8.72444262991789	9.01631812559552	8.95372723964500	8.98428513220190	9.08713830371516	9.15233420912896	8.90904144490556	9.15877244859849	8.94425690575694	8.83030868148400	9.16902971248882	8.92389691899105	9.05653176314504	9.02448449411193	8.86950886386592	8.78628180627632	8.96483773542611	9.40079901435523	8.98441365567012	8.90999589981152	9.21240217287405	8.82784091303663	9.04582757673494	9.04104227330592	9.34197193031105	9.15523353636940	9.21150708070225	9.58564428262867	9.05615345478634	9.19904116466446	9.08476357421875	9.02957796380520	9.11558507430885
CD52	7.91222388727229	8.09945028633558	8.16059421465472	7.84281099413179	7.93715520088359	8.01008213048178	7.80954812660065	7.81063216260893	7.89797652429984	8.01080184535678	7.96141744395372	8.14978033345946	7.89879420584716	8.00081199784120	7.73170179514528	7.76084195562712	8.32147926237633	7.88465228306881	7.85525624180712	7.89899961307855	8.02393683136829	7.75931609516304	7.85902161364119	8.03536371405875	7.89258635050444	7.76867464549454	8.22114606925938	7.95102563632707	7.83827371095799	7.91549028612268	7.65884979300534	8.05976483333131	7.75239463467006	7.79490161156843	7.77505114562872	7.98549423172797	8.13168621585709	7.89037982323716	7.88720970613539	8.19530713413223	7.99693543022823	7.89590781257468	8.05967644597676	7.93286193738776	7.92278826468784	7.88388650347558	7.82700730267350	7.78061186643064	8.05729739617136
EMG1	9.20211456658876	9.23675719764828	9.35841335587468	9.36089658008198	9.25336528358854	9.34733099491568	9.20359733517546	9.11380664695078	9.33774671951257	9.23531704658673	9.42961873484938	9.30856397007783	9.25231485638752	9.57472020748154	9.04223767437389	9.19548763121745	9.01620394783681	9.28202503791621	9.25187299198365	9.33178001958815	9.36141924797328	9.08390885638379	9.13947870814071	9.18031430506273	9.13831092666799	9.23821781229960	9.49354829568036	9.29616103681188	9.16078138939378	9.36156703220943	9.11414727170757	9.03625378602801	9.10735095663383	9.27020499723819	9.41221470695832	9.43763469172050	9.88888301628728	9.17700785129991	9.21974853011594	9.47505297547760	9.60957281519755	9.53695280619654	9.26927998794647	10.22171490585127	9.40804066339422	9.87003103161651	9.17921652905477	9.26602237841871	9.44090345076765
IFI30	12.15820069780472	11.99768242695338	12.29770135890370	11.94192704721634	11.84543452018743	12.18552359402180	12.45837017547872	12.13743153587384	12.25273843267734	12.13565740623263	12.36248083522190	12.23717487797118	12.21837470934062	12.56108658749506	11.96681150046227	12.12845334800225	11.75154908021256	12.12103137427242	12.08649417532242	11.99259624954445	12.14476138688473	11.95121425108420	11.78671900133956	11.87680009524385	12.18709871388369	12.14637724066366	12.33337738879328	12.05484526155380	11.93330240631125	12.34848045241690	11.82576735028286	12.27254080900531	12.33825379520808	12.51231094007368	12.07625214004096	12.19035350171518	12.60329659108008	12.24274957748871	12.51374704457463	12.52116449961720	12.41774186148947	12.44328947421796	12.61005477727268	12.35905420002774	12.34224715593027	12.09754300627039	12.11761783497813	11.70192329840847	12.70837857743940
OLFM1	8.60841652504509	8.57256354735362	8.61758924799749	8.76726855022592	8.57528146971886	8.64531135155801	8.63089041108008	8.80285142827788	8.69670166207406	8.60607094751578	8.59117093444515	8.58680997654224	8.59224792479355	8.62842920946398	8.69794449702257	8.58819758531851	8.55829789662695	8.67530437800715	8.69631569652413	8.68741867444447	8.79367637181738	8.54741263980835	8.66007825068236	8.63011012777880	8.64299891471174	8.52528570674888	8.56589309867724	8.60302737500368	8.77158359107478	8.64407505987389	8.63329649007593	8.52722798923712	8.53691635726016	8.59236255913983	8.84063372928127	8.50166048621980	8.61625202543330	8.54922579733956	8.67358955330667	8.51423185454523	8.62016433291544	8.54911729953781	8.55698321547771	8.57659462516573	8.68266337003345	8.53676040590415	8.60935686395790	8.60064231493193	8.57018779688657
CDX1	8.54089170995683	8.46082249291356	8.51887803526270	8.54986782110651	8.50569057207355	8.51727989172464	8.54911945821688	8.41506721738795	8.57373965150977	8.63449485210674	8.53403152881527	8.49480106396464	8.47670825630650	8.51573247548696	8.75024439210391	8.65978263332863	8.44572711021631	8.59622052465163	8.61045815046873	8.59190188070799	8.57261422037078	8.48438157943792	8.55879264790177	8.42107968640336	8.54193497689031	8.43072787505570	8.56128364227693	8.53951105968746	8.52851965122211	8.58040079039726	8.54243148915543	8.43914748033255	8.46709797121320	8.49970739839553	8.56226243005436	8.48900755605424	8.56011234817142	8.52189284572909	8.41603026026862	8.51322984243035	8.55288901701600	8.50429303943100	8.53156340640379	8.56392953016972	8.58127774457983	8.46738250320666	8.54741420564079	8.62922954143995	8.55821930915032
TIMM17A	9.55441653701576	9.63367609884227	9.66834685034139	9.68102724309538	9.54239815816526	9.67379113816745	9.51366300198732	9.73425369157044	9.81768872582441	9.53450713929704	9.62677144942311	9.68573056957106	9.55958987142568	9.74034509190836	9.43793882771624	9.52277180560083	9.30835271145279	9.49471411340741	9.52121774633129	9.59959777529536	9.62830570558997	9.48292176890890	9.45130766580877	9.50919747108017	9.53066510634613	9.62149751572850	9.64751340820563	9.80822977797884	9.73069616191650	9.55285472903374	9.53827247389468	9.38112997171175	9.58728004876720	9.78780911788603	9.67510185606244	9.85290535244437	9.78745676002805	9.49879275321832	9.53986152483336	9.75251224254534	9.88863778029123	9.86139740177997	9.87604975373142	10.09635494135717	9.60474492805075	9.67980792975865	10.01708972353837	9.54296523223050	9.71371808536990
ZER1	10.44065615243272	10.38693784816449	10.41325361400625	10.42924909618624	10.41055593449907	10.43221041296341	10.34835678348873	10.34989617041532	10.41475155684946	10.39075569255894	10.40892483883100	10.34782964388578	10.37455911051646	10.47945453632303	10.54198032692540	10.44809817875828	10.37068004449918	10.46411167436764	10.45843638772767	10.41146230625992	10.45954316456126	10.33670749414014	10.56038117154870	10.40953771351682	10.41995577320339	10.37402907505584	10.41698266182428	10.43041842688108	10.44399385596897	10.37713807708378	10.37558276155992	10.29463800807844	10.35040700997627	10.32169348547097	10.40638056969992	10.44774382826266	10.38285356031265	10.38061291102846	10.33629038353839	10.33727100827180	10.33753941688104	10.28692473427733	10.39338244417196	10.38735212797164	10.47210593038110	10.44916464971787	10.35611469495239	10.45835383245604	10.39267042323675
ACAA2	8.88541766687841	8.98235768595529	9.05900041173134	9.00918088715759	9.02325542231769	9.00816165994785	8.88427639245020	8.97424795823720	9.03676301450552	8.66103221407955	9.01563259032275	8.82498966701962	9.13177983760760	9.31395608174976	8.80657159233183	8.95494696786612	8.49873110876359	8.92712663696613	8.87918628536174	8.89429639474663	9.03063739113450	9.14482342503152	8.95306991427898	9.07139017398792	8.98083412636546	8.78711642526816	9.19583122402524	9.24845097534280	9.11224479534124	8.92325253853893	8.83137369304766	8.70112541673695	8.86922784981685	9.09262799392685	9.34320422738495	9.16592131963891	9.40889725828977	8.71037127230443	9.02412487204851	8.81084374437286	9.21359889602979	9.20091641592043	9.08284973318454	9.74585671091747	8.98948329558430	9.53365089390895	9.22326584529354	8.93294147338451	9.17926502755243
CDX2	9.28288187973187	9.25881511008899	9.29426779130933	9.37242317050665	9.42435619249095	9.29935278682366	9.31373538581112	9.25978267495182	9.34533970518859	9.43115036365095	9.27415106153835	9.21851809756062	9.27990349732828	9.31542784825737	9.44596110112549	9.47074903103258	9.39052984243243	9.35774050045450	9.37205705809346	9.35468810638144	9.31969935327347	9.12450363415923	9.22018084279923	9.18431893028157	9.33972536916967	9.24337309676422	9.28372412634925	9.32769470780574	9.30041495074602	9.32935002587887	9.32420785257614	9.38381625325342	9.23252506468737	9.29088058558760	9.37610325669485	9.19950959611663	9.24300268033981	9.32764380139839	9.19818601464868	9.28359490159117	9.30557652197433	9.27494841397094	9.27831150975482	9.24381337487006	9.36065183939253	9.30326566459660	9.26916722128269	9.40082233418538	9.34602394637806
MAP3K7IP1	9.86840749584424	9.88477494863462	9.90847248714261	9.89244120415430	9.87455273031492	9.93854376745763	9.86712966147052	9.80585712215367	9.93922849519450	9.89159838560179	9.91093527015767	9.91879117551244	9.85371426507858	9.93475040121241	9.90571347732769	9.96873251191104	9.96057063342483	9.99360450840931	9.95443980118097	9.94563778383537	10.02079847235280	9.87146849839207	9.93459709781105	9.91325083840849	9.94426586531802	9.76311240214692	9.89193282166656	9.94085209207740	9.90594601298234	9.96005695653662	9.87274182678176	10.03188188504792	10.00513607621401	10.01216776331889	10.08735495845128	9.98401171941447	10.13414234080541	9.97876283757920	10.01185408252108	10.00178928858175	9.99447264058774	10.03143978937005	10.06949598146260	10.07034264642739	10.01893000225735	10.04756520721760	10.01065848833436	9.99398267798977	9.97274145411498
HAX1	11.45997048387308	11.48426776903134	11.60192258596192	11.69050461596982	11.39895935326443	11.54517549876996	11.28779578177839	12.12384021446523	11.59160265309771	11.41955474625686	11.55394107531707	11.37330951569893	11.47780808394512	11.64898068972033	11.24603232522580	11.38637709978315	10.92550868467833	11.39115432666666	11.46046804398893	11.55727652394747	11.56308103677419	11.29058272583068	11.41208298058911	11.39183118679320	11.38152892499894	11.32892887336662	11.41403342253633	11.60490472341196	11.66803271782918	11.49856284389364	11.26663443659393	11.04184368290320	11.78960204250899	11.69511750366262	11.63668200587313	12.04788429431777	11.67389819161885	11.26309002998009	11.49057242937433	11.69590694734260	11.76999974215018	11.67710660175342	12.09219926294556	12.03822475849041	11.51561019110352	11.61407223084990	11.71238636121403	11.64359737538994	11.66557192457523
GPNMB	9.52633002104787	9.50286948926901	9.67187358832972	9.38250114901092	9.83906297196132	10.69133423256137	9.50779655104590	9.40529214203664	9.62149436234545	9.53185013641620	10.29176526989311	9.33112487256280	10.31035893346889	9.63877538526624	8.91297198437069	9.39799278828629	8.65835289829961	9.49719448355130	9.91971452254063	9.60618734274334	9.41636257552191	9.08904657268901	8.86820144424973	9.09162807903092	9.14637256717536	9.50798964060301	9.99718348908901	9.39497918564077	9.61515564120680	9.43650318313662	9.04907811077233	9.13468601738201	9.53048869745531	10.06117701955215	9.25462068175698	9.55082060686619	9.56984790883480	9.54188776673651	10.24321756239849	9.73827386883361	10.06279226333142	9.62179561304186	10.48688013238081	10.12216377278606	9.60688307579222	9.24492066848366	9.40576337103777	8.92824276432750	9.57060953650241
MERTK	10.00666293122767	9.97527982607805	9.98628877390351	10.18004043635891	9.91599270616706	10.28724162944892	10.01277136724940	9.98858193582791	10.10753125660552	9.95384922567609	10.29776386418010	10.18638968284966	10.18241541725522	10.37308459109029	9.71595447116050	9.96223066671977	9.82147142120698	10.02439595077037	9.89631754654603	9.95192670491496	10.04647756538487	9.86946950799219	9.85093517047779	9.88344797792333	9.86519848414643	9.93031504846707	10.03635798506134	10.16837714236182	10.09037005306984	9.97610916431630	9.91541520309595	9.72954077913342	9.92953443413784	10.06935392319892	10.11864666660743	10.95887472750894	9.91160694626131	9.82770178917879	9.91724737257199	10.12128452957228	10.21185864969509	10.10817205139184	10.13363587451350	10.03629303756385	10.00931138351311	10.18280064320863	9.91554584531702	9.95426853501142	10.06798561285888
CLEC10A	10.06368726665082	10.11127439748729	10.05430816016591	10.18682311529788	10.11702283623381	10.07761441607159	10.06739708136060	10.19278596618700	10.10321181612077	10.11555052307124	10.10497783748726	10.10166526585500	10.02906579376346	10.11718213875352	10.24846666385455	10.26121477802258	10.23065593997331	10.33111231473359	10.21278419663039	10.17108873825783	10.23128230880897	10.38450468138386	10.35572272996991	10.14377669307315	10.21661794667743	10.04603300056496	10.07099469813389	10.12040497905254	10.19611705052340	10.20586544698882	10.15791419996394	10.22861608317880	10.16214451847071	10.07033145145474	10.10863529619248	10.05261777647315	10.13810689819075	10.23194232139121	10.22428896026806	10.19696448485245	10.20654191684445	10.10024870126166	10.10328159153267	10.13172240807567	10.21305041977669	10.13564823947722	10.13597215637378	10.32532015492984	10.24092485428129
FST	7.75957163554219	7.73527225145636	7.75851864436854	7.77967489897233	7.70972562347535	7.88844979937816	7.71159155815271	7.81257089583387	7.79618810719395	7.71540877493433	7.74279536076529	7.74789869966186	7.74437330117624	7.86511382090758	7.58994256848888	7.72273945985890	7.54639546769546	7.69954044753873	7.73928616274449	7.74231057631170	7.82147075582404	7.77904200114107	7.71380557015234	7.74688024854916	7.68234437803452	7.82178364541841	7.78945732284845	7.80218812642342	7.75844892755444	7.72861305439069	7.72001363731342	7.59974109137151	7.69117882543924	7.69937827966378	7.70233641381098	7.66791509623910	8.85566715735560	7.68497129135149	7.63672528111190	7.72411277451656	7.78443849689053	7.93971274486323	7.76264440736630	7.87486005160783	7.80953718743028	7.77293170134115	7.72707061051447	7.68934785666691	7.75035197823985
TIMM44	7.93892271840791	7.89670102027912	7.93374052781403	7.97191636982817	7.92375310669150	7.96089861013291	7.92813968196691	7.93201294456465	8.00040413476303	7.92698238320257	7.94640565976080	7.91051252058821	7.92552712817143	7.97337932017056	8.12104131984287	8.01114600932449	8.06540966999285	8.01562582273962	7.92956184193986	7.98430025115533	8.02585077236823	7.98451504955434	7.88202368416128	7.86118401055929	7.99760846931793	7.85444207094253	7.94437767310435	7.94910456213020	8.01084694553550	7.93276892338923	7.90574836841754	7.97323955523352	7.91776597648598	7.94735075116974	8.08400337854571	8.04222033690440	8.04824856705834	8.05492559997960	7.94811572238725	7.97535275448467	8.06821778749700	8.02384337070224	8.06412368777167	8.13132049694036	8.00130572470828	8.04055068610099	7.96582227067347	7.97478647380135	7.96083650575541
ZNF238	7.54045415320905	7.55709760596314	7.66266826485850	7.71585939633691	7.64467869748530	7.62198453908425	7.57314987895067	7.56480051037712	7.65507058004261	7.56270624215493	7.59266336781098	7.55867745392499	7.61261521677800	7.59060676594989	7.46077087881791	7.55483348718421	7.41722276139890	7.54671362877766	7.54457490640254	7.82454266570141	7.61692223313844	7.40415129299648	7.47095157249110	7.51109647658560	7.55948803837652	7.52861573909827	7.61392565016215	7.62779208301851	7.66682848244489	7.58238822500187	7.49133551668824	7.45468802168528	7.55088783827157	7.57885210573897	7.58622520264074	7.58692454114629	7.58198500465875	7.54093217262202	7.52817895085605	7.63179859291706	7.68243238998426	7.53415563507559	7.65901156095738	7.61165409125778	7.57094641367649	7.67056392677416	7.55297791558039	7.54380568705852	7.60369675312738
HMGN4	8.77455533574051	8.94450656783010	8.92514450106925	8.79532436875050	8.93123436981231	9.02567322860612	8.57965990469914	8.64313263503978	8.81364413763293	8.84687334649773	9.12293656989581	8.91246585451833	8.76522324496593	8.96453807416255	8.49314915167475	8.66868467984759	8.42797140263007	8.66843190023036	8.68343720352212	8.75828218783451	8.81308936873691	8.63413363326895	8.56681768696579	9.05183354957321	8.66287970019483	8.78114176297164	8.93913669058277	8.73534653165459	8.72156167925787	8.77911939944570	8.61771491928324	8.47216082178271	8.73218330089217	8.68624842600488	8.74902385934053	9.11828121774197	8.89573705839402	8.51361615436641	8.65991289443255	8.91026938119961	8.91092676614675	9.10552453616712	8.77379267762076	9.11443680438867	8.84693071330361	8.71531706733602	8.85692343958219	8.61366397106320	8.89695239595826
TRIM38	8.93471061745787	8.94632121186137	9.05816470433282	9.03230355019640	8.91196655402997	9.06837076075543	8.88202182423187	8.83506696075893	8.92490528477339	8.89925632780417	9.02345315802419	8.95955690827157	8.93343211336217	8.99085764556037	8.85269758619405	8.92085887079072	8.79607336283409	9.11991390734915	8.95540065361906	9.05321817554183	9.07685758003337	8.91646089083732	8.94667329557905	8.96037245476095	9.03565127726101	8.90460129332694	8.99912683634008	8.96992607487884	8.98708378376025	9.02651995888122	8.88279927395631	8.83568500502627	8.98656992273646	8.88584982625183	8.97131872974124	8.98014484141870	8.84469377508866	8.84314581771682	8.93303383179538	8.96228507361712	9.03727116110218	8.98504815878019	9.08202681369444	8.96585759856559	9.03655183634705	9.03577228749363	8.89793843174159	8.97304441901158	9.01153762252938
SLC9A6	8.09403321946336	8.13499876061150	8.24421619677616	8.27285017495703	8.16299086281442	8.40111614531979	8.07492869527799	8.21987705703665	8.28988223929453	8.15810614312412	8.47203869832312	8.38800439731549	8.15036774213007	8.48532735652714	7.96412221519715	8.06870924232437	7.93901831374324	8.10194538230728	8.11721872859213	8.18553186678174	8.29799187768707	8.14064072489049	8.09984649721035	8.22859684903687	8.12101027704820	8.05264211941643	8.30779335376010	8.16262425652566	8.27388630691220	8.23839544073770	8.03815313470708	8.04460998675440	8.23457073681934	8.38995612697344	8.18495084137169	8.33111052686074	8.28713403312236	8.09876250576645	8.17235700575330	8.21582794646779	8.48252756625378	8.46818290928080	8.50824573985476	8.31192549301293	8.28193595829453	8.22230829350346	8.21123470665254	8.19564675665686	8.20377146297471
CEACAM5	11.78093220920266	11.39744446488834	11.35864740456322	12.09747034090884	12.93057323577808	11.53593886230200	11.75809601242348	11.31663535227099	11.49357795368125	11.22759424566465	11.78961685437679	11.17704429202887	12.25753922579424	13.02672733849728	11.21144854524636	12.34894471287885	11.24975331290805	11.56832743539160	11.69737769289328	12.07172859132485	11.98959178976154	12.36211939420634	11.20618835862800	11.98791157382588	11.31504548641317	11.23812735102329	11.47238199958186	12.22034969105827	12.43843024090471	11.82144098500750	11.38446302955292	11.12935920776359	12.17497330882651	12.81513793176073	12.02208441529463	11.24957060161401	11.18997251092093	11.20944514239256	13.10349170008447	11.41561107794446	12.07872859939064	11.79285872131291	13.07881875505869	11.73393165435569	11.82705814095268	12.96355045204475	12.53850642224184	11.30828162195313	11.32304525930769
HOXB13	9.61588573381560	9.54346388704274	9.57922330361436	9.59463244025048	9.58226875855555	9.59807699745979	9.66663910182807	9.53482943323328	9.57399599996321	9.57721315424205	9.64469347371192	9.53100095821614	9.59309171479127	9.59093530985078	9.70149739440068	9.61985252480696	9.71977138329181	9.60302485781822	9.68968315932517	9.60427863094158	9.66157809246488	9.40559709759709	9.68349350026706	9.52483204552458	9.61579486116576	9.54461227265097	9.60963271454144	9.64149553056336	9.60899224296847	9.65741069578314	9.57699128066770	9.53088019765839	9.62816283360408	9.63340154963262	9.69901846852100	9.58086667214563	9.59281126611499	9.54503248458407	9.70806684691674	9.60893449999084	9.58523547554630	9.60390282483505	9.64126484831662	9.60806426688804	9.69717216214813	9.58311157973587	9.66170884474748	9.69521936468558	9.58850730486574
NXF1	9.96015489816927	9.86886079681424	10.07520788516804	10.10713254969636	9.73139388402437	10.04658437116662	9.73974430155764	9.42729562417971	9.92878040245537	9.92632826113559	9.96376902276431	9.96514653951356	9.86251856899985	10.08586187459210	9.51282704478379	9.67659916345871	9.35290922368177	9.63161939399915	9.72350906610851	9.75983600698810	9.83054403097290	9.55525179691829	9.55314336579080	9.94990300012710	9.66438338418162	9.75760168464890	9.92683618157404	9.79068783355845	10.04323788739208	9.74170885398156	9.77680371528871	9.45587450388257	9.60751856055004	9.64886863810696	9.92517451672431	9.93059980461411	9.80918683551823	9.52579513421584	9.60032509878107	9.71918263145989	9.84278700111535	9.83279769690127	9.95202808268938	9.91561928023246	9.77769213788029	10.07351362874200	9.76721824321148	9.68489003878727	9.89352787301646
SEC23B	9.50171635994557	9.42566951512274	9.62933166880708	9.55275268361185	9.53500422834447	9.49322820368448	9.42790060287027	9.43427086075383	9.74791067364297	9.37513240523820	9.60643090056509	9.56965476963873	9.60251309253612	9.66626032050711	9.43685895598833	9.49709058729425	9.30823311187537	9.51569705234853	9.50069508235499	9.58455183694404	9.74986401680028	9.31900829934079	9.35721795101435	9.55578447989286	9.52531059047880	9.45179155920908	9.49654479451611	9.58518199668279	9.55875588185428	9.55040254645835	9.41591577044635	9.35996517225181	9.51857142167757	9.50405206918311	9.60531153720669	9.60384006645264	9.78650357047481	9.41091521837460	9.53502086243306	9.73552664591390	9.52184593277084	9.59889662028075	9.51370097942073	10.18251913018408	9.60636678015756	9.86814427711673	9.72104530772151	9.44246414290882	9.85300317019925
SEC23A	8.21133410638188	8.14278018727702	8.23135854567056	8.23763401336882	8.26245220820838	8.36291060979168	8.19306364962232	8.22943785129462	8.26721527234927	8.24573208930392	8.38089868371751	8.23258499490320	8.20473698500547	8.36221500637773	8.09271629002508	8.15227493206826	7.98090251320953	8.15285308753564	8.12344910267791	8.21315487492882	8.28680775864510	8.07333666568134	8.09451053570820	8.26313817535723	8.12392407763816	8.10169577391966	8.30648068959379	8.29080192289348	8.21156961658751	8.25010674368176	8.13132123110798	8.03357453695173	8.49509396995572	8.29381383728561	8.29781329477968	8.29480918980588	8.34125444782205	8.09968162577911	8.18633039469333	8.37659902179754	8.33784601235402	8.46518970057988	8.55790101019823	8.45771169055025	8.35113310219483	8.15912880058499	8.44532429972577	8.38408086559257	8.17374650019307
C1orf61	9.99175992753097	9.98326278303762	10.04145815265390	10.05323332185568	10.00877247886506	10.02475475809582	9.96306545166704	9.98662718090196	10.05043486493018	10.04671284165544	10.04018263358840	9.96536310334508	10.01107496355032	10.05497151264066	10.05804062748756	9.99775384849883	10.02140438133751	10.03846028093853	9.99398671757728	10.03183131103338	10.04720785099428	9.90669303482609	9.89120459582172	10.01826618171414	10.00995558087545	9.94630628799319	10.04220294061169	10.02317051601218	9.99715681139073	10.04077255892350	9.96905841539210	9.91114467934178	10.04268958514601	9.93691400388084	10.00577160311100	9.92156319275909	9.93955278484732	10.02429566496434	9.89109783708887	10.00448207952725	10.03037716750271	9.96892459191234	10.00481217150802	9.95577976005912	10.08302660766475	9.98969692346148	10.01587807046719	10.00442777201917	10.02483572332955
CAP1	11.82702314537355	12.20338033591755	12.38605886436832	11.97677851600949	12.25699700934593	12.20203163356501	11.85223768440195	11.91403011313704	12.01093150105734	12.30025557220193	12.01024734838512	12.19571567150322	11.88845120306354	12.28432998794532	11.56195061502288	11.81478583541230	11.12258615873629	11.85052433204827	11.82588164443256	11.93437046554374	12.01178816875955	12.15098205517356	11.76231458108220	12.23505099059864	11.93680006013063	11.73391108692960	12.13424226043994	12.06596901669301	12.07129315629625	11.96574714401445	11.74748646212286	11.55745207529812	11.92289116884669	11.73453072509986	12.02568349389139	11.92354556608016	11.80860272282653	11.47216462522548	12.27425097604809	11.67232640529800	12.03457184047864	12.27078427207626	12.16731178640719	11.98367687122257	12.04213834629799	12.09982794688270	11.93450195185121	12.01719038687276	12.20985076093321
CREB3	9.50603922642161	9.44708770116711	9.53583122185294	9.64849643726260	9.51791190949151	9.62082753921078	9.61904909240959	9.93893192653819	9.65200954415259	9.52439156162296	9.65461618487429	9.65818408145514	9.49229227014558	9.57318176075821	9.70187052971659	9.68629811494558	9.58575992496510	9.70001365062594	9.62611660327156	9.60092878287142	9.72090171964149	9.89909244443786	9.80273484598296	9.56817838504019	9.60275037688123	9.31785570955727	9.57710205383786	9.58748689412652	9.62015322366369	9.70014423719791	9.52372816308543	9.62893627912262	9.81564141027448	9.73687246924584	9.67928723122024	9.72828914480929	9.56774762114465	9.63639415171363	9.74959069310142	9.71725059236555	9.74282957894756	9.76716834021270	9.82150831509444	9.74591371880212	9.77041350979043	9.76123602876688	9.73194161106375	9.67067479329880	9.66109295191587
LRRC41	9.98197849931081	10.05330673437258	10.12013091582100	10.12685824506053	9.90765014126048	10.35228497619164	9.93442392371870	10.35581153654137	10.07089744607117	10.07455678738908	10.12376467782065	10.16234311286690	9.98118946671713	10.07537204958871	9.95071063045038	10.01409615218100	9.62293071062169	10.11923771383525	10.08167953376830	10.16894317870209	10.16993030083300	9.84868996976256	9.98397714462512	10.03636239526931	9.96815569809332	9.85595524250988	10.10481274311349	9.97666904731824	10.14752744780387	10.03432570967312	9.90077216460186	9.77359054988833	10.05951521088091	10.13405449824437	10.22777663019756	10.34720830961311	10.12465580699281	9.86087672607002	10.20088633534695	10.22547255085544	10.14974270219196	10.13149222691718	10.32941034761996	10.15771008919457	10.19569497276163	10.26526034514272	10.18912076560667	10.06036963035673	10.12398273387281
VAT1	10.19073840663125	10.47956928201306	10.24789567435099	10.19439501648529	10.33913199749759	10.69611480267596	10.01307995118937	9.93650834911197	10.18884119595004	10.56357828405713	10.32968185155941	10.51184521926189	10.04929294550139	10.41786506408510	9.86101060004025	10.02484892629398	9.61802620355147	10.15891325029946	10.19257388946663	10.11730716751765	10.18749290865130	9.96254586066723	10.13292934050325	10.16061502706275	10.23651501602126	10.06506926832856	10.71883685649344	10.19934690075610	10.16209012390307	10.37570271058599	9.97336218260011	9.84324795650203	10.41659500157550	10.11801505792087	10.14374381528526	11.19473958946853	10.45956692087648	9.92249483261949	10.15656616089780	9.98836623320546	10.16902910021344	10.39856186049513	10.35527443549116	10.78290480757852	10.48577400560525	10.47141650236550	10.26992974706640	10.06820679483828	10.43871455413858
STK25	11.06643687510598	11.21329083114457	11.24610826867706	11.17455492559223	11.08886378994139	11.19508428407502	10.93712196360108	11.20588929623220	11.07441119968813	11.15260348653273	11.08731913651041	11.16022940729410	11.02162336333186	11.17082331293294	11.04543054528628	11.08256178879964	10.56998965479245	11.10863495519401	11.12331755589076	11.09041014494461	11.17803787436732	11.00328230323879	10.97197802354370	11.21071965673139	11.08587368791846	10.93204468856783	11.15428100197816	11.14382332394291	11.12588229089172	11.16414933953015	10.94630160011169	10.71442841622251	11.09595876845940	11.14818747127346	11.41844261677779	11.39838711194235	11.64427707233323	11.05437550669132	11.00006109877312	11.27442460223961	11.21739609415856	11.35586401935844	11.16258776587662	11.35358289626465	11.17647989341934	11.20410823028221	11.12136126553787	11.04609263050050	11.31963649154981
ENOX2	8.13499481944083	8.15184005762035	8.21997768483368	8.15732132215953	8.13494388462649	8.21129250551645	8.09393175973403	8.08893756731953	8.20439682417624	8.12716968566260	8.24400237173029	8.07521251811670	8.11965891510420	8.23339693107517	7.97128661935711	8.12031891594877	8.01537793134606	8.14835535931172	8.04164865632414	8.14228140329454	8.23064969465201	8.04994836181559	8.07541808000508	8.12088122449943	8.11558761156861	8.06354342630256	8.17650711027774	8.21277107073456	8.17627831923908	8.16825949326818	8.08573094358435	8.02001182255654	8.21152792128382	8.29038798159360	8.19044461663508	8.16154619449989	8.21269208614916	8.16876422980956	8.15482731803821	8.19082892085953	8.06832577289545	8.13144855970935	8.24864093756914	8.24249359406801	8.21930100449734	8.17111099357765	8.16213207801528	8.19607519614834	8.14916642545245
NCOA2	8.76244284347182	8.74303758710717	8.76315275619983	8.84574760468566	8.71405590906252	8.74314790306651	8.73713351954874	8.61649066141508	8.78562802878065	8.73415541998567	8.78708302953686	8.75150495681370	8.72913185908409	8.71764293067421	8.73688870549726	8.81358171011670	8.77091380842755	8.83774626435378	8.76212545551827	8.84001562872330	8.80031188977946	8.57230457584481	8.69232538356762	8.79470411965733	8.76313097292689	8.74602787657163	8.76736184230748	8.72283173729788	8.81889586359591	8.74968805506829	8.70961844165565	8.97777428320878	8.68620341368243	8.84678241319940	8.84742875788608	8.80698815488369	8.84491648660756	8.73855881087734	8.81228275907432	8.71364410189751	8.80001844749548	8.83785157774080	8.84202885868470	8.81454991892921	8.77756065978610	8.77476092285813	8.77630002553171	8.81529039923337	8.77723311050983
N/A	9.57250408283101	9.53336232600168	9.42013244148747	9.61894359830648	9.52586126452676	9.51339326799267	9.64200496665795	9.38667468877972	9.59119306645792	9.50945888954118	9.52858304150736	9.44192050454404	9.44942629914523	9.44647984401937	10.03964290453556	9.65495071052396	9.71523079930755	9.70747182485677	9.60779475261333	9.62003520516643	9.65913005034786	9.39274813801969	9.70971997604148	9.45083464960395	9.64362204256717	9.61119348009863	9.54386823286932	9.71032375894907	9.65465281110658	9.60400227794170	9.64497490741547	9.74723085836114	9.59182531512828	9.47132948224569	9.69320139036751	9.44840239547161	9.67070150816522	9.63754530514156	9.66541298345824	9.48281235009320	9.52364930334490	9.45609701713411	9.56545953223649	9.51982417068667	9.61418944761043	9.53917604556897	9.52765851684360	9.69252428476529	9.55876551423764
SEMA4D	10.37257929818282	10.33980148464729	10.57083546669549	10.61970010656778	10.31783403202421	10.43816513245749	10.17056217856232	10.14779405918175	10.39120697089649	10.22783618892224	10.61003039572294	10.29985416943658	10.52740219641426	10.62270221699701	10.13886186319208	10.23280022811858	9.95746197300043	10.21862242877826	10.20900276970753	10.31016029644462	10.41711342542323	10.09393040347585	10.17580002759674	10.42475950117761	10.28517909191506	10.16940452984636	10.47680275343928	10.46401220464781	10.33518670304440	10.23473016309180	10.24692946411546	9.96270650625325	10.22256797784136	10.35341911988073	10.33524587364399	10.22352994564847	10.22167918409245	9.96229812492207	10.23911342477201	10.48770085825075	10.47352331251481	10.43375775466072	10.40841349357210	10.41091380762618	10.45440866241920	10.37868313721865	10.26623756506935	10.21519826820412	10.41156401730660
SEMA3C	9.29070644349644	8.73655211507307	9.02406621326982	9.23645341411934	9.01441174035990	9.37450307793415	8.90888572868719	9.52423157184322	9.25165771702875	8.72378604772982	9.61923883070807	10.23299732365255	9.02242633474443	9.16055657581652	8.86329313821605	8.97420581536646	8.57905329795016	8.96701250489224	8.94336085688530	8.99139941225238	9.14552219044871	9.80846066136349	8.98397563336913	9.40250137640905	8.89990451349638	8.70871704078531	10.30461082239360	8.94356444144011	8.98193627255320	9.53397982256391	8.82295336844298	8.73782264919845	9.18026752708460	8.78209033349579	8.96995509535073	8.84186219079436	8.68735299121237	8.80502063851849	9.37641897619782	9.15351112116031	9.26829708444065	9.69041010631222	9.26136456203859	9.20734584716849	9.27133443051766	8.79385582400994	9.40252141515051	8.97957042112124	9.11030865470566
APPBP2	7.65081943543712	7.68791969751437	7.71082082323792	7.83125049086304	7.67892184712152	7.76013516867726	7.64060654821951	7.93378247895452	7.74886762225339	7.65066967474523	7.74686300211826	7.66713251507711	7.69326915102990	7.66980994892816	7.60614778168514	7.64107325388375	7.51152827766278	7.70961002617185	7.67035582221780	7.77808098073471	7.80689109638368	7.73118475186958	7.68955421739156	7.72573578133722	7.70221478965377	7.61592522299182	7.77086237787353	7.69436629787702	7.76688675151388	7.76393744724402	7.61190046497223	7.58048989624930	7.67320534200228	7.73867021005739	7.74051260209028	7.68842056351191	7.83763069189202	7.61669068922808	7.73278554758958	7.76849193263832	7.90596394878217	7.80588801715370	8.02265719587962	7.93815137361230	7.77493299689451	7.74916701310550	7.72169597428135	7.66838111671251	7.71830544918439
CIB1	11.66404647892533	11.75274740895399	11.82050970960092	12.13179599226821	11.90803169321746	11.69816828600373	11.56890923227358	12.36768181001925	11.81276354968453	11.81793639086183	11.65160665029586	11.53754194697190	11.58140291706760	11.90792080096782	11.55664915237916	11.60621633161540	11.03761263501575	11.65661683188298	11.48984092196682	11.72283516460649	11.77115194995358	11.61578481805466	11.36752367344777	11.94425350509188	11.52043899276121	11.47668502309797	11.78348190471029	11.79541781647179	11.86541420604988	11.77879367712218	11.52441957566538	11.28768306394270	11.57360244930961	11.58272104192932	11.83277295665209	11.55374577990173	11.59645643187183	11.32634269613845	11.70059923896168	11.79423692347929	12.23985670512772	11.91160604981812	13.54324413746028	12.18114269899813	11.78310783872977	11.88637699779738	12.23932726259302	11.64168775238116	11.66304312829256
CEBPD	10.40397353773013	10.79371504073290	10.68688513511980	10.61405487211286	10.23122081528211	10.32349799589719	10.14657268501260	10.54915893584532	10.33936406854299	10.53012938735488	10.36629775507294	10.82378314235018	10.49032560612922	10.46041929461732	10.01675684778253	10.31265835856067	9.69287051711114	10.36191167306779	10.33733735675392	11.07106212801887	10.66440113393811	9.98069689132343	10.07053702079433	10.09015999871389	10.56952679559522	10.35006478552867	10.18926539715438	10.54084901814807	10.15630983792607	10.44317057357891	10.24561776745755	10.11713941827927	10.54055078846306	10.17209606089224	11.14556691935992	11.24598486680548	10.11369449324972	10.05485863466945	10.35854171218209	10.62149859016261	10.62551012063034	10.59221153612888	11.22473063262400	11.10615655110177	10.36156449463653	11.61077070197749	10.49122329754977	10.15277504795624	10.80788846338466
ZNF211	8.29562162405323	8.30046938389872	8.37877003888007	8.36232495896939	8.45553092150147	8.45104797651647	8.29999557929426	8.08945067298770	8.45328765857523	8.31424520929243	8.40241818109907	8.32292099570094	8.37582491609070	8.34612876780903	8.21388773937782	8.27194527406509	8.15727983045142	8.26456914206567	8.33316068234909	8.34086171240083	8.34889432929606	8.06726366230368	8.15528974720763	8.51803340546640	8.27583004106256	8.25349162355833	8.39600930919409	8.31638377004518	8.41369557652209	8.36778792183697	8.22904982622690	8.17995520061692	8.19355985993516	8.29468064869156	8.35408198710306	8.29941058127856	8.25715933684808	8.24361790165786	8.21283721105094	8.31307627197000	8.33931642913688	8.45190806479267	8.39658587164612	8.29994791350873	8.33274252755317	8.28142317305862	8.24970540874195	8.35052697523618	8.33019060435886
DDX17	8.75351757147661	9.18013834927148	9.02302792711742	8.83935107252434	8.90919391067062	8.95244818394711	8.81286616222572	8.61782459824473	9.00703955397539	8.77534973125534	8.96218260164214	8.87287626048827	9.65595417409980	8.94599187320936	8.57690736618064	8.68891776463598	8.75870837533476	8.99736121118170	8.76587828011389	8.88944237570723	9.13442444943930	8.55854392277211	8.89435528201391	9.18858811587075	8.79124976239731	8.82670944554584	8.96212464577347	8.75570879688946	8.93535271931860	8.97344490286136	8.76847223612795	8.70328074130417	9.81995587339605	8.90628907572741	9.53047917700955	8.98913844925310	9.17937122895220	9.09509074843316	9.85018076792811	8.97386210759588	9.09233930629099	9.05378693933307	9.12236509573260	9.14043595468871	9.02497501639970	9.06092490522664	9.00103570812929	10.30203255907274	9.01965226841288
CHERP	10.70121438316911	10.69988889927209	10.65898422777041	10.64671713288934	10.61308437743728	10.70745606266813	10.60507553892305	10.65982928105282	10.71078697994329	10.63833375445278	10.79058559401112	10.63114214346904	10.71293336238029	10.61127280287824	10.72793282376708	10.69448099466876	10.52629558528524	10.69923841883211	10.62266025271875	10.64571849211772	10.70541297983892	10.61190669420458	10.64269971000835	10.64095957078389	10.68585237198253	10.55677728419179	10.71871214416172	10.68165867453855	10.67689716141068	10.62209477637379	10.63190215518535	10.56357070798249	10.65239565990491	10.61891827925574	10.68471656246425	10.62105880704113	10.69925172191176	10.51373203372913	10.66518792268167	10.60693412270994	10.70773203738108	10.68296156411474	10.72178770362196	10.67915118657699	10.67850782155288	10.61824683299562	10.71685332703800	10.71629579901213	10.71513725985858
KAT5	10.57623728300603	10.50049349492745	10.58243322233690	10.54297888634266	10.55893955386513	10.55166800658184	10.44175944556028	10.44523693620946	10.51503885476442	10.52951559347174	10.49898264086684	10.62181019487675	10.59085725756291	10.53135494246636	10.43046868432289	10.45491504703569	10.25869583126882	10.46792030382049	10.47304696165694	10.44264860908065	10.56288599715480	10.43108304639263	10.54322107015802	10.70443510602322	10.44738857954146	10.54961483649239	10.55979607147452	10.55318794931482	10.55801161797990	10.40418400165535	10.39922138355901	10.22596778258463	10.43587266015241	10.34718420070244	10.55527409324318	10.44931035090182	10.48010676613661	10.20978754415610	10.43658273931452	10.53126707728427	10.46662314532791	10.39395763399995	10.46519383795210	10.53019605272147	10.49018648920441	10.64787541383665	10.46550167690185	10.60965786584432	10.50291673402146
HYOU1	11.58289259524546	11.63680025209448	11.99405411911943	11.63012753492550	11.39649098700332	11.70077608272631	11.63196186604242	11.44811705763408	12.60775049957884	11.44087510924514	11.72255758118217	11.69913434170175	11.74490227274359	11.58405139335970	11.44603388792252	11.57794651834012	11.35821251722041	11.58522084614824	11.77457220030723	11.60837023578503	11.78446035389396	11.53661700992464	11.66871553817220	11.40813917043659	11.55118632072687	11.57838500770148	11.68415013273814	11.79651222627391	11.69412515068772	11.74605841090050	11.46275480551741	11.38492971382480	11.65593358728847	11.32698103834642	11.65097766073166	11.45268711829707	11.53954255922570	11.35862494128100	11.47933623673746	11.79541877666708	11.78622114581091	11.61007187755974	11.65394598506414	11.86224220146319	11.64321357836221	12.14084272452520	11.69194589322213	11.54665607281668	11.78238876263975
CEBPE	8.88299695370246	8.87509517693406	8.77624154464795	8.87961234499387	8.85052687791086	8.81499708540616	8.95287222356832	8.78458765334856	8.88401760159348	8.84726984013136	8.81841800303337	8.78155158389349	8.82919763916290	8.84248416434275	9.26730584326524	8.97501984388068	9.07794699290413	9.03060962304655	8.90914401606314	8.91028032105861	8.93438499473533	8.72638044530554	8.95450311409766	8.82253497869664	8.90175941059931	8.94245545237320	8.84061559208634	8.84606916706987	8.94479265461267	8.95182895600037	8.98796382159979	8.98996595204424	8.86386501617531	8.84334242691661	8.87253930671311	8.76628258605484	8.82601254423658	8.91928514877716	8.88545824928823	8.75706617058318	8.79498636701654	8.77996076075090	8.78831098329493	8.79232141784383	8.92875820093362	8.79769347010156	8.86575639490843	9.02147187441522	8.89692588209066
GPR162	8.69695225485959	8.65442670339845	8.67489502909660	8.70103599491825	8.72102607391189	8.74729341212117	8.73381015641466	8.32177602075966	8.70969116435824	8.63953483863398	8.68540466544602	8.60725525330157	8.68893299170328	8.66527672339991	8.68725697449014	8.68423559488587	8.74624024871675	8.76346899984342	8.67984489538855	8.74130975664189	8.69407364944460	8.39770349035779	8.66359375009059	8.60148288168762	8.74412426553482	8.66626155948130	8.66610870750928	8.67793761442917	8.73256201755234	8.71766706184913	8.61246965270945	8.75913463483326	8.61020886293180	8.76974082028609	8.95081086263499	8.83248773266327	8.65194570919459	8.74480453643190	8.55868217001089	8.70809994778196	8.66737519875012	8.74171050585075	8.67203373761116	8.69704066802812	8.69489925716374	8.73166164767721	8.68788348009891	8.77014861955674	8.69786512832601
BATF	9.03286007433353	9.04371726234118	8.99519278878224	9.04564324180743	9.04671621332107	9.04112881224604	8.96186622469891	9.04720798142885	8.99440679665342	8.93380242853895	8.92304509434751	8.93791727750637	9.02886616133950	9.12866347842752	8.90893688984542	8.99735049334899	8.83196116339359	9.08818810270127	8.95143343525418	8.99567965216957	8.99059342298949	8.81090318489953	9.02191079878987	9.07161389161695	8.95660122263917	8.94640451916936	8.93868790517866	8.92538915572658	9.00462264154510	8.99085562337653	8.99067852500525	8.86326660745631	9.10532495831072	8.89525656295026	9.07667623152634	8.83093867247924	8.95884608545533	8.92469644750268	8.83298072203622	8.88155010905853	9.23453658241516	9.14367005216093	9.19455921767634	9.08052800670608	9.07303240496868	8.92172753215998	8.87289663631347	9.03967261572875	9.03561097513959
CEBPG	7.85374838804405	8.21905068924523	7.95590325753222	7.94769193496195	7.97136297856446	8.12146811527710	7.91103826387105	8.13864058395277	8.05493260931936	7.85777479982797	8.02239924880014	8.16660082028623	7.90811541241668	8.12421571049581	7.70734068502325	7.90454333458465	7.68570116513764	7.84723361875437	7.82457043113166	7.89663326279717	7.99650632562077	7.82862265024677	7.74221384959173	8.16649830064096	7.83631972009705	7.80224262572440	7.93650849987948	7.94539785676647	7.94271673263368	7.88198669006256	7.78713751527961	7.76958809577694	7.78290956812973	7.85566969306260	7.97741677225747	7.92893845789504	8.18170488898530	7.77397564272952	7.90267928568278	8.01161687021267	8.72218448872757	8.09421051752079	8.25760945357495	8.05970941197995	8.01312748739077	8.15477044885059	7.87994195617436	7.81954769993130	8.01380313811848
DCTN2	9.87766009013175	10.17091489297210	11.91522381699933	10.17251997767900	10.07149207665813	10.18813122606515	9.75828712657732	9.76175250224698	10.28298089687290	10.10740413873710	10.22289042910709	10.02697500523380	10.02868602912000	10.23049046133451	9.50338780027610	9.83621637575948	9.17544077117817	10.13367950389029	9.99552392168137	9.94265950614331	10.04580932128638	9.74166216348917	9.70399862926827	10.12171745382859	9.78159350328355	9.75263242115617	10.25373451404179	10.04822956842748	10.15406748200564	9.85809784527967	9.71524847724693	9.37293164931458	9.96493636843645	10.05190346202713	10.13933847837465	10.03258837061608	10.36562624900852	9.48085088440077	9.83060916490967	10.01427693238769	10.28628757004113	10.19877455977260	10.51743926068167	10.71297149839678	10.09254502528678	10.26565689586187	9.92766643794242	9.78303742745044	9.83034697521633
ANP32B	11.21459320147591	11.19461459961040	11.43628575290581	11.54145710763544	11.30220688128167	11.34057606333095	11.12208970146524	11.38485109997598	11.30276934410832	11.56567953686674	11.35728584726707	11.53328584082220	11.16348050224816	11.45371896171729	11.19787733128600	11.17957647834807	10.65751545736318	11.21795342814549	11.08394134032418	11.30431811731385	11.34951572060108	11.17798820633526	11.23504523974212	11.26911061133628	11.24590861546660	11.09785061478800	11.29091058296897	11.47144449147268	11.36812647431548	11.20288492587753	11.12997495526504	10.85754739545304	11.36695016637550	11.57647819401646	11.31854213852015	11.44353911354734	11.53596708293724	10.90161678993344	11.26988934909945	11.86911060562022	11.58772388986295	11.39169250040250	11.67409084786351	11.88315779359568	11.34771237060830	11.53599848140767	11.21996925768592	11.19004732001087	11.46030265165632
PROCR	8.50523112577119	8.43829952997201	8.43248425911603	8.51077144490237	8.46141630955237	8.59524866477750	8.47581299067704	8.38072365583072	8.57320661529888	8.66298815539027	8.48477275769023	8.50925188727824	8.45539595214646	8.75243912720254	8.37330436518721	8.45628057132869	8.50573533586416	8.46128358821668	8.55131951216455	8.50886660409119	8.55539757385876	8.54075832037133	8.53025516400211	8.60101683245591	8.54120091815066	8.46674132287797	8.71631189387673	8.43650169989321	8.59054337379117	8.58196732584843	8.44099794081460	8.34480167188610	8.57375900876250	8.47976056145449	8.51006381113312	8.64810629984676	8.47580503032295	8.40757175231087	8.56088284803800	8.50689836245121	8.49340819888101	8.56138632163108	8.56213309615164	8.66541415056778	8.64420073190688	8.52047928677441	8.72454385512796	8.41270819852370	8.49310814025274
TM9SF1	11.63148949057788	11.88406159473142	11.74308617346155	11.66937142743083	11.81382193385702	11.85739959852678	11.61684933080555	11.70930457367411	11.78093994964500	11.64467847803311	12.21097162608643	11.91281553441558	11.77844143088909	11.75936511762279	11.44120839475365	11.65219958364766	11.19353453229820	11.65140620074818	11.54522389538109	11.67945592102283	11.83936440083093	11.60700504013452	11.70227783569348	11.82575143557667	11.70137339647629	11.57836593038373	11.73198370629152	11.63166308450775	11.67156019305864	11.65199945307417	11.57577902620168	11.40290631103978	11.73935775812297	11.74860998892121	11.72777353600935	11.81281263585475	11.91620637459161	11.54611320811411	11.87099690862043	12.26154265438894	12.02463740826970	11.93921306901376	11.95574873339956	12.08128738381832	11.76733256663445	11.98140739532834	11.90791177878924	11.74542843900563	11.79154751733510
PRDX4	8.96311075402271	9.10458182070290	9.34886506550179	9.16223156314823	8.85776088170146	9.16505469607224	8.83937739169744	9.25666113045519	9.22592346502195	9.07735230071492	9.42742263714041	9.02683564179166	9.53876218729587	9.20599607626484	8.63154167853351	8.93533197805618	8.54734511209109	9.04412516697152	8.81755501748398	9.10278039263438	9.17748310611606	8.74117246232546	8.94726378074541	8.80960682327396	8.91514447712140	8.85947915725205	9.02709004113304	9.39055187393908	9.13377722534537	9.27482236547590	8.85350724777749	8.62648392753271	9.23746933094315	9.00345297963253	8.94232758210761	9.08174278701050	9.53476419227746	8.80194565539618	8.96312904606872	10.06191667467764	9.33038221189318	9.66775635112861	9.23724648689523	9.64249149144365	9.27382233424133	8.97304073345885	9.10575279553394	9.00755080552611	9.28798535113020
ARPC1A	11.01674381032165	11.08239196626682	11.47927616498370	11.41510985288096	11.27565521936189	11.43363104221970	11.01339571513257	11.29829995769698	11.09664014974014	11.87018840374058	11.14876089216357	11.33742334382840	11.10318023583204	11.66923938132827	10.77685210071638	11.02085174080343	10.42908549292689	11.03295187648854	11.01729573834815	11.04858908639190	11.11202250883123	10.95298308161261	10.86853948052780	11.50677554035839	10.92171136676520	10.97189797554463	11.49390156838844	11.41580885147632	11.15335568862915	11.12026733318177	10.94505111497823	10.68620700541792	11.17895525816838	11.24425129992525	11.07172503646645	11.35846029123820	11.35841284155276	10.74689306174881	10.99407526048813	11.23423367931392	11.20938350912154	11.17201993588908	11.29086867150398	11.39241240864073	11.14546953560842	11.06577198509022	11.13740326091459	11.34770327648777	11.78741293592459
AGPAT1	10.44169844103271	10.50868890505931	10.75597750946248	10.58497007845420	10.56436786570211	10.61656599672631	10.42790522604434	10.12031719035734	10.51601020699396	10.40013963575312	10.80281387114589	10.47753248347874	10.50403731691591	10.60933275408869	10.34811030398035	10.41684689709453	10.04594316791011	10.51949447617274	10.59194159215773	10.59252270662731	10.54527564630372	10.30414157982761	10.45118179176636	10.58829624326228	10.51592479393372	10.49968260534013	10.64045119940015	10.55601995258589	10.67927779322530	10.50750271893577	10.28289973013523	10.17524050793260	10.43692938515133	10.39328867456127	10.57940355577281	10.51949869127734	10.80527124045813	10.19005332548029	10.60938781040102	10.52080985033821	10.52618420534599	10.53918892064130	10.51367331336522	10.51875865762351	10.56013149207658	10.60011442571501	10.43657085041784	10.65663773132355	10.86721027416513
AGPAT2	11.40331308602984	11.04540561159243	11.16875170075915	11.46273095020536	11.27173585684606	11.22517520327656	11.23870975013911	10.99137301858491	11.13482701475339	11.11718109799923	11.19883744145293	11.11263172942194	11.16282173805829	11.16205196214175	11.24603289362463	11.19918200296707	11.03911200027810	11.15147117981886	11.18162125336637	11.22584322334412	11.36811809417366	11.17565282107755	11.31605041206816	11.60479063378746	11.47495888768950	11.09286140061399	11.17547220744118	11.47724908951286	11.24735950438142	11.33739760980432	11.07298406493864	10.93319084449629	11.21941262495390	11.07896581739761	11.63948579555186	11.52325468552274	11.20677639921445	11.08558305256511	11.05536383547087	11.52358871980757	11.25417977981911	11.06937725317214	11.21919283422493	11.24439401454529	11.23357213429054	11.53133205756010	11.11237343717651	11.22951801891777	11.07543452622113
RPP30	8.98087919947293	9.05888278850132	9.08151517902578	9.12056857394355	8.98030946330587	9.10194798108120	8.92987650572526	8.89193291326102	8.99791031458891	9.12366120866339	9.12542600939444	9.23649905331417	8.93565493284833	9.09593398530851	8.78849571712057	8.96870780411086	8.72829717685679	8.94434757751696	8.89907311988393	9.00858996250806	9.07105609546308	8.83793399275356	8.93175106465939	9.04651844923434	8.97666325976488	8.90735058435375	9.11108619730920	9.06109827157619	9.00445838857166	8.95854992973380	8.91325874527282	8.84716700121830	9.04523232507550	9.06815651368393	9.05955627616060	9.16189140723644	9.49018080868489	8.83125319212714	9.01820967486916	8.98946053348275	9.16356679273638	9.10393731621449	9.07454377854910	9.70964749564581	9.10073308453038	9.05909815395107	9.00050087642696	8.94191338073391	9.11798552333425
RPP38	8.16199004558702	8.18299283686521	8.44452762915963	8.30186142917342	8.17837497805715	8.38696152088131	8.02127207819793	8.01847073805041	8.18170408720563	8.26121306757092	8.35391724573165	8.34454409414527	8.20387895800348	8.23008184859155	7.95167403051770	8.09561683178837	7.78194066459634	8.06455563153795	8.09518734990044	8.24277282291270	8.31122040587916	8.04653293571644	8.04925442510821	8.22769641228498	8.07740770580775	8.09650419134340	8.30974694186718	8.26648540003448	8.18947790075999	8.24306580783830	8.03733470418608	7.90451719836427	8.31930678098638	8.15393055444871	8.28895176448136	8.35298964568984	8.26228065813825	7.99358518155782	8.27311131821562	8.46260400056208	8.42855977400982	8.35099015895443	8.30920680734650	8.85271966418309	8.32954969019814	8.40895917641012	8.48609029191723	8.11896060050583	8.26082174024735
SLC35A1	7.68926209015859	7.75580421335238	7.76435656647986	7.86258887049933	8.14150627649520	7.81118737096670	7.74564757560980	7.88515029663244	7.89734479093924	8.16913752639603	7.95387116522193	7.94961008483585	7.85265524127671	8.04103757396106	7.63211654229149	7.74473403672841	7.58350375110482	7.72886444445982	7.79053114855348	7.86602453320018	7.92818045120845	7.75813652772809	7.71079507947936	8.63007710012977	7.72700569189228	7.70671730035768	7.86421044483431	7.89536194764667	7.92807972646376	7.85762379514430	7.74559123915854	7.70198581420705	7.78682227838414	7.69354995911235	8.13093240719200	8.26012499804464	7.93089604066441	7.71126640077141	7.94174351833637	7.82478158862703	8.04888995958412	8.10860470699838	8.30418681862848	8.11650303931356	7.84611025299109	7.79180008865406	7.77248982610971	7.67857770788602	7.82146313419871
CEL	9.62209138093156	9.55364818648830	9.46646053168839	9.58698663663820	9.61891320417800	9.51606315947257	9.78219336308736	9.55251803887458	9.57519463878611	9.66572983213170	9.51051238020803	9.40785779587627	9.49986793381050	9.51742728878885	10.64082749622038	9.88640287140306	10.26188383223108	9.97394343179067	9.76269685991143	9.77166394095983	9.75395034204825	9.71440427610060	9.96244026874761	9.36862159214364	9.73331584448693	9.68428701592129	9.47997897190003	9.56896474681330	9.64386364426998	9.73287132375344	9.71643773222529	10.17288955296677	9.74228041683732	9.72166994085871	9.70703971559576	9.62358863976908	9.70816297796865	10.00257736015427	9.73140012500972	9.66394611818589	9.62567184077933	9.55434313950432	9.55148291379515	9.56082708175687	9.77982355615596	9.61586918683251	9.69168882879307	9.90818575808400	9.69409707629406
IFI44	9.96954343375939	9.86029670764637	10.12982900060255	10.17060039302887	10.13977691299143	10.19050330166834	9.88180193131202	10.19166685295075	10.09064643344792	10.15646727282354	10.59746832938258	10.10047402931048	9.92860403386206	11.07747656328220	9.82566321209791	9.99015494359572	9.63596436387500	11.74388174258794	9.97358673658669	10.05953679447214	10.21960225559678	10.32584986296886	9.86700702594387	11.00995008131501	10.63223552408367	9.83982272872995	10.35514897979285	10.23108555247266	10.01896755718961	10.15344986926598	10.04554887398899	9.74988661467302	10.35898207436482	10.11629397218030	9.92701479712432	10.05201638013430	9.76959022113092	10.00241454683817	10.26849842095139	9.76189700202388	10.37470089201600	10.55576966819388	10.93682480672503	10.08759660994407	10.30261180778376	10.37481825227892	9.92384550086337	9.90547764750478	10.09837803501167
N/A	12.46909628988174	12.50171955749845	12.43748613675232	12.50168004338152	12.40736986797319	12.45322173183376	12.46040552372803	12.43764497183055	12.44840713356064	12.43673346884589	12.53766638498320	12.44041069479288	12.43733735625772	12.42610702106786	12.67708831310453	12.57696435898934	12.47868903078639	12.59094956063238	12.48503988351579	12.52608969613458	12.53459651736909	12.50086036249042	12.65197993530783	12.36744550621939	12.56612825514830	12.41839832598697	12.38838278184664	12.50101353982751	12.45977215544645	12.54573182649672	12.47051509460361	12.45526244210124	12.59664186333794	12.57918652962935	12.63427603197042	12.56622736487024	12.51106437962273	12.53680290551381	12.52558938200711	12.67308465266749	12.53432916772230	12.51104692188707	12.45533553764332	12.52882703394192	12.56567103533808	12.49552274911159	12.10099122948785	12.60031512638518	12.57161238840876
MRPL28	10.98682151161537	10.99464358589225	10.96142839207180	11.02599154451710	11.00729650731153	10.94300782077351	10.94244435150646	10.92149674655735	10.96540838577320	11.16068017425336	11.01552193239698	10.95131527530831	10.96804413116478	11.05336321036218	10.87730741654561	10.93311536805656	10.71008516008982	11.00618264541188	11.00509004496225	10.95518808682791	11.03903587944387	10.90115660154859	11.05070223265680	10.98437661204544	10.94429478022231	10.94620328386406	11.02214726635567	11.06646458403686	10.99028292681234	11.00788069810773	10.92352278252282	10.77679608090656	10.95973539119655	10.96316533921474	11.00032427307917	10.97707941940363	11.06146664640979	10.86218352083162	10.83694665027354	10.91161354423434	11.03362876136657	10.88864074066960	10.68680248360468	11.13837015424998	11.02398276367503	11.21853211658964	10.97735090637256	11.07397303243154	11.13615122541739
CCT7	10.60342285147335	10.65916406739618	10.81520892061115	10.83040923659659	10.62053219778803	10.62299111424979	10.43711639481127	10.42573836369306	10.79773396287016	11.13477274527931	10.72990155214984	10.80692096783258	10.58723742251533	10.86632513813610	10.31018886862432	10.62333185701194	10.08598295493197	10.65807993411880	10.62350016394011	10.74549070217195	10.74452428066271	10.48607687067773	10.57342663965206	10.78801326050273	10.61650690946492	10.53754973517937	10.72754233911108	11.16565959880033	10.83260080000741	10.71160733653620	10.42690914246354	10.36572717806575	10.68358671840465	10.87241818128370	10.76297262714521	11.17971303812973	11.35616495185121	10.40956964655990	10.50492325125439	11.00714413621729	10.78512725618350	10.70786823307883	10.81759668059150	11.38197833427460	10.76966009546360	10.93602748693129	10.70725551770512	10.64138964852189	10.88124810045354
CCT4	12.24740885700199	12.39887974878880	12.43940116955983	12.48507648460519	12.26175694041470	12.49274628618249	12.10971476271174	12.71469341521492	12.44430148795682	12.83098532984061	13.72019767879661	12.38926253553234	12.26124212653764	12.64641061678453	11.91710720930882	12.21520658548437	11.73961532421561	12.22802529594305	12.23228899474047	12.48755099410276	12.44942278502070	12.12846804999024	12.02761638587448	12.34500345390611	12.18040148757744	12.16740989373849	12.43585007354995	12.66399027683495	12.49641408427366	12.38938479445401	12.09889918983801	11.90582497187126	12.57618427371601	12.65244276260621	12.43634383003955	12.88520048151299	12.94436211843600	12.09074766523710	12.20805999658435	12.61820878028018	12.69538016530464	12.66217623918869	12.60739755358720	13.21182564821066	12.46120526671857	12.34414391139513	12.58292630536762	12.20026950593222	12.53825748867265
CCT2	10.19548086993411	10.69495508028428	10.45935797894406	10.32145266993976	10.18273501954281	10.33920378843306	10.05188417983572	10.30857335385086	10.29032984176600	10.34865780279347	11.04890693641335	10.60484152507032	10.18607020717282	10.57952618098026	9.93422373910906	10.25900034197698	9.63599918067204	10.14049181827045	10.25747072818487	10.27598872528417	10.35226387820769	10.02929548489651	9.98126072758568	10.24511815643105	10.08803429358709	10.12426005095493	10.42269694090031	10.63675948592968	10.76457175399716	10.22468396084554	10.09503264507607	9.80491103813691	10.23922811930440	10.51671829582016	10.32651743752056	10.30001356735457	11.04052631599972	9.91341969155222	10.19232939305826	10.53284064326540	10.61176460153496	10.45451947901201	10.40310130107763	10.94078841310832	10.41126297491186	10.49730547971284	10.46434758274373	10.14963749868095	10.41548229439810
NPC2	13.07094204715535	12.53669697676218	12.55912577780449	12.96314012706009	12.61245294423904	12.70919766676323	12.67082529640511	12.82113341854254	13.25711599526155	12.32211525015035	13.19660079082786	12.96809846673943	12.76478700435154	12.78532170287677	12.94829995205335	12.71121616846566	11.96837081716674	13.13925021360804	12.57988599522107	13.17134529699988	13.02803137384272	12.49136057718557	13.13233512605926	12.39362279078514	13.28912509193097	12.35160872424704	12.80408460719672	13.17926766693421	13.10479805893458	13.21702606920777	12.45017785104830	12.17797973194016	12.54225089219180	12.67808809545951	13.04421835630995	12.87111578835757	12.40515439524887	12.47169410245602	12.54505327286422	12.53082317420445	12.91052335948783	12.77352931270981	13.07737217097602	12.52079284463447	12.84320583494748	12.17205451557340	12.34707914417879	13.12599684656803	12.55014392036809
GNLY	9.99852969621891	10.00362859535668	10.08292291356485	9.82218050529021	9.82815937522344	10.27587208647295	9.84878997121494	9.85542420298467	10.06144666339625	9.85023205642429	9.93512389233288	9.90881271101084	9.69474516466905	10.00988268684304	9.52588158250432	9.91672001733101	10.16348106896806	9.82736039572877	9.58614916360541	9.69214242453813	9.82973892902205	9.74845946645649	9.92415441274788	9.85579329374555	9.90748751832132	10.04001128051381	9.78732801899730	9.83116183347946	9.77535702301093	10.07865432406046	9.69583280169272	9.93834144692354	9.83540405484345	9.87486976972297	9.65025069159165	9.92590583574663	9.77212965183100	9.88141547143209	9.77917071887848	9.91055357311814	9.85161699204822	9.99083926925593	9.79632045154715	9.70638704011356	10.26433937591625	9.81414747964058	9.85225424963705	10.01707823445924	11.21972575929298
CENPA	7.71465938011098	7.72902980595770	7.96362811445039	7.73224198202679	7.71369715438866	7.72632052123964	7.65282039755689	8.07113977214306	7.72399906454450	7.81601381055513	7.77183348309882	7.87977278238228	7.66351216175344	7.83879638941755	7.55658695226549	7.67872506886025	7.46783339714522	7.67463639836986	7.64508171949458	7.69852980882791	7.71919035492171	7.63161569795947	7.61425902607792	7.64327022398882	7.67464449466967	7.65776485656255	7.73782690732230	7.79076108167291	7.73009217022995	7.71612695071817	7.64696355662505	7.54141720218634	7.72833879569971	7.80160647959093	7.73751242321274	7.74804360864048	7.81546344630442	7.62023887728289	7.59447461586473	7.85488786075202	8.17094454381158	7.91302893771389	7.82198085395698	7.91419135673662	7.77030594837619	7.72659767500104	7.72340291138187	7.67208297453070	7.82157364056399
IFITM2	12.57026681223328	12.51222966086779	13.22314513968393	12.77375709060237	12.82631965656905	12.56338463770635	12.75647584332168	12.32007525387278	12.93482125375109	12.66335837198931	12.49808260843923	12.32771012321498	12.49158008619706	12.61058555703242	12.37596544505071	12.53966444512625	11.86194428743400	12.50667323219124	12.39246164780707	12.62533478321875	12.61131720534447	12.83477316262299	12.30077083252506	12.57187862439768	13.24158310549387	12.51650675252040	12.60923785773281	12.66084926049853	12.65358675412432	12.40312380675252	12.59197246474660	12.19444296911273	12.50900704413996	12.34184345981820	13.05466524479016	12.56276862486562	12.33757620793346	12.55036967849813	12.71731813156222	12.28771744815456	12.75655666330217	12.65630554189213	12.96155391026918	12.77789223976163	12.55711232543065	12.41237990555154	12.83771945748873	12.24631495328071	13.07579994502521
MTHFS	9.06885750840726	9.14608762531266	9.28466689715018	9.39622995055567	9.21559990201599	9.25626921194750	9.05800559944844	9.30745217902483	9.61265407416936	9.07388186924777	9.22840954715485	9.21012905387752	9.19976782707262	9.29681127304772	8.92390210972689	9.12294348416894	8.88079408691422	9.08021356642537	9.12764647700986	9.18296508157711	9.29242589298125	9.25978677785752	9.11671057269915	9.18147741456559	9.10195148343785	9.07166683316402	9.16799279363758	9.23459471609758	9.13611154161223	9.08314485556326	9.08017985659139	8.85877737540968	9.06793116842508	9.10593766089262	9.18229894311213	9.12633580681646	9.76507271561082	9.01146982161437	9.07901532160159	9.35023349737217	10.32658773770494	9.31037789658956	9.57638865296199	9.65080931592719	9.23094052334639	9.45377208391791	9.07018722467888	9.10222318409452	9.16269516150785
DRAP1	9.76351741413753	9.75225342391129	9.67393263108417	9.79096822451960	9.77162393875341	9.85029989348280	9.61961008231405	9.89887649435675	9.72908105926712	9.92322577669256	9.80132444142100	10.13798891443514	9.66983757762988	10.00196894052401	10.13786460352377	9.88145807510579	9.68185487104402	9.90279038584895	9.78009053956272	9.74884342470860	9.88845675268271	9.92997516342515	9.81030275267317	9.71614881156172	9.85066491618506	9.59885155498156	9.87292943882278	9.77415182639731	9.79690775848700	9.85072882890399	9.71845491005358	9.80444086694704	10.14197371344079	9.89407654594191	9.87525650830224	10.13896721787171	9.83657113142282	9.67404558491282	10.02409141663449	9.78061630591124	9.88448636148496	9.96587304561364	9.82618497070789	9.96870313697559	9.93498746961641	9.92781080260659	9.75593487123485	9.86984033785075	9.83738613986238
CENPB	10.49981404288618	10.51956411710084	10.77670031829408	10.64071461055189	10.64279511717711	10.61613011779280	10.57208335981183	10.18166967660158	10.50928320872555	10.44571987675376	10.65753625920043	10.49123816836600	10.49077444264948	10.57068186704159	10.60418214975054	10.59124145746008	10.47114926581719	10.69314025014393	10.58206711037782	10.74725063736152	10.70654807231456	10.55508121854534	10.70365905479411	10.70224485715647	10.71984880614426	10.53163145147988	10.60428143118525	10.57446990736580	10.58972302160535	10.57185649672126	10.46589072253846	10.58551260991801	10.71989347362328	10.71031764489318	10.71926971509932	10.59836505179130	10.87340041380416	10.57980313535227	10.66477271383851	10.62681794774255	10.58207983200017	10.61326795457671	10.56139917180470	10.66533993325650	10.63916521141665	10.71213763516036	10.65261930643005	10.70636742980879	10.67496368858636
CENPC1	8.01008919436681	7.95057503309167	7.96291438229218	8.04522547175837	7.98997511126173	8.01156701653493	8.11832099294629	8.06591591571105	8.06666564652136	7.98670149518721	7.98783013850374	7.98782949661529	7.93703073365300	8.05840715899982	8.11592107582422	8.05138048356746	8.01396025482572	8.07856785072464	8.04103784299323	8.02277104978767	8.06068841623471	8.02982851336929	7.92483211161294	7.95216400587615	8.04616235603892	7.92331855118637	8.00200346603199	8.01121786034564	7.98083778053056	8.04547403732422	8.00645618854613	8.00619377678044	7.99918977252266	8.01037482950498	8.01672393058717	7.93424710594133	8.68253583141658	8.00500649931490	7.90061035873713	8.01700128271959	8.24235696725450	8.04143298384314	8.11089377345982	8.16946172881454	8.03283387437044	8.03191336938454	8.02660936573660	8.08760940980478	8.00944449325007
PAICS	8.76070563503534	8.73298891172859	8.96330002970132	8.94937695337977	8.70866166682605	9.01868206984156	8.66970924024152	8.93419048033335	8.87245486361597	9.18523398116143	9.03010119702535	9.33718433086027	8.86145701374638	9.34921019209969	8.64336254649196	8.79616733988546	8.47692785712395	8.72422018146352	8.79591990573811	8.88417804870104	8.97630276184231	8.77894531722490	8.63726857315455	8.82178330167747	8.75679954900617	8.67569323817808	9.12929821649701	8.93778402818504	8.80372585431754	9.00617528510374	8.66243721850088	8.53500016032129	9.05500378060417	8.91209454419149	8.98792345445010	9.21952858913245	9.57382862158349	8.58660242079152	8.82590385018461	9.04259782110866	9.36352226188185	9.03995900750415	9.10779384889557	10.06640846022128	8.94499124502675	9.05064479146780	8.81393272106387	8.69769657366554	8.94166514434787
TBL3	9.56048808395440	9.61444662984983	9.63265247721702	9.83101710254391	9.73711586495872	9.69468035457041	9.68032042797063	9.76070886277080	9.65245664643033	9.72797434688850	9.73320901292921	9.67549501649365	9.55462165457901	9.82258976452428	9.41399096847915	9.65612268054223	9.68285574419041	9.73105110229224	9.72829900296940	9.70588970164247	9.66853330678584	9.40103439610263	9.72092850886779	9.64670790803584	9.74277993480663	9.61315419297267	9.63218637612604	9.76600010222469	9.75530246457318	9.59559955299033	9.60962046991656	9.55044847985529	9.72497273344796	9.68051007282105	9.79713532654589	9.61850560851395	9.80217980662164	9.68547494895958	9.57355368548180	9.74501135117188	9.72360300558857	9.74556880160477	9.75499693481882	9.82367599035376	9.71932353647066	9.95445207498897	9.74825435703418	9.90462956087209	9.76844423953684
AC130686.3	10.33195700879133	10.20161252160329	10.15937762773569	10.17606228753072	10.09219716617348	10.27658581732500	10.16578855671481	10.32092549793307	10.18471497294960	10.15852175132569	10.32408424357424	10.05538686145065	10.18572229106367	10.08250322895394	10.04109755803037	10.22995150581078	10.20243867299432	10.25691400509299	10.13648912155742	10.22346649671205	10.27349755768884	10.02643113024266	10.10381702389807	10.00941760240532	10.22215415624463	10.18399849571708	10.19339057489961	10.22632736739272	10.15420848343151	10.22392911322434	10.19920381142945	10.07995283752670	10.22175248390552	10.08903692737018	10.23646907490738	10.51464438750628	10.26785881930002	10.28715002683254	10.12916630617836	10.30507304167621	10.33667611778039	10.44935149389190	10.14299973579155	10.30005374660633	10.27166080355134	10.25010701053083	10.25900482820575	10.10396874351927	10.27063148217052
ST6GALNAC2	8.00415577606591	7.99515914386726	8.12092578235034	7.94350711606391	7.99115757871896	8.01864887343377	7.90975162982342	8.07498113204208	7.86551495377300	8.12756183879668	7.91896352376946	8.36340767509070	7.83128780015510	7.88294050618961	7.83911567067540	7.84037169609921	7.78335505428134	7.95959085237885	7.97248487076909	7.80076696332791	7.88040647545359	7.87428147368096	7.88835347622479	8.00487576153317	7.90308196295438	7.83077631309950	7.99616863567462	7.95992334751899	7.94370654581604	7.89372923222915	7.86157703741679	7.81836120753574	7.88694361855860	7.87741215975158	7.91841907362760	8.21448889865111	7.91367661159483	7.82062693210056	7.86811659735902	7.85589925814986	7.98930636045862	8.07668315609470	7.82638008955483	7.84414390790749	7.95156387088712	7.85213361948455	7.89724295719344	7.78580017432748	7.98671292229640
TGOLN2	9.31429839361535	9.29330485937197	9.44484326533587	9.47164134309332	9.46489711663661	9.41606271776982	9.25335543242978	9.25205917713707	9.43083678168332	9.37526706346350	9.44035889927604	9.24501708693317	9.38444552455448	9.43664950899819	9.18278236349474	9.30661937570781	9.04230355199996	9.35590992264070	9.38841230583547	9.33496242279889	9.35365496747962	9.33298732992697	9.26780743265233	9.63141074483054	9.27225975200387	9.28800115104820	9.45912558882791	9.42620152432409	9.41890042838521	9.27368691511410	9.23580628833839	9.16947139519363	9.30513546766140	9.33515367929321	9.32419689410545	9.62458872435954	9.64692655577190	9.23819827741174	9.24735579016852	9.49990622103676	9.38925394477748	9.43382857081764	9.54682296194062	9.56997333038514	9.37513704449607	9.45821622743339	9.42130317280834	9.34673137119138	9.48119581931653
CENPE	7.90238689542873	7.91267866217670	8.02360550317114	7.99486329015705	7.89715584515023	7.99755879705291	7.83681623268567	8.09732693543348	7.97086230277374	8.11485831698192	8.02283812450533	7.96360574784980	7.90965845342193	8.10262977932534	7.71012450232716	7.84840997677500	7.66842745509622	7.83204230817121	7.86497780529741	7.88224579594808	7.90259670784170	7.76583527212204	7.71779565829625	7.95072915070116	7.83463145542636	7.85606801616999	8.02774083929914	7.95238014377277	7.90835675980766	7.86499959881509	7.81358887390032	7.74920345324054	7.92241945509111	7.92074673129147	7.90348051225974	7.98972435444520	7.95682279142994	7.79113774390238	7.86433563020422	7.98549217000958	8.06851797605012	8.06780013905777	8.06187483508503	7.99851640689889	7.95133900386386	7.96904821219949	7.94525337750681	7.86197794661496	7.97243303998626
POLR3C	8.08193097012640	8.06218399482800	8.14548970574313	8.23257999147262	7.89212470443570	8.26787770075942	8.06558183615807	8.42451875895772	8.17130172137217	8.08392412122450	8.13010509620135	8.07646653168126	8.13708127888199	8.24670085824653	7.97653033604491	8.09502135437611	8.09799745295793	8.09318602548002	8.06727444761753	8.21258526300047	8.13555375165163	7.98360464993184	7.96190743808666	8.10029418005794	8.06509348738331	8.04107471305652	8.14959182981709	8.13166884776470	8.26447275698843	8.13238605153976	8.07383850012140	8.09946341161181	8.11557982404210	8.10065810845900	8.14129872971885	8.04505439963971	8.14609828799126	8.10902508935272	8.05082594052472	7.97958497710472	8.14442619185404	8.17615706937196	8.09679663881518	8.29133568607390	8.12353106440134	8.11417815397912	8.01462436899484	8.15518677414383	8.16838096646280
MYL12A	10.11524678489099	10.29974864478447	10.84237289641853	10.29279859410911	10.86839967102485	10.35037550203385	10.07182042980652	10.08262047975920	10.25120118227435	10.28693595702575	10.24517853908812	10.38940833208699	10.08439058402544	10.49490688068501	9.69637906586780	10.04149782442127	9.39506723238441	10.16560739732983	10.12584342449939	10.06124692597694	10.22450743721055	10.38940541357046	9.97262281507005	10.32060796701783	9.95050998007324	10.10355755333837	10.38295058611344	10.93829262128834	10.09960929560981	10.16136850577077	9.94060887167619	9.85061847629672	10.31282082630056	10.39851831619183	10.28278385543528	10.78193797701963	10.25113110697919	9.98651347408071	10.21554613249515	10.50686205358974	10.54563787893877	10.89362490819162	10.58746214190225	10.89430864220071	10.22333383608369	10.57947631034107	10.72236931706535	10.14094969769731	10.45657935303804
TXNIP	12.49288695270623	12.67061006912615	12.51010289431294	12.72170742282861	13.25926556479140	12.96393615454541	12.56550678439169	12.75207396192405	12.60725664722570	12.57889231667787	12.69097743125411	12.71184883936222	12.54300135232172	12.86563981529608	12.59956507745988	12.42803318716423	11.97879686959885	12.59802561967799	12.45275888787353	12.93911040937291	12.69378052540819	12.75334264739489	12.45088960643797	13.55237695811328	12.64400289318064	12.23743560671002	12.82038429809497	12.50742818182618	12.47428480285154	12.67516441554521	12.44415385315091	12.09718947767583	12.73773632861461	12.36246064273820	12.83350359005482	13.41873237945978	12.37580178320613	12.36366693507286	12.90982427893103	12.38115603552940	12.80843965608588	12.67528089238160	13.57405201243850	13.09870122726043	12.73533746710865	12.75231704296476	12.58067987386511	13.04617939547078	12.56272964533194
CENPF	8.29010998596757	8.35019542809902	8.42272025341299	8.26744177567034	8.30141179783761	8.26615911430707	8.28987454836215	8.40382983154560	8.26279407884069	8.33429032053525	8.32012681509279	8.27428832180627	8.26434012620312	8.33156946008010	8.16383589820475	8.30921876290990	8.12252791399670	8.28166657442122	8.25061203549924	8.26788819624846	8.32397372614738	8.20073924778326	8.30782513161735	8.21636130255957	8.24012956084868	8.32050254925164	8.35932541365496	8.38422462808269	8.27029556401036	8.33629654116902	8.24914532240015	8.15840110705435	8.28279778923577	8.42777186154430	8.28200798776435	8.51806849493145	8.37925109938116	8.27863687334330	8.15989162075691	8.42047810552007	8.59697679499532	8.32809022944991	8.20600143164772	8.44997750274401	8.37700187904509	8.40894836170485	8.28873693490487	8.20759263037102	8.49914488468806
POSTN	10.70566996008688	10.36388209292820	11.10439104440072	10.56322602174597	10.58751306323992	11.36210551826599	10.56570756480526	10.52957564106522	10.88514156580905	10.52317584771386	11.29394963486122	10.65603658015987	10.74010177291523	11.37096406970804	10.21538897540339	10.46569494569190	10.01008950365000	10.31449780498585	10.44956297199176	10.52880700382320	10.68144353443675	10.67207821362456	10.22509697918682	10.27782093337282	10.61937823374376	10.73313644675276	11.36548376975383	11.12783179696007	10.41149233722215	11.40549033981129	10.60631599584970	10.50908192395574	11.44303857844040	10.69632029144897	10.59748823148158	10.70461408409278	10.22420329529434	10.87881870364470	11.27767132749757	10.65874433003238	10.77402468048153	12.30794286058082	11.40583404110121	11.49553661301917	11.07276401786473	10.33702497038726	12.13655701291902	10.28518309398478	10.94528808329760
RASL10A	9.28961148009698	9.20529312337657	9.14567557368259	9.17355223091033	9.18408301653561	9.15731745886300	9.36900599156172	9.63321854609696	9.22101806355522	9.20681041647880	9.11533629321656	9.06896232932839	9.15684662958797	9.20228137338306	9.37114309380152	9.23628707342501	9.40547165478294	9.24648380428694	9.22060659228389	9.26859443700978	9.20791499992641	9.01948040685086	9.15260007899965	9.05441570276926	9.18025172929227	9.34945193025701	9.16298985159052	9.20424735714342	9.21609204049871	9.22744409980920	9.30243341968709	9.28468530031785	9.10144017242289	9.15243045548812	9.16161842095444	8.99765730814676	9.12562231544654	9.42104235918730	9.03378863241713	9.06676272279493	9.14213751577169	9.16315309433319	9.20609525819300	9.11307343415239	9.17673016609572	9.12525806852282	9.13415204125809	9.22271013679293	9.18069771553725
GAS2L1	9.37971450447978	9.39450707363338	9.31138428873849	9.30648029196009	9.32444685452096	9.33073174635856	9.53485704144825	9.80093066835770	9.31456594963315	9.37113580229327	9.25800988326384	9.29243563222429	9.30171681586563	9.29469096435747	9.48477456199402	9.48745807882156	9.62109776810570	9.51533230434450	9.32795737088619	9.40878915794281	9.36492788098792	9.17838247194655	9.43796981935674	9.23119369185416	9.38584343237921	9.43900053077946	9.29772671125314	9.36684377554290	9.35757045161840	9.35085195605895	9.46900741312148	9.45168608364350	9.28199265715507	9.27962248883997	9.39171169492613	9.23602596264669	9.29102115271377	9.48436094355362	9.30579844518436	9.22826631269295	9.21318217287825	9.29547916407585	9.24947999174514	9.29959704293324	9.37600559093687	9.28994763537159	9.34464653765023	9.45838340102280	9.35222444979883
SPHAR	7.59290399708536	7.61861156034401	7.77133230096526	7.93399739085320	7.76610084719206	7.73168508773752	7.57686413108044	7.67628815118932	7.72340700881676	7.58520409624314	7.74017561155234	7.63711104381709	7.68300430914236	7.67197691030519	7.48163406033898	7.57676316048688	7.46402038599426	7.59756301946163	7.63493397307673	7.62639973344589	7.66991609679865	7.41548001900077	7.47842190309129	7.71102388004529	7.55230516749560	7.46298352666807	7.68604885575307	7.65894806333820	7.68578308262726	7.57180946229728	7.54924991026466	7.48171024311601	7.51233073011427	7.55844194323520	7.69121608804163	7.57551859664674	7.69280578817355	7.52602995809731	7.57028121393305	7.61281681673508	7.75575866399030	7.67022441480884	7.79837116873397	7.87391636132041	7.61533151121951	7.76752540179892	7.67902961759754	7.56713997877090	7.66462233981655
EXOC5	8.26696917124810	8.26157876124671	8.38529686559803	8.29135999210212	8.22536098322891	8.35467077237014	8.20729538391892	8.10944279527052	8.26809079755468	8.27467454405168	8.27334437016103	8.28757087323920	8.20776894254508	8.45532037378185	8.21324306951564	8.24229081283477	8.17524264713786	8.26780412411008	8.20673948346989	8.15535573553092	8.30997652721968	8.21409961379911	8.16222862322025	8.31065096308146	8.27336432243147	8.26426153888806	8.33830003016681	8.37334315031266	8.23364877598013	8.18485607239687	8.18971283409923	8.05256387603416	8.11739431856488	8.48257373935329	8.29415265003981	8.46497777158277	8.22737438897617	8.16046260747397	8.22125916898903	8.36580482108663	8.43176852098238	8.43498573444004	8.45768976782601	8.48951543009823	8.33373921104395	8.21880250325000	8.37438809263102	8.22856083543410	8.22205337448784
IGF2BP3	7.85326393641361	7.92959728963125	8.29987355763995	7.99369387005130	8.02921274810338	8.06788162578708	7.82787794438970	7.95166219584345	7.99757142284800	7.97066790591082	8.24724206944353	8.36038315966628	7.87830495333820	8.39037004896766	7.74291072988940	7.89827871715588	7.59330117826610	7.92164345114243	7.92338112102190	7.90897283580944	7.99721183055464	7.83656396141307	7.79802866346811	8.01391238760849	7.85785331139314	7.75412398470892	8.12462119788839	7.87459695577578	7.87302919130080	7.89321256887582	7.82975947573549	7.66244178168336	8.30854303304975	7.87690382036607	7.93502851693305	8.11602505286349	7.86676430169573	7.75389612984093	7.84280774407125	8.69316329430533	8.05920665026782	8.66478291859554	8.03864394625128	8.03979891033719	8.01118718146977	7.85017531685572	7.94889541265615	7.79648592964556	8.21230374616452
AC011479.2	12.42851837751505	12.80671161079407	13.13021931964553	12.73208176580978	12.68925938491276	12.71900711291715	12.52222216017200	12.63142089041394	12.80468108395076	12.45536754553536	13.23288709292505	12.55725464059647	12.71093108478658	12.76208182695430	12.46475122975008	12.55724138692304	12.00258129893982	12.82489010787193	12.84602914626436	12.63544918635139	12.86935974292566	12.76356780801558	12.76111079264029	12.92937496814481	12.50621211724986	12.39513553235514	12.84106980460349	12.80456915187766	12.71985458863531	12.64000011110460	12.44778863428262	12.14427982712637	12.63982789726769	12.44787528052708	12.85346746929717	12.67081809955297	12.56506439713708	12.36237065678932	12.67031357003254	12.78105733263613	13.65632701222609	13.05443128402327	12.59530383623375	12.74155180120891	12.62905718967589	12.66758839171802	12.69469222598283	12.78520988398542	12.73296652902586
PMVK	10.04236501974191	9.92316164397958	10.02734737523858	10.33388914597875	9.91830242870309	10.17736227981112	9.91842263302834	10.21317622327452	10.09164424999385	9.94841057858500	10.03815526364157	9.97539678003086	10.01038818488307	9.98470428489989	10.12520639956882	9.98741028152862	9.76479474222991	10.04421278203067	10.04570361780356	10.19471221193747	10.13803950260469	9.94303513612442	10.18930321572365	10.04071209712618	10.08876089965472	9.97330063647521	9.95126510666905	10.09745194094551	10.34071664593134	10.15208567417355	9.92559748733986	9.87732181315047	10.07292440978662	9.94609154234417	10.11620332747342	10.12009904038959	10.07117332981224	9.86566434450132	9.96102293460339	9.87626871549237	10.23856226666092	10.01734574982688	10.28150084885061	10.23866048431693	10.05016555068987	10.22322632202585	10.07168012771328	10.24469821238805	9.98918595747335
KHDRBS1	10.55191529656372	10.86809673715214	10.93403861185400	10.80272703135151	10.68529203303172	10.84764044060584	10.51360780396577	11.12851780977493	10.72192869080647	10.84738295537585	10.81373314042104	10.77647478620283	10.59388689185754	10.99588848741800	10.34748565887164	10.54263326560738	10.26793433627720	10.60609989616883	10.54710225541753	10.73823095060507	10.80271507802865	10.54208454977685	10.44508805294412	10.75274295151289	10.57551473958786	10.55847224401493	10.74733043516591	10.91608460404167	10.66300856789462	10.64824650477382	10.54538716571487	10.35533232450956	10.55699343778120	10.77791806277654	10.77960359762368	10.83594275474952	11.06963098286397	10.45344483624898	10.63815775000003	10.76191564834014	11.09884613847628	10.94101107023181	10.99261674373427	11.25647459111924	10.74302811682784	10.81324165860286	10.80939964658167	10.57661154800583	11.02601483044484
CUGBP1	8.90866300170515	9.00255272862539	9.10691243423669	8.99299168343477	8.94888901937431	8.99340938931620	8.93607548120766	8.96935795287521	9.04129225400739	9.01284657865906	8.99630973430614	8.99864896224408	9.00813594695485	9.05318618281219	8.97113825461023	9.00060423461779	8.76191089355548	8.96942277558114	9.02471958936563	8.99432881529121	9.05157452400770	8.85531609713680	8.92416104170741	8.93512502877459	9.02884976742565	8.93451150776099	9.01226793664403	9.01995678730443	8.99126645537035	8.99635066818211	8.91068869249685	8.83678068712913	8.93131401911114	8.94488274331804	9.00293676789143	8.86089389350777	8.97535880669363	8.88742905618472	8.93321487923557	8.99338690868555	9.01352550637950	9.02192893880619	9.04520696705360	8.92505226215192	9.05115473748350	8.98879357540186	8.98153304203265	9.03366809455073	8.98235339473807
CUGBP2	7.34121236548364	7.36523899002191	7.78881670464143	7.84544593976498	7.33385392052065	7.48480888641115	7.23736623880226	7.51394401259578	7.60854960563273	7.38297080911689	7.42715084682971	7.61704693374730	7.37322693032223	7.51528767185384	7.16380650546376	7.28527675888109	7.26176979799795	7.31188739424794	7.32726442679516	7.42182461096703	7.39483269402037	7.23025947731148	7.22301309434663	7.23097519009666	7.30629742600871	7.25808833065311	7.39494321510978	7.87794891906622	7.34592675114429	7.37324067133552	7.25262198223806	7.19701783411533	7.25397333937741	7.39575848175278	8.36256699809734	7.87823032833854	7.36598984780625	7.30891079406742	7.34561796083097	7.37089563878090	7.86376345809132	7.74082213766638	7.83187277602591	8.56184502786156	7.36890499605240	7.47405489237529	7.87117300577701	7.27541427673287	7.52336669756026
LBX1	8.94014493285489	8.96204150919597	8.79632970685042	8.85686368429293	8.86049451309881	8.82261251693143	8.90564335670945	9.17358481671737	8.87960275862252	8.96230033617087	8.80821478515479	8.76558364403491	8.80867392358336	8.81114408576875	9.09920712023107	8.99036555787243	9.30581219451072	8.98879156770064	8.86645880682094	8.96987721595691	8.92456266712052	8.80067401380859	8.94030412188178	8.67930274234181	8.95597492521323	8.98142735376985	8.76567074876749	8.88175419257987	8.88736727709653	8.90977539733810	9.02146959468247	9.00703055747615	8.85934404767908	8.79385802599282	8.84060057633668	8.78051163578883	8.82517930684082	9.19331392330692	8.71448451518925	8.82234010325320	8.85172797587129	8.86610499086481	8.84621037692150	8.82119897240709	8.92574567097859	8.83558954984709	8.90343123353361	9.00470873223444	8.91556335341268
KLF1	9.62241371838339	9.47775757525147	9.47729753093349	9.55389070437817	9.48565976953375	9.49784537171196	9.68561260225390	9.50486403207090	9.53149627805094	9.83378653730133	9.54279977794131	9.39673310062715	9.49609181090869	9.52870898047359	9.71398253843893	9.63798521848559	9.50127903640857	9.64004268410539	9.66544755999339	9.58834618323623	9.58172769422224	9.52172992858287	9.51314221045724	9.43697066632567	9.56263289128024	9.50540394024701	9.35790782157850	9.49763792616481	9.59025553132298	9.57054236930251	9.59363302971567	9.43587177175078	9.48429992404642	9.44559485763141	9.50194996791680	9.32671426443560	9.51694482793596	9.51193253530508	9.48588901037260	9.35038822959899	9.47778439650888	9.43776499535408	9.44248468154663	9.40943462665106	9.56516775252883	9.45958722340812	9.47596123155546	9.67316482064401	9.56947870265337
CTCF	8.47014655713828	8.87817086334144	8.95424315709587	8.84288941465582	8.68824590546723	8.79005321589271	8.43044542587778	9.07133453280485	8.64016775999364	8.47905527971045	8.92729939599348	8.56074446490668	8.57124623578749	8.75256744687804	8.25538188345714	8.41989993397257	8.24987783838987	8.45360773058648	8.40487916003853	8.51430723548439	8.61137132625568	8.37578049858922	8.33462846117616	8.75717237670612	8.44888802954942	8.46263031550500	8.68721548928560	8.70977949383520	8.55676411031363	8.48713739932488	8.43730277740137	8.22336394271318	8.48491680186966	8.72192285345617	8.64973492904699	8.47246131211950	8.84020631215816	8.37131522934832	8.36396664994650	8.64476455435401	8.89302226370743	8.78434068487915	8.93059757120112	8.95132469626471	8.56474081365751	8.79077344489104	8.64645063070025	8.41763226925427	8.81564488908935
C6orf10	7.62738463652162	7.61662718500240	7.63451396766250	7.64098667120790	7.59734746448452	7.61405733015290	7.58530616255839	7.35857571609749	7.69775023222588	7.62797274565170	7.62767182015105	7.64838816187427	7.65627724023075	7.64979544938563	7.52894578960109	7.52636946190300	7.39802948948359	7.57957995106888	7.61444474795482	7.67044539675626	7.63865624874226	7.41690935927672	7.57545711079982	7.61129774269301	7.57636303513625	7.56799281524039	7.65385234815490	7.60412873443649	7.63775397945061	7.64754046438389	7.52510229900503	7.52145744975266	7.55709386181736	7.59773667579783	7.62192598658084	7.58703510562891	7.67317121872486	7.48644575982967	7.58410229198904	7.60838189515403	7.62373192365973	7.67771192525535	7.67278887660430	7.67843343455593	7.59971608132977	7.68907320502465	7.57801721612909	7.62274753949155	7.68592274840101
CD226	7.32603839874126	7.34832214090935	7.32201878850219	7.36153764152120	7.36492911290247	7.34996358768990	7.31087751270045	7.16519470459261	7.34768078647832	7.30677798372690	7.35048902253026	7.31841439096103	7.31278428512779	7.36637964904064	7.25475795555172	7.31512692795975	7.19126855513131	7.31293529468604	7.33341762567574	7.39551910399823	7.36370969366246	7.23446626175499	7.30522750205136	7.32015515568608	7.34029215333071	7.28434760292541	7.34452156945893	7.33867784464976	7.35205765752604	7.34148164123621	7.29225180952386	7.21310892854385	7.28077028591303	7.33297860960600	7.34356240984559	7.30119074234198	7.38619517794131	7.25824592956487	7.28732585767201	7.39617198201370	7.45403921911004	7.35691969350234	7.45961584820448	7.43209629057886	7.34970039530409	7.38500276115843	7.33737681658113	7.39304001047475	7.38097022096714
CGRRF1	8.16668366091235	8.18630928199958	8.20882691136538	8.23268921985056	8.21475454737823	8.38124397535154	8.09598583108616	8.47631031046189	8.22542928305001	8.22526918354954	8.20325106400460	8.21585556227379	8.16149888607914	8.39824925742297	7.99870946566919	8.07767864676777	7.96405712474609	8.07178744925485	8.10198082685815	8.18362990536887	8.17689321831603	8.10354577849826	8.05879837708386	8.27770916917230	8.14860728524821	8.12630597875403	8.18699775629817	8.15490593875552	8.19365339231159	8.10522790135789	8.07494226582674	7.87991609861280	8.04582761064581	8.20207643992657	8.16667412811043	8.20095823015578	8.29479066895210	8.06791181313379	8.03680003751119	8.17715433543519	8.29359432675084	8.38417223821290	8.36449866404433	8.24169600654310	8.19093704871508	8.24497354678265	8.29054067224113	8.11083496141086	8.15633135024559
CGREF1	9.22102677708727	9.16086539128782	9.13549453765298	9.10778952326375	9.13601945274291	9.12891545370820	9.15183563745329	9.23218183527087	9.12102299358125	9.30887279773789	9.11130091853092	9.05476059059835	9.15353956484766	9.06071644943406	9.16412873114204	9.19984512170598	9.26977653961486	9.24040511862396	9.16282228818599	9.26199850175293	9.15680074223117	9.05931240852255	9.12784528378494	9.03617850725780	9.20136145052350	9.11693576094548	9.12179090837330	9.13579467767230	9.13190970287866	9.15005780325219	9.14619524096784	9.13153546660206	9.10870085060406	9.06684673524060	9.12554973871354	9.01397307941598	9.70115552615826	9.26989085859223	9.08366795400307	9.10005448802184	9.13021755372847	9.09827370813213	9.10243388242386	9.12058241310093	9.18689814884238	9.15284462137476	9.16980947274294	9.20635096495432	9.14025318134560
RRAGA	10.24793493900159	10.26179542573120	10.32214825272199	10.40774558796598	10.45139106614233	10.55324276080439	10.03648378800417	10.60439313767245	10.30020614290241	10.35472357552885	10.26768823600080	10.09253472023586	10.21808858936113	10.40084832121816	9.97969644656909	10.08227176088967	9.62923392144751	10.12261893656100	10.08652397452269	10.26549567948059	10.29637283002023	10.23159118928215	9.92199699756763	10.44122001568949	10.16135286446890	9.99768016326741	10.31546674514293	10.67004563528184	10.26493926469323	10.48692112469735	10.07271187494685	9.81331030401898	10.31476999945037	10.83097784463310	10.48616117320078	10.43488796335401	10.40835256128378	10.03057313056208	10.20612837641435	10.22128301240107	10.73265498613055	10.81358125799090	10.77970886026739	10.73638844666926	10.22250634731181	10.78128710181235	10.17058359961831	9.98228991532491	10.55503014961995
DCTN6	9.22596888087539	9.35808358054250	9.39907006543541	9.49025918121865	9.37737526698855	9.29604224323247	9.13608019238157	9.62619356252819	9.41780831253937	9.44465288385110	9.34393748104227	9.35894608432420	9.32146173071163	9.60559710186700	9.27043318729514	9.33631949967904	9.21156107597690	9.36714001794305	9.29727328620537	9.34706054931732	9.49069364499701	9.48006564854154	9.35382305853161	9.40204310358840	9.25774698664249	9.25179059135304	9.36937839500349	9.47505276740267	9.27814234118177	9.39029773429186	9.25450787488822	9.25073804052197	9.29712127755757	9.49969545497165	9.66072279540089	9.41704056944507	9.67533160406714	9.26342422131838	9.36033894596459	9.61802726060517	9.62791410123238	9.61177349717033	9.48047650129140	10.47585591785550	9.38029532430068	9.74759569851421	9.70248498257694	9.31070142932269	9.46830972154504
GNA13	8.63376927052435	8.62286249270965	8.62016366855176	8.66383498211759	8.56554068033842	8.72424424347954	8.49796972871481	8.70180946549869	8.69879259153546	8.67758113242622	8.66197513482389	8.66964886442185	8.55666942734390	8.74377609959245	8.40850272108353	8.61547349727847	8.34732894844953	8.49336001562613	8.57359211377351	8.54753133842592	8.64382869459038	8.57161495190986	8.55585932112065	8.64394865040541	8.50222413024733	8.61056889177016	8.67564054816166	8.61924152335534	8.59596864714604	8.52927450191132	8.55457995168661	8.41489635807459	8.58466186407409	8.65844838929364	8.58122889517367	8.62591859690864	8.80548282502315	8.51735618570244	8.56931723015981	8.59524403338122	8.71102967207615	8.73029558093082	8.69978695566036	8.58474648087014	8.64440521201170	8.50601447911732	8.64435578244374	8.49302497589921	8.58951961975480
CETN1	8.70909376561865	8.64144489212708	8.66479598549332	8.72594172913050	8.66767005650310	8.71450419354181	8.66956360129475	8.61509689638896	8.71321910507311	8.68264228313826	8.69702712953212	8.67138030858414	8.67003769927955	8.73694463051324	8.60665836011911	8.66974823524589	8.43962832729576	8.64885065445817	8.63754661507438	8.68390591443499	8.79801789838509	8.67469628457256	8.69595781794361	8.72447057688588	8.68249175123340	8.56425281662690	8.70844526344850	8.68693975752342	8.64495429002246	8.70968075366467	8.68807141119986	8.51694375498196	8.75541748714308	8.75275562148372	8.74306375241737	8.72129170367020	8.66402255008719	8.55569912641838	8.77444400993135	8.72898221637813	8.66071097074590	8.68272875136349	8.76405471417542	8.73111244357028	8.76330723377492	8.66403750190205	8.72333508351284	8.75174081156483	8.66885521860707
EBP	10.32750875872643	10.38907348658003	10.49849203620813	10.47686980859050	10.69496619292261	10.46523159932188	10.41848018856261	10.38127960563486	10.37284413576168	10.54463364024890	10.42429172355833	10.42598707385071	10.29631510990127	10.89580726982995	10.36096175248984	10.36128132250501	10.18833447808962	10.36156449712887	10.39304825888363	10.34934419313662	10.43516610979740	10.15633802072974	10.28905577838246	10.37295682084733	10.41227558903400	10.33383631748772	10.41096545498723	10.47567878740675	10.49818170021501	10.33195125834941	10.38550461517832	10.23179475718861	10.45395485664968	10.57741577770089	10.39312963630683	10.34254524315539	10.76186993379164	10.33849699210574	10.35813607167891	10.38487222711895	10.51083303086756	10.34670063884049	10.59889236758568	10.58058127872174	10.44315932608474	10.49983896031382	10.43218824650285	10.42466983810709	10.65654599321504
CETN2	10.49374138647343	11.35005060624858	10.97278298769922	10.96345031968996	11.04587846162240	10.84531189369207	10.49489983606525	10.98074917268153	10.88908205058745	10.76720225564604	10.90339371189031	10.95796682034391	10.62434088222285	10.87384841528106	10.31426039234882	10.54877347684665	10.18021026380277	10.97333625912786	10.69386243444826	10.62185756428285	10.80255239844708	10.61518723820274	10.46514062714028	10.67710337016329	10.61013670531205	10.55166558058525	10.86432981098071	10.84456041389581	10.98483897399276	10.57994296733647	10.51848984162414	10.29613712597216	10.59423764781676	10.87443350493565	10.74502407456630	10.60163935550558	10.79909162283013	10.42979196970869	10.62976530744299	10.77441993332327	11.14789573415549	11.08640060158736	10.66648964493624	10.91261511262834	10.67461757095530	11.00071850251297	10.88754516821017	10.66705852105093	10.72006102924493
RRH	8.54671487171103	8.58675945377925	8.53940945580208	8.66437607071613	8.53793157063341	8.61141032498037	8.61194303879657	8.91695460946685	8.65457997560491	8.55004267479646	8.59344409133253	8.60793768930682	8.59450357054118	8.63737710810901	8.59037325055868	8.55944263398269	8.41594426877148	8.56132220676216	8.66900174271641	8.62035734115785	8.67432430872292	8.63541273118746	8.76433800802845	8.58989004169635	8.58484058828978	8.47363288408828	8.65294478925896	8.57201406561826	8.58468957886219	8.66165516810423	8.54179059459776	8.57348341917198	8.62267408203481	8.61856383049512	8.63968953061541	8.55035457236304	8.59039483144854	8.50886313655703	8.62482930180948	8.64171399564746	8.65046299800613	8.56764836705617	8.72064135841416	8.64931255211227	8.73807431193366	8.66066860241632	8.71638331946511	8.62362364708154	8.59992312702335
CCT6B	7.82106041502868	7.82838160507927	7.83589054398893	7.92771590840220	7.78719915690524	7.86341010793411	7.81636248487605	7.87951096264398	7.90379055600538	7.79208516071702	7.88988254949685	7.78811800873827	7.84795895181919	7.89961307655442	7.79702899288066	7.82618677085124	7.68019228675070	7.86646201836345	7.91429656010726	7.89475786660264	7.92989477348040	7.88608797237269	7.97077457049188	7.90987503110921	7.90023325810773	7.73678996392220	7.89178848184301	7.88111959164558	7.91517598650796	7.89872500421402	7.77080697112559	7.77704457582979	7.89611692358712	7.88515804099446	7.90846018246012	7.87400794990694	7.81865391021443	7.72988324757720	7.85502445268286	7.85243620178396	7.94218441370839	7.94098834487337	7.98841210908382	7.94621316951455	7.91826314016774	7.93344836069157	7.94460300339519	7.96376724411342	7.84638330022769
CCT8	10.01792837846777	10.00057780601924	10.36567155065277	10.28426568973154	10.09584003326104	10.18172491024426	9.79420420264388	10.30273979276087	10.38460359392421	10.28320227559733	10.29299247045678	10.35999357421291	10.17992952001132	10.48136145209593	9.75674001098311	9.95405441073430	9.50923796884157	10.01787333274068	10.02716470227079	10.41108153390581	10.29461473431053	10.06823611173626	10.02937492467026	10.17830571533774	10.21922980838689	9.83608090106767	10.25270192048893	10.39416400468208	10.19661376927403	10.34704352024145	9.88251097646254	9.65200351218579	10.15919016208609	10.45803466281773	10.22987214555338	10.28984034519319	10.81450801128790	9.71542150055143	10.21033164037195	10.42230458289582	10.55929827415695	10.55857548415435	10.38994354741298	10.79956956121260	10.26131143797566	10.86820377359930	10.40940123359765	10.22197275425380	10.77117910979193
ADCY1	9.99451729772861	10.05867451330982	9.92572628799425	10.04480148645949	9.98589203943710	9.99493838527909	10.09834568999228	9.98715516860570	10.02322486380798	9.97167577549453	9.99701176038398	9.92592048415032	9.98068740643207	10.00725837155442	10.10501372345611	10.15030029924556	10.20476023514171	10.15000381544361	10.09299767762563	10.07152180041583	10.12819581720979	10.07061803909544	10.17977871795585	9.92614734529682	10.06386049940027	10.02107921711108	9.97467308816032	10.04828831331760	10.01754938775069	10.10379246400408	10.12728313878736	10.09772290919040	10.03271370500753	10.07071169518280	10.08842556323447	10.01630429642977	9.98003769300674	10.21502991660705	10.06172164331545	10.00816583614922	10.01847214655385	10.05528737958196	10.03087213645473	10.03350448398013	10.13389302827109	10.01063337070443	10.10140946620157	10.12510978314043	10.04221870570710
CETP	9.80208624264574	9.76833591961812	9.81227254087241	9.85452950987162	9.76352269244386	9.82190521387775	9.83447934275655	10.08190131112677	9.82990613649130	9.80860449826566	9.89279089456541	9.90865006904582	9.88178675254732	9.83383839357321	9.74201722000173	9.76628399089279	9.75611432121038	9.75920727757876	9.83773707223344	9.77112858698820	9.83410678784287	9.73537964830622	9.76468808136446	9.81485487889317	9.86291027576204	9.78380265765290	9.84045822172054	9.83173704881499	9.81511936283834	9.79468443948210	9.79878640590366	9.69496211756469	9.70674522335004	9.82497104735198	9.80856404704537	9.75198173816188	9.76119248128314	9.79932321812401	9.68267709898643	9.75670203626036	9.79739617391440	9.77051050096908	9.75917976629412	9.76601304653621	9.88335376992561	9.76653478089968	9.81867674127917	9.79821231998319	9.76824235670064
POLD3	8.09466142940787	8.16625339166990	8.18866548583065	8.43160354107386	8.16865503081070	8.21803384834335	8.12210416339404	8.23615829800515	8.19031450602756	8.30521976467963	8.23729774190340	8.35984573383016	8.08466616405252	8.27052688938086	8.03301115725396	8.12582476643253	7.98138104620507	8.14773601865914	8.20373361960166	8.15146026219303	8.24474983383585	8.13306387548427	8.05956726519134	8.22177758776569	8.12563396558415	8.05538646018863	8.26075680688979	8.17939434488239	8.15939119104898	8.25339563798099	8.07865312616773	8.00114757298998	8.20625395557912	8.33634381333848	8.15651885151324	8.18787193089723	8.18576161142461	8.02080148779509	8.10982874750573	8.31936253150302	8.51978945953236	8.39160020329630	8.40637853858450	8.38026718367992	8.22848874302078	8.25917902903063	8.15786245644469	8.16734438679938	8.26699778314469
TBR1	7.84445239830110	7.82513932830148	7.88151071530676	7.90944492752666	7.87029029009685	7.87452687823742	7.80434700904630	7.66219340836498	7.94710575714923	7.85940784360583	7.87535994833307	7.81930404902357	7.88577894965624	7.86819757356084	7.73587592494929	7.86999157786791	7.66093723598032	7.80407565741231	7.91295534382519	7.94571358983642	7.89703653632193	7.68767442177238	7.79663886240648	7.85435377657634	7.78596198669191	7.84294500943529	7.91758512245823	7.85036850833723	7.91754754211045	7.88957503208356	7.79098465713475	7.75136702311627	7.80974717315315	7.85984252003634	7.85937095919613	7.83693630934456	7.84871611361507	7.76460751780582	7.83041283780689	7.83762949349286	7.91164788233580	7.88462251436530	7.90176089455354	7.86329414352866	7.86998716475167	7.85815869959757	7.86320979578488	7.90624303695986	7.93851356885506
CFL1	12.37015068833762	12.47121032183127	12.67220797236008	12.40667434731564	12.70437591247382	12.55905631441692	12.30556455156546	12.34722050687451	12.40189965804750	12.70704624697195	12.45994929638329	12.44094566619708	12.34380971763707	12.51614515607557	12.03855795493989	12.39310937714174	11.78833102150517	12.51122178548921	12.47565081758112	12.33900117544377	12.53507866461644	12.58850546464113	12.20657773415653	12.60132863687482	12.44694350197335	12.22147581233620	12.68334682569720	12.50708027581469	12.41527544734336	12.46248855795914	12.19368363348297	12.17543618569666	12.65687514517025	12.32259055421389	12.48592447371477	12.49724528900228	12.74589334433027	12.07240885671908	12.59281626238677	12.53767579257576	12.67206111468638	12.77747596509698	12.58303322500866	12.80688518670028	12.61849874940359	12.82339348129153	12.64958191921155	12.11735769756574	12.77823057987208
PLK4	7.51204871382589	7.60180937875313	7.72626574868555	7.60861095146315	7.56788177619167	7.60264145806335	7.52242292649776	7.92918568902311	7.60421429646206	7.66532098407663	7.63445855010780	7.62497007971258	7.53096287621868	7.75408439575099	7.45411775383277	7.53001142511771	7.29399153932802	7.55112166324786	7.55670167774309	7.55191943403271	7.58872324761050	7.39928950934546	7.51021726391652	7.59410398959265	7.54620077299839	7.47192670116487	7.71058436023479	7.57712783706568	7.58012509797684	7.57109657643823	7.48430264039648	7.40976173803884	7.61204807349616	7.56567393500935	7.57661576030787	7.61431098917913	7.64696780334787	7.43599485911619	7.53627728078708	7.59193579148337	7.77165486312542	7.73358095085146	7.66267741432350	7.71863759875134	7.62518110647162	7.61923897230318	7.63471821216580	7.52419578504970	7.67073480881027
CTSC	11.51903742304011	11.25119005690460	11.42565280515986	11.54655248625980	11.14608650243193	11.54098850603553	11.37949563887471	11.43616058820878	11.56135929803358	11.99866939747462	11.59258504081039	11.42884640245799	11.93626130235465	12.47644099898990	11.16515328563496	11.47249853224627	10.85784386440771	11.39265062853364	11.30948394451645	11.44493939086005	11.52158925864435	11.24856364813939	11.23319153481661	11.15754464996817	11.46678159995403	11.58168400955076	11.64114269525251	11.72714686052666	11.58013149071567	12.29461870949014	11.22885232933992	11.13367441380626	12.09004852221468	12.09539333675644	11.29374904904492	11.64269391117533	11.90469128627548	11.17953112388691	11.38085198698037	12.05594120554719	11.97843037887619	12.34580095219954	11.68380069917326	11.60177550362792	11.67214260468636	12.41714156976767	11.42646567915871	11.30774766443273	11.99938193948656
GRAP	9.31465378801652	9.20390296802989	9.05768936883364	9.10963695859971	9.16711383480961	9.10738162700976	9.36784119606095	9.03811053737806	9.16978031561356	9.19335055648031	9.06449719091590	9.05452275881289	9.15352552599648	9.04193887596844	9.31333234620485	9.31074553774863	9.74507368547272	9.19023572541230	9.13766062547606	9.22603667406551	9.20827122674239	8.99837619033382	9.30612611124695	9.00107150130930	9.30637404291209	9.37563552383186	9.09360756131648	9.21022428280773	9.18394194949766	9.26720175141403	9.30711970351111	9.29337252036605	9.09709847492663	8.94454701104079	9.12104681092492	9.08324476763328	9.02580288548450	9.48099442630354	9.10480792172788	9.06928231250491	9.01869379018121	8.95580814474817	9.06397450675128	9.11455456540962	9.25655328047871	9.09521890496154	9.06169876467165	9.31437249456098	9.16887706192830
TOB2	9.95811847962172	10.06048716244494	10.01219320063845	10.07015128235639	10.00708548482850	10.06362109837780	10.07297745664715	10.66219246954880	10.06807347043522	10.01043592626389	9.97353774553019	10.03632944302232	9.91986877191216	10.04542366548920	10.00971544429870	10.09666385984123	9.99512955776750	10.12937555782176	10.11026166867444	10.33725836946460	10.20788486781174	10.00779224589021	10.16543966074639	9.90559507807611	10.14443700679310	10.09339428460856	9.93044829352694	10.09453568021921	9.97539500304822	10.18390892003335	10.09643741880408	10.08574004932016	10.05672779642213	9.96785670429325	10.07979610008296	9.92988189582626	10.08800058776607	10.18811175473839	10.07447938814352	10.11805872059299	10.11331899696772	10.07407130798077	10.43898965796996	10.06602779819643	10.16651281524171	10.12247308614198	10.12162303995465	10.39142841650745	10.04571203777775
ZMYND11	8.09914742841288	8.12149813723731	8.35394997095638	8.38231652830108	8.20584298703272	8.33561108586911	8.04766836410051	7.99759537388699	8.19410380480514	8.16397441279656	8.35368647871183	8.29892915082601	8.13125235108335	8.23389665824590	8.04871427932469	8.13088951513689	7.93298331664102	8.14281026471806	8.00719801133869	8.31474419366985	8.27856657084994	8.13230849713888	8.11499889857562	8.31103104403510	8.05426610222182	8.11742391919305	8.26785644760455	8.25620593882698	8.18099239170610	8.25479614436188	8.02484914868865	7.95529646325279	8.11734993211287	8.11995508821441	8.31952253756357	8.34948418110409	8.24300069412343	8.01428534268130	8.22247668647246	8.41094001962116	8.35658953006500	8.23097620061535	8.15799694961802	8.79405599264206	8.28661980646226	8.51146708078478	8.21805015139980	8.19950500107069	8.24501366225006
ZBTB6	7.34634868767898	7.37021452201130	7.42477065140829	7.44416692752875	7.42516990528116	7.42638543963989	7.30137008118275	7.50157286794084	7.38754538145442	7.42791442748690	7.44010014740212	7.38714067585343	7.34253082097052	7.43251030986252	7.29281164264748	7.35391500058128	7.17979593763772	7.39016485885206	7.34785170832580	7.38845560161101	7.42686080804398	7.28629600246780	7.33729959713623	7.38692859103551	7.36727742884408	7.33749906478631	7.42922936576532	7.43480011481428	7.38229872402784	7.38984425476500	7.31683811007175	7.20010616039287	7.29099749564157	7.36685357302790	7.40253528665349	7.39473453495495	7.37586534797514	7.23596143803969	7.31114801032263	7.37890655843048	7.41113609904304	7.40993095401966	7.43314621761225	7.47093318536423	7.44521801404697	7.46230785819653	7.39801251576452	7.30225730536649	7.40447545820987
ZNF266	8.76090722161828	8.81053638228167	8.91777330529034	8.77344149436918	8.71338831281244	8.94878984082900	8.58422565832717	8.90734617312200	8.73995034731422	8.68941332754719	8.81121365313043	8.69326382097342	8.70024042337276	8.80426590653663	8.44860572524065	8.62304522184427	8.45347992154779	8.67598163323743	8.66906414727749	8.73268067476637	8.71423758086828	8.48288123689682	8.57180101669412	9.01295346879267	8.64520517558406	8.71745553498714	8.84071509832821	8.68459016547756	8.76044263243123	8.62507504997238	8.60740474749090	8.43393756318014	8.52578440211239	8.60440314440790	8.79483614170433	8.66492181517372	8.78283975866312	8.49672863909174	8.61546240329051	8.54633585165501	8.82727654353346	8.72254262412859	8.77579937930099	8.71604685483752	8.70999874600117	8.58128738724018	8.69046832074346	8.68549488321551	8.73216872460306
ZNF274	8.87463360010350	8.81103809092963	8.82823554762570	9.06420432131185	9.05417991093425	9.19067318137571	8.68813601831259	9.38775525623577	8.86824388491986	8.90105015096609	9.04925764282129	8.92149389916691	8.76904314882003	8.87587579672614	8.56985342658330	8.76388342126557	8.58324079621461	8.73116900297365	8.74557299910749	8.80152211776135	8.81709558892486	8.67879071629706	8.64386266337889	8.82558861430472	8.76214613767791	8.71379684299277	8.90639924805331	8.94917830436604	8.78473610243468	8.81298653344795	8.73086923591963	8.57908260912587	8.64279328594979	8.63348788855985	8.78130674038359	8.91861732631456	8.77291770067720	8.70640086727932	8.67808252164539	8.75022226984400	8.89105708371137	9.04963248066222	9.05188105991367	8.82930974400054	8.84611382204403	8.75873016326948	8.75494118591163	8.72649523187228	8.88202417178233
IQGAP2	7.58277652565814	7.64676913729234	7.66727882163426	7.67132118684604	7.72348918649063	7.71411644603421	7.61205550641411	7.46175701534852	7.67492876803660	7.66766090189518	7.67645310176218	7.60903908047661	7.65035296853211	7.64841474048971	7.53509879330627	7.58879572653186	7.48128032079092	7.63222989371924	7.57713510893519	7.67773822900486	7.66233959181220	7.42790843895236	7.55524552096692	7.80689660136336	7.64210735082863	7.57131385906011	7.67224723452910	7.65072880016959	7.72825260995943	7.64054523078792	7.56291645374310	7.51446115878754	7.55709200216546	7.72236117783182	7.59243374061580	7.59788514411967	7.73332713790187	7.53479094985912	7.82633257207403	7.63160489804721	7.80777081682043	7.64133472269759	7.73885612535611	7.75910333050169	7.63005350861270	7.73473125009538	7.63042219540725	7.97389248142963	7.71412380746973
ZNF273	7.63860995028727	7.68997327289945	7.73391850375689	7.76242316764598	7.69139479844397	7.75110815352834	7.62171647426648	7.87687316468756	7.75207637091897	7.67164975817128	7.75098173099484	7.65163687772794	7.64511202569835	7.78716579832382	7.58122051248281	7.65898543096015	7.51351081146407	7.74234733200178	7.64335886208220	7.65876003795795	7.72119922206741	7.58165413293466	7.62472908733635	7.66210931572306	7.61353001192219	7.67192060406647	7.72616672676745	7.73291765951929	7.74562633606873	7.66942463831825	7.65988044847664	7.51769650778222	7.67947976411610	7.67975183645114	7.71781640860775	7.81176691463054	7.72427589989618	7.60957134366965	7.70476210499995	7.71564287300429	7.73291034989797	7.75521655623126	7.78250068400556	7.77866026113336	7.71620398516135	7.73013026320509	7.72707083390579	7.70175059822751	7.73585406762733
MTHFD2	9.09804288029106	9.32973894813686	10.11505415945085	9.28998418300467	9.01349360880799	9.36532826873994	9.01555552102634	9.36459543200273	9.53626296441405	9.67283493508958	9.61571931696529	9.40008611020702	9.26119355347796	9.85734478744978	8.86007853786397	9.08223000769036	8.66015321760728	9.03074459215206	9.05342008520065	9.21723834653703	9.32136427046117	8.90831178932310	8.81637658658160	9.26656327205905	8.96085075933094	9.01214444243233	9.40876654744577	9.67452154321333	9.10199311306111	9.19212799311965	8.96758009417739	8.86345802741657	9.61653724130273	9.47387000792759	9.27365149019715	9.45163260868065	10.20689962551192	8.86813156815141	9.14882376360618	10.04213837921841	9.77485421482718	9.41528552804677	10.04207747595099	10.35264084144194	9.30114071763859	9.80603505944296	9.41250071025069	8.97669506801337	9.78054151690931
ADCY2	10.10525037650583	10.12115760008303	10.06977673286732	10.11528041174451	10.11267637141122	10.08834469789934	10.13960622406370	10.12146287830893	10.18418690768701	10.14663312321050	10.15037939167134	10.16765359836054	10.12349785583365	10.09118009125271	9.98501715558050	10.11835761383026	10.20904604693934	10.06968670489696	10.12144183641478	10.16981977236730	10.20731314704945	9.98921596024512	10.11928391277699	10.07967117507438	10.13602763209142	10.11814368635461	10.09469150935069	10.12875381480503	10.16488323659709	10.13926266087290	10.12458679642822	10.18709805134460	10.05948182235987	10.11381037179503	10.15439100424099	10.11400293962688	10.07522022647981	10.11154455091839	10.10537477234003	10.06518113699335	10.14084371279900	10.09959136302737	10.08823158630166	10.09687085168914	10.17199940710961	10.12740027539626	10.13611679107063	10.10867940847643	10.10554669501962
CFTR	7.78214248048903	7.79514746532504	7.81293233692039	7.87719470693351	7.83640364509168	7.78352428759808	7.78738744199113	7.91625288874030	7.81217936506490	7.78196196441855	7.82437064467131	7.74806289351785	8.07230643829810	7.79613192042598	7.75557183368545	7.92764235853325	7.78934691188024	7.83147627516814	7.81194034835714	7.90411902056887	7.90594711160826	7.86626539251994	7.89960975156810	7.77711823281735	7.79436861245141	7.75275926885891	7.81340419212556	7.78652941081497	7.83863467199387	7.84005867125935	7.77828410777503	7.78465737669452	7.78264830229087	7.87120020286331	7.82434185353114	7.72649317595422	7.84027443325913	7.90501243412621	7.75136128300040	7.87552846458401	8.11145233915654	7.86777017864491	7.90825065531520	7.85217033942225	7.87108832022055	7.90664251333068	7.78454544705340	7.83680380790790	7.83516655395249
CCR9	9.72255711490427	9.69225377864023	9.56017473748294	9.60419457547474	9.66465341789716	9.59341856961669	9.76225394762793	9.86887482511224	9.64731696805424	9.68296248365067	9.54835472419070	9.51572350104546	9.62008653497806	9.65497644471312	9.53795050705538	9.66781820572317	10.04612910150934	9.64071870293077	9.61546496263772	9.71880883455103	9.67297359663587	9.51937114532442	9.62469200033123	9.55082094862673	9.61886473211568	9.80989959307219	9.62584430364731	9.64683148612102	9.64277008307805	9.65660438516249	9.71603562171374	9.86556535932265	9.50464945527495	9.56697389604077	9.57232636683809	9.53203372693146	9.54966798806831	9.95054076805090	9.58254930598246	9.57449381459370	9.56111228341915	9.49015485926532	9.50665320550360	9.57026406173238	9.68315213019790	9.59942290638081	9.61007564538295	9.68862907448273	9.65058064892396
HSPH1	8.90389177963130	9.06776537873944	9.10228306450553	9.40865383928261	9.13177407465018	9.29408625259641	8.87276030734227	9.17300351936697	10.07780598927538	8.84166006752500	9.43547225398796	9.28630980743358	8.92598534222970	9.92213290729650	8.71916246785774	8.96014759326919	8.52638217869579	9.14001681484412	9.16665384763269	8.96630748410611	9.12818133403231	9.04383470297209	8.94199947576471	8.98834776001505	9.00796174511473	8.79617887571918	9.08846129268149	9.06061485399333	9.16079047292352	9.26767993817560	8.81704187162256	8.67081374041133	9.12130110148640	9.72877280173931	9.15193257130437	8.97513691379312	9.77663435617885	8.71202635787999	9.33056691411110	9.20856302700366	9.35437765819560	9.34965104354589	10.30230204141651	9.52465721329999	9.16599365792406	9.17801132771057	9.18234587651019	9.15465103883723	9.38852425761335
CGA	10.17324857895924	10.12303246078063	10.55935840565085	10.38753759979130	10.15138965571460	10.31985808942078	10.13435108373556	10.38135533309197	10.32055105224063	10.10473725736475	10.26867755020568	10.09980675469419	10.27047034193909	10.24425158788216	10.05215538203394	10.32152607425870	9.91485076671572	10.22664107345273	10.26953945185640	10.30003012716688	10.45167679922903	10.12523443748007	10.10009038102374	10.06190117135744	10.13945547485038	10.12111014268067	10.26059560249556	10.20340689790294	10.27931777714780	10.22839640962981	10.19848820024996	10.01469157945534	10.16826245267578	10.12461593654419	10.33738545124231	10.10202881807235	10.03700469478121	10.10460186678366	10.16897922755105	10.13825218953078	10.23295508528987	10.17897411076448	10.25556539749712	10.18694301086194	10.40257538437913	10.11403302400891	10.21230327923154	10.16904543259482	10.19475204166904
WASF3	7.80900525427651	7.77882204576315	7.85617137551631	7.87972678319970	7.83789274187867	7.91899535738062	7.79444943918843	7.99174878295964	7.94850019499314	7.84723330519700	7.88226225705186	7.73901205147865	7.89878713619720	7.84822747157756	7.69174962815841	7.78363942266567	7.65635017234567	7.79518474268346	7.89680155252112	7.89036194689360	7.88216588771544	7.70715886767572	7.74348628949385	7.81806346227607	7.79813980294834	7.79827435580461	7.87502018114901	7.81660117604101	7.98258619617441	7.78930959669339	7.77004714460034	7.70353414526371	7.81039277955945	8.12900238162206	8.01231239903464	7.94596922815334	9.30355552756902	7.79881912716268	7.86570373317716	7.84064743828770	7.91821957986999	7.87094605076568	7.94670990329377	7.97972018051058	7.86486947137990	7.87091414700247	7.91207540436284	7.74881239270301	7.84998750055945
CPLX2	8.46119474010549	8.45311870966892	8.50216602722280	8.52557652331025	8.49119689319383	8.49097955614564	8.51303911270800	8.18600547473207	8.52777874279379	8.47908347478020	8.49799049974025	8.47322342689334	8.50199403030131	8.54037296391085	8.51379910643884	8.55258668651054	8.44181291345081	8.54505812034941	8.53190924395848	8.58457953342079	8.57098459059433	8.44224588772066	8.57494603415300	8.49002264081331	8.54043484431376	8.41696098563685	8.49687949907733	8.51397165844544	8.55081993874573	8.52791260945390	8.40325295303553	8.51922056573663	8.58113605360786	8.59077033685450	8.63914958408288	8.56686242931460	8.60072214483432	8.50001545110152	8.48851320312459	8.59596240991788	8.58192581728690	8.61046786715607	8.61603572503363	8.68415243599832	8.51795940426770	8.63279864492044	8.67670536324870	8.60656517014000	8.56944593517565
PGRMC1	10.77368511261618	10.93174404132538	11.23304455763664	11.44643644425230	11.10878331075624	11.05911524464690	10.79151612400105	11.21259269996816	11.14876531368648	10.87038912172803	11.13828233125859	11.07195460242092	10.87182546382402	11.24684924552383	10.76699179494976	10.99325980193136	10.43555213418163	10.98679229253204	11.01005110600159	11.03852172130730	11.22666879724666	11.02528661755128	10.81183541583694	11.42504824994695	10.94678266849921	10.73759103118079	10.99366257118195	10.99691172654789	11.16873114854844	10.92684630782963	10.79567041679960	10.60593302714589	10.91216965094539	11.59480827350939	11.05741958810088	10.91411548487009	11.27211314629237	10.66097753515664	11.19282625389965	10.92271854154852	11.20990992379979	11.22636420796035	11.15826888355670	11.01698967688382	10.97523383979893	11.13488069493275	10.93837987592049	11.23788270265099	10.88922124527496
LILRB1	8.92979125457667	8.90893721478880	8.94613916162860	8.98074837779852	8.95795816377762	8.96410902511077	8.91105159235606	8.87327846300149	9.00047670242390	9.26118470633081	9.03517257744586	8.94659974237721	8.94726784039652	8.93380267656362	9.71072265239030	9.11394018956831	9.02298272658844	9.44478099432019	9.08162491641360	8.94711649461292	9.58544263008546	9.41876264827907	9.24697817007988	8.91767829158961	9.10509247278198	8.98200374533350	8.95965736480919	8.97390491127165	8.97074978076320	9.09317682711430	9.00985471285177	9.23970584766131	9.12210820960792	9.02931733312625	9.01351153260185	9.01062740354410	8.88670920749944	8.75193287138490	9.37144134239389	8.83572301075030	8.97747501133589	8.95417719996812	8.95162655292565	8.99710837678973	9.08610421776060	8.95406891276887	8.90995500006283	9.14849720527061	9.04129932643295
ARID5A	10.00216999910654	9.93878257754107	9.91366619609934	9.91027831081109	9.86602373135869	9.94848519597646	9.93917329404652	9.87235669430761	9.93499813849153	9.94852206691698	9.94797895567766	9.91385555820833	9.95002265961866	9.99425776374614	10.15209008988896	10.04810820688099	9.94268608532421	10.07029673341335	9.94529498458911	9.97988195448765	10.03272311065134	10.01044029087035	10.07706831267664	9.91831816443332	10.02056601431074	9.90296673780061	9.92309044172554	9.93308974822246	9.91295549499653	10.03852673858670	9.99703885324692	9.94582998367486	9.98847512335449	10.04790057039124	9.98153170202268	9.95521178010079	10.05429269274551	10.07253077753891	9.93669830675216	9.99387471984591	9.91269709153607	10.07305481919243	10.07296975006259	9.94542459187045	10.10439093592890	9.94473530672389	9.96554641553833	10.07077083761393	9.97663416018009
N/A	9.80881005303783	9.76121278051861	9.95733795079766	9.91818408505460	9.91401386163879	9.85533488758082	9.77954487537716	10.02073126307240	9.87474616912856	9.87970269739963	9.94679382316538	9.83828496402385	9.77817213423491	10.03255484301309	9.73884653900623	9.83268246654744	9.64112046248881	9.82803714062892	9.81946669214321	9.86019880211287	9.90180773110624	9.74573816344164	9.79095100139243	10.12285002148505	9.82678616006158	9.82887769145082	9.76172129335886	9.75418678101711	9.82675305268769	9.79726533163054	9.81686310096374	9.71723757070325	9.80944825552391	9.79935435741671	9.76636585365227	9.86437643040546	9.79506889401501	9.81841944698470	9.78727822463196	9.79428020057630	10.11881161494934	10.00288925528129	10.05321667800122	9.69590719799091	9.96060820387260	9.69055748779209	9.82171622160354	9.80294577552156	9.81873100194801
CEACAM7	7.93154906194771	7.88878601638655	7.94827929136145	8.01700903434955	8.04749926963126	7.96946779721017	8.25134645400164	7.83028864919586	7.93986948617118	7.91181669513203	7.94297889877468	7.91356894748986	7.92159023745343	8.02862084994836	7.86188601088450	7.93834017503329	7.77763450712132	7.95961309399602	7.93991283990503	7.96119842091421	8.04955239622620	7.81062356043141	7.87385835400563	7.90398792781266	7.96793337700174	7.88115791588713	8.00768695197386	8.06444310335097	7.98331353071857	7.97306213060135	7.88618324920594	7.78908922417511	7.89588515282455	7.91110070665723	8.04946310086792	7.92451241190301	7.97366502026352	7.84902666503926	8.42299314333676	7.97391474469900	8.08250871066674	7.87910739703754	8.02729737747907	7.95032546121573	8.05754130808292	7.96876357681898	8.00970214087765	8.10125773371611	8.10134269030573
CD300C	10.77379886334741	10.69957920934821	10.71164448834792	10.67242910575699	10.65569566789508	10.75686002955397	10.73502631450036	10.77784567550954	10.72441333281663	10.72874483664409	10.69614180856354	10.55005552538460	10.70299062737450	10.75363519970439	10.82193648442680	10.72021586302531	10.92497218130002	10.69269672799539	10.74118723446634	10.67902162301612	10.71296547041780	10.60706118044425	10.73377974235280	10.64536082823322	10.70259250148442	10.74046369860929	10.72553385095963	10.71589430436697	10.70250253788669	10.71648496220289	10.75901968849274	10.76944931345091	10.57948893684496	10.65317034864823	10.67249341697965	10.56525742383759	10.65218727800955	10.84128873885516	10.64747235476970	10.61462017780909	10.74542829855460	10.67555739920045	10.65788737014758	10.62273531587412	10.74898466728965	10.65376916261047	10.64761815756913	10.73610370741777	10.70063950292722
ME3	9.56012206623855	9.56124831740446	9.55649480188158	9.50361912187127	9.46252981546617	9.76903456083567	9.61913198638418	9.32587877335514	9.43700800219779	9.76642277602577	9.52262175672389	9.46407566604935	9.49426382595403	9.68081208543019	9.65561864690808	9.55158411998587	9.52598840656786	9.61769372728541	9.54446263482322	9.58090400478982	9.61495010113572	9.32194509283384	9.57669823084955	9.46660546962475	9.51426897868392	9.51706907863955	9.74391144300907	9.48159786891316	9.64974516629370	9.71146869469737	9.51888553745001	9.42022505876725	9.47449091776651	9.53573503091895	9.68885731411334	9.44331879915964	9.38463135399607	9.50726233262503	9.43476196804120	9.68312398178238	9.46569633199309	9.63589872861397	9.54790175216323	9.55257189451863	9.60969626206867	9.66898247232174	9.39232652928004	9.53634085698909	9.47924000258752
NMU	7.57900875071550	7.59678831895411	7.72658152537022	7.63431273468234	7.71202901074158	7.62056466665108	7.51070472490021	7.69986744790712	7.60803619394257	7.70323679928605	7.67784454272438	8.01286430163191	7.56604614165265	7.80195384638280	7.51506257342231	7.54863732638839	7.34265894005062	7.58027085864486	7.65312777099290	7.59112103905426	7.66461709888653	7.57126130783209	7.53943088208008	7.68944046258556	7.58819615442391	7.46006387237903	7.91508549014738	7.65470546386727	7.58084977733878	7.66300010375847	7.52659899839518	7.38257610624596	7.51333772190053	7.52695636012291	7.62711567764522	7.82988261616737	7.54459131782528	7.41323459417937	7.44176631762094	7.55451188935961	7.72999453404775	7.73969657731597	7.56699426290238	7.64574737866612	7.65000876392148	7.61254693799494	7.59715577194799	7.56977728576034	7.62941233816142
FGL2	8.10999474432303	8.08710483396289	8.06334370206599	8.10647889400787	8.06284588546358	8.00898567871394	8.05463744993086	8.05839926677125	8.12843403622768	8.08262995179033	8.12393663567510	8.10541047320859	8.12988655069184	8.38514307346560	8.19541205087083	8.14485691614964	8.13577163017253	8.19727317801212	8.06070865545425	8.06845647261416	8.13401515573607	8.09923183504442	8.15443645891952	8.14355149806290	8.17962831510864	8.10402841360093	8.05271316619786	8.13574874435795	8.06650304808428	8.11903596959198	8.12013117829702	8.04428668154728	8.07724346909786	8.55497590645254	8.14534453058963	8.12273588645700	8.27176223788736	8.05378837705967	8.13347662805610	8.19119620969473	8.09822438757047	8.19215521340874	8.11053127754133	8.09207148435210	8.13512404889298	8.05938809616326	8.17267085035026	7.98934264334683	8.60767099851041
FAM12A	7.68636513192053	7.73725825517920	7.68112419613117	7.68963334975275	7.70622800638692	7.72139931992992	7.71755650584193	7.91831119799503	7.71873795183844	7.67906992859654	7.67765381195075	7.60989337391866	7.68783556566718	7.68917711472905	7.73406111084226	7.72938089030015	7.82912734242124	7.73809591120541	7.63404920278820	7.74252298822656	7.73726674511272	7.51033304759569	7.61250192690590	7.62662095647810	7.67009326924985	7.79633305703640	7.70093490129140	7.71005893827082	7.74365379109282	7.67316110504496	7.72756688840260	7.66975887840824	7.65674874677126	7.69979891924104	7.65064196022612	7.55149524277260	7.68774683448626	7.83057431820209	7.58903602215573	7.64448711438654	7.65849840518011	7.62110273265316	7.70878048458914	7.66037136504834	7.70535867832075	7.68824693026346	7.64457351475216	7.66412775852646	7.72443049314476
SMR3B	8.67034926464537	8.62881287501194	8.55086411746404	8.60440119578058	8.54549599731979	8.60707516044944	8.72322540285521	8.62870056110771	8.63595007906394	8.57471202397135	8.64878181870243	8.52558268569140	8.56657441833666	8.60028590085467	8.78385180112961	8.71296506290455	8.68780080349580	8.70927798119486	8.74374594777772	8.63705422514312	8.72260758269601	8.79767207349117	8.81993891042552	8.55738559973637	8.73907989687713	8.62215384844687	8.60675788238305	8.58220194776217	8.65486767978006	8.72126572774350	8.69355027786940	8.70636154345970	8.65190933185705	8.65355698952479	8.60165178182440	8.53912954553348	8.69631579212208	8.68452667537924	8.65311106231511	8.55635719595791	8.65517222255481	8.60064542629825	8.64460772453844	8.66322626557909	8.68340431583965	8.60773344377598	8.59359711516292	8.69344160453758	8.65822320647225
CEACAM8	7.77080636139340	7.77612771236760	7.74244423328692	7.82958943748423	7.73742778770496	7.78673505551087	7.85653871998943	7.91390589847081	7.80664983359435	7.72522593396844	7.77823104907598	7.75847636656404	7.76616206780095	7.88033677553374	7.75431784509027	7.79323617037911	7.81175386169843	7.74953206733568	7.83193721101061	7.82707601368821	7.83993819039240	7.63757657954481	7.77681213462846	7.77497013811586	7.68245593798903	7.76486615827767	7.80424044295242	7.79550060674788	7.79377194616090	7.85234835936316	7.74704837932436	7.70888302996185	7.78202607311599	7.76849915694326	7.78720602987150	7.65446328544498	7.71557582837190	7.86314732428310	7.79729211977643	7.79635908190927	7.79053540670743	7.73434587338297	7.83273239880566	7.72579549045365	7.82996071180805	7.74009383677527	7.77900301859615	7.78513053942782	7.79640390655826
CEACAM4	10.73036659312188	10.75253126286381	10.72199618658111	10.74150267506087	10.71124853208773	10.75677902494587	10.69745946041985	10.76475124382555	10.76616463730068	10.72318994811816	10.75051827330729	10.76196351481052	10.76474200837417	10.73617627803019	10.73062042249957	10.74012858956838	10.62790159063379	10.73333127669297	10.74347628165013	10.79908658656305	10.86279182466258	10.74083155617607	10.75264080377812	10.76917104895658	10.81503607086336	10.68550045495350	10.75288106662083	10.81476571018792	10.78641543849462	10.76024328561676	10.68353877935042	10.77060485993732	10.82522345471642	10.84303167978123	10.81597166697973	10.77503241600312	10.74741900834469	10.87787327021391	10.80915828129585	10.87353384019030	10.90574292348648	10.82886148403238	10.82016148298399	10.75283582686060	10.80571227453064	10.75812809694857	10.87059364392874	10.76949876303929	10.83282580230872
YIF1A	9.24920966575532	9.26989019480565	9.25033609243784	9.27481649658250	9.27187103991003	9.37231815760428	9.09104233976583	9.28511179352978	9.22650087489191	9.47519778129094	9.29998235401716	9.45040068820601	9.17083492635146	9.38669812230970	9.13264005863286	9.24099271669403	8.97756301683818	9.25930502077044	9.24579977297176	9.23193023366891	9.28746100577537	9.02382514799990	9.14846351916050	9.18322870799327	9.31854718108847	9.23868105718439	9.28327573566367	9.42590539695021	9.26117483058994	9.22871499845293	9.10717722365285	9.05077539588131	9.17853399830703	9.13985164005069	9.31252613169767	9.14219520206232	9.53483317433078	9.13619279683769	9.06258715886664	9.32336551699814	9.25446158282958	9.41207758014155	9.33815007986784	9.30310139070053	9.30585716803406	9.28707105922018	9.22404132895472	9.28713072073435	9.33250201666862
BRD8	7.87727214788383	7.93497369619433	8.15772586980930	8.22027303703746	8.00478503852329	8.06227049773790	7.79466452904778	8.46044325681405	8.08156766965773	7.86746240532873	8.03656242830380	7.85215670460159	7.91690102858148	8.18560055610151	7.82178043298098	7.90660623144000	7.63803113210843	7.92736760532417	7.89961151704185	7.97672054768862	8.03197514280952	7.84396784726202	7.81768027725753	7.95621029330731	7.89032791407572	7.79364913170206	8.10187509027769	8.06783448505510	8.19082115752403	7.96804610791466	7.85342348360851	7.67119506295678	7.82904386324297	7.88667072306294	8.07370295060151	7.99975553322984	7.98557294496805	7.77805290007175	7.80093774475080	7.87750848070460	8.51018301446249	8.03771774038249	8.21571507995744	8.20362570982031	8.02204693036576	8.06325869191186	7.82870769499092	7.98426480965893	8.05750529537728
MTMR11	10.13331555616172	9.97410398126812	9.95685075416904	10.06707041460660	10.34081407323120	10.22064446186933	10.10855378420444	9.92620846014056	10.07541859133694	9.95672361628117	9.97111770842771	10.07333058532735	10.08437062080083	10.10531594091366	9.85658172821041	9.96593252961586	9.82566449691339	9.89505457895523	9.99961149155192	10.05861065052804	10.07306038368803	10.13124156587785	9.91518660061277	10.63864362541532	10.01452329149616	10.22861051256909	10.27288583044361	9.89902510128515	10.00551349134204	10.15029115250629	10.02377849942931	9.83611817377641	10.03833410657581	9.79062728094746	9.95930478534477	9.97586175120906	9.80799590712145	9.97362251127335	10.07689217432006	9.93905809304945	10.11794170532980	10.01060158135982	10.15076561070537	10.06721306465196	10.08465665476248	9.81352532300142	10.02113613809067	9.89191211975132	9.91178121148380
PAPOLA	8.90029767976751	8.96333482170263	9.01149188071780	8.99076961082552	8.96515820293669	9.00745726012599	8.86863178563503	8.82038300116927	8.98812092190860	8.88311318160550	9.00828203186452	8.88718412167280	8.97319508955462	9.11542973127994	8.82971432289458	8.89595566343159	8.70298836138331	8.89720822522781	8.88133238865203	8.95414522660328	8.98243513627894	8.87198750056099	8.81450086972172	8.95969208670232	8.87985809259587	8.91757720991088	9.01369221116751	8.96300672918222	8.96182391440821	8.90187540036407	8.85313758299129	8.68406741753806	8.87161365774420	8.95796710601430	8.95319583401257	8.91571079362238	9.07185195107406	8.72155650250643	8.85572877518065	8.91288101347084	9.07324924871481	9.02384035374663	8.99255087674980	9.25516484118238	8.95897349472758	8.97379579205140	8.96970959933619	8.91151709801698	8.92499193530357
EHMT2	10.48660267564154	10.55891651488785	10.59347426567640	10.47618558719940	10.42382506394447	10.54340846311815	10.49961982462611	10.35704619137137	10.57108220732280	10.44828715081902	10.66759046085808	10.49414274030887	10.43499479144010	10.55147787397070	10.51389495410243	10.51468420412717	10.44350872819836	10.53145620079722	10.41973715487325	10.74832062360277	10.57974261201713	10.24265458640294	10.50541917330317	10.39490264380976	10.50183392480794	10.45915373585141	10.58264819656308	10.48924133542836	10.66518382313820	10.61822528251890	10.43005328080210	10.37402138212417	10.43738657719377	10.44049243568740	10.61360235742093	10.62334542643812	10.67760396939054	10.51905773948488	10.41377737809125	10.46577863607834	10.57925810445205	10.60190316957305	10.66992654964183	10.65874517744078	10.57592774279422	10.64728135284034	10.50980810946112	10.50581679862549	10.83142822408731
COPS8	9.72952317654572	9.80205498774474	9.69000624276232	9.67027542330791	9.71440228302541	9.91088183417278	9.73080485056242	9.71447136553851	9.79311450417700	9.88235081040487	9.67653834549019	9.82999488121680	9.54526446678106	9.89686005424392	9.47084174365127	9.68704617804048	9.60117529458874	9.67306855269044	9.66676245744490	9.70490000861632	9.75655106660447	9.57008040138164	9.67115318739407	9.80512833384528	9.61603281969103	9.67085973561515	9.79973858126609	9.73468938229587	9.77891406509000	9.77518689037855	9.57537046664251	9.70505065961023	9.77114256053913	9.86173538704452	9.66873874648196	10.00417304052321	10.19531190472566	9.65465244042895	9.74763935067167	9.81516618550592	9.82213872370496	10.00981754992863	9.77528273877363	10.11859103069321	9.96517273823893	9.68811093797539	9.84125543153813	9.61723136184282	9.77636669379403
FASTK	11.36313145118035	11.40936464210554	11.37246916459661	11.31765372673834	11.25422761146346	11.40086471783947	11.26259029024222	11.01615549323908	11.29593751881195	11.35928607408238	11.37058178857319	11.14150810046468	11.30813909609279	11.38979731920899	11.36224835598202	11.29567024078208	11.32756162467468	11.41537465687927	11.29679431654715	11.30407931871451	11.30529909486341	11.20977512420297	11.33759092331487	11.21169199288109	11.32331877116248	11.31357374014635	11.32557941822026	11.30206203577149	11.42094635975455	11.26149882839804	11.27228105622757	11.27697355185951	11.21964203892562	11.25387899861002	11.33636955942804	11.27567330444130	11.33750534665176	11.33579848825972	11.23108526610332	11.30682383474504	11.31462680658892	11.33951718488374	11.39454055635501	11.30762163255351	11.32037442576485	11.40956326239799	11.24282807992137	11.59099804398546	11.23979054437200
SMPDL3A	7.90173013778704	7.89825226735642	8.07623815597656	8.39106852736071	7.91732923238088	8.04023644442243	7.86124638412162	8.30691147006701	7.95028118947605	7.91458416982783	7.97710065404667	7.91770197409633	7.99530037178591	8.15633520415177	7.84697712442135	7.92133211247901	7.72480054553240	7.98077360413558	7.89438430151026	7.93513817198241	8.04901326229485	8.04341950410895	7.84275606145693	7.98744244416913	8.04331842809172	7.88842640641423	7.97803308773099	7.94492737312763	7.93898934903900	7.97710528195539	7.88894934608036	7.75775714394788	7.87667224687675	7.93707121273938	8.05291141559039	9.03296441364527	7.98162385072872	7.91036469620983	7.91874663837714	7.92878437983998	8.83444147488491	8.03994954573962	8.22214580466719	8.05000143504862	8.06497965186832	7.83955406300524	7.87388144519596	7.87545624819133	7.99548713352787
PRDX3	8.24073161683920	8.38559873122584	8.44527281724220	8.52330329817204	8.37585571387205	8.49605363339220	8.25244661426489	8.49584035926714	8.64602505897396	8.60868262235866	8.56697544075598	8.51945692538560	8.34788207447011	8.79955624544251	8.08030671095019	8.37219494552063	7.89421936295217	8.32487809289894	8.31920663194822	8.38563102151752	8.53435678858212	8.29234341431166	8.28182542816414	8.30484773823258	8.40594379737545	8.14362912335718	8.55445331603697	8.82048856726305	8.41062484952080	8.36046370736253	8.21438226592182	8.09606581175021	8.51853001781599	8.43978512801997	8.52916558369152	8.70164637772939	9.35412922826816	8.10024343043868	8.31707876652742	8.80747272659049	8.89519808175656	8.56058486626559	8.47966087189541	9.73954035733681	8.56798237155502	8.88708130484835	8.54856580370283	8.21953824648513	8.91406593613785
C11orf58	8.13700138372865	8.16038420896152	8.70321845861230	8.57863773778999	8.32147312238790	8.39410282634172	8.06451274359149	7.90318885946984	8.68094662803831	8.50328268127214	8.53779980553752	8.26789859684973	8.31590271984376	8.54215577362914	8.01984448879388	8.14822814869500	7.98808574284305	8.16742980249198	8.14234535711622	8.35037401796963	8.37251438621426	8.03574157438112	8.01021004763754	8.39919184260130	8.13150524551135	8.11153974232451	8.66224503448945	8.56620125028557	8.36402439885059	8.28481041542110	8.06750493469304	8.02112044379967	8.20619718764194	8.33354243267125	8.48432115439140	8.52067316929202	9.32298330903687	8.08838053739850	8.28152074997488	8.29459241163776	8.48368789345950	8.52731675150516	8.48187972559297	9.15735147270045	8.31763526176523	8.69038147781743	8.38513505060338	8.14851154452579	8.51778272527730
KDELR1	11.36885803160372	11.30871657701586	11.60055818225057	11.55006017141442	11.35610771514502	11.49178956740456	11.29425529471519	11.44042233794973	11.47290860305247	11.31112712193790	11.72358215957253	11.36868780352920	11.46569863896013	11.51999210040993	11.27573904154075	11.37783303459938	11.11109420913273	11.47050664603213	11.54246168713125	11.41482018460476	11.46454153502876	11.39448399213967	11.40957741740196	11.42202346086613	11.43980253093852	11.31072004375839	11.49821581601798	11.68382599391699	11.34467237568603	11.42838300078250	11.23724543521189	11.34638335983662	11.47074251900662	11.34741634288404	11.78202492093547	11.62209525110749	11.64854130547273	11.38647307276520	11.49353329595437	11.50638760364425	11.44260344249623	11.70986864222210	11.49658326098524	11.53308936421553	11.45126087728306	11.53123011719818	11.51963623258998	11.62152176361923	11.52427415960383
SF3A3	10.09385216448255	10.20544300618273	10.26928474608955	10.11049301213677	10.08073988710564	10.29935015307314	10.09788323027507	10.11168850069413	10.15275521398363	10.13605648343522	10.24910461610177	9.96036825968326	10.08689519232444	10.16542249119102	9.96747132563014	10.13362117850059	9.94871977292637	10.22225068561160	10.12618134091647	10.11280438202410	10.26863060946160	10.01639580614440	10.15051217860482	10.18689828488714	10.13598307769939	10.03410870975250	10.19479641206516	10.10711928083888	10.16292562530727	10.12048779525448	10.02145986859417	9.98457705568491	10.06091658271163	10.09284344512847	10.15624430508227	10.23004835702429	10.29163605539834	10.02765360985535	10.11278890702624	10.08682667355021	10.25511543051915	10.07370001539222	10.17049126221884	10.24674740202631	10.19861818348309	10.22621416734084	10.08488989744686	10.30622891394708	10.18011066509042
AP3M2	9.31947464129451	9.35376463631538	9.32346157060363	9.52882798276877	9.35107762709799	9.44027078662386	9.26079709001090	9.81944822546298	9.41802819405976	9.43647731356366	9.37239311445136	9.41206609455780	9.35592939226706	9.48704937174342	9.26237129038408	9.33747279272628	9.14296044142491	9.37639452772835	9.33328580416242	9.34313440145916	9.42147234196899	9.45658152443575	9.32413747141163	9.59816770355436	9.30297038170486	9.17926316932407	9.45578605309396	9.34009530685688	9.33642494114562	9.34334983493247	9.27511474162946	9.07472985574386	9.29403227036780	9.39433784844519	9.44482802823436	9.33196868732080	9.42494766899674	9.29561323027449	9.37467058487896	9.43920606991851	9.55804193593934	9.55694798883830	9.53239495867624	9.49780685241327	9.38507456973453	9.46082966756013	9.40896245905366	9.33252511845025	9.35341409682771
STARD3	11.77802478567598	11.79153509333611	11.77464664067085	11.84469543841809	11.73491000807433	11.81495539365484	11.79464044204032	11.81038289266898	11.76301612758159	11.77339762346646	11.73024813804050	11.63112787644302	11.72345945046014	11.78069490717592	11.75260325291183	11.77009329992157	11.68661034881823	11.80864441330913	11.79096844326497	11.73209507590933	11.79059975720543	11.69378532710608	11.66992259200603	11.75088334184908	11.81409673013821	11.79401934612478	11.84872580531531	11.77962087832634	11.77489644655365	11.75667161612379	11.80233489098245	11.61492859120707	11.71648691063162	11.61325328058346	11.70572881366989	11.65997656807230	11.71623452526169	11.69229469921108	11.68190904261602	11.65975155883784	11.66338909552269	11.70688783511038	11.76936412735547	11.69664789865160	11.82902121260558	11.71037099235329	11.66705581371655	11.72813229316748	11.78776940356008
HNRNPA0	10.22625072971535	10.28799228428992	10.31729096357195	10.26297812038455	10.22872512042321	10.36026095405143	10.16968636912064	10.33061365905085	10.29464070442437	10.13969222903114	10.31744635874725	10.20684897623060	10.23945778611832	10.31635853055302	10.18814938241079	10.29827240156679	10.05235894127014	10.25220804535132	10.28859748328171	10.29086714246303	10.30462534007094	10.28007455125392	10.29756090389735	10.32535273194522	10.24331046239318	10.11590606718838	10.29911771904498	10.33825139558266	10.22651712042522	10.31510270719948	10.16433227623196	10.08626436193250	10.45787368324352	10.44432766744212	10.47054499235957	10.31500715047913	10.37046873531001	10.19322318018962	10.34822518211231	10.52360469377384	10.45025478103845	10.32220649928344	10.42726648259536	10.43099639481126	10.35274726485346	10.36451804375844	10.38259365014514	10.35804007597652	10.42210646586220
BTG3	9.94141566829494	9.84281471670797	10.08763183680414	10.03716684624453	9.92490880591441	10.10939343935347	9.87658883735537	10.34214386235200	10.14945638153117	10.03212461746589	10.07324531862394	10.04016088340882	9.83826309280353	10.22062606887895	9.75044744238381	9.99193283828011	9.58704419560052	10.17056794458862	10.01537213888687	10.34745723082522	10.13562499972036	9.75228809450725	9.96315976324775	9.86578920422845	10.09825307633086	9.82952123935586	9.99813465166195	10.13136854689953	10.29311084735176	10.10647919764433	9.91167551987008	9.70832483107746	10.01602544856768	10.00200439659613	10.22240981608678	10.24427310056896	9.78314338726953	9.78800961580507	10.23089951475399	10.07178772731520	10.38898508499842	10.20363801986967	11.22209897411519	10.00230161384399	10.06454430521501	10.40723210537261	10.06701385931426	10.12843978657362	10.29917280189710
CBX1	9.09206233000292	9.66372320549595	9.67925598419065	9.40939240727674	9.12759688347704	9.39586354594243	9.08240361546279	9.64394755988556	9.31278135564448	9.17884443202722	9.30231348146887	9.25075631062092	9.15325851154095	9.30601263298655	9.01666993414446	9.14738581927954	8.80245342568237	9.09403579628009	9.19345135304725	9.07096629730424	9.28223807256682	9.07403252785532	8.98963468145852	9.28892416116333	9.15611491325009	9.47816570407573	9.56473649490781	9.42123583828408	9.41990407118645	9.16017716580937	9.07710676899126	8.89860264256202	9.07422528846507	9.50600672058210	9.40178420671467	9.73720312466982	9.83450605244725	8.98747003336534	8.95629622008433	9.42277931233118	10.14980586044895	9.83653055839133	9.89770457509131	9.49243129918504	9.26105822643835	9.36233133412818	9.10946485420622	9.08148967182436	9.48721822093251
SEC61B	11.94030310701016	11.85531494295137	11.82655024830679	12.01519293080271	11.84292338196501	11.98111131784436	11.88878702461231	12.15093485229664	12.02317978410761	11.96646318123245	12.08807706059367	12.01142484966232	11.83949532621160	12.00010362184858	11.85295397735888	11.89543853002827	11.56847207392009	11.90903357974555	11.84061396341797	11.94919500882587	12.02107797316965	11.85436831881535	11.97268641906011	11.86791537763897	12.04867742432996	11.88096284311051	11.87933648350215	12.09853346700797	11.96044411584629	11.90684166647599	11.90908708546301	11.66927940872994	11.89973881678510	11.94232764023785	11.91477276009048	11.89307627221187	12.00665905838518	11.80642466089762	11.86990390867632	12.39558391886553	12.04483587207691	12.06853915939750	11.94596656928796	12.08627257590376	12.00842053309581	11.92398519857099	12.07203488651293	11.80753193063071	11.96700045283862
TOMM34	9.91847610349946	9.97626130539139	9.99458638745551	9.99931824336739	9.99824066045026	9.98769765656178	9.99264114645312	9.94471565603827	9.99543340913956	10.01120471088620	9.95705166985962	10.04075819844177	9.93947318575818	9.94628192157070	9.87416332272813	9.97461239476301	10.09233482477043	10.02590857285136	9.98967205772088	10.01988704173288	9.99795829384576	9.88963109855748	10.06596470658668	9.95772343594584	9.96266905747894	9.93442529735985	10.07305788810247	10.03680730387411	9.93122743923208	10.02746039893587	9.97000238937747	9.93422021953585	9.87614367493470	9.90528847086369	9.98189231424270	10.02628953685832	10.11764123123225	10.02193279061624	9.95635763953919	9.92297730689035	9.98110519298575	9.89577158357213	10.03240815389607	10.04745749815381	10.05175279690464	9.97777251426270	10.02936183387021	9.98464181983147	10.03352420754237
PDIA5	9.44584913623312	9.55284725356857	9.56981523590913	9.53206478098303	9.34237548828553	9.83320778433350	9.63305682270403	9.83509345428871	9.83159551803102	9.52531242203902	9.78800995068534	9.63032848231723	9.46346313436155	9.55367431737752	9.25232079966377	9.41720758838144	9.04649913669424	9.34925597962743	9.61212348821457	9.61717144496321	9.64563291944140	9.33609989871211	9.47617023773720	9.39712843128733	9.43453719485670	9.36907725028340	9.55801608997047	9.62900770512877	9.56118535792579	9.56092762247682	9.40056948793407	9.32073362840853	9.59312618079118	9.50955643037794	9.48155995142190	9.36346810323228	9.55673484929450	9.29361288090512	9.96767218924243	9.81496932135450	9.62304942613684	9.72191882580993	9.53281073306372	10.09801538958450	9.68529296973757	9.46726568675928	9.72413197721888	9.55391841751027	9.59216337680951
SERINC3	11.26456147140214	11.38644266524081	11.45901705400197	11.50387573941964	11.78617682149888	11.52207120355039	11.14236799377853	11.58085801701434	11.50769214572875	11.33291667346545	11.42294046698574	11.47765674323890	11.29678874353742	11.38509287037813	11.19352848753709	11.42993543195827	10.89047859876109	11.61606489064318	11.49761479737161	11.52548294693160	11.47066995282646	11.56839697233137	11.29866725195124	11.55338494258779	11.60122178805340	11.28242762417787	11.51010319326227	11.80740687173894	11.36676671271564	11.53921673847060	11.20469197585155	11.14834874899271	11.37034661094413	11.39176690084876	11.26352924059423	11.67857789776020	11.80394081410696	11.07152991431199	11.76436823139700	11.51698267359367	11.64241192312269	11.48762008574227	11.98128616983541	11.99233798101096	11.53442170566981	11.35091973028445	11.66841231978738	11.41179467533381	11.69631580054552
OS9	12.45401781540087	12.54871311989508	13.56390408172482	12.50709046979687	12.47283548702568	12.61985194250972	12.44213096004824	12.39620566041540	12.66103870245971	12.40044156018132	12.75590078583731	12.50433202573366	12.44365725525160	12.46313249117024	12.22704965823530	12.44346659834640	11.92090217353575	12.92948358867762	12.77389740994361	12.47769486033303	12.63893906601014	12.44774899858983	12.63000793212571	12.53126329761256	12.42877827179795	12.37717796063042	12.56651761167020	12.60294577664570	12.71209140665603	12.54406549979737	12.36875634475069	12.13504559389924	12.44790121641031	12.39105299841185	12.55634447649471	12.66239557465344	12.55232615011769	12.25020142908176	12.50551106572744	12.59554800677003	12.58299402127698	12.60666056187458	12.67655752896020	12.92077459160832	12.55603624184014	12.70188409545713	12.42702198122515	12.60545879575825	12.59981490475781
PNRC1	8.19807269433315	8.25250171880164	8.35518665347104	8.35733446921697	8.28621307519266	8.33593506993509	8.23025439974211	8.21957331036065	8.32312062583498	8.27643154942131	8.30129991500066	8.16363170972378	8.22087601655386	8.30056989273065	8.25571928315527	8.22282604808428	8.05372275746076	8.23445284337556	8.23027825540115	8.32895174290796	8.34555489278176	8.18330274102929	8.23062396646330	8.15415413728736	8.21921003215936	8.20444509827137	8.22465107501136	8.38544261793987	8.24162414866159	8.31301233190336	8.22174073831323	8.07671298346664	8.24411940988176	8.37102083164740	8.31202118246238	8.25440784119875	8.29275494880479	8.17354609032959	8.23239780930856	8.27563475574638	8.36992697662508	8.24576708279089	8.37848518531842	8.23034930585061	8.36246286042257	8.24620878253588	8.19612720018785	8.28605191456350	8.33379467709395
TMED2	9.47996698715671	9.55396761424487	9.87438467094925	9.60208500954533	9.53744967991854	9.59209574603770	9.37967896162448	9.94031430926069	9.79788317467668	9.67933298497332	9.65611393434796	9.48010431403995	9.63132158267301	9.66930319946816	9.30400038664505	9.52502195914903	9.10255423994156	9.39409823918793	9.48070698429865	9.55815530913017	9.66299346755118	9.33739006234793	9.33539441383936	9.60551141696554	9.41283482328079	9.38989421994608	9.76829036285416	9.72216978560942	9.60537748711424	9.42897762366096	9.36700070242416	9.22009541858491	9.48342426954522	9.55347367370935	9.58659600885490	9.52677113787170	9.97086058359749	9.29689257629923	9.57923300761214	10.22996890754740	9.88459261942670	9.75286488146006	9.66287262489856	9.98165475161865	9.61873753609273	9.85659759081612	9.99103514301657	9.44960897609703	9.61780859938290
LMAN2	11.23125717611543	11.26037750069638	11.42584686138603	11.37250480652126	11.33197758020432	11.30030358680663	11.30919043323538	11.29594614739168	11.53561953008244	11.29000182463769	11.32405383318234	11.20124642554690	11.30748863157011	11.51579406087122	11.16093344307752	11.34025898197015	11.09045205748044	11.38441943591962	11.31767804363042	11.34469977563822	11.38863687076415	11.21825873978885	11.46175013520385	11.29720706252475	11.21227220596971	11.23567470079833	11.31488893690924	11.44082980991474	11.35073362651077	11.34998970976792	11.16799438098723	11.09623554872436	11.42175336300506	11.38263881972807	11.38800842200441	11.38332380781169	11.35391977696867	11.26237905663440	11.38148362986905	11.60264108988980	11.40937726363490	11.39392308571420	11.48636593811919	11.67585806421966	11.36840993787359	11.47812821054584	11.34055229661734	11.54573782203617	11.43357115757538
ERP29	10.45826277969724	10.60482179057109	10.64075792627468	10.59758982962284	10.53315756431814	10.57103433578645	10.46670236147718	10.48774945877428	10.67129354955934	10.49174930522585	10.76789892313026	10.43827474738653	10.74836539757259	10.61603471961346	10.46256208732367	10.59845344206734	10.28240755303557	10.56342013220964	10.49939877489190	10.67644794493117	10.76174224328344	10.40793303746857	10.83418656864972	10.63564187182339	10.55675987842586	10.41286416545208	10.64514480171662	10.76564434661689	10.67934147136343	10.71219767787698	10.45649672002293	10.31795861705827	10.45837578485274	10.35872348412108	10.81450926358618	10.55484902888348	10.80414997137474	10.36859738872678	10.46723509951524	11.11751719221504	10.70420343461407	10.50413742951335	10.72121646684836	11.11142408761361	10.63332802091735	11.20493377719279	10.43592458716406	10.66596260567603	10.74755063118694
MLLT11	8.22622052744562	8.46509781761288	8.26213361412537	8.28011722422326	8.17866395985573	8.29195377387096	8.20989471349128	8.27070462277886	9.34919211143063	8.19518267288455	8.27205079986302	8.11592979573156	9.17210606387404	8.26247793933843	8.10775816521253	8.24989113071985	8.06185056762340	8.17567546821370	8.23345741636811	8.25947349770423	8.32995797594409	8.07439913973331	8.10240488401565	8.11158548311031	8.16479170482760	8.48030943352109	8.63964195284987	8.21360339228458	8.23522806767188	8.22636390454207	8.21905235024239	8.23361727012844	8.33172909311729	8.22646804407821	8.22763678030135	8.40075003227930	9.61252514358447	8.21357246902476	8.17815640910909	8.26390538049048	8.28577442231518	9.15234086994943	8.12311664323281	8.26062841155513	8.32894010928561	9.62311609973265	8.31006332705875	8.16834359754438	8.24386698722334
STIP1	11.55710640705554	11.65881069727335	11.69315204139054	11.77253276910057	11.48526146335207	11.67031909865446	11.45067544436724	11.60933374798076	11.63140737240138	11.79062969506904	11.70512457766120	11.98993195088546	11.56321399483704	11.65513217126479	11.25007535896460	11.56814233568738	11.04896944820170	11.63695216704781	11.61784336329811	11.52274664999875	11.66226068158662	11.55134300467348	11.49706858990369	11.58839772141842	11.63861981762575	11.43788304787615	11.77322449822213	11.64555974120936	11.81806966181392	11.55438946478299	11.44643778456126	11.25503286529558	11.59008002607932	11.64531394792672	11.73034233120124	11.77907024991161	11.80230245880846	11.39379251071259	11.54282317363696	11.83263088008615	11.73804616199043	11.72545529847058	11.71917917168230	11.74040425740158	11.62799425485306	11.78960605481284	11.67997024641815	11.65324209349496	11.72249643602939
IFI44L	8.86876912099518	8.80845452596666	8.86568420401722	9.03792632640741	8.82030223789833	8.94307300991709	8.85870407727299	9.79286282067635	9.00662371597110	8.92882282505093	9.09613612086449	8.95882904166096	8.87286809739847	9.65423773410615	8.91523050165557	8.94082249763517	8.71096514381120	9.22463507503326	8.88190348883508	8.90188451613820	9.10008148347027	9.58944212061944	9.10139886031065	9.43309985554319	8.97303515991380	8.73498698933290	9.04343966669069	8.87006158126594	8.90082325812745	8.99760294419931	8.81501408165783	8.75004489284272	9.18103316882067	8.92132508490018	8.91024762411622	8.82210660898028	8.79966664026040	8.93925961127526	9.21878469923317	8.81088582287513	9.20651631758239	9.19008781817326	9.94852357477339	9.03103328589585	9.17841898930885	9.07025475781125	8.93017908719045	8.87310782560156	8.87631060818236
RAB40B	7.63967036076084	7.63724005448850	7.70634241905115	7.88478241370161	7.84678524430712	7.89677156216676	7.59631906249932	7.69990631463182	7.67799227314334	7.60193787065695	7.74563943986867	7.62993557015771	7.72979378496487	7.74654779144010	7.51753936504743	7.62674689845432	7.44109914012120	7.65584139606092	7.66044383146494	7.66936189435818	7.77708452574754	7.75496065998845	7.61270712650783	7.83197996399401	7.60611198380752	7.53807686020162	7.76124256497743	7.69851466343806	7.69743938473474	7.68971019017797	7.61175196620159	7.48343020535543	7.70797228784902	7.67992464385412	8.03698626582715	7.69233742826515	8.92329003353191	7.59055683458140	7.63977081000494	7.79427033634282	7.79845609894814	7.78142187002158	7.85308536858590	7.91896769175204	7.74072511274804	7.95854629057982	7.69887640076386	7.65338779629315	7.68405968189320
EBNA1BP2	8.89472779347437	9.26025481351010	9.25936583942870	9.18890820320220	9.10524626233397	9.22081953251553	8.94217493906686	8.85965467069755	9.10047258310247	9.20657018608308	9.28071242500827	9.35451038391978	8.99374350615196	9.29105050674168	8.77837064049394	8.94533673790330	8.65410440060930	8.95645322096826	9.02543363849915	9.05046742024813	9.08695229215524	8.74853611631061	8.81717296541926	9.02374600064890	8.91060464068280	8.90113269869136	9.17506391449075	9.14907306282909	9.04362696190206	9.03735237666892	8.85977663922968	8.73494709121502	9.05165970478060	9.29070660002153	9.10263066744690	9.14517887972434	9.28427129178391	8.78485608935708	9.07068329347740	9.08315829496423	9.40505113901610	9.32759319143008	9.30270847857336	9.53661099114775	9.06292032646852	9.29003251370069	9.27215845945616	8.99275268032241	9.26933131844304
CKAP4	10.64176338574248	10.55834652948793	11.18293908351319	10.65829190203298	10.59221602146887	11.02005269192993	10.61158243552300	10.57246454741677	10.78037523224877	10.85907815703347	10.80542068678160	10.52734489765692	10.68547533839198	10.83381166689643	10.45593694544462	10.65825218300217	10.22536614875766	10.65690174646983	10.60691658182107	10.84164769392038	10.87694781600467	10.55191249781784	10.58040586451228	10.89182759268292	10.68175583045329	10.62331348802493	10.99773094022139	10.74973112376696	10.71010886661689	11.05238391410710	10.58141527146354	10.49390535654712	10.65742980950966	10.48712759380276	10.63319963755966	10.52730523281475	10.84316565536225	10.58683367739684	10.72379583838826	11.22397327287439	10.81996606009595	10.86611829906118	10.74628864473385	11.26743717101655	11.01490704476707	11.54716178723007	10.82753647542375	10.64432153244764	11.14093882260012
TMED10	11.18401355345590	11.26902557329036	11.45125560273417	11.29760788764875	11.54416654568480	11.47784617903056	11.03755424692953	11.31898588791362	11.44594904839633	11.04707543191307	11.55641664822013	11.45024129440176	11.40805253668757	11.37609827612532	10.99668568163971	11.15477702223003	10.51909734949451	11.13045827554166	11.05469993339837	11.26551156516942	11.43571297423787	11.12737784518465	11.18334844852586	11.46296699125544	11.16904408705793	11.15604830098395	11.30096873282611	11.49520364305690	11.31924176800402	11.20539262339017	11.04042080360332	10.79273775813631	11.24591469415450	11.35518376555892	11.25387347147773	11.22553223468204	11.76251512834203	10.94308899932752	11.34945241659273	11.54176080614292	11.78403715374679	11.87723161868310	11.74298613116058	12.05176974564344	11.29214032218135	11.23503724043187	11.37536019892122	11.30135592793739	11.46927368714020
C10orf116	10.49075291862823	10.39105156244717	10.42869688651510	10.40581112855402	11.43800385857343	10.55268371491049	10.48852321207250	10.50018482656652	10.41866977512958	10.38108750143488	10.34691668587944	10.53714015562044	10.41347693485997	10.41291293829097	10.54438595798138	10.61488639829523	11.07610991866779	10.56414802922843	10.44680262274341	10.43683720061834	10.57962219992518	10.57530377971465	10.75160892494124	10.40968194243581	10.44705535023585	10.33487622213967	10.93561595908996	10.59794285975391	10.32405891706912	10.51445903874938	10.57282051079433	10.61129970742168	10.52883575685274	10.48126847690455	10.38418180562859	10.41459994651095	11.44796648054030	10.60872566213539	10.50089170891830	10.70675464366054	10.44092532471779	10.57047414107562	10.34947329304129	10.48206722293236	10.51642493429020	10.59023859914141	10.43869825031355	10.43879868750657	10.76753408630894
CLP1	8.79031561926174	8.90849565889570	9.03743890902164	9.00110035601181	8.83155747592874	9.06701693467196	8.68264351117909	8.73620737331975	8.90082302119148	8.94988582463241	8.92309184627453	9.05825085039903	8.86140706752253	9.01094432506401	8.68013232253327	8.77512196898837	8.45520430318539	8.75546708533705	8.80245800137368	8.84171994211485	8.91856262132267	8.83333220485130	8.74967999623141	8.96126081688673	8.78783617289651	8.70229346400417	9.02827185328337	8.94671301060194	8.84531170298332	8.82051398273437	8.72089733586108	8.49765187028933	8.74651680179583	8.81249627859854	8.85882654751551	8.75430425431851	8.91479516556948	8.61796722252886	8.75931245382027	8.94968570093885	9.03901774523721	8.87546431173704	8.90863722600431	8.94840003790678	8.96014472221451	9.02631634839171	8.80318702071304	8.78611003022865	8.89549798046513
PLEKHC1	8.17245953732917	8.25787794101148	8.36343730322034	8.11886212104497	8.17262321701111	8.51513834258288	8.11709878236442	9.30330136752285	8.19936013603824	8.22299589736967	8.26776247623322	8.39404006789485	8.29787217210648	8.14791104318819	7.91016524083353	7.95437812708418	8.07572521137516	7.99377635298250	7.97700451824481	8.08654630117033	8.09121534793371	7.94604468756883	7.79194704304336	7.98257902111626	8.08963883171229	8.18010017886340	8.19384408297554	8.15928290385115	8.09154274946586	8.06735748947606	8.02239561527458	7.96109928630697	8.17732243820832	9.32160472910354	8.08420138334080	8.04051450635352	8.38985356195665	8.05538137101908	8.03809227821686	8.09691551599657	8.01697983645926	8.39488488779888	8.13491916617426	8.08364158925364	8.07323795130717	8.08394608456143	8.30030302736313	7.88231026993417	8.21087994503743
COPS6	10.34154739657326	10.35187818975249	10.34719399737974	10.47299979887594	10.28525850368017	10.55753662924141	10.26886872701472	10.42908738982223	10.33713651746443	10.81558252651952	10.53689221254449	10.47568947932531	10.44352798053745	10.80361390080783	10.02182033893109	10.28069859837832	9.93842518798133	10.53667580626032	10.30578989138589	10.38633420652314	10.44500384134446	10.07978963545143	10.16329593997826	10.43147408962363	10.21298363709134	10.13707712629191	10.77657583467496	10.43572551464895	10.59130266943103	10.48668121852419	10.17804173791950	9.95471574010422	10.36284489678806	10.48524747068583	10.39731328154482	10.63072594526554	10.75345788739642	10.11041062461095	10.23893218637046	10.71031819626665	10.61046479858100	10.29755591963989	10.45788003346535	10.59935400752419	10.48706696156041	10.57874494806345	10.28022999212636	10.96657355673450	11.21682110600427
RAB32	8.82346548586818	8.83356213573492	8.87709263976773	8.86749594647110	8.95536545916586	9.01790956244500	8.79563523133998	9.02307103289873	8.90060067475526	8.91977361764644	8.88297750156630	8.82598274687012	8.85905429738179	8.98617584307566	8.68972102341874	8.80099860573559	8.73252572375103	8.81286741685459	8.88207782838739	8.83198096963148	8.81056797179873	8.77293815679066	8.67521263416170	8.85360692814696	8.82023412830643	8.76687931426253	8.96965550313338	8.87242707054424	8.82956520896744	8.75182989069608	8.76725920832984	8.64022518863659	8.85084704561959	8.78754985100472	8.84553569394408	8.90085340093423	8.79863939453847	8.79181272063387	8.72459983084114	8.77976044807899	8.96420551286513	9.00307487260041	8.89066473106754	8.92148015494908	8.88832379880739	8.83133176409732	8.96769289590251	8.75693331187935	8.93772306416154
MAPRE2	9.22936729499931	9.14512965758491	9.35551198890610	9.29260912746719	9.28362316744906	9.35072354198251	9.17533920944069	8.96230234618497	9.28416568786491	9.14320107510877	9.31685760799524	9.02381262203012	9.30470685817789	9.52697578767656	8.95151196763385	9.12599749270762	8.90198437282138	9.13777276607014	9.08760467979215	9.20721710058765	9.20145617777455	9.16139462383560	9.08356734824479	9.48171903311211	9.08551778542948	9.25429705090124	9.33329256172061	9.37826713614536	9.21077499538587	9.19730459334819	9.15810929701447	8.96196477036656	9.30263562510918	9.33514161969533	9.10574453274563	9.24407280136442	9.54755949134721	8.99830277690271	9.30458468684732	9.62466937619633	9.40818183112140	9.24950363764983	9.55106181861344	9.39264597373877	9.22799632910281	9.57171497105444	9.18843123779070	9.10836980827112	9.40549696212342
CCNI	11.69579701823481	11.58160858173160	11.73978307208070	11.88204189148496	11.64287132769473	11.75505510494094	11.41518307554849	11.40547520509760	11.79213381196305	11.72459038944896	11.80426412658704	11.72743496360220	11.67524086236794	11.79784127680810	11.18042113668218	11.44211999840497	10.89329645431171	11.59715488626493	11.65815144248156	11.60729858107305	11.76658736926865	11.41256972440689	11.30523929069942	11.62450577159416	11.41753104115249	11.31494344194726	11.82526793461872	11.73756874160922	11.79352788731046	11.67201241363941	11.46965438050323	11.27610262011184	11.79542944142007	11.78415040368396	12.36858357292053	12.48374791108924	11.76882656968232	11.56042652515341	11.68543775627675	12.28713501621400	12.21767062023623	12.58356192603928	12.63346595568359	12.81394871810345	11.69887917019828	11.70207574183162	12.44837866536832	11.56026895959754	11.74387075792684
GCN1L1	9.96460165595787	10.11802027854928	10.09887310591808	10.02588370269699	10.08980344774997	10.11502507817523	10.00456362394239	10.08700468339980	10.12760887218756	10.23313897922657	10.06809233784556	10.22823499142639	10.00130305726454	10.13166878178757	9.73162910005975	9.93722399840790	9.56589101533413	9.90889490348235	9.95910614364166	10.09705146846727	10.14008531377660	9.89826509445197	9.90598427718512	10.04233423171680	9.96579986706136	9.97716498601723	10.14633046985542	10.06819513772237	10.16363633522243	9.97874958404500	9.92934079803970	9.63108922995413	9.93661637328807	10.03289985096745	10.04005602115559	10.05744760019306	10.14380027359346	9.80703831708296	9.96399260143572	10.32709714091014	10.23047313424163	10.07819251886779	10.13400539200278	9.98224626120992	10.10908910961905	10.16606751973426	10.12379027396334	10.08740630286149	10.17750587800322
COPS5	8.64442286858484	8.77326952933579	8.93142948245302	8.79946179338527	8.73117692387251	8.84371666035682	8.48494417480218	8.80568853896095	8.80358921639778	8.90779518952715	8.92461613901388	9.12940143291591	8.71629849194441	9.02156950353694	8.31479670049073	8.59751584113462	8.21828602830732	8.58463505422119	8.69956575417823	8.79965405511906	8.84114585506291	8.58354648413356	8.50144658464931	8.86453298630178	8.68553414908772	8.50611150672016	8.86282558714246	8.72368231863888	8.76997082619758	8.70353718744461	8.50226770594597	8.35761128557097	8.79101253404718	9.10136376307214	9.23400979603432	9.07683958528969	9.85461840620471	8.50027217624038	8.79544600766532	9.09627915406951	9.22704522130515	9.16202346589389	9.19017339496952	9.73899714783951	8.82212483941721	9.64923993663271	8.84009382881068	8.53197773870416	9.05143595160306
IMMT	9.08678450297142	9.25617669945445	9.31750775721665	9.25289231676807	9.16268681388052	9.25216456979514	9.09694851141890	9.44788267029382	9.28749162521940	9.26787692696333	9.26728630119242	9.18134247306021	9.21452354157539	9.48835600770322	8.93130608083556	9.10015252073304	8.90617518550616	9.11738107134680	9.09774191360697	9.12855357583788	9.24900578904195	9.03674392550837	9.10167625550361	9.27495332426749	9.07754548300657	9.08062858271280	9.30615885920753	9.38212568807767	9.42932555204496	9.15062432536759	9.09019663992389	8.90834186731817	9.06705151371697	9.29219152979451	9.25571628549511	9.31814822593591	9.69976824568512	9.07013848302742	9.01429597292674	9.36125336887249	9.51642050573297	9.53789140430448	9.48364229433832	9.83587837398253	9.17802451738204	9.49067104661743	9.16502674304222	9.04308668821345	9.40538062780122
N/A	9.85007601249012	9.81625186888714	9.78545594016451	9.81128238358272	9.78853473144566	9.75752924912079	9.70637116612549	9.82187203679469	9.75325758908894	9.80173443987403	9.77191885688116	9.69837404128447	9.81236879517178	9.73268693941787	9.75832665172833	9.80099402500743	9.76645837498595	9.85875571666913	9.81701851139580	9.82085613790234	9.81785878427766	9.66384357361946	9.84716131209776	9.74794686748110	9.76926606679536	9.76193710227338	9.74576197218307	9.76389716928868	9.77507089590341	9.81504956113067	9.73152004274736	9.69945096619168	9.81354638994745	9.89309498283190	9.89276593560913	9.87405696301656	10.62460973349781	9.86272945631177	9.75190176753485	9.86053021679234	9.83223836581980	9.77452060913600	9.66402004244027	9.80595003984338	9.82806457831194	9.84145308735238	9.89771403881591	9.91194967933229	9.85425390214900
SF3B2	10.70517182004252	10.78757832856370	10.91293531382747	10.95746101040071	10.80808610438108	10.89354052550421	10.57288017847091	10.75386630867723	10.78577062337971	10.72165297342169	10.82418864213668	11.12673350925813	10.79479660138307	10.83549680903367	10.64472816033538	10.68209828979067	10.23420376436466	10.77906974709577	10.73234131421970	10.77123398736368	10.84855368285571	10.73315046832575	10.55944545976628	10.79388623004728	10.66983837580458	10.65042717505445	10.82562070389822	10.88999563334131	10.87303972812244	10.74472650840765	10.60006743619785	10.45907690228882	10.73511354291204	10.66225435318587	10.98199017452640	10.74994009411545	11.10822762826303	10.53651437204541	10.57269079353504	10.92270532126427	11.10545206634074	11.07650838270574	11.05382349956423	11.16267582791452	10.80748037695757	11.00115967046183	10.83411135747990	10.74883277622943	10.83050015783768
SDS	9.03032627105731	9.00232927562358	9.08544382076916	8.97131943641764	8.91208842771841	9.08408651015486	9.16564780763558	8.92573447704780	9.05208342900811	8.94548436167418	8.95661323940268	8.96395715875795	8.92632654831485	8.98338416632143	8.86392712898497	9.07866832679717	9.01643631872120	9.01730935305425	8.99746416610071	9.01014804585166	9.07234796099704	8.94694043396742	8.99746298565209	8.88413966910887	9.04405961182422	9.28058444763847	8.89430046067017	8.95754700891267	9.02522874037541	9.01041741816097	9.06002299329577	9.09405027761836	8.95601191130404	9.10840542774537	8.97664393333554	8.86185927252970	8.93112919831340	9.12014935618526	9.23240363050937	8.97441922142357	9.07436801428574	9.10237374558586	9.11294629931190	8.92061558260433	9.05831857226126	8.92704960787173	9.10172942213768	8.98157921186485	9.03823825616039
ILVBL	9.78298258492040	9.67216434283797	9.84192210172927	9.79633997380258	9.67008695078203	9.84593998559862	9.73471939407388	9.60702361213268	9.82100165625934	9.74395927881701	9.89495270777187	9.81056856555489	9.70206042485485	9.82845211358443	9.89966758468723	9.76546378353984	9.72430140114462	9.76925656158254	9.73625638779193	9.80664295547142	9.81124925113992	9.59334026148931	9.63385071277096	9.93470675827611	9.78532856961120	9.66044245803461	9.71852563722156	9.86401662670674	9.71039275682738	9.75214689230013	9.71451845177116	9.44631323632205	9.80116891676469	9.84676900503195	9.86397472729493	9.75529434898913	9.76861842432999	9.70095317849901	9.75727480067003	9.87369264486483	9.85770988690666	9.78880893126356	10.07172112721385	9.90304256985177	9.87976833642823	9.72898138716721	10.02415543722190	9.97045974074242	9.80412631516536
KIF2C	9.79714224450788	9.88993410917306	9.86543040599446	9.75219414101989	9.73762040354465	9.76550938733131	9.79847817704320	9.89478268103746	9.78065751358895	10.04457929440116	9.88508132465067	10.02483137440241	9.76267323094991	9.88861145804749	9.71574502122891	9.80008027608783	9.82655979068323	9.81041564740016	9.73760631074370	9.78748214706050	9.82760874116625	9.64654695780462	9.70200432777038	9.70149100435254	9.74742270795297	9.87354152076257	9.86190344175989	9.83731641477814	9.75011677086300	9.80760230907134	9.72540226868985	9.72031646385907	9.84552580805051	9.90808824476213	9.80603880619806	9.92973342014684	9.90158882601022	9.85474704345226	9.70508925514925	9.94491116285778	10.10731849530078	9.97882767466641	9.85403576011229	9.91007920273487	9.84897014453613	9.78606840493944	9.82423702612430	9.75526086415960	9.97168883149656
LILRB4	10.39116952361216	10.41470540295963	10.37078914860329	10.44281345754587	10.33993011451784	10.37553266311052	10.37195284583253	10.39259360871756	10.33928853117967	10.52922015640785	10.35071855218093	10.32294765688305	10.34462465054353	10.36178926631878	10.85599864733273	10.50315046594842	10.64243803574270	10.53901780644675	10.42647340543951	10.40789535307934	10.55984372064395	10.37921459364788	10.56911376438013	10.32336562621971	10.48543143886562	10.34878708493695	10.35476761988887	10.38506443073382	10.38659209314912	10.39350426706681	10.48924858343818	10.52523702683624	10.41535051184587	10.51124053830108	10.41891827997552	10.36381341472192	10.36956715365945	10.23046792459136	10.58031022212126	10.25772315226597	10.43975728523966	10.39516461125645	10.40261910234295	10.35853719180868	10.51960894384849	10.34232469768999	10.29513299350950	10.45138323003831	10.57676433288459
CCDC85B	10.57234658910549	10.59581983096455	10.57090925230563	10.55475216083317	10.63828330070575	10.69928297547034	10.62633560078628	10.70698474821074	10.54865620333159	10.94405373453493	10.65946735776198	10.66245243264309	10.66935589428285	10.71803887921065	10.63862877159544	10.66234100923938	10.85961128203363	10.73357851002899	10.67397701930192	10.81128964178305	10.74800898035339	10.59758049249101	10.67080569893203	10.64109810893436	10.74945249523856	10.62214982660234	10.81450778374185	10.64368072464879	10.61673988292049	10.66404254447101	10.54223752487220	10.59823270273197	10.60824280319730	10.54338007571384	10.62292897726799	10.54699127464207	10.70004327529620	10.70749825797820	10.62552793668365	10.51242629792894	10.55947311051257	10.66367513924010	10.63140817322418	10.66891594646368	10.78686835611452	10.69146838721429	10.71080929265843	10.72511799004477	10.67877356936052
IL24	7.64004136679584	7.61993368269583	7.61978031156637	7.70583638962209	7.64603705142804	7.64379152262287	7.61676925548227	7.60451427067151	7.63221272094812	7.59889811490665	7.63025354728661	7.63009947939632	7.62484978154511	7.70831401091575	7.53346220550395	7.59729683605056	7.48573566854803	7.60466924081283	7.59978062182808	7.63296267369908	7.70366560246904	7.64376719905911	7.58757350337932	7.62167497955900	7.61053443749968	7.58522296133536	7.67224961945892	7.66858817293478	7.62383213122110	7.64830511222839	7.56073722534119	7.57324763109270	7.60780509908746	7.63975941477292	7.69261931932304	7.59563958426835	7.59468993919002	7.60041719295272	7.57075787485735	7.62669310671793	7.61538808660673	7.70524276085118	7.70548110225073	7.69529818352254	7.70620313628990	7.64870165478139	7.62435230353927	7.66525558506098	7.64433399561377
CHAD	9.30860265753116	9.25449910344206	9.23578195877040	9.40457589829946	9.28046385551244	9.51456082970835	9.23392631691962	9.01043977485028	9.26253924559148	9.26337176274333	9.18406952460148	9.18611980866282	9.25344849527939	9.26297806905950	9.21164408523312	9.26177672242011	9.12276652364359	9.23525446345183	9.29249904640308	9.30229598998272	9.26662797974707	9.11959394230598	9.41982547069272	9.31944248094445	9.17037668558566	9.18784729517217	9.26032954379479	9.29423509696102	9.42455584838544	9.21926661349622	9.27183606079556	9.06407147361847	9.07638803576585	9.21187190407617	9.35792085762784	9.20167368345262	9.18456759354554	9.20499574916587	9.15571872367039	9.11082492416547	9.13618276655787	9.13401211855774	9.19688680086213	9.17570757269838	9.24733715565641	9.39249789295804	9.17983333782541	9.33534545277912	9.24485156320319
GLIPR1	7.98096147501900	8.15484015419419	8.09423144634874	8.16253341696096	8.08116461602160	8.14224607883817	7.92990067797329	8.14918704044914	8.22174221333457	8.08796621590961	8.03776950079166	8.08580934545259	7.96491144169524	8.07931212762239	7.99002189666225	8.02015976556109	7.92311194858826	8.04420395374414	8.00045237898068	8.08602531005776	8.14978764852089	8.00810666909602	7.94177944378629	8.02713899400934	8.01563159186069	8.01711300339747	8.11617556845517	8.16545958144634	8.10048209548982	7.99791236101989	8.00284061701934	7.97917164144572	8.06058411135096	7.98061298817281	8.06135936532994	8.10408542401653	8.21640402501501	7.96584113963527	8.18842549755650	8.12214093992273	8.25935156293541	8.43639263312223	8.16110165959023	8.30178321086300	8.13754413455294	8.06107192763678	8.38459900013068	7.97484718190181	8.12308840645371
TMSB15A	7.90504005295134	7.84981758129575	7.92236084657573	7.94380090563475	7.84651812484941	7.90358773240075	7.84407778016860	8.02195178656482	7.93166200805633	7.95414293194996	7.94790322013781	7.88371229881369	7.85777293827433	7.87130126468012	7.85971687095493	7.83907699974504	7.78723618000249	7.84925843168113	7.90772584067698	7.90304833353390	7.96368494286652	8.10338396747338	7.87425929492413	7.93210021544385	7.88208542512674	7.66749603332803	7.98986413640121	7.88900965875951	7.84772101239683	7.96086158478123	7.84392554660003	7.86733113218246	7.90554928702587	7.91245821217343	7.91354412865238	7.94719754779613	7.87817221236049	7.79985765733507	7.96680636304821	7.91316818131323	7.95926739556002	7.84348831395835	7.89806459694740	7.96813704611882	8.00167874780098	7.89599881379368	7.88506149898837	7.91634009592255	7.93352342465520
KDELR2	11.35114253138413	11.46581477118782	11.96329034524696	11.61710836327089	11.45192031736148	11.92460914148682	11.27510992427313	11.62028078894570	11.53215971143662	11.58599978121596	11.86664724895504	11.77224509067614	11.30351259678176	11.78627908962962	10.95105656277110	11.31374293155072	10.69807875461358	11.41124286602791	11.60937442376923	11.41929327706432	11.55686040387176	11.20340398465226	11.07680265895958	11.40079752540402	11.32427621611041	11.21512931203403	11.54141421273426	11.68707354443060	11.75410030108590	11.68408826139660	11.18942460152311	11.08472846989205	11.70525326585127	11.50744558347239	11.54185361044714	11.68393124318382	11.94293914834937	11.20055704480610	11.85530461152346	11.06333333498895	11.74669596875936	12.33247620877921	12.02736359676795	11.96523770089096	11.53786790648857	11.88611058235456	11.75332920104367	11.52641955248180	11.70190555840682
ATF7	8.34360126798276	8.35631009413233	8.35196642734184	8.33793792324460	8.33246036608797	8.38280578445292	8.30396898614057	8.38051348185438	8.33846291557760	8.40577810179410	8.31455682857770	8.27870720748765	8.32478466436248	8.36128583316134	8.40265104295859	8.44183449795765	8.43557604519571	8.42302939847898	8.34195553544061	8.42300059582162	8.38787826811201	8.28994876532627	8.41178230434375	8.31080711625162	8.36061683603722	8.40270650290865	8.31990116698166	8.36123396576776	8.29749687840284	8.35455535365240	8.42872470438791	8.28011284363798	8.26802274893257	8.29378396400683	8.29661980191951	8.25513143618638	8.31642296994942	8.41961405939338	8.26122923091763	8.29984071591783	8.34017774928570	8.32167849934250	8.35628827287192	8.34324053587873	8.36462016178498	8.32840693976483	8.38509247559854	8.35137664967312	8.38103898297827
SNRNP27	9.15184233344684	9.23778434904825	9.32617431249078	9.28738577916306	9.32362128659075	9.28979299152171	9.14542266887024	9.24801692287835	9.28016877130606	9.31614245923303	9.41461960700903	9.29024181796010	9.21555070112959	9.40911033777358	8.93958840537100	9.07982553320276	8.89390835835462	9.09720831833194	9.13888070766989	9.19231948228232	9.22445026644880	9.02079509568519	9.06284608682426	9.43578241197063	9.06640168635915	9.18496370371982	9.30413777843561	9.31877874258922	9.17915568923305	9.16170387422518	9.07274233069770	8.88703512224920	9.21924473293534	9.29687542393905	9.17289843168479	9.44913483449179	9.49050524137289	8.94208338070465	9.14792460037949	9.24838755479488	9.29410455290334	9.43933103251975	9.31659217244931	9.60339285764658	9.20802130073393	9.29837620009596	9.26840937902453	9.10360209425100	9.26257762689056
TMED1	10.25342999134352	10.23183483898086	10.18049560972950	10.14482560065089	10.14383188061621	10.12603243073725	10.21645999809307	10.17186961039150	10.21564795523969	10.18753533906784	10.11306121918859	10.09828771661467	10.09740062919680	10.07703957722376	10.28067637099072	10.21038516444598	10.44957066729630	10.22253878294382	10.14574654350133	10.24792176445119	10.32330618227885	10.05337733819867	10.26541043280952	10.12505977080351	10.23714788240632	10.26105692238913	10.11927200786573	10.27409945239606	10.22188752897456	10.22510685697569	10.25781748711109	10.21172058332535	10.10905587402224	10.05550197299865	10.17674702724833	10.29635129092067	10.13467813002159	10.41724064042481	10.10159242048416	10.08829904816608	10.19399056586308	10.13143445332859	10.10241785068277	10.26001771346854	10.26697895919813	10.34873365435180	10.18983965247862	10.23381621784230	10.33321564841087
RAB35	9.17460669340736	9.10508809806775	9.10665773814957	9.09915614674771	9.03223123191766	9.08873025167189	9.12595468953599	9.06795042695677	9.12879052808195	9.12184697202880	9.08591234231945	8.99246161386569	9.03854896025270	9.11428433387410	9.01205785891373	9.04208284892995	9.03592532952297	9.06225001272493	9.06542058326508	9.11943315086776	9.11430095705607	8.95811196119806	9.05530534707809	9.07658165626263	9.08666778625097	9.05031320064457	9.08643148741408	9.17580680259247	9.12841371275498	9.08339219834710	9.08759190421385	9.00097514695093	9.00231289964528	9.01135983544485	9.08225824793426	9.01501393391657	9.08208193043079	9.14298690618572	8.96500930446697	9.01306252628439	9.11418678240973	9.06746925084339	9.10167868175189	9.10187585770435	9.17681519176186	9.09152723956215	9.05969587286720	9.05902645029760	9.16119409397957
LILRA2	8.50145068394087	8.41643598937562	8.72713250486893	8.45141584464955	8.50275988671073	8.45757563672010	8.60058831366289	8.38907872651602	8.52451246845254	8.44551732447848	8.50563796376067	8.36299358446470	8.43686770172162	8.53808803235327	8.57103194426917	8.49005917895000	8.50857644979473	8.53597245458300	8.45136007908011	8.52225524302819	8.50973095112634	8.43305149445109	8.63321911177716	8.32444584617254	8.53290755445279	8.59032653960201	8.47792934614655	8.43021254060431	8.44192450335749	8.52649410871269	8.51106783137144	8.42110960861602	8.36861831643405	8.45161803108097	8.55475405062639	8.51035541410680	8.48086228781125	8.46240288814252	8.47893738315102	8.44090869780195	8.52986725487020	8.56253980460661	8.49199961843564	8.50729877173081	8.51455570827192	8.48763028420901	8.45741934048284	8.65741243233771	8.52576655130553
RBPMS	9.84927813412628	9.98531855881658	10.63898862357229	10.57752479916275	10.22967175316944	9.97805660737146	9.92978153141534	10.02201253122098	10.22643871900059	9.84747659300058	10.14140425951698	10.00900398889517	9.99102089175914	9.95008184993447	10.12987582541235	9.98590935226227	9.71942897144883	10.01712787475132	9.97695889240455	10.35499317363358	10.14506497996298	10.03925496817691	10.07187092292636	9.89008861157752	9.90018168007200	9.87101968864196	9.97566972922393	10.08913480349735	10.01344847624267	9.98000504983290	9.90595744719115	9.83724308693785	9.95601946381254	10.12248256435216	10.59341676175317	9.90278067942579	9.89158419801779	9.76185023477035	10.07963422583950	10.14228653804588	10.14771607408949	10.04659777657677	10.30373977184983	10.19095910108711	10.05110340178896	10.92458190774354	10.11772650079250	10.38431206144617	10.32299879558502
RAB31	11.66204141515995	11.52898202829035	11.68280649528376	11.62616850549410	11.45279654737552	12.05591243756638	11.34400014872097	11.65228427268899	11.67102199686215	11.55889428320567	11.50822736693148	11.75046621508148	11.46306923101503	11.98525746624791	11.49963310929793	11.60961476973509	11.18544327507625	11.52960175694940	11.64620650503047	11.47127128964595	11.72931849504722	11.71574282123154	11.41614175639217	11.31361725636650	11.72976319475121	11.29853545451448	11.75139180578704	11.60126839122040	11.43115408568958	11.70304015811150	11.36687017897635	11.53617724991684	11.83213789399960	11.48068746780824	11.45940570407634	11.76649028569165	11.29410646765116	11.30775703392072	11.66506359576051	11.51689574138964	11.91695347108956	12.20371328921729	11.52554063970510	11.72596155136187	11.63675376564674	11.82074667654789	12.04640073094416	11.43751133062201	11.56978223536927
DSTN	10.89693948790971	11.03952722150578	11.17091716459131	11.32160956298029	11.37609502636498	11.16829026042702	10.95151666542345	11.44850622158066	11.15888379848129	10.84745851973132	11.22656309612241	11.27272036877720	11.23633410250393	11.37235936001120	10.83347903768401	11.00516000034288	10.33495795023341	11.39396363746291	11.34061263324321	11.20837773660701	11.42100355488336	11.10805958944728	11.30365275820594	11.52761328939856	11.20918976648587	10.93303127288622	11.15631782951189	11.21248294326901	11.31142146480768	11.23602698263150	10.94984170240847	10.62526180144496	11.02810193585550	11.55891543807708	11.61044419262806	11.42731295161991	11.43955973874365	10.85161119106659	11.27528441976128	11.39835726580622	11.15982014182365	11.27623592684043	11.40112342604118	12.12852011929539	11.20830439806572	12.16424795642283	11.73067499260513	10.90963960622145	11.57434716849483
PIM2	10.64848271766982	10.54329723671461	10.48779432590980	10.40009100698465	10.35199633664889	10.47076848921669	10.25814647694671	10.22137612023373	10.56312479369423	10.13671614859157	10.78092772303678	10.71449912409731	10.67659498120881	10.29695334700578	10.17246829915411	10.38714077610836	10.11430939824653	10.39874988618497	10.30934428998757	10.42047453887595	10.65267052338012	10.38778044244179	10.30579275719474	10.13044201699816	10.47895189103837	10.33691444947692	10.30060385799702	10.40815542470291	10.30334131065306	10.47677942001551	10.40390009957582	10.19386137131960	10.81770328188697	10.19516633915287	10.36130500266784	10.22661321509404	10.19967574035466	10.36651104434382	10.33700581603944	10.59128417786592	10.71718591546819	11.02354475828389	10.41428990327185	10.41569443363255	10.59802083425313	10.16400938480764	10.32507818633209	10.23433951757423	10.46544834628780
UPK1A	10.44566828152796	10.45776178315367	10.35780852538744	10.48462145367948	10.42715350022869	10.44879271458022	10.63784631309732	10.67763893908614	10.48663194159385	10.49070729917313	10.48572020330495	10.45036912305873	10.44753103561749	10.48130088810690	10.67761242005692	10.53948990664515	10.67540964441664	10.57076733710701	10.61022086082624	10.54730758489336	10.60464142994873	10.52445165813754	10.81819492506531	10.43098975129598	10.56108920962824	10.32950653997448	10.49600141404518	10.45798688078116	10.51940423561291	10.61314153707756	10.52297296273341	10.65827974598783	10.60708971858110	10.52263926157451	10.56184918666468	10.47536798191201	10.48111710583597	10.60955268297520	10.62630530011513	10.61597840621125	10.51737776858975	10.48420876373146	10.51365689876422	10.44686317548637	10.66805770941598	10.52120466864943	10.63299485241719	10.58539950504822	10.52976079538109
ADRM1	11.19594160328713	11.29007055457701	11.22646872173227	11.26356095380540	11.16512709452902	11.27985536178445	11.30136932709639	11.20016119799066	11.29903414754024	11.31785554667935	11.26968735397780	11.82527215283595	11.20889791265939	11.33576430060400	11.23796527611972	11.29484406265539	11.18065664454566	11.44621614452037	11.36176002853101	11.30901533722618	11.39959622649161	11.26272456017959	11.33629029183047	11.18677081642708	11.38837232101032	11.18683184394803	11.27617861727237	11.26252950678703	11.30113822772356	11.33134492273731	11.23005926876382	11.28542196430311	11.51071919201131	11.19418119455278	11.36567641354644	11.41557848344979	11.89842558173995	11.31519845213754	11.31961458035983	11.32698232755469	11.42360762653195	11.75780578428856	11.30037847075589	11.54200761551459	11.38070406258123	11.29752692532324	11.38513289078098	11.28079206458967	11.54832297360075
CPSF6	7.60340819704905	7.63780293757744	7.81165123524007	7.73970808692039	7.68838147672194	7.77343367663828	7.55435338752197	8.15488316699600	7.73145950813738	7.69784553586904	8.08268165285231	7.66633576688599	7.65806773821125	7.85601930714336	7.52214421073648	7.59371472033607	7.41388525432753	7.63966335121911	7.62205674831260	7.66567894314971	7.72336217688222	7.58022146395618	7.48954434107470	7.80459031559804	7.59073775984895	7.56479365015527	7.75409233573483	7.72251322754193	7.64158156010994	7.62963886660623	7.55422575859741	7.44163421757257	7.56967500599395	7.71076441427758	7.67499204176051	7.69473378822346	7.68924685091008	7.52796334648550	7.56074142548453	7.68386110381540	7.80900958381526	7.80376623296882	7.82962394468610	7.88103174983431	7.72991020092528	7.73911761986898	7.64744321951429	7.58629224696949	7.71500593945944
ZPBP	7.48624799523579	7.50491216962748	7.50937665988975	7.55433823638466	7.53835000312632	7.52594401533974	7.44969607583576	7.44150025488150	7.52233660803234	7.47911609835348	7.52991600338796	7.50484231371257	7.46673608581659	7.52606457761058	7.46507494719540	7.50385303605716	7.36277590452690	7.57903805828301	7.48569609340727	7.50737172142746	7.55260257984465	7.41425629808359	7.49144402967364	7.51582070149382	7.51149062167354	7.46966976636634	7.53507382761032	7.54250990375716	7.50924076279105	7.53227106506482	7.42496669601487	7.39873936421142	7.52140612095522	7.48260641358810	7.50086761038329	7.49353273877971	7.51492431155599	7.46341054797723	7.46729817037676	7.49791329525322	7.55856271691736	7.49712716531666	7.54666944983131	7.55382002872035	7.58137910904282	7.51377885745717	7.52588608865221	7.51819752675569	7.54099684783821
ABHD2	10.49368746742080	10.52867205494290	10.52473035717788	10.66699570648286	10.63187556228527	10.61484797768975	10.47468191658854	10.52157200031565	10.59047916924320	10.49901858738815	10.53256026326645	10.41963989527491	10.58426171929468	10.61069695035111	10.62817739478978	10.61689146872806	10.47245761971990	10.58178083710585	10.52432373236652	10.57623284509049	10.65004036728751	10.54175699187636	10.47865243067803	10.89757162094984	10.54965965077482	10.46221716756896	10.55033322015118	10.56768577527472	10.55993789547639	10.57504473544588	10.52510821027757	10.39407747589159	10.64122535771187	10.66352098548054	10.61455927241166	10.55649136813197	11.22677628553719	10.43411211893969	10.78247496308868	10.69543687277975	10.63353297437731	10.67376061227104	11.13165042036584	10.85890549579164	10.64383133318208	10.66597299390058	10.70970011925163	10.56550363503808	10.60223186482149
WWP1	8.12111162837500	8.30819003712295	8.37465058009487	8.47295799244104	8.51943308810794	8.28836955331715	8.03864858302767	8.09161295857145	8.32819933112772	8.22126690576452	8.35609345985390	8.32274071560629	8.14763224879613	8.25252141821686	8.20736451417001	8.23629633838044	8.07358461378232	8.32780138920230	8.38022897592882	8.36396041759618	8.40603525617547	8.35503725528664	8.26464984338437	8.60100851231153	8.38672688750039	8.14922875045283	8.25953323121762	8.35983505293203	8.25584604777395	8.27435570094000	8.13974035225097	8.03197453842689	8.33094110631049	8.43061299166332	8.31322928794746	8.51426823888687	9.46687780760627	7.95112967746851	8.48108009947864	8.44260211977781	8.40084795497385	8.58292736594396	8.62575469041224	8.90089168842611	8.32181958148711	8.76512581483021	8.34180537114015	8.40557182814891	8.32999651543757
WWP2	8.58294320810558	8.63620901667024	8.68909550024254	8.67646305135652	8.69162263660820	8.61855272709927	8.56863923458238	8.33578795255235	8.64919931382909	8.59186416761597	8.66132053333222	8.55784916947679	8.57054013230888	8.60640837469064	8.56418570593275	8.60205029408119	8.40854059750808	8.58513679792947	8.57377601255723	8.63656380040407	8.63492734621353	8.41687387571389	8.66694491578144	8.62873844020441	8.63442108573919	8.57719279323154	8.62308112950605	8.64732749531396	8.75992204571911	8.58968208309311	8.54530291819909	8.40576258983513	8.58078043831656	8.63104810922938	8.73419414349482	8.56093973295038	8.61375366005036	8.45765789806164	8.57000114513123	8.57327007114747	8.58944547662234	8.62230148933410	8.66253720158857	8.75006521652800	8.60457525908790	8.75432294985640	8.57794123178299	8.89118780117442	8.65834810611315
UBE2C	11.31009617561162	11.41260198288135	10.93152560081165	10.91975241102402	10.73368211865124	10.99046234307192	10.91749789549831	11.14002362963888	10.87291038025872	12.59878722569014	11.10759079370433	11.31617378633633	10.77410107151774	11.14035983778509	10.65602125624697	10.87062933023743	10.54118493685093	10.87207735940861	10.85043361815947	10.84761905435159	10.95037804694761	10.67978798630843	10.62432069234697	10.69799165225816	10.81859921672599	10.83894688324951	11.45587513956230	11.02025945455243	10.85611089524295	11.04323743156928	10.74772647983627	10.73980794851637	10.78934936689568	10.99488125063436	10.84981565462603	11.24727231079284	11.37050735918922	10.74134468309872	10.71393632568607	10.99963698100824	11.68150582781989	11.14450730486928	10.78627092260071	11.21605704687653	11.50532135671443	10.79822628002408	10.84705115728256	10.73882090012699	11.37377549253199
SNRNP35	8.26569614861586	8.25139185481180	8.26713907969111	8.33573994495231	8.32463352947588	8.27121741994787	8.28765568408828	8.09634990965430	8.34155509809809	8.28899295326931	8.31586958445110	8.24355117094808	8.24051372902096	8.32576944509725	8.64129013572751	8.29475680517231	8.24434752212288	8.32679618648121	8.21266404601905	8.28897726116023	8.38823727515156	8.25956414946409	8.23073387471636	8.36896923466509	8.32707443229217	8.23385212711585	8.33370574424553	8.45165506778253	8.34445499140610	8.33412899895735	8.27052474849296	8.18612859008458	8.25337776306255	8.17926137759181	8.33492349953684	8.28514432755857	8.40604109454557	8.18570178388021	8.35077559980277	8.26578543859455	8.43611405091036	8.29626642264263	8.34455844578455	8.42150937389843	8.32751644485865	8.40431411435220	8.30234899680289	8.38487163643222	8.31411831701565
TMEM115	9.93211423073934	9.88753282680003	9.93286864248001	9.98650906838836	9.89555150772277	10.02187864354754	10.01682696962846	9.93215718126108	9.95631807822922	9.85311418191581	9.96640564111967	9.90838557022602	9.93521665106367	9.98841466265305	10.10338953498162	9.97142970785119	9.82013833251929	10.02772052831893	9.96464883490899	9.95686878500914	10.01053971221132	9.87002797753646	9.82472373293254	9.96732899922594	9.96781246410616	9.80877311798910	9.91326688670020	9.95819656793349	9.91514060793774	9.95924321197367	9.85707779159562	9.77403178897382	9.87198418685581	9.87398609654320	10.00693418545865	9.88677652769393	9.91003661276086	9.87501582014404	9.82866459804595	9.84799127103268	9.93519355496516	9.83024331845883	9.97679899722682	9.90811657633465	10.02217177654112	9.90762683899947	9.94209995043373	10.00577346586273	9.91591195915565
TOPBP1	8.41207153579928	8.71501853620955	8.63320297242217	8.62741340513660	8.50422045545263	8.88539092591353	8.42052563689900	9.15651523852906	8.62199503308599	8.75100321179561	8.82672550705418	8.68172389124481	8.44375112890770	8.71124701283791	8.31511840515767	8.45387478049627	8.16867841114656	8.43952076422845	8.48176667743990	8.49325336219762	8.64296482427653	8.46080869494219	8.34785493437852	8.50728560303121	8.38817984678176	8.33277961027856	8.67362122433642	8.54361268415836	8.47639207375038	8.51509091909754	8.34674877870511	8.24794503732299	8.55641120634050	9.02319540528909	8.48840442741585	8.69998681839283	9.01295488040825	8.30593665222010	8.40731623776528	8.54688736549397	9.39458169890650	8.73564120034863	8.78397368347444	9.24713638471738	8.71118795971988	8.47889515115793	8.52252513570432	8.46686969400824	8.81730528107830
TRIM31	7.74865777022595	7.67285448869376	7.73051601421639	7.67308051310388	7.90567101821129	7.70891919806520	7.74763583936084	7.61910509592509	7.69215640250880	7.68656705739460	7.64025040307783	7.63901309011557	7.64398901473534	7.73644893437948	7.67639389594056	7.73015152200170	7.73249222042634	7.71592759115634	7.69133016417635	7.72581456519148	7.70341502390241	7.76795090839501	7.59554263975875	7.72161457167420	7.64331813725180	7.77723603155472	7.69920967577801	7.69475474500005	7.74377028074438	7.69964111848599	7.81357204738631	7.70047770660633	7.63090185347303	7.71548838503359	7.65312358612599	7.66649162811141	7.70842195983938	7.75135147457334	7.58395211647106	7.60903071215824	7.66502025946223	7.69262988660578	7.66335823054268	7.97680791202572	7.70288178192044	7.68425323064285	7.63733787442418	7.74258719582535	7.72315238625905
STMN2	8.33498564987974	8.37999382796609	8.27208711432056	8.35815017036298	8.35666204439993	8.33635495128767	8.34602003765500	8.46435783825933	8.35933240077511	8.34740104991317	8.27782790757978	8.30033182033391	8.31375967496003	8.33181127003065	8.22054498584156	8.34167519649747	8.44140861658815	8.29741639144983	8.31414782846018	8.39503051887827	8.37571416500331	8.12755451106574	8.30298134524405	8.26319027028116	8.31339485802499	8.29327829408799	8.31052160501907	8.34577847256329	8.38546218113672	8.32861159643829	8.28227796973002	8.32089829642654	8.23282128249989	8.31130400681476	8.32803018929830	8.22465333158134	8.25545190259874	8.60285665802708	8.27188795645943	8.34588674871824	8.36547573935200	8.27251536289316	8.30798746086635	8.39635664193347	8.36170583141244	8.35619039125348	8.31138165364731	8.37120457339652	8.32328811550339
RER1	11.79900507987889	11.90887560485038	11.91876269096543	11.96728944947176	11.95675447139089	12.06149727194047	11.93778370189673	12.09828710995738	11.94211952683975	12.00192252895162	12.05449860678639	12.26337361176597	11.82913186027778	12.00223367971111	11.78237725637420	11.92397056903602	11.32058872293268	12.10977449845857	12.05875783953389	11.89093619074406	12.09937673515271	11.99100755004704	11.91410314139957	12.11279514403575	11.93421613712695	11.80231068938994	12.00543290681432	11.90007849489218	12.00198445585536	11.96497383463136	11.75389614848305	11.56339618860164	11.98893579988165	11.96834016911855	12.04336506469295	12.20769287871547	12.20927882446521	11.83361005160383	12.37529759345839	11.99647937467048	12.13645543481075	12.34483032012820	12.39554601237211	11.96364349770818	12.15072267996932	12.08580932233868	11.96396062698203	12.36928788240158	11.98325760083383
CHD4	11.43650204176935	11.54485639916709	11.60164261231860	11.56183111941750	11.43725619187355	11.57514689337345	11.35894397022697	11.58380659303919	11.53665637229291	11.43248364320113	11.68260148976554	11.51294349116057	11.46106949523569	11.45869328763014	11.25967902764668	11.40130743221103	11.18576982029806	11.50095111957822	11.41350000777876	11.48988795729373	11.54013554878921	11.39066710964953	11.33759817678122	11.47777293590762	11.42379500960129	11.28341426761658	11.58044860335344	11.49382363638903	11.50675691577392	11.41709035220444	11.34721950909687	11.15515478756133	11.33362247171311	11.32646622986021	11.43302813095118	11.54982430579011	11.50648651012608	11.26342701670602	11.37203570743822	11.45851766735884	11.61248571861231	11.57599764732939	11.53355902040738	11.51543200058460	11.50113071060577	11.53084748316219	11.37192677440351	11.56191365301587	11.51616528742649
DNAJB4	7.59938686460091	7.63612724097552	7.68083832621930	7.67319448462315	7.69063719443124	7.63884558741990	7.61010901533593	7.87852881436221	7.64861895384863	7.73788511974759	7.65254317737280	7.65580817858952	7.66932443961153	7.60729524642214	7.54207275097994	7.59849249824087	7.55051902080824	7.62439865337548	7.64402650640640	7.62892034780559	7.66111944171920	7.61307309001213	7.58962451522590	7.78081089399902	7.57201867273413	7.55651469257331	7.61312936013680	7.68561921328231	7.59911130682058	7.64494804089844	7.55641764687124	7.50688485148946	7.47002738672081	7.58604524946619	7.57362134203035	7.63170764882429	7.68169279903247	7.71652455962068	7.55132710314841	7.58790468756697	7.69803061967111	7.66017170143436	7.67680105184397	7.62123909182448	7.68219193156942	7.63644281052633	7.76466047104373	7.59990950627577	7.68677011571833
ESM1	7.29078959693982	7.25491771774306	7.28574394924301	7.34531331150592	7.28606656212617	7.37121022253965	7.23314813555393	7.40041477067382	7.34101645523867	7.26911185803375	7.32678238244192	7.24230973197507	7.29325520589880	7.35573704440771	7.21930245382535	7.30061403723514	7.10232114502621	7.29332625059464	7.23661316616726	7.30264578435856	7.37498164686257	7.16540635974444	7.20250474478924	7.30650088554602	7.26538441843936	7.21531825226567	7.38116517799735	7.33274238166110	7.34034392345245	7.29245688523658	7.23153924645963	7.10504718965831	7.30121533350261	7.21628345988056	7.33827171516925	7.32146827950671	7.34744742101114	7.22629141748166	7.24740128093467	7.19211930008658	7.48149270710350	7.34271595230510	7.46675653897313	7.44606401508768	7.36573960096348	7.34568539389748	7.30790386039002	7.25405754090958	7.32144808592553
AKR1C4	8.13349297646795	8.09000591424564	8.14418006100120	8.30212413546971	8.14278070031543	8.24264484635565	8.09075866323486	8.13033364692174	8.25109987558261	8.11616478377657	8.22320376396392	8.10575858373590	8.11809839037521	8.24133151771728	8.31244486491832	8.22568451741395	7.82457660107113	8.45616556673713	8.24086825235702	8.20586968396103	8.57373465574459	8.27006530860338	8.11484822602231	8.14774152970356	8.13521718540752	8.07295678485716	8.23970240024468	8.12654945036993	8.19658309688042	8.20745824511622	8.12711454409127	8.00279853177908	8.21054308382271	8.08141301225420	8.22511966026275	8.08175279003071	11.87497206538402	7.98790958731073	8.38793706394979	8.03253233874557	8.23920602427272	8.55385949174530	8.19038047621965	8.27227871386586	8.31272769475170	8.12351363855114	8.13566411641531	8.16579667351920	8.16222907072548
PTPN21	8.63214953911687	8.62321385355972	8.53748215410806	8.56767664028114	8.57818305764008	8.56475607671777	8.63857210809257	8.42159221867084	8.53169717468208	8.52438861357099	8.56685479486811	8.52431812023317	8.51932372265519	8.49255438943078	8.55760644840936	8.61976124957303	8.58454306679707	8.58835838631506	8.49761850709569	8.56665634637015	8.58534236614218	8.37222410705442	8.66386082518981	8.53647695383111	8.53255718596864	8.67665191234149	8.53616687444031	8.58379440272025	8.54753893747182	8.57288703886492	8.60459583666319	8.46294600653987	8.45934977826897	8.42486917548288	8.50518132241159	8.50768548960719	8.50146102327501	8.64390182017994	8.47576770846310	8.50955716456761	8.49943870788835	8.45675954486235	8.33586107409711	8.49798965882552	8.56541019181500	8.50202573604858	8.49257619525507	8.58925798293774	8.55092158098485
KRR1	7.71645687726144	7.72112655394098	7.78759690816132	7.76222623493579	7.72846175078230	7.74617839178108	7.70451993946787	8.08569374510792	7.82046671547142	7.78483490275192	7.72633541005390	7.68220915437505	7.70557361412020	7.75689151422306	7.60749950318174	7.71635388865166	7.56450722869805	7.73326882213933	7.68073039801543	7.72581908831075	7.79793851300413	7.68276146164872	7.66240964993164	7.67549054517607	7.69245139983220	7.66181209774467	7.77399076179161	7.71818746982554	8.00340847297445	7.72072681976454	7.67650936402320	7.58833336667191	7.67074484959831	7.84718011981031	7.80689888331711	7.76912568575542	8.08828591285125	7.69342243125598	7.68341827713987	7.93511384553499	7.96447761322100	7.85639908818221	7.77841769751793	8.46461036074930	7.77850181878880	8.08907455335733	7.80102132131028	7.70596424085357	7.89838086680999
BTN3A2	8.65947064041518	8.60890474429663	8.82209919141996	8.71902610012254	9.02323059733603	8.79223769151848	8.52284881086111	8.42819906574471	8.75770753254333	8.59377768767220	8.99364461247764	8.50639677594140	8.73153781101468	8.77263680151287	8.81240752234649	8.69064373266855	8.51806289601911	8.64656421635524	8.56965497554750	8.65273116965158	8.68434813267016	8.51995787813965	8.65810022895850	9.08516191241295	8.62111066535580	8.53555397211612	8.65825248512353	8.61135493377592	8.64745211711371	8.67172578384624	8.68301361723742	8.53950937199406	8.73858596543062	8.74889326375728	8.53372151304757	8.76918293466226	8.72215722151847	8.57195203747339	8.70222127642108	8.64735499091653	8.90315149832572	9.04252924746623	8.87568395903491	8.73924037415224	8.82196309874949	8.52073345302156	8.53956719303756	8.61396473877813	8.77789350352115
BTN3A1	9.73639072494206	9.63776338223283	9.72650377371907	9.79879672227209	9.78285420988434	9.74814137368822	9.61102159191652	9.85899455610276	9.77457691036799	9.61612396501791	9.75559963128129	9.68632920451354	9.65338802470983	9.83552375772157	10.24058597904695	9.80197371570211	9.67827338945535	9.75878045677399	9.71228970124662	9.68883469119750	9.80524641078632	9.83435576697309	9.84713163752914	9.81380609260147	9.78689114436082	9.62887691302061	9.72526578814493	9.72374270041896	9.70961186706120	9.75620658313597	9.77830226259307	9.86515635000847	9.90607805811079	9.78121388089109	9.71235697564084	9.83437395489514	9.61627887123211	9.52588285260855	9.93703750915825	9.56296365847649	9.77564344627047	9.75613940347855	9.67906461812722	9.76817467769905	9.80364479052187	9.64563847544448	9.60762204038829	9.71246101112223	9.71156873097903
FOXN3	9.01145802224932	9.17872190190506	9.17587761413110	9.02185552810596	9.04601644310462	9.36142289037301	8.95307425480415	8.60061667747786	8.99891913568183	8.95641450151166	9.16247625267243	8.98019461912578	9.04981745056485	9.11026795747203	8.86616662777537	8.91715702018487	8.59092781558860	8.94095568820077	8.88793300176656	8.96070017734684	8.99762054633191	8.91765052852200	8.87383518492747	9.04068941649740	8.93484349838183	8.90192532328055	9.06360226461654	9.09035329571285	9.09114079788817	8.93511399621477	8.89317284095019	8.64730879666270	8.84559156724648	9.21832618342713	9.09273636102932	9.09310659156392	8.96161464883220	8.77921959996842	8.88412483949293	8.93731455571445	9.03642908561974	8.92276915022960	9.11997109578475	9.00001515090828	8.99085281032302	9.09056670899022	8.88944309355757	9.89509021929418	8.96979485346592
BTN2A1	9.36071404741984	9.38705780102875	9.55665192877128	9.49315977602350	9.56032425423905	9.51933213834322	9.29416560358463	9.27520701100467	9.47817061899713	9.32462375119294	9.48806355179790	9.50910639595417	9.38206400946466	9.43826685623418	9.88444906623737	9.43734089725125	9.08540061162213	9.45068833003131	9.50001818081628	9.37047191045897	9.51190256222794	9.50477936629778	9.49973577669745	9.62200426943318	9.50813973340150	9.26758896323825	9.54556996923234	9.47973262132013	9.53414332295251	9.48103929343968	9.33423770615906	9.35892223870166	9.46022740714334	9.43903832794722	9.46578869509376	9.46554849740339	9.39409975393801	9.07314103665003	9.56471665667116	9.31831056544997	9.50164374831821	9.44643900761115	9.40958551833341	9.48411378129749	9.43633163330395	9.51007106840081	9.32905328143279	9.50770279140861	9.44495892357548
CHGA	10.31301247441389	10.27622518109508	10.32386799283613	10.43573910603244	10.31265514379171	10.42651978969066	10.28466527343833	10.30753138435538	10.39476456441572	10.26184542601217	10.37560146129527	10.34896411112227	10.32816631139863	10.39059102882796	10.41647455705769	10.40800181738113	10.15730519254059	10.35290934700886	10.44451286813944	10.36878908761367	10.39838901163011	10.33318560930995	10.32579458337158	10.38857268998668	10.42607983857439	10.24843266173468	10.40318157785103	10.36496802888661	10.34020797317027	10.39979164831625	10.27507996919460	10.19629971185786	10.46989480081360	10.41090820578867	10.39435780704069	10.38931761276626	10.61914365116420	10.16445059937602	10.35977538840209	10.32375694162490	10.39798320229063	10.33453601813487	10.27927218379286	10.34168215590464	10.43018069333737	10.36803101844608	10.36749173230528	10.52402913054239	10.38040648908062
CDC42EP1	11.46070932782746	11.28395948522878	11.26482837862958	11.41986473240980	11.28682402019968	11.28090192901241	11.49005774593295	11.20928777836107	11.35357622685857	11.43534024844931	11.26444689848329	11.32751725342177	11.25846328821998	11.31135833720765	11.32727595034864	11.34357735220340	11.43198953652705	11.32799193182802	11.32617493851396	11.50185767112049	11.38015692512937	11.38674224168755	11.30703512048872	11.40074051126391	11.40064606121687	11.33901259880073	11.35365808566610	11.30030950743421	11.30796873754229	11.54100205926792	11.37660909292226	11.37669570658147	11.39998646045524	11.20750292702028	11.47500437001223	11.44756195693133	11.31183364522062	11.41021462523918	11.50858215358921	11.18474053776044	11.26408713696369	11.37193451274066	11.34994274570970	11.35752849432522	11.36822184882372	11.21773179491474	11.34921714041040	11.39672676163475	11.29143613433699
PWP1	9.75372306103872	9.87479535824007	9.85141864373490	9.79854467242176	9.75918262516829	9.91788547747421	9.75258529834704	9.96536056453064	9.93492142023612	9.99474793805580	9.84223061084372	10.23090870595127	9.82854492613131	10.02310987506164	9.62606237671877	9.77715349950516	9.57052564229978	9.66139789365383	9.72476429741238	9.85369930880023	9.91399770302043	9.64421921297723	9.70830193238817	9.86068295106094	9.75037547165619	9.74419970275454	10.00232026896779	9.91090156900003	9.84198603171857	9.86384153445948	9.74378962872754	9.65250212076803	9.86679611356450	9.96794360775924	9.91722982841189	9.94233421859498	10.38179482863747	9.69029935653628	9.84683162775940	10.09666863600083	10.27405738358715	9.99275165225436	10.02198723763310	10.37119433138090	9.95647871178948	10.05533717855803	9.95380334781457	9.81631019682089	10.08225182100670
CHGB	7.49055655800033	7.45523134402261	7.46350668950272	7.52363195086033	7.47192738101815	7.49444437167286	7.41762001202059	7.50853696388652	7.50655848707540	7.44849967234970	7.50447759986789	7.43335150264481	7.47622814922551	7.49300370557271	7.42360821493429	7.46071899662534	7.28812979197857	7.50214720071452	7.43354137084698	7.46782929577685	7.52975755825699	7.38161580207749	7.37293180854549	7.46449382222684	7.47219583724271	7.74182853501934	7.48766626608879	7.49718852283522	7.47474574838179	7.44807687285211	7.41601635997902	7.29618398607976	7.44696758518613	7.46792216117915	7.47769481212022	7.48229227168159	7.86188311550799	7.42165893154036	7.46539303064679	7.43763000869950	7.60084624794279	7.52353476900140	7.54960969619136	7.60345718005121	7.51789041718035	7.50880737083264	7.56037376685446	7.50985609994868	7.58655608807987
CDC37	11.81738400859385	11.84736618251149	12.04289706093400	11.85559908819682	11.85418670341140	11.89547325563897	11.72897589958991	11.85503856291114	11.85480398256623	11.98120219670291	11.83188136515128	11.95113599229828	11.71372484387610	12.08879487027739	11.52115840457082	11.74744330276206	11.32127030747417	11.72667817163455	11.76408659143511	11.85345287524705	11.86155237170423	11.80550245025071	11.72084848314386	11.94300741645284	11.80425875120494	11.67717735249127	11.92772051198909	11.92745160062635	11.83747423577644	11.75452976670488	11.74392389921523	11.38640176311598	11.77045779013841	11.85500054674328	11.91245837151456	11.77896881321135	11.94254389742060	11.43160974631243	11.70386857199531	11.88019603274157	11.87199452788158	12.05234173663709	12.00022589944525	12.12232065244733	11.88152961101919	11.94149732455253	12.00601837351387	11.86748016609071	11.92304968917890
DMC1	7.20891434763247	7.24810650295444	7.28208228343473	7.28445398607336	7.25871154572550	7.30533187860453	7.22281141503674	7.30507213312490	7.27595602349749	7.27959759266303	7.25534522592782	7.27304998395671	7.19259794743699	7.27686086415756	7.26268234439007	7.22966542355680	7.09942589633428	7.27240844110679	7.21539295464552	7.26894954025163	7.31968108940528	7.15214386829441	7.16419611650961	7.28580147360919	7.25268436166844	7.18616489083668	7.28080666576582	7.27839597763420	7.25673143109356	7.27138532034910	7.19477340648400	7.13498098755119	7.27451392482478	7.22271942554940	7.23714849167505	7.24273842767527	7.31740492979614	7.19258345167008	7.24957360755242	7.26477604711532	7.37629785482001	7.29034198661303	7.31723934016839	7.38014995074549	7.29536399522525	7.33665382734589	7.28314810897964	7.27615077872997	7.30562877022968
PLA2G16	9.27056747586082	9.29482895584427	9.75487270372700	9.39297512569131	9.64737751658446	9.50161738077343	9.29216726777581	9.16712553528951	9.33695468780229	9.12540611778078	9.49108044378787	10.32777627068754	9.29615122061363	9.61547602618059	9.19459830852837	9.35139192351923	8.90563083261490	9.53063398747949	9.47177981848403	9.35947216390803	9.47343490574720	9.59548810135469	9.29996756497190	9.62292912182568	9.31126089954832	9.21317621643128	9.66001538760088	9.19790236378194	9.34004675412876	9.29464538641375	9.21218642103577	9.09422337331906	9.39382669509677	10.14143682142342	9.52253627275699	9.54646945413710	9.43778142111143	9.29838340363276	9.61391683263726	9.56837260929796	10.07518896848768	9.54333050357005	9.99172081342982	9.63789652314572	9.40863672978079	9.39131550503977	9.36562855495373	9.48154137292348	9.42478172234034
GLMN	7.52061281383110	7.58175958161742	7.57834346397182	7.63443587139392	7.56828720482019	7.60410727464222	7.60315676315694	7.57696210952737	7.59554282869701	7.63318885803680	7.59765437383471	7.59297790105711	7.53458877814757	7.61925184840941	7.65624783733406	7.57928384847055	7.40089253484341	7.59719735745864	7.63439638147277	7.59617256444361	7.64452443380494	7.63849076281687	7.45061609471814	7.52814118852618	7.58299215425296	7.51857440329886	7.59882069999205	7.58993906781863	7.56023160830177	7.62374791685580	7.51131829886786	7.47370104296243	7.61096525273229	7.60998092574375	7.57103206815445	7.59492581170891	7.62186837337015	7.58997817462255	7.56691389186781	7.54442462351307	7.67385608013946	7.64453812670542	7.61953993200054	7.64160235169006	7.62688063652862	7.58988578038053	7.58797489658955	7.54585058933598	7.60261481310027
CORO1A	10.21196572894844	10.28740769065831	10.36582630660509	10.14489032365527	10.00418692707606	10.14047970843291	9.96318110059394	9.88140759468305	10.05371971844379	10.00327242479848	10.11339360816621	10.13891451762820	10.04461388381531	10.15840592618011	10.32588017057995	10.24236187289705	10.07329173652980	10.22077672862349	10.06922300662120	10.14978155916561	10.33994557494239	10.20190137311995	9.90748218815536	9.97566750411565	10.34598372122680	9.97559181977902	10.04626200647754	10.22982506996512	10.16659723106123	10.21769431114315	10.06160216940336	10.21229198440392	10.07894157576723	9.99086921674802	10.12173970665459	9.94918682782922	9.95389377662293	10.03268660571240	10.17432751299087	9.87183148520928	10.31403643033698	10.22079696237076	10.09117467306902	10.00435966278530	10.31834330661318	9.98774944156382	9.88421798650179	10.10503112909813	10.51129260418843
CHI3L1	10.70524544755100	10.22708703765853	10.24982219096101	10.65498097545124	10.06523457645049	10.02767875151020	9.77583145338584	11.13356520039367	13.22098122889319	10.23539418012344	10.16346286257964	9.84842136826355	10.05113980006075	9.92977543244927	9.95868586205711	10.17865860718307	9.51972464879720	10.22385626255040	10.02274840998025	11.21260978326999	10.59909786357227	9.78872596734369	10.25166264284208	9.81985903024542	9.90404869984148	9.76352899496282	11.04544593014601	9.95030593101450	10.07063940033520	10.76483997281654	9.89003214963777	9.66053365327320	9.93797403693615	9.89835990066964	10.01553116977701	9.84737863956924	9.76202270412982	9.83755731421880	10.11211624348588	9.77492350657307	10.36161826655131	10.40619811157792	11.18008835789574	10.33838425029298	10.56126738060660	9.79777877013249	9.92323372707569	9.96282714501089	10.28864997494650
FSTL1	11.17757216129460	11.31346083103007	11.25125832270609	11.00545265719312	11.37399768902790	11.69085896849225	10.97697044237158	10.95480759207650	10.94403608797384	10.87760796631292	11.39571320678071	10.93636386283439	11.11387298738106	11.07288067784843	10.69775829472168	10.98104712601186	10.82247076068852	10.93003515162941	10.93006086983555	10.97379342649074	10.94963911074725	11.02374457731633	10.81788267330661	10.88218996931082	10.89333621330310	11.10650473970222	11.07963376341746	10.96879923140003	11.02091914138423	10.94124677712196	10.92636319142484	10.84790166262983	10.89392523511941	10.79908544401965	10.88184946287643	10.92274540549580	10.78478682130016	10.96947083323237	11.10109261103804	10.75178704793407	10.85846809476002	11.33214341402428	10.88735106464413	10.83394023457569	10.98285719403421	10.67102660046683	11.03590936287912	10.83169652682059	11.05355014924551
PSIP1	8.25079212838769	8.43978973713574	8.42752644667024	8.59045700552960	8.13841528059351	8.52419944426737	8.06293021098300	9.19714547539345	8.32692619107521	8.42288615644326	8.43851945173055	8.21113710473463	8.27846256821312	8.63674286707167	7.95446123154911	8.13831694410207	7.97116648796155	8.15211799701835	8.11470294822023	8.25718542720531	8.33435638101903	7.99186497930611	7.94442031773845	8.38564457254103	8.14316039457865	8.09877066948740	8.39293019876403	8.45845362751684	8.38133986255943	8.26421648277136	8.10232445115967	7.99176107750000	8.12579661297849	9.68581747721180	8.36218986743427	8.55064478082523	8.46278153507137	8.08207938760754	8.14870373797795	8.63768198115562	9.75735231838422	8.33041860501769	8.37332665129619	8.31338046603734	8.33511399606401	8.26951601688920	8.13279185610574	8.21670957948691	8.49969052601558
CHI3L2	10.40239647544836	10.29890604124718	10.30638525144638	10.62397178355686	10.37191660415933	10.47450758077605	10.43380194964060	10.20928528596547	10.33670199832960	10.19244941039686	10.28362558379714	10.40520862669998	10.76039659048759	10.78739073280287	10.96229765334181	10.40831768561055	10.43133218796123	10.41678533748708	10.49849197987390	10.62160720902559	10.46746784239656	10.24658064520031	10.45442356263787	10.24665931980821	10.42820501228599	10.32017683319123	10.33563109744526	10.17774274973537	10.66065282765703	10.40927155969591	10.52346921336581	10.52954671297276	10.43598777314500	10.32480945141383	10.36460022813064	10.20006799966365	10.37903908638613	10.50848008801750	10.52812142030666	10.22351122277472	10.53138118857826	10.51935734009522	10.63239658018507	10.36924228411702	10.41623876159424	10.38562369662692	10.35690975013384	10.48736286640123	10.40647675240638
CHIT1	10.08701362863364	10.05312217244303	9.83463810909426	10.22742531262575	10.21051170277469	10.64640895328212	9.79531420220931	10.06902635146458	10.00966246534921	10.35534832782371	10.04571676317017	10.03297655950304	10.54663642049470	9.80842729681961	9.74368674301153	10.25583647129494	10.20461323761497	10.31821853616185	9.97690691366426	9.86493727287368	9.99873041426090	9.96295227309438	10.14806861023335	10.21938270455602	9.86543783624456	10.14366611131469	10.57676411986047	9.99986721087526	10.17175334652325	10.07172772605967	9.90553186023564	9.79926207401764	9.92520781313361	9.93569772975127	9.91648166429549	9.98945967862857	10.01408274820569	10.37661259202746	9.99016411501305	10.11435916034466	9.89749320211552	9.80070592272749	10.06494889822908	9.88293345867458	9.87239107928103	10.15154036283293	9.98309879636609	10.22349462881630	9.75108899089604
MAP4K5	7.61524159931219	7.63794740037217	7.77295865411251	7.64726120960597	7.72334875589959	7.78411584169341	7.55212794907274	7.82301466360501	7.67286447414300	7.58017738901512	7.65878457504168	7.56831402274763	7.60699721538854	7.69046032905508	7.48801814242973	7.59467337862397	7.49664882500250	7.55165438486948	7.55512455239118	7.63327878569775	7.64018074111784	7.56025723105851	7.48353385104979	7.56140900644759	7.58017261805597	7.52178322544415	7.67560810036615	7.69963098791642	7.64377778188430	7.58773386050080	7.54683699808662	7.45787095198864	7.58909774566578	7.59404611688448	7.62051825396518	7.52382148279608	7.80790859963361	7.58290909772932	7.57299690704618	7.70425811876900	7.75850974589569	7.86967723000379	7.83875050862996	7.82331495951570	7.66356262559827	7.72010914991309	7.68194768593959	7.58479443673714	7.65292694049111
MAP4K1	10.00547549355219	9.91238526691948	9.98412673090752	9.91781696056333	9.84892787410021	9.89686795742673	9.86856061287556	9.99507664261278	9.89583714215332	9.90502326846204	9.89725395751257	9.83362284588987	9.90567628680383	9.87012870450207	9.72753990782767	9.84395243825927	9.96442583095310	9.85043463095469	9.79656989707768	9.85333501606365	9.90665432603830	9.76815251711386	9.75967823808184	9.72971723619228	9.87143454435194	9.83372168544311	9.74598802392313	9.90152593872353	9.91050200444437	9.79322924508808	9.77337422041022	9.85962793648479	9.70522648469560	9.69235515877157	9.82584012514751	9.73040250035408	9.74782791751255	9.95484044542323	9.75136663818170	9.79637383454993	9.92454731717807	9.80525170887738	9.80533122060194	9.67436464218766	9.91084375531513	9.72174330175113	9.78160942971338	9.80930113095502	9.94245056977284
CHKA	9.94202479385968	10.22032961060449	10.12356153586352	10.26105876106342	10.12951059040409	10.03839625885165	10.02405447085683	10.39273906339981	10.03301762261746	10.02851295758727	10.15592656264777	10.16644009811280	9.90621409437763	10.12853244096191	10.26221880867043	10.09093125928326	10.04620166658938	10.16454322905087	10.26275064438188	10.04262921736947	10.14905242902651	10.23284155414494	10.34738613783037	9.95389512124948	10.07346278748588	10.04006361722117	10.11166139429117	9.97506317840665	10.25422066433309	10.11738062811204	10.08803072124239	10.12781525849147	9.96021128987889	9.99930648322175	10.18046731689055	9.95793746419648	10.29418982362168	10.20431682385866	10.07111187088304	10.15887481259238	10.19578383748802	10.06733744428461	10.09019380953811	10.06309556726311	10.08909252690207	10.39913645928417	9.97702870882642	10.22126963433874	10.11294768361271
CHKB	11.74685982524583	11.73300869791880	11.75534363972707	11.83332009883284	11.69830353536972	11.85658711483561	11.70626850695820	11.78073554885689	11.68306314282204	11.70582220258388	11.70913972043224	11.72192020573830	11.80959827408836	11.74489847147885	11.65913865041355	11.69823770442355	11.47702880247806	11.76899185111153	11.73748785133893	11.72248952711293	11.81617013179905	11.75723777442931	11.87995735017775	11.80678233503862	11.76960775928148	11.61699004586379	11.78022228827941	11.69874509628055	11.76492740400175	11.73398569867086	11.67484582829716	11.50833519865391	11.71563165527522	11.69417927151296	11.82767732654778	11.74905039356199	11.76518388186702	11.64832957012238	11.68034088290433	11.72626533687385	11.73088245131475	11.79664536397485	11.92377185675755	11.92993522042982	11.81113180355226	11.78294553484914	11.82397355236559	11.68432133893831	11.78786188352815
CHM	7.92016184400711	7.86873300182874	7.88011579018451	7.88654047646612	7.83602345468288	7.92980322365358	7.92109430134519	7.79582011467746	7.89371496261042	7.85399319394581	7.89232698688510	7.84344316986102	7.83376578657458	7.93635089298433	7.97688348380006	7.91758656759949	7.88294734430920	7.93908204813452	7.83830491002022	7.94391413237516	7.95481570340309	7.77912312747186	7.90430590951903	7.87725434903098	7.92573874641837	7.92293201265307	7.92342124390698	7.94960334955450	7.90783747539365	7.90448266870385	7.88854397021861	7.79681106875748	7.83124892837552	7.86203063512419	7.89557003126021	7.86387557241529	7.92711669100539	7.90796036143270	7.85083613298976	7.85078079246029	7.85127101348428	7.82410140964918	7.85880339467738	7.86108965678949	7.96412005527735	7.88891786531293	7.91691669514425	7.95924137797932	7.93778403495466
AKAP13	8.83886816678120	8.89355031413070	8.76471375319092	8.96069044507818	8.90074800291585	8.82862933165734	8.80799361182803	9.04019298006241	8.91649545228165	8.77370172505492	8.99771341795435	8.94950761155203	8.84747672715946	8.93699129500824	8.79052748274374	8.93048633088656	8.64111868726430	8.91448133618024	8.95083297252989	8.86178895431132	8.97064555590734	9.05826869060386	8.95842062806795	8.95066748750491	8.89247499079846	8.80309874388961	8.90800507889508	8.80136185715171	8.82841960692274	8.85963062648928	8.78199940443752	8.78157433532204	8.90592796342499	8.87831590529518	8.93487796688098	9.09775932655918	8.98833809466350	8.83201672227710	9.06449726939537	9.01739354000332	9.11360316189385	9.14737554528108	8.98542474582610	9.08875103780429	8.91450075129386	8.89225968914936	9.11357251032646	8.88318012171575	8.95489479428134
AKAP10	7.89947097103290	7.89561975222829	7.97355512748074	7.96915632426653	7.93412876432162	8.00794626860988	7.86432356499810	8.46137680864469	7.91242412471213	7.92506528705395	7.93377425065812	7.98610980694590	7.90683399298870	7.97141892678247	7.77807214120990	7.87936642540474	7.71538947375342	7.88672044039066	7.94779678517632	7.95428191510424	8.03716057325260	7.85004740263272	7.86063279784192	7.86444238807865	7.86864689537750	7.84675634620159	8.00178899998946	8.01887061031026	7.97367954177230	7.94521317660146	7.86713587133858	7.78325329759035	7.85301946510605	7.86331590939385	8.09490618964635	7.90833716548689	7.93763825116249	7.87170084255934	7.80222878581068	7.87345317062615	7.98769399787979	7.92519751962283	8.01335121705691	8.08026345360109	7.90414975501237	8.04092260458012	7.88006260964247	7.96505935342548	7.89951701462615
CHML	7.73892146769663	7.67931977989311	7.73252815222523	7.80095281182219	7.70635400112852	7.83268082793413	7.62222741511266	7.71369954778957	7.74371289549834	7.70485299633449	7.75782401080275	7.72499812920284	7.74643278192710	7.79967523954483	7.64031285036608	7.66581912760788	7.48221385380727	7.65713354523978	7.72268679279313	7.73710402901674	7.85263230505729	7.66112047000097	7.64553507703654	7.72953533344054	7.65350652181880	7.71430066131599	7.83477669112487	7.74427154575743	7.70890876090595	7.73836363684121	7.60955759485319	7.51198635788993	7.68484065303951	7.68406167530200	7.81534987251540	7.71989620948510	7.76095340397805	7.59536615526507	7.67069162879366	7.80774749155381	7.73541053260501	7.71020965496142	7.79220893660742	7.92258419872584	7.82263568132537	7.73761166933873	7.80599197707329	7.83935167543541	7.70991049159504
MRPL3	9.94156299972182	10.20318077893909	10.47321646771512	10.33350154441624	9.95891044773107	10.62338478177789	9.85219931850994	10.89790685054305	10.22753069989267	10.08354545996007	10.38408634422447	10.14218135434633	10.00273738357007	10.42560388279049	9.61422230167584	9.92089652247398	9.33463863204473	9.80294018010619	9.87132050816428	10.12729019010694	10.20589537961862	9.73391779881350	9.63297340077537	9.91040166726635	9.89734389732032	9.83373675896055	10.17919617569743	10.49327414401371	9.97697683825829	10.01851002768003	9.88234471327246	9.50607327717180	10.23965013941586	10.56912186599725	10.00824292084445	10.09113942242919	11.20342999601900	9.59171359629546	9.88628988569007	10.24026390928677	10.70825186933918	10.26798122655836	10.48801119512314	11.28933427859730	10.17240285095536	10.02650430595891	10.42287670683037	9.89763873384239	10.71742681170490
RPL35	13.83898284097742	13.85280400301688	13.93783790539756	14.02921970330343	13.77456883690156	13.92629527608950	13.61452616019585	14.11488417758191	13.91552311231346	14.13704515508153	13.90173849458807	13.92501024887240	13.78010109352430	14.03512861164734	13.71375384437714	13.81945029031612	13.13574881998558	13.87329671555600	13.73695199586553	14.02080750516327	13.99815481520267	13.80941112618508	13.74042245772654	13.73604033150974	14.02155286918467	13.83343443183714	13.89853070370421	14.19201263445855	13.91846421336391	13.93691333558989	13.85187590581303	13.31036025518996	13.86669683928963	14.02015846206857	14.03404153290820	14.02517782946443	14.13943778494857	13.51973419656775	13.66501205826308	14.35394698139791	14.00109336285703	14.07631206096748	14.09667978558080	14.21093484459901	14.01379511217144	14.10741291748449	13.85049260503291	13.90032483119504	13.97782835213653
CHN1	8.08192341558500	8.02727956945159	8.37929061036746	8.05701775790871	7.99794137615468	8.25346108941106	7.95057681800388	7.85687104470949	8.15813306189364	8.05975849962186	8.14458208098923	8.05644287104181	8.08497480654693	8.20593341220902	7.83477516859017	7.97832094493323	7.77518472492910	7.98426925392376	7.95998841087584	7.99107701149931	8.05661391071759	8.04830970135078	7.91600038382465	8.05664807788101	8.02432124073803	8.02111459165471	8.16397135308731	8.38025448564037	7.96220701858410	7.98588023370819	7.88968789853046	7.83356029106156	8.02681308742750	8.49167881319740	8.01690295136052	8.35166004777425	8.10447125372030	7.87940938635711	8.04680236839420	8.07856198357096	8.30376087072627	8.31358830061517	8.26187468913792	8.34887406501230	8.10334812826251	8.07135270261405	8.19172776496936	7.99039614839824	8.24052349049959
CHN2	8.86008235771169	8.86256498022112	8.94423341042249	8.95167496447796	8.89637497121499	8.93272158195282	8.87495843467841	8.84372438499447	8.93957205241688	8.86321135850448	9.07241548944243	8.89232817786720	8.87772860721679	9.02414927768545	8.99401608345558	8.88871719267776	8.78704312937183	8.89892360222414	8.97336015401814	8.90197328510100	8.93463358495896	8.82593377594312	8.87140172919277	8.84428951274588	8.89638190643267	8.83005964846780	8.92626505211034	8.89723407418861	8.86812848058522	8.90080569636183	8.82841541696162	8.75500336775429	8.92234019529234	9.19617662260889	8.90370922972189	8.76503974821960	9.19268089689336	8.78335249486630	8.81040635181407	8.88784494822578	8.94166608896573	8.83039962656090	8.90753871809998	8.79516803094097	8.93911517270552	8.84924477200928	8.85492052288314	8.90680561644405	8.84045382735732
GPR176	9.02685471297044	9.07512630650265	9.05442809512620	9.14954816635396	9.08619630673187	9.09703854669084	8.98720823535597	9.11240664424424	9.12125488690420	9.00035525823269	9.08613207534863	9.04134191439850	9.07716767308375	9.11533215344352	9.18158779839669	9.10425655148428	8.99291104927080	9.14014706467177	9.14133959183449	9.11639273854080	9.18818504477075	9.57711524855900	9.29148994888984	9.13308660030176	9.15384549164646	9.00144257120900	9.15423527815945	9.11562592862757	9.04072891147010	9.18251702351345	9.04584289799474	9.10720441851685	9.10655740290268	9.18770178837290	9.11884188591661	9.02651461055063	9.10009895834743	9.02124495342261	9.17858226940487	9.18722163062409	9.17298677806782	9.15395016276463	9.13930631268848	9.24241756727102	9.16285370997291	9.06495081665785	9.11260401086903	9.08615387000651	9.11283035754794
SLC6A14	8.46915349407066	8.44838797085811	8.79497152779235	8.50638055803262	8.61046387903117	8.46041266036485	8.41779116343668	8.52021812476044	8.59051606244899	8.43236987487208	8.43595151596940	9.05317399331330	8.45588026564745	9.04644754827099	8.50329735693216	8.53879452604367	8.30426838175183	8.51497157123218	8.46787960945515	8.49272953166032	8.76238219394199	8.49996414341214	8.40758715378251	8.35169713693235	8.53199165986903	8.40630036801316	8.48789673062166	10.77909987131267	8.46345742968809	8.54221097693773	8.47109340217925	8.73516252980761	8.79435615159548	8.39151165635054	8.50036132307499	8.54049584815762	8.37828894268398	8.39732708965103	8.59428544098382	8.33956120712786	8.59095449762215	8.66182201446990	8.49035737629789	8.73566373320948	8.61205942515141	8.38891562306002	8.48631261001145	8.48016402428826	8.47950805965012
FILIP1L	8.85407664241546	8.89559845020199	9.02712741733662	9.23625955393217	8.88157867321360	10.32156980093835	8.69878747080917	8.75285128343454	8.81972740397809	8.97371166641188	8.98046059230611	9.11085139281825	9.05313482020219	9.00075015483762	8.51822327400092	8.60894781342349	8.43763463935843	8.65020927486785	8.78300985507393	8.69174883210950	8.79664875386314	8.76137847534033	8.66008566727398	8.89219281255963	8.74069095557355	8.74555219723496	9.12642575475435	8.70681652203631	8.77600871214140	8.75930986752238	8.64559469096953	8.40498618288230	9.35817295873290	8.67340057373388	8.88092408424161	8.57640857727039	8.95491544135111	8.46978516198352	8.71946752889498	8.48461706834703	8.82963369855444	8.90655423164248	8.69263997007276	8.84832316041332	8.98653464885260	8.44701164221193	8.64602753106195	8.96440324669326	8.67561177977561
AC012652.1	7.93255570742595	7.90415379452551	7.91247342777128	8.02209668684658	7.96457939565977	7.96607475240240	7.94903433489696	7.85326338305621	7.99901457601052	7.93697164863754	8.07795471281682	7.99241305839533	7.96699815970217	8.04672104393427	7.88759244370370	7.99141271351483	7.80730007366293	7.95724534111304	7.93673205694655	8.01340583841102	8.06816257314904	7.90533556643356	8.02747453868734	8.04786831650451	8.05494993214952	7.84534338141458	7.95219685976531	8.01710460822424	7.98740902092729	7.99772231981717	7.92040414347509	7.88029646800158	8.14086841289553	8.12109705672851	8.10768824027006	8.04582653237314	8.08154645625099	7.90121945503444	8.10521171339368	8.02705151579873	8.05672494800205	8.05790534280436	8.05609057928583	8.26455681698366	8.05374726147369	8.06381862711268	8.13888833691028	8.18800119630630	7.98306549164927
SP140	9.39447467384653	9.40126083475699	9.50542264300486	9.45474363733693	9.36816392060289	9.47129850495446	9.27194734866035	9.39940542847620	9.44273219708381	9.29757519927263	9.48358279009784	9.45045747001855	9.44515492430818	9.48676037484826	9.34984231432817	9.40631716376485	9.12753517127728	9.35120100170067	9.35859313458678	9.38918373717835	9.51199374349352	9.39712092404971	9.31288039063875	9.67637958470041	9.38529939116881	9.18475136890045	9.41800320247575	9.43564594266152	9.35181370523257	9.43391501772923	9.30766479250821	9.20046279818020	9.40717297935192	9.39989990820037	9.43616295357167	9.30153937635183	9.36867546887984	9.22255598176010	9.37701244163782	9.43607577829296	9.45134900751807	9.49143849093445	9.43361398688852	9.40131140957268	9.55938243430115	9.33228810442812	9.38591623972954	9.39414629782085	9.52112414293802
PRR4	8.70461458094363	8.61883654403050	8.63438039104124	8.65848205407162	8.62509215937471	8.69516953501408	8.75384898338665	8.73546423317108	8.66720176126006	8.67211172881085	8.72763749690819	8.61512553156483	8.68962407796738	8.64020193805097	8.54531508312821	8.68460973055129	8.68755913260778	8.66347383729116	8.69209140527976	8.68630612460246	8.65752243535496	8.62009041243913	8.78274743787914	8.58914051231294	8.59491514828761	8.73010596791715	8.66449016567426	8.65453226708266	8.70080735061168	8.68322361551628	8.77995491542728	8.70807934480341	8.90040005572149	8.59089517504674	8.63602713559587	8.57017777335533	8.69803894637098	8.79315342460012	8.64098436251575	8.67786544959659	8.62254029378402	8.56106198813235	8.56838523654237	8.53881809687084	8.67712274912706	8.61676704922988	8.58989979259935	8.77197288779355	8.68397339458806
ATXN2L	10.68130535655127	10.65399844091591	10.62102936707954	10.63016940939701	10.70777011162502	10.71682197076855	10.60143235747176	10.70942956223401	10.64669496460440	10.66868000194981	10.65704090362409	10.59294225332146	10.57786657907905	10.65606110895434	10.63445842534286	10.61988641476847	10.66241981614242	10.69059959169120	10.56926608089178	10.66394208142116	10.69317787954342	10.52082901481402	10.66524245954181	10.53634583358021	10.62582178082557	10.67967294157971	10.64117316167468	10.69927057170462	10.68699856178361	10.62295188166622	10.68425409369530	10.43903373136277	10.64912646702529	10.57494651242475	10.62658330510206	10.75787801856928	10.59090062395854	10.59672112557542	10.54346471083836	10.62615305748091	10.72921940465214	10.58378013903192	10.72795490503990	10.63743045785712	10.68172836784580	10.70008396327224	10.70370048327126	10.67257355971671	10.70610757479648
CHRM1	10.06545542462731	10.10764441314918	10.00171460504510	10.04928368482772	10.02536769508988	10.04700956483481	10.20396045506168	10.04740869128169	10.06646257597049	10.03883752609110	10.03062394185866	9.99222902785577	10.01912514499419	10.05328138451988	10.11245951547344	10.15674316354736	10.41993013252599	10.14854643343726	10.11167776849490	10.19254091403058	10.11819286661458	10.02145792343954	10.23019035714974	10.02779420960790	10.13641368413779	10.16055988817086	10.06931624815572	10.06135077689999	10.07192711623239	10.18472107349074	10.13333240422964	10.24356477106175	10.14029959850419	10.04370659798694	10.08544223316031	10.07240756480591	9.96233565532897	10.11406411873591	10.06406169991635	10.06236228379239	10.06390229575227	10.00309330362784	10.04555211942390	10.02243293230960	10.13288852943228	10.00380385843456	10.14414551508406	10.09960722198499	10.13918977266274
CHRM2	7.34164264567543	7.35256676817347	7.38798532658892	7.43187378707616	7.34269415595375	7.41589525369229	7.27671104710888	7.48020904540176	7.45224952378189	7.35024692711655	7.41749455549169	7.35622630407696	7.36397774702475	7.44555930134397	7.21359596683141	7.33891004199052	7.20085403913381	7.34306874805744	7.38808790617432	7.39515570149062	7.43434797675757	7.32195604824002	7.37483950510024	7.40616078223046	7.34520484326482	7.27097510344522	7.42312977476623	7.41084880960667	7.36768956557024	7.36708791072647	7.27178686998220	7.21147244092434	7.31785061232837	7.31746532605229	7.36740750322703	7.48803442192927	7.38303748735268	7.30954645152219	7.30431466048037	7.41124656456727	7.46481450640492	7.41686201016440	7.43614286135940	7.43964510651966	7.42060870354062	7.40774351290644	7.38375279277182	7.31038528975190	7.38538912333476
ADCY7	8.25903765629907	8.31752174959413	8.30416096319646	8.59888089526413	8.25087703253105	8.52813275016343	8.13112184745892	8.39496854743282	8.39185872923258	8.52812543411948	8.85621466257321	8.44063804658858	8.42301487801341	8.65418930003882	8.13709455378538	8.21229882638080	7.95030857394656	8.20109993069121	8.32154604415936	8.34340108976731	8.62057879853713	8.26389823079553	8.27968428590843	8.40354900811890	8.21853911009101	8.11797939828237	8.59754482228058	8.22936202285384	8.41155158972399	8.33857167438502	8.12692580567969	8.12173375857169	8.57921887206979	8.37454467820104	9.08737791550616	8.70798091098054	8.70146826607531	8.11510164653864	8.33453697630470	9.31974345683678	8.62223682676661	8.89845927055853	8.66246582080306	8.66580961418070	8.57863330850139	9.25339616613336	8.66586980054882	8.09631399978328	8.46842500468571
LYST	8.36826931577531	8.37787331265258	8.39986533126308	8.48407286992669	8.36170011091861	8.38309651702839	8.34842477509880	8.26867598719984	8.44062301604358	8.39779585869760	8.36870642883610	8.36941538174301	8.32778496000550	8.48320704129149	8.46441959330392	8.35698622293894	8.24626334442297	8.37890925187007	8.31755360240561	8.37035925938550	8.46536155214286	8.34235474156157	8.36264440109006	8.36835110465379	8.39847995238160	8.33880502460046	8.40797537428540	8.38360377631802	8.39345158742627	8.42564970466143	8.31992635656829	8.30362705414109	8.47861038741766	8.33371432024519	8.41705328750191	8.43648324850341	8.31269362095460	8.27039621260467	8.42699157304312	8.34663360322403	8.40167147295640	8.45733958883858	8.49912290621079	8.35620710212949	8.42132802643892	8.42455101375554	8.35544715539587	8.37876561833259	8.40162939991507
PARK7	10.89652866320450	10.98726669431682	11.20674248672053	11.15063064039202	10.97498240130359	11.24599102714312	10.79542022045628	11.18525413253921	11.25670720622668	11.08486120511501	11.52198785113846	11.32551050097608	11.09469525865231	11.23062029475071	10.73072100265557	10.97565091379039	10.34191671260895	11.40731731467624	11.21597893241172	11.43365758700027	11.38526971283792	11.02724884214848	10.87245770792744	11.13377680885548	11.14626081826348	10.83367298568965	11.24628145585929	11.20861681089384	11.37241674468717	11.34158748727134	10.83111119642749	10.63668014697162	11.14238752421143	11.15795530519829	11.17570623611881	11.35413106747865	12.17556528061300	10.77824662029754	11.36008738506969	10.73189497201710	11.60606492025678	11.52264416304630	11.71226894921170	11.44564187880269	11.47199314422266	11.81532545847207	11.11090641317123	11.49569507598909	11.49923685691283
CHRM4	10.32963691095185	10.39647873361407	10.41168436022719	10.39037316304650	10.42731265956558	10.42134105932864	10.43421003364398	10.51017108815652	10.46270859913725	10.51669196624046	10.32303997157650	10.40890275590069	10.35422287356098	10.41025767569029	10.11912933224088	10.37773649525023	10.63824335049130	10.44393958419071	10.45817113205168	10.51181762189305	10.47312979492424	10.28642456516365	10.47487968795851	10.44867054360645	10.39784746163739	10.46924207578855	10.37127513819887	10.48764519716692	10.41442486210854	10.40343040222054	10.36301196384718	10.63996381607984	10.41653917297293	10.46227183743015	10.45414518073574	10.49256872722589	10.36220552386975	10.52785054755615	10.41296336501737	10.48702720163529	10.42049114149742	10.37090959637936	10.37388142366557	10.42189596080037	10.44669020735879	10.48119588953972	10.49350257687122	10.45622664655419	10.43832631986981
STK38	9.89639103420474	10.14199915065536	10.12218220046772	9.98538068771636	10.11364516251937	10.17805467959867	9.89778354251986	9.87694145303084	9.91519993277863	9.77292298819624	10.10084869192586	9.96151512644012	9.79461284694064	9.99813228890257	10.10117208062837	9.95504454762166	9.98000574829179	9.86116833691768	9.91034453955793	9.90967068980547	10.02643755251797	9.67131092370151	9.87929416372659	9.93063405780331	9.92575856869446	9.83004522830960	9.96493197530722	9.97174222910268	9.98799088684714	9.96010089431327	9.98215919939808	10.02506837734831	9.95440489038348	10.12848130300697	9.90895848680086	9.90043707029081	9.82810487201726	9.95008336425564	10.01284862256757	9.89511092796391	10.02770795194328	10.11041600897987	9.96656692352282	9.89916530940184	9.98178191040307	9.91793012834296	9.82217742288549	9.95209285266716	10.00966839862610
CHRM5	8.60639063992369	8.63491492510677	8.61617622210024	8.64337399488023	8.58561624061145	8.62740361270064	8.55840155026739	8.63898616806287	8.62260159423094	8.57841579233484	8.62080905233738	8.57880580423837	8.61577847358855	8.62747196326398	8.53839481564293	8.60842277504987	8.65857452233941	8.62169870578919	8.70505978782693	8.67270639466309	8.68846449309546	8.55890328732759	8.70339177059218	8.61616147880787	8.62759967389856	8.59255218136309	8.65480380838203	8.64702626391778	8.63587843010008	8.66142050204470	8.58481709151883	8.65375658370187	8.54089791866375	8.63360141685851	8.64082413125294	8.60464247335730	8.60407417731504	8.65338691217252	8.56483218674133	8.66513609229445	8.62908614168365	8.59024440241261	8.63423065855337	8.67043672721388	8.68401853701875	8.63610765340830	8.62781784041421	8.69019866090528	8.67916310052792
CTRC	10.86369502926171	10.82588987432945	10.79783754948745	10.85443778364612	10.84343114663177	10.80261113364864	10.90474950624018	10.98739954763322	10.87644182809577	10.87453977386884	10.78311451304412	10.72727475291580	10.81122518917713	10.76523872730654	10.80066560734590	10.84091927264700	10.72222789376406	10.85556125052594	10.88236072532849	10.86228498872060	10.84014048920928	10.77246709493219	10.85903737048771	10.80765113174189	10.86007028037959	10.88333779959205	10.80495131932430	10.81949738979234	10.88518817182263	10.80750856149394	11.01629764362497	10.74848816975457	10.72959133192708	10.73592073497932	10.77070807960594	10.67566051679389	10.78619745005371	10.79816034541084	10.71867765129846	10.72115053175477	10.75270572086556	10.70729981171590	10.79958566016371	10.76146632022722	10.85660194311291	10.82655885948182	10.74732143074135	10.87951827790259	10.82240837705986
PHB2	11.74507671259457	11.88455729826275	11.92470308232857	11.90116700255744	11.75130169814829	11.87954852370597	11.71681898961517	11.90606093856886	11.95684820236078	11.77466668889702	12.12881738404861	11.83830672741701	11.93822568264736	11.41331920522849	11.32902759068857	11.72923026409470	10.93298590767474	11.70567454319967	11.71014429699185	12.29446847040560	12.05128401724916	11.54506887623173	11.55586193303879	11.72280401828088	11.58633818575131	11.88187334972116	12.03055034372443	11.90789387102337	11.63247907676996	11.87057268622502	11.57006900031226	11.44975906846904	11.64681641903821	11.62018154892526	12.16286880190713	11.92262774677801	12.77864530296246	11.36639176512990	11.83798466858131	12.24098075628243	12.06991298427208	12.24339201653403	11.75142179594456	12.89891624838181	12.05785684960210	12.43273747932909	11.67372585007015	11.86548747902776	12.22521760776486
ACOT7	9.31970457148982	9.42656507656047	9.52893371841348	9.51679545851469	9.52313818222219	9.48369993228837	9.47362821857930	9.39884985699877	9.48797797172481	9.50961652418138	9.37789525012911	9.41633717726524	9.42547133427652	10.10718008046945	9.45282780041727	9.43705635722679	9.43649255774596	9.60383216003230	9.46696412183018	9.47263071543576	9.54137873229432	9.38181465858278	9.47055046097749	9.42991436195805	9.48388376459141	9.44579608653016	9.84845359225490	9.64273974693131	9.42783584435638	9.42481846437042	9.49270084613458	9.32116386902402	9.47158544547666	9.41880204168365	9.41842363408996	9.42772317382381	9.80546817218808	9.51387748009223	9.38618917055518	9.45335702348162	9.50834924363910	9.62847171890287	9.46775146235466	9.48713698472775	9.62174372495866	9.43448331888158	9.44923062666954	9.54584690982701	9.65234343512795
PDAP1	8.49929992813225	8.56643507620482	8.65249253182967	8.61002442877217	8.57792385999517	8.69448668961115	8.52479879184086	8.54373785963067	8.57680746269810	8.64660625116232	8.64254320003690	8.62244576380374	8.63996760298238	8.72850442108712	8.44694520612140	8.57855228947501	8.55544275716871	8.56953336742625	8.58779949006277	8.60592928516046	8.61715417767167	8.45859091632889	8.53658996843632	8.61433635662991	8.50881298715234	8.51023891585413	8.73194715702487	8.60907486682148	8.66558519022970	8.62992359378720	8.56410915092738	8.49404129768054	8.44395992290477	8.57153064066835	8.58191364744930	8.61740923342180	8.71569438441357	8.60779733931305	8.43049991994315	8.70114366005349	8.68150270848890	8.54264104277826	8.65800956552441	8.74482966767203	8.65938615908720	8.58235146976278	8.72088310985893	8.63362762415647	9.12044795586704
U2AF2	9.22446467515223	9.29145700865338	9.24953531775952	9.19117422496332	9.27103358571606	9.16355140728059	9.24310634884171	9.41968718030771	9.24728283452493	9.30528076862943	9.27376139282368	9.18031785296949	9.20026042670463	9.24535331284458	9.27262622508532	9.28253057669802	9.41460254813449	9.26232081330664	9.21288734755324	9.28982755007228	9.24834808948148	9.01013281419645	9.09906098640876	9.09688967026462	9.20622393271455	9.22084113826767	9.23639396969650	9.33120936085794	9.23207508189699	9.20468045524648	9.29641253438174	9.30516977069776	9.08896140257957	9.10339942642289	9.13760805441774	9.05772761192416	9.19388669679886	9.37268462923729	9.11577356336477	9.07359799446518	9.13998685538389	9.09645689480286	9.12946015607200	9.13969111485719	9.25954641508309	9.15171576551112	9.16963260318423	9.24253162077794	9.25560747592654
CHRNA1	9.22698996774455	9.20854250520996	9.23188957386090	9.27723131462153	9.14195151453821	9.41193633024965	9.15845061970208	9.23396489560417	9.25554643495176	9.16046646430202	9.26230391458047	9.14092579025970	9.25697242088793	9.38291253544585	9.18199497469986	9.25611352302374	9.11771885375571	9.22258846712650	9.30101981057464	9.23500964860938	9.26426968249111	9.15192004545204	9.21711494954896	9.16949997009751	9.26462767027086	9.21236000205740	9.24537926240821	9.20881181961704	9.23746844936216	9.24761103700113	9.22595030693234	9.02348747004983	9.14953860504197	9.20454464505864	9.21789746559177	9.05767514740243	9.14386770200549	9.20291051746265	9.11618861914138	9.19871954638179	9.19591605596306	9.13216825780509	9.15271430606671	9.10666417404434	9.29100256605066	9.16680455922653	9.15751261433137	9.30464625418050	9.23224840397103
MGLL	11.88463732975672	11.82270600563159	12.48509292043587	13.06432352810305	13.12507676225062	12.33815409079483	12.06045564416067	11.95910111921918	11.72468839365868	11.88809286518459	12.20330102967154	12.15978396813928	11.70615751419738	12.05765900695976	12.05113719312640	11.87188699888774	11.36520600666447	11.91797332558567	11.90449648243931	12.30606681235620	12.10303105582293	12.55698267105402	12.07646173620208	12.43518950835132	11.94492559030160	11.58983924726753	12.06237714299524	12.17664533967253	12.33053550799841	12.06188418910922	11.77531175371833	11.35529522523890	11.90678516714185	11.53050931610189	12.20652689695388	12.11880677890091	11.53443582882368	11.58563154971438	11.92391120931123	11.79121718258784	12.14495891242152	11.82074114808232	12.39687053256724	11.77376252952660	11.92870009503240	12.16135226178441	11.97311518532252	12.11585544381301	12.32145343523326
CHRNA2	9.40312322501106	9.32516773865643	9.40217571905115	9.35786353500673	9.44391497610805	9.34615711389428	9.32298145570419	9.03032921665097	9.36817958478132	9.37103045582498	9.43493640045845	9.30001689343617	9.46356717448994	9.35908157693747	9.36132370697138	9.39840962276594	9.15198315184439	9.38988122863706	9.38474696770608	9.37864596268146	9.38742833134729	9.04855025248127	9.45048787433740	9.40478528603114	9.36972668052851	9.26695528150395	9.41473083242255	9.39043307949933	9.40411310236445	9.43477787009479	9.31364235856663	9.38478230994527	9.37715264326150	9.41161377987954	9.41954532652360	9.26228130660411	9.30169173364495	9.35811557741884	9.35869227222429	9.48359624410757	9.31220154156054	9.41113324686560	9.39188764378905	9.42870687065171	9.41440078090243	9.37372625305909	9.43258744832827	9.39817174668137	9.39721901604482
CHRNA3	7.47227563469323	7.46961242293705	7.51228597811097	7.54644171385530	7.49945371716873	7.54334486798637	7.46212966044902	7.51755277691911	7.55394560982325	7.51862471875975	7.53587939729845	7.50694165303039	7.46853709004536	7.55472804091750	7.79740535400992	7.50497693969617	7.36410676939245	7.57143021133692	7.47756850886014	7.52683112509365	7.64300464051464	7.48309868241858	7.53985649415888	7.52706999878640	7.52565108973015	7.44347164195572	7.55386837416166	7.53561085962251	7.51187894641520	7.54341731118660	7.44112355820274	7.45223278847662	7.57383812603763	7.52585254829568	7.52774199806195	7.48677368854957	7.48686962914687	7.36831996924208	7.71285181473446	7.49146074880852	7.53308378926528	7.51850271074336	7.54224173858261	7.59049315846674	7.59280653053632	7.53366575833985	7.54661591797573	7.52954804282934	7.53421180125509
CHRNA4	9.89420749949906	9.92519925082499	9.80397323131857	9.88100395787400	9.92246339887928	9.84879244615312	10.01554280002739	9.49623989400629	9.93158011724648	9.92215946877004	9.82422590576009	9.73461332687520	9.90780347847863	9.85566923560590	10.07794490242606	10.02164506254412	10.30136420213269	9.95456385157352	9.98106843248448	9.99372413824617	9.92836629578295	9.70974300557481	9.99726391312794	9.78349219351098	9.90721875786683	9.96775740950491	9.85445840424561	9.90324239166920	9.96012385957632	9.95922307673503	9.93534591991446	10.07253144772345	9.82651693818766	9.87273722049800	9.89706379365685	9.79328771838611	9.82127546905049	10.17132931669035	9.83082460966841	9.83931079333957	9.89366256774301	9.81894428436522	9.84834240684874	9.81736337971804	9.94165071031769	9.85866880322971	9.81993537171180	10.01688574576373	9.91279337691434
PIK3IP1	9.81863960977299	9.76257406211726	9.69905240510103	9.95078792834783	9.80793716375106	9.83077070507511	9.87881658391808	10.10681390732466	9.88092265048106	9.75299592452551	9.89434542439648	9.74616777294462	9.79949199425685	9.87999808809247	9.98553268197699	10.00561740685011	9.91409890764426	9.94055421240127	9.87290033511813	9.86132109725984	10.00555424229215	10.33721872009780	10.11894742511202	9.82908188613748	9.91639711626662	9.74554414440159	9.80322128185487	9.74081857244594	9.82915111822529	9.88483009688061	9.84247785047924	9.96443827688645	9.92111972760226	9.77139838409279	9.84908228202478	9.78972335675054	9.79464232883044	9.84659911595559	10.07651915205330	9.76409768198265	9.90238692861265	9.90380791998091	9.85943906504840	9.79060237021446	9.97291307281640	9.82805985566232	9.84050304412252	9.89995797688927	9.81236106685040
CHRNA5	7.59533534879748	7.63729061424548	7.67033907979060	7.70466023438522	7.64151590364413	7.64341167680060	7.57759102527091	7.82564933774047	7.71193491416997	7.59917568426621	7.66981327450762	7.62588723963341	7.59712784993168	7.65554386754780	7.79290675916661	7.64450577819209	7.48375995568298	7.68154575614151	7.58146890720050	7.65849531152568	7.78492975896461	7.75913175439301	7.63798725933197	7.66774725353288	7.64192354751352	7.53547240298280	7.64838102028004	7.66807231142881	7.60637289447357	7.72756279792979	7.58648332856047	7.64903167384703	7.76916720621473	7.62396235805925	7.66071370592692	7.69002052344391	7.64266869442098	7.52993671441575	7.82810644041534	8.04355061938050	7.84590548868266	7.62931823009746	7.68594480139709	7.77803460631843	7.70778183828679	7.69966814406010	7.68169869946348	7.65284565541281	7.65842548232983
ADCY8	8.52873245970811	8.49528415592799	8.51227276831550	8.51401424214559	8.48428576125207	8.53428941776348	8.58383902629197	8.35857189162789	8.50773165609260	8.49099888956931	8.54041576573679	8.46741292327899	8.51108807293829	8.55031888058775	8.63750306996091	8.54662920920301	8.63318428675904	8.58209432410587	8.56761519301157	8.53484559605014	8.58303568965981	8.47322013501699	8.55976930658019	8.50270448663215	8.56108644443704	8.56424716952897	8.56099387347975	8.53076810826682	8.56418652055363	8.59346009928837	8.55153277868401	8.51890086300054	8.48428548945547	8.48127601878729	8.54493382028804	8.46202774253971	8.50799140982298	8.56179227010083	8.47162465306018	8.50916597854488	8.48751666809414	8.44182454113534	8.46371708635433	8.50185576878155	8.61758385587084	8.52803048813417	8.52806019599843	8.58301784518460	8.54965434422730
CHRNB1	9.26008806689895	9.18771346147374	9.14764022907929	9.23693151519738	9.15886460014424	9.26564588613111	9.23008865462775	9.15267927213606	9.39479469262640	9.17072266193348	9.13615228602770	9.23337088543454	9.23530407896547	9.13563303021213	9.44460947415755	9.23405062856180	9.35867030914863	9.24237878839029	9.28812172550009	9.28745103138492	9.29503121849975	8.96292509407855	9.15401194069842	9.01735251351866	9.31987760376726	9.31657213926890	9.30057474963302	9.18388136110601	9.26907327649361	9.22781111929531	9.23098116151355	9.25812913332631	9.07943067432510	9.03775595254118	9.12670550073821	9.08038515383880	9.02459067810220	9.31750357280132	9.05417955751812	9.06927430948828	9.03395342930092	9.10107582618878	9.09312572573538	9.12447582803304	9.22536184584436	9.17464442468737	9.05663902281372	9.27421699459754	9.18450801959692
TRIM9	7.44619903299958	7.49062895433615	7.45845657192077	7.54725941472606	7.44928705029346	7.53392670595054	7.44591156609781	7.59547308511464	7.54543560303976	7.46784125297394	7.49110823762979	7.47637434205614	7.47984921440259	7.53134384143536	7.37321958726765	7.44848060435767	7.28470106663488	7.49025665216810	7.48822800761125	7.51025684702332	7.55143479190576	7.48435047217315	7.47054936957162	7.52520897678435	7.48009603296781	7.41169956412044	7.54380693283779	7.53365564115410	7.50099606371604	7.52782525064778	7.41901930701498	7.44103152602347	7.52420121171755	7.49333580176510	7.48536024793493	7.54605942496144	7.48909470521945	7.42148234576718	7.50801112844601	7.54973004415813	7.61302587836395	7.52092869347325	7.68932246466359	7.50889273400901	7.54872531107651	7.53669744049207	7.62184214077514	7.47778686114792	7.52803181237920
CHRNB2	9.92300225020289	9.90441362539084	9.88375766922564	9.88365471716295	9.89365164736661	9.86032546729750	9.82705097412073	9.47264048344548	9.87596540062470	9.87538173169169	9.87787995281922	9.75935650032777	9.88083562442999	9.87461254484270	9.69670915138389	9.82417486617879	9.66932239225815	9.88449192886564	9.82234814176774	9.82916837201176	9.84235335984495	9.67170278051850	9.83493440466375	9.77253286109196	9.85840019451729	9.91112411316150	9.85547447942234	9.86510898339501	9.89048702336525	9.83055862503568	9.84216236560019	9.70009378527002	9.84900462445074	9.84049144670120	9.85329546315226	9.76911408177058	9.82643866091746	9.78615129970887	9.77252207847121	9.82884754025676	9.87048411515276	9.86870964858260	9.84830128216015	9.87341994588011	9.88421392255252	9.87255004772714	9.85028254692373	9.84719924545730	9.82632646502145
CHRNB3	8.31206722406712	8.28187309172425	8.27479143331367	8.33834572256497	8.29501695344378	8.31888362363481	8.31231615685480	8.25227808872704	8.33843316320619	8.26766397578285	8.30358740769538	8.24753703082905	8.27777518742073	8.33307477908862	8.52284665780274	8.28516407360836	8.22113310335161	8.35606690631717	8.29406953054276	8.31340625791137	8.34928464481910	8.29156363057307	8.31983674414712	8.26937379762407	8.30310719598484	8.33160760502579	8.32638986688994	8.32669245318366	8.33059826270850	8.32538288462097	8.30772134265951	8.24261216875962	8.32254016211536	8.27621950141638	8.33411915663562	8.29845381438972	8.31010917836231	8.26829346491617	8.34441148851139	8.24464999793245	8.25725600085590	8.27420854376096	8.26278720165668	8.26980617211064	8.36432428025548	8.28628443698753	8.29864201363149	8.33333977113077	8.31766803353330
CHRNB4	9.74197349738981	9.71731786669993	9.68569607773304	9.69777650677079	9.73073567552866	9.74558857971815	9.74535083202132	9.64864303305252	9.73699817544742	9.72057223554132	9.77551520368328	9.73893729170324	9.71887554516354	9.72350770434063	9.60728679670679	9.74046171520019	9.55560855903849	9.71142105815806	9.78706931827026	9.77628614206420	9.80089047127387	9.57477107284964	9.72087582798371	9.67803032696197	9.73747786712000	9.71777737948977	9.73226993294031	9.73633100906059	9.69543942594612	9.78450619235817	9.73894304461377	9.81387924351338	9.77535559874738	9.75347071966624	9.74431317447036	9.80458341481817	9.62951067788387	9.65427714720054	9.78854239670959	9.75598015676226	9.63859229673854	9.70589086705992	9.77080310659971	9.65173155131039	9.81308708238515	9.74010440409955	9.82958098481827	9.71497682899635	9.73440849915630
CHRND	9.97522752689979	9.95973442811393	9.97971234897745	10.03150908168794	9.97808790841952	9.96683939560293	10.00190590141333	10.06911362369479	10.00614839492079	9.94800755202173	9.93904941681348	9.88792791699229	9.93585140690912	9.97574824980148	10.14572255310984	10.06920912893847	10.01130453879502	10.17370447345061	10.02790014224174	10.02739054917148	10.04521506929148	9.92833589181576	10.07568805608381	9.93456538635876	9.98607752455139	10.00029607848567	9.96614577442624	9.97118091910948	9.98042206350862	10.03368587936317	10.02562346463820	9.90715507048568	9.91809844591249	9.98901072541323	9.96994748617207	9.92660829097586	9.99104036364103	10.07528723919190	9.93410841900195	9.86168572301558	9.93705736797353	9.94538913977907	9.93362325665485	9.93087384924968	10.01308435352125	9.95753850176433	9.95509406284754	10.08596756719361	10.00249821494009
CHRNE	8.77580679629969	8.78048310188752	8.78917455856998	8.83314221937290	8.81218241427919	8.86506188933225	8.74513811597660	8.69041536062522	8.80692330669988	8.78918916597549	8.78162997126144	8.77947502968105	8.76480751142284	8.79963326383938	8.77211315348570	8.81474885198446	8.65294431240293	8.84690542678202	8.83761186635676	8.81948841921154	8.87156924728603	8.73636751210818	8.86236602838269	8.78983630164670	8.81093759931040	8.76049872497012	8.83699312677166	8.87211847319305	8.78816312832821	8.85530389640696	8.74300390528602	8.79961905897298	8.85630627670643	8.89299212880204	8.92893825036861	8.91960336176194	8.85136631282509	8.84761599461294	8.85456022445924	8.91181755179589	8.89761131075764	8.85004611429891	8.83257875656551	8.88084302063260	8.89489685398584	8.84476584156394	8.91091663221092	8.94931975527526	8.84216028489791
CHRNG	9.21060285465564	9.16388667203622	9.19642410446958	9.20483697497947	9.07524018188601	9.14395951332567	9.26550830384150	9.29334212536587	9.18910875068213	9.17182587572200	9.12671534399481	9.03552515102319	9.14680291172083	9.17183655701014	9.32306860214884	9.19590305729938	9.43622648140796	9.16667055840007	9.21295380083158	9.20664799463112	9.16603550218717	9.02352255460429	9.13586859194815	9.07990142528297	9.16252867675888	9.18315499767414	9.16902331043893	9.19284564045991	9.19339441581591	9.13897626878969	9.17797192656455	9.36200815249513	9.07520351405541	9.12354800188868	9.20288385191118	9.06119823288372	9.19128276347433	9.38352412452299	9.07025977664679	9.18762375823712	9.09054984845639	9.10428382922225	9.16203504504840	9.14099131950900	9.17082318220331	9.19052498001070	9.21133116736069	9.22170713159128	9.14619343535114
CKB	9.32390917878419	10.41506540746445	9.74895238121582	9.60447191460535	9.68137903527479	9.47097909072379	9.48430524061339	9.40010572958796	9.42567830260192	9.36677700634722	9.68680855833224	9.75385047411344	9.50365185307722	9.70073250654165	9.36616600970870	9.58924590687764	9.09388774960752	9.47771779966698	9.56176464775669	9.49006696480488	9.76770435035923	9.29538869449173	9.73442386308708	9.40086026347311	9.71734669992170	9.30696679559849	9.75883328292179	9.67806759120918	9.63249416867341	9.47842468678611	9.35542660322205	9.18698769529789	9.53978671229716	9.31021188262968	9.62620936016842	9.56626647024207	9.41970924088880	9.43630717483104	9.50884085671526	9.62630755988474	9.41584122156843	9.52086477158622	10.68920529041457	9.41019129603056	9.64304413062324	9.43443339756972	9.46348451469284	9.37724645945856	9.53215423067505
CIRBP	10.71575757351052	10.69486775631193	10.92209725411059	10.75094779295634	10.67350124586572	10.83632975403555	10.76166199575657	10.70856700553509	11.08959182154857	10.58461135638868	11.04334077995995	11.03933073195825	10.82115437332270	10.63968044986926	10.80677819504221	10.66253783077204	10.07410792496049	10.75469472061178	10.63864190722705	11.29683720693610	10.90570334974439	10.63472623448822	10.52215692779469	11.10282218001225	10.71350916494906	10.70535052319939	10.66130011756884	10.75676749842382	10.87244861373852	10.63639858899394	10.75569727932852	10.35795681942858	10.54589439588652	10.57348570327603	11.01384414232344	10.49868041355449	11.24331774776222	10.55610401550109	10.89900054892380	10.80506588688000	10.76471935402770	11.06406837596805	11.02326906755883	11.11601463505066	10.76496366531575	10.70731627195649	10.76406845372052	11.19507748401861	10.60729717881263
TBCB	10.59090057664897	10.75620703652197	11.08259705355220	10.57122553483829	10.69211210931653	10.77299782599384	10.58496321563871	10.65616576116527	10.67161642073475	10.65518209711076	10.69661020297571	11.23290174675023	10.64720926913986	10.76684993162303	10.48231789658333	10.59416627553907	10.26955382461348	10.63551639408690	10.58474053837438	10.64664007052747	10.79058734190782	10.65330553334669	10.50460280504158	10.60971152091677	10.58995695000406	10.43415540098581	10.89724516486794	10.65035892580775	10.68940383506788	10.67128634816682	10.46614673661152	10.43897731169247	10.66905076988162	10.65341442161620	10.79921886676865	10.93347876416597	11.69307080921860	10.55114715348633	10.69373269389996	10.70625678215580	11.53605541072767	11.13701160193986	10.73845328164779	10.71104491505411	10.76590429967062	10.75252480297537	10.67544308688976	10.48054850309421	10.78934211277742
SLC5A11	8.82865690334303	8.75824948163871	8.74293948989650	8.75198152536688	8.87722157676141	8.73546512010451	8.87157055025260	9.12251970747446	8.79929995720568	8.79179972876919	8.69603542865444	8.70358279998609	8.75326673375685	8.71122963302547	8.78473862783327	8.86010027862416	9.00711006449575	8.82998137434788	8.79390723622222	8.86679095440324	8.79548338621781	8.57564961784734	8.77347822338718	8.70365972197345	8.80943986291706	8.87763448644873	8.75559100519896	8.85210013846982	8.80506810257317	8.79023806864754	8.83119136134141	8.94892740542092	8.67567328834178	8.86756723052350	8.80430725650138	8.70851071584394	8.85206093359016	8.88396068441298	8.73219041987653	8.76595487826975	8.68911266564338	8.69622401792354	8.73204292560602	8.73568999590091	8.84039113602605	8.80385334911583	8.80257713362172	8.81797959448743	8.79489118712613
CKM	9.52222769980862	9.54305252639401	9.53307241085657	9.58485125028688	9.46754525857100	9.53008914867598	9.45234260528178	9.70009682218286	9.54553087305220	9.68903621870263	9.57716671156207	9.57617723665190	9.52922400772685	9.54158050324716	9.35134011233615	9.46621088967034	9.31330951048795	9.47787079514760	9.56728966497633	9.50277750441937	9.57516910458268	9.44119405215089	9.58078458541559	9.43299101482880	9.50184345830652	9.46327054134946	9.48105919332967	9.54383584848038	9.50447525818216	9.49562419468044	9.44856372294366	9.40558021752516	9.53215574150384	9.64926880397847	9.69235246418120	9.63844619930686	9.55501892968876	9.58478156318079	9.49787998911771	9.77004826810406	9.66215474540670	9.70171629708842	9.63021280746343	9.56383072097869	9.64538196978357	9.72517196160637	9.65056338025906	9.54501786551955	9.55356629794188
CKMT1B	8.63157339608722	8.65721611065850	8.61234198413509	8.88849429539997	8.69749806466228	8.67286803229769	8.94914312760169	9.01211218650020	8.74708425572148	8.70574120202953	8.74559864888109	8.53275773939065	8.90966241788114	9.30353727073104	8.53651135378330	8.75466687332912	8.81224731078758	8.75345205500545	8.67125446835835	8.82334930725533	8.80291154143709	8.75627959585950	8.74275767875452	9.23606584852766	8.64119890404510	8.65306932922159	8.63033008991190	8.76661344440395	8.68864695784189	8.74129438743092	8.91428251881959	8.56373609024760	8.70670776163874	8.79221587653581	8.69567849961391	8.64089546678397	8.96400016015024	8.79258325690158	8.72077881195092	8.50923438223325	8.60587730787610	8.60332577684249	8.59000001886812	9.05843706347824	8.82715280891092	8.66876225857245	8.76553833482216	8.68631277343452	8.53296385579373
ADCYAP1	9.58005144642069	9.44758657015798	9.46521776623032	9.57754837420681	9.52563772480881	9.52510247596293	9.53328575854348	9.33985795446077	9.57622284353280	9.50961809161200	9.53648771064156	9.50018794211086	9.52069861880461	9.46988651789976	9.75133810766908	9.57741230422027	9.34811940412398	9.52741497033676	9.50423980323871	9.50364447352467	9.55882017884706	9.55401324368667	9.55250783736478	9.50189592826278	9.51554050716253	9.44856389181826	9.57119665797019	9.52504449324356	9.50666040928241	9.56671038201251	9.49077357025905	9.46809804098750	9.54219873802446	9.46158574922119	9.52391600526571	9.44383509320851	9.45775078670653	9.38587499218894	9.62557594952633	9.43554740507867	9.47835343876151	9.44008812357678	9.45211137318502	9.47617022614008	9.58527632111576	9.47617300829215	9.47444147005634	9.59102698294029	9.49511750442908
CKMT2	7.75446950284736	7.76336283837151	7.72806049497926	7.80522301309190	7.73561193499274	7.82317530838867	7.73363139316927	7.91675983091761	7.80399019621848	7.74347663226927	7.72711340000350	7.69317808376788	7.73231398421804	7.75670896332077	7.99502704527313	7.81136116250651	7.77051333350893	7.78817307380320	7.99485250137267	7.89603362240166	7.90905099689455	7.88060674560540	7.93833227971527	7.82236798856091	7.82715156401329	7.74529868967682	7.77763985294478	7.76677205506816	7.79002007571018	7.90776665587145	7.75567577778961	7.70243660598016	7.81882727713907	7.80237779101590	7.81161698589310	7.71264982357802	7.79570254352915	7.76319502705981	7.77969948907023	7.73370018613926	7.87814554949594	7.73339789480791	7.80761698613276	7.86841359993787	7.89227388456043	7.74440579674310	7.76221197102110	7.86013850295649	7.74750352858136
[truncated: 4,689 more rows]
[truncated: 37 more columns]
