# Supplementary material for: Computational purification of individual tumor gene expression profiles leads to significant improvements in prognostic prediction
Source: Genome Med. 2013 Mar 28;5(3):29. doi: 10.1186/gm433 (PMC3706990; doi:10.1186/gm433)
Supplement: Additional File 2 — ISOpure cancer profiles from the Beer and Bhattacharjee cohorts, and part of the Shedden cohorts (ZIP format). [file gm433-S2.ZIP › bhatprofiles_purified.txt]

	AD043	AD111	AD114	AD115	AD118	AD119	AD120	AD122	AD123	AD127	AD130	AD131	AD136	AD157	AD158	AD159	AD162	AD163	AD164	AD167	AD169	AD170	AD172	AD173	AD177	AD178	AD179	AD183	AD185	AD186	AD187	AD188	AD201	AD202	AD203	AD207	AD208	AD210	AD212	AD213	AD218	AD221	AD224	AD225	AD226	AD228	AD230	AD232	AD234
10_at	6.31504207311794	6.27362554508823	6.32906923938219	6.31796561647447	6.32689722967974	6.29183164377937	6.27898088203101	6.29308681672730	6.27060527461271	6.31606504642741	6.33107278964381	6.27014006901982	6.27939345361680	6.31128741138997	6.28577685568885	6.25843062307985	6.29447390098718	6.28578991266322	6.35029155935766	6.21785391935612	6.15424452794809	6.33354799292427	6.21507427786169	6.28049631216191	6.30285447285243	6.31612234851614	6.24903786767685	6.33933972081017	6.26777787888745	6.33053270481300	6.32327444023310	6.31503703380091	6.32185935112813	6.19920171254214	6.22184726020829	6.30319780300732	6.25049185872094	6.29436865243847	6.27787988929201	6.29379521575270	6.24388773646877	6.30167406092693	6.27875041187952	6.29897147888579	6.23559358621992	6.27294081192024	6.26453407289845	6.23411200338547	6.24817877637635
100_at	7.14598764944033	7.25696883726639	7.21071619315218	7.21672798640312	7.29447543148036	7.22237772552024	7.20861374384400	7.21254527931741	7.21819895961093	7.19332237438670	7.14025026218700	7.22805812821487	7.17811119753221	7.16305311271261	7.15013966411554	7.18214790381827	7.07666613106155	7.10856498203649	7.17581498686117	7.05135760924986	7.03709997624149	7.14480476217162	7.08705815317460	7.12396929202262	7.29490368809856	7.11234838408168	7.10598334360537	7.09185160153882	7.25800858035485	7.17937191580343	7.23312530368776	7.14882435162984	7.11885523741144	7.13406922431300	7.15667108422873	7.14298609121354	7.16995076761795	7.20721124375289	7.19388987278181	7.14151845617034	7.17563406790432	7.22468970379262	7.12670767589525	7.23265101631399	7.18269653684238	7.11849469675690	7.24194480907338	7.19030115540709	7.17281916471184
1000_at	3.54163803652097	3.48962856081694	3.52964317648436	3.55906516757053	3.59953296931759	3.51713367596808	3.46476348893230	3.52037859993824	3.59655797424908	3.54532932321405	3.46148315284637	3.61993682281258	3.45180612633787	3.56801491744979	3.49751305258783	4.45331406440747	3.42204114158766	3.50022133725133	3.64814440054026	3.45241992543315	3.36710381498542	3.49435355189893	3.56070586856926	3.48233152097217	3.55603395997947	3.43190021206017	3.44973530367082	3.50012993378152	3.59947698790844	3.46501069383215	3.47518418772168	3.48536257725005	3.52505728034631	3.51368754427525	3.39928371700911	3.54823785251610	3.51457032032517	3.49988296800991	3.50914029000322	3.43588383233482	3.44927307049831	3.49973347414505	3.59231363814106	3.50878468353540	3.53989475937063	3.46296911229858	3.39986592131165	3.44779765354750	3.47819600344423
10001_at	3.83147372258666	4.10358689382104	3.95990545971527	3.91084839674035	4.10760558376545	3.89010098307987	3.91734470591327	3.80163445136615	3.94529876054314	3.94065514000869	3.94399823243298	3.95870421740539	4.07126772874489	3.87705114643849	3.90705037744279	3.98072509104269	3.97275319990151	3.88095040648318	4.11886165574430	3.94156662237544	3.93789467797828	4.07688392849041	3.86308896044902	3.98430366018386	3.89200670425325	3.95864218959684	3.90872726898156	4.04660799965850	3.91207420515160	3.86103871507318	3.90471571381708	3.93664256879174	4.06999460581695	3.84882095714200	3.85776575378988	4.02843082835414	3.87766018204761	3.87228489266609	3.97422918427439	3.94533772425829	3.85096698124444	3.86654308199485	3.86253390024100	3.97322692127362	3.93000874123900	3.92766695975410	3.90515499004994	3.95647749859312	3.82566922801471
10002_at	7.74921558208722	7.82048903919160	7.85527757291895	7.86131393632434	7.89348062962526	7.88381322202935	7.80994531808894	7.88157992195747	7.83885150328477	7.82778284214806	7.84705632283929	7.71052964785925	7.83201396298124	7.83997579984632	7.89747457299376	7.80412598215699	7.72068696488444	7.93999844191780	7.91049103034311	7.83403165993198	7.80687485357969	7.85635304988221	7.83885432678971	7.77701147191946	7.78419223235638	7.86594834655125	7.86321048423136	7.91620606090675	7.89721645828586	7.93199947311413	7.82670229615303	7.86541582506045	7.84142057766002	7.82203799062759	7.85003890534991	7.78886485763335	7.84627173325751	7.88427584658981	7.89044008957463	7.90780117609646	7.87308080569751	7.87964280512781	7.86955245377206	7.88878730125723	7.94062127887107	7.79838121625759	7.84682056388033	7.87439291984650	7.84467068173100
10003_at	3.25161257038415	3.12304288119675	3.37610036295023	3.23403492472630	3.28711127586825	3.31397242494860	3.31582373739780	3.58131503724840	3.31619426169643	3.29166696510569	3.18676292638889	3.30894452927146	3.21168311200439	3.46291903356835	3.42591010744937	3.29115373035091	3.56253163078481	3.43217475829032	3.50573613698654	3.41856263504766	3.50094242362641	3.24025464066960	3.56477449499324	3.77642040300570	3.24056405185708	3.49773618862467	3.38005496082873	3.33661529105033	3.38897618970525	3.27105006465538	3.30594335284025	3.48381662857573	3.40309270460848	3.26379679077750	3.47545580977676	3.75983137970272	3.48004718468641	3.22818791595548	3.31299497017638	3.35454695829300	3.39975908218394	3.31068965992396	3.29819997167805	3.36338169704468	3.36839252624781	3.27598004579698	3.39297931905261	3.27787548054908	3.31466471128378
10004_at	5.66582478634013	5.65107989902749	5.62097796282424	5.61026609173538	5.55488407796870	5.46537313363549	5.55686473642705	5.55900447438050	5.53842754311951	5.66262538000975	5.52168518442265	5.47302776397966	5.49785042445204	5.46940432181320	5.55654731791747	5.62832682420759	5.52740153965626	5.48953148801432	5.53536483188241	5.53824182320004	5.48695325439340	5.57501860504590	5.49746013504578	5.58878260109349	5.56353551241743	5.54047999817508	5.55471195278690	5.53867947711772	5.49104669473643	5.50504574391942	5.52129773846678	5.68844820129164	5.50823354205402	5.52613127991514	5.60894087632973	5.51062715978792	5.62765407811920	5.52911787890565	5.53264039903046	5.64805812500819	5.58562038160200	5.53837925418922	5.58227327138633	5.64879698054736	5.66506393834729	5.58622848342512	5.56910443171877	5.53483559081250	5.65465739383443
10005_at	6.80262884198894	6.56970343079540	6.65981086780694	6.68054286356430	6.72633800681927	6.68364297233959	6.55240094751993	6.54678144465699	6.57508202665112	6.71437550465127	6.60925144237586	6.57017761950049	6.61684081215745	6.57973322655006	6.67403073741081	6.61015338208424	6.59395611548675	6.61625629732245	6.65765157708822	6.62833335950392	6.47956989147015	6.75611569355645	6.62390507118316	6.71102353223039	6.60804676170169	6.62704673931454	6.56522014203550	6.58921980248960	6.61080879061002	6.76400591560087	6.64406201014933	6.62482073491493	6.59617547922399	6.56381822530850	6.58831364879123	6.57833966643318	6.64768072681155	6.59228768869755	6.63646706900759	6.71628347727681	6.67922199220812	6.64480928638901	6.61658620727622	6.63712048572653	6.59751312204006	6.68644956996256	6.60167018489678	6.63229659979771	6.61558837275474
10006_at	5.61888099706733	5.37764483750628	5.43581697618808	5.45928170882532	5.73324845858615	5.42054800275363	5.51052623550235	5.45398173160115	5.65305327356551	5.52513892156904	5.65237705253495	5.49997914161079	5.58182997268720	5.71245990848853	5.33525321134294	5.51162142396876	5.61932972616464	5.40802570198154	5.70106745579263	5.25763227302275	5.32013172294348	5.46437063079996	5.41890690045086	5.34225966844599	5.51762345969839	5.35403815195390	5.42155348659853	5.54946373819575	5.49179450680446	5.64463207974136	5.57147176979039	5.35440673135981	5.47786818077076	5.29749775105888	5.38640133521163	5.24769052845156	5.36120223415754	5.39720901689599	5.50811021709043	5.40127419021457	5.33349242891968	5.39644035681023	5.29904816610079	5.53790634461055	5.25353618903897	5.33431641644189	5.36175445960948	5.32110955714773	5.37238984166532
10007_at	7.97599308454958	7.82486880038001	7.86333221847124	7.87809912243614	8.04967488999080	7.87167510229564	7.72703307113169	7.86125341824194	7.85627483882757	7.91609899392455	7.91087987912396	7.98823270254933	7.88643183617324	7.82255721509421	7.84121380022858	7.79648351275703	7.90031651798091	7.87114939412115	7.99453915997365	7.81056276815769	7.72668596620564	7.96919717026078	7.79776562483143	7.89749323211370	8.08979601841631	7.82855041607412	7.68518605588991	7.90998138891482	7.75874887807474	8.18303198577231	8.41299018459875	7.87634798425038	7.82040630420041	7.75382997552841	7.72168222232520	7.88894780709691	7.74461156938721	7.78595558033205	7.98337877827665	7.88996420132707	7.81907223037860	7.83027030137472	7.79975498404072	7.95650828642083	7.79796751100674	7.80766114148527	7.77560167917455	7.77210439029822	7.80685919801297
10009_at	4.86543295737634	5.03134442951333	4.96233366437368	4.87268526204330	5.01369445815106	5.11957747994921	4.85631517189304	4.89676381736714	4.94297266089434	4.93630864205346	4.96696976591149	4.93384114808803	4.93372083977325	4.97321891465007	5.00212517395663	4.89032430197881	4.87419017155058	5.05687916407288	4.88368261457525	4.93902386502350	4.80743864162099	4.90375237587726	4.83422136920965	4.98602874638661	4.91902028842993	4.98102927435168	4.96129734686037	5.13652550333133	4.97888860735750	5.02050603492989	4.90524898322230	4.97885821166362	4.99619554388593	5.00207609741713	4.90785057723927	5.10074454993173	5.02216262261797	4.94019578320268	4.96904675883858	4.97524577339109	4.90969874057541	5.07657566337971	4.98297144221973	4.98802774589476	5.03264644147015	4.83094099493523	4.95525626914614	4.97140022798942	4.97612661684170
1001_at	5.67446554735441	5.98118954575174	5.73353959598770	5.57201426068291	6.35167832496252	5.63565718413798	5.50655239477808	5.72001428341499	5.68215831190180	5.90694726688841	5.78187768958672	5.52504835759577	5.81044172075890	5.86046890979829	5.79319347971394	5.49406895787064	5.69672514599442	5.52359762054592	5.76690270682248	5.64394500329342	5.62833818037176	5.60976908805066	5.69730902153778	5.86205394962249	5.85145613578752	5.59145047566538	5.69854501977484	5.65383436146786	5.48696768586525	5.38403920770717	5.51942242359670	5.57674590920872	5.46348049103220	5.83541797025386	5.55022192719592	5.57548923968546	5.57335213829500	5.82746561192570	5.88872399014738	5.55935431497672	5.51862854031212	5.63018908641184	5.46544468512989	5.75248683005972	5.59623560315264	5.65050509403460	5.66337539892973	5.60206791956327	5.94548525889950
10010_at	4.05896428910472	4.01540321313772	4.15829570659949	4.01607566017664	4.07772012657466	3.95742025636211	4.49708426651012	4.07822449971151	4.06379947894800	4.06731368445359	4.00690925590439	4.09151134453483	4.09354835224419	4.10437121722908	4.03910628917832	4.08671632753191	4.32633222315991	3.90778959977917	4.22732346801132	3.95383749766667	3.98853754507171	4.16162898526832	3.95042923601014	3.99466804966960	4.10648733448685	4.04390650644225	4.01312277902769	4.13781796242784	3.85348794224745	4.08308020261524	4.07596139661459	4.03715413664443	4.06153644866628	3.92126989983473	3.81258978251352	4.08974401300244	3.93939453196960	3.98052865872852	4.08036700995479	4.04838443454628	3.91359545813343	3.96964821596269	4.06545823603097	4.07867136701391	3.98578694529511	3.93440176896684	3.86674969752783	3.96121220204750	3.83304916970566
100128062_at	5.09327590979828	5.02406612515944	4.88454349570808	4.94940664559564	4.96719272472783	4.89208299434009	4.93774881334632	4.90828497191486	4.84744976770932	4.85492789056457	5.01572529316234	4.99237338384134	4.87895876564403	4.89741165657537	4.96888473904582	5.06984032430250	4.94104609479388	5.20111255759262	4.90939024323516	4.91322568398137	4.86845726272923	4.96930847289847	4.72695106293131	4.98118778391547	4.87327477226818	4.95909602972208	4.81930040431022	4.95184775750583	4.99618806017834	5.32518648770305	4.91741720516644	5.11356453263093	5.02489858092741	4.86414195984023	4.87110483095396	4.84721339052605	4.97142337766231	4.78782377116751	4.87582023847327	5.01955823043231	4.96908262613800	5.01999679601767	4.94605612043135	4.97960456424252	4.89371869378366	4.92283428321814	5.05235268944385	4.90426396504835	5.09135027919454
100129271_at	7.82822736428546	7.73876195840631	7.79965587794581	7.76613660241696	7.79832565136891	7.73836962051087	7.76633336674744	7.75544807313469	7.75729872609376	7.82223264933870	7.75826368413605	7.72979737203830	7.78492110493871	7.75893325998223	7.77139411110130	7.76857350871445	7.81294187511640	7.72025660683463	7.80309369437100	7.71453732033537	7.63396543330660	7.83479438253649	7.74057189630414	7.87720613041524	7.75145501871754	7.72516462092057	7.71745359852542	7.77303957049613	7.73767070416197	7.78028048797554	7.77028108811610	7.85240030061572	7.74244599643139	7.76045345549282	7.80807937588850	7.76902094253545	7.81515190126508	7.80165352526353	7.80834597379328	7.85408980177699	7.79291584585755	7.76234877747961	7.85731413645229	7.82193805145955	7.81738845954678	7.76070788985077	7.80239800120836	7.82520885555966	7.77325388154108
100129296_at	4.33828924101041	4.24541315831983	4.31772725454269	4.32103425341259	4.37304803466987	4.27443355308378	4.24404359954229	4.28834313213052	4.23340655596314	4.29945423919994	4.23568185710491	4.19870724328199	4.23606124003836	4.30586094244114	4.33609580144596	4.34468669689353	4.14280547996797	4.24137467666907	4.30193011425978	4.25167919137050	4.25319709640611	4.39275307771043	4.27559720779494	4.28927157932081	4.21615948624133	4.27911944415391	4.33167538651969	4.28271253315524	4.35132050726280	4.38306785303782	4.17835888975796	4.20359848373263	4.32802009528852	4.16266701661238	4.32114092508285	4.32198220472372	4.31667274100769	4.27394360923123	4.32114228452166	4.36824439559473	4.26068259293187	4.26330062786202	4.34541392358326	4.28504736708424	4.38405968288960	4.30202971044135	4.25757369791397	4.33761121140372	4.24499705914809
100129361_at	6.07844487008097	5.96724350146560	6.32059737486264	6.33622887227993	6.18865408149526	6.09491741186889	6.06776372308265	6.08625865603248	6.07847215248800	6.11697074689524	6.04078904275035	6.47610623159396	6.14247706666992	6.13598449872270	6.01719995663724	6.05617835118032	6.17663600128876	6.01305495195738	6.25376555289971	5.98850887682567	6.02451173334029	6.30184336775726	5.89549379657652	6.17427536256596	6.18015609569026	6.29941772813002	5.96313979597217	6.09238911990012	6.03234715352478	6.46570349762908	6.14786372165096	6.11396620402497	6.23096890719409	5.94846609279909	6.02941379218348	6.60421202509174	6.06670348838596	6.05127553205633	6.22790406053623	6.06561915301774	6.11923246407355	6.02888500736196	6.11053935451284	6.33246090424073	5.94860689758063	6.09898725262066	6.06553437446829	6.05917052621451	6.15536014436623
100129500_at	6.71557047247305	6.80745292445452	6.74891803029429	6.73849018531131	6.79700797572593	6.85403855989667	6.75423110219970	6.80344893289422	6.74289261141214	6.75094659993266	6.75844426942703	6.59487400262537	6.73999307280238	6.68968165987993	6.69527135053167	6.74101693325881	6.71041338697151	6.65854051805425	6.74832343353151	6.76027920068552	6.64668302744623	6.77591451825958	6.70107402612414	6.81141527338116	6.75937777513617	6.75538052274439	6.68928136765164	6.76333004730779	6.70131993263426	6.61154005336342	6.74383221583418	6.76553779938406	6.68591639247458	6.69236707347941	6.71336456605417	6.65380281982353	6.78942781400031	6.75664151914868	6.74126481714447	6.70303459281682	6.69111052361714	6.72712910442931	6.70491460545811	6.82706511053351	6.73430531409644	6.75170861994803	6.81522376902844	6.72033302410910	6.79949087896264
100129668_at	7.49874700671734	7.36530979491396	7.40462048262370	7.69402643705609	7.59721235146052	7.54757671599509	7.41749613165845	7.61656125790309	7.56114917436074	7.42371124058302	7.47877781806690	7.42373551531097	7.39837547718802	7.41039297534651	7.54847951488863	7.31058427351154	7.42726049228603	7.42801326170800	7.52229173127919	7.36755214991816	7.30094010207397	7.38789460866098	7.34393268866363	7.59874034503790	7.42958522484034	7.37213228273726	7.42278128404904	7.39472617013344	7.25739262187142	7.32551480298990	7.30297031778168	7.48883793009084	7.66486527676158	7.30297828680393	7.41812249611308	7.37554244962040	7.38326217144530	7.55458155576919	7.46191611046768	7.47642445593893	7.42524262528172	7.51353961865358	7.41790740219065	7.46720322217750	7.38385504607038	7.37916691183501	7.39296712822445	7.46023719333256	7.44200008344970
100129762_at	5.03333697329676	4.40155927494811	4.38857903819012	4.18128829741984	4.25000860206003	4.36721224741646	4.19447465486241	4.52412019774279	4.21898028593076	4.28512195836170	4.19551277542149	4.33336891710474	4.29684768113123	4.28399520425113	4.41636298840681	4.57095423494599	4.18815595781442	4.23187960025300	4.31350907167965	4.27025749824382	4.16884091804770	4.24209990355005	4.21088275147403	4.37986693742596	4.22451475578543	4.32632231425459	4.22881041724494	4.42548905831982	4.65178561285730	4.22206371215299	4.53948627266857	4.72415253590656	4.32941313111148	4.45430365325802	4.30923519324282	4.50149765606464	4.53909822640316	4.28739659589555	4.33449033079458	4.42874990324109	4.53603448906799	4.32912924561033	4.48443879161398	4.32200397320383	4.27577109535755	4.30632751731099	4.35545737322306	4.25913730723440	4.29294971159825
100129973_at	3.48499139013925	3.58205193183190	3.58728643670202	3.57517795408222	3.51752789928654	3.58786424173618	3.58080303003025	3.63422563221095	3.62448303263504	3.53339378860215	3.46374835017318	3.43681705609532	3.51291998039060	3.55896775442454	3.59307386298054	3.59107113335372	3.50516059024998	3.62823856128942	3.56379629429141	3.59982399070512	3.50536587543528	3.61008509830003	3.56634901702094	3.72011267912586	3.54928710194586	3.57185071492544	3.50092239003116	3.58396166594871	3.54720707380959	3.61937126622086	3.54949172584535	3.51300503223696	3.58567314771225	3.51473710000459	3.57019592537259	3.55290987942378	3.60249407996417	3.61211874757336	3.53530663327220	3.56732749189923	3.61859278528336	3.59492992655590	3.65869776530840	3.55814697590356	3.55800107390790	3.57431359892497	3.48778512002802	3.51914309762291	3.52900793329354
10013_at	6.56156891069614	6.55115105357017	6.60604900502053	6.53746860600847	6.58243098111105	6.70980300597113	6.56132656388183	6.58557283116800	6.56916340280893	6.59561085020453	6.42562651408567	6.57948045354505	6.48922418996288	6.65871902793164	6.60878770988418	6.48705226779313	6.65749703498277	6.57491420520821	6.60475026247083	6.60615982573620	6.45615040475705	6.55468130872822	6.51941745942798	6.90929646050287	6.55729227604993	6.57692738538032	6.53449094965334	6.47058041461827	6.58567011367936	6.50183953294549	6.46759916272396	6.49825899346890	6.54228518323171	6.48242546563317	6.50543849082316	6.68617550488392	6.53138297950605	6.56733548864480	6.60489395064079	6.55891717187835	6.59584971054761	6.42872845343909	6.51870441313229	6.58135644449744	6.55707179267112	6.55632663938319	6.47799514260549	6.55473787230255	6.50733767794472
100130130_at	5.32671020771559	4.76661569363872	5.11446554822067	5.16262122427740	5.04564446655868	4.82324529947712	5.40574190161676	4.90310143924407	4.94767592901672	4.98639798104126	5.18676333149870	4.99678086936997	5.12165343057051	4.85632167834774	4.91359576591256	4.98452721403897	5.61670964553026	4.74098610610193	4.97777032065602	4.91901648888832	5.04211861197385	5.23562853174390	4.82309369513660	4.91395096204927	5.28223081496596	4.93292358240565	4.75387301006783	5.25668709416455	5.13122623268998	4.60624244796063	5.03748146606442	4.96210519610648	5.22733698346912	4.72510791559503	5.07817618408561	5.00705836426605	5.02440383480427	4.94172368643743	5.03747470616825	4.91063989996170	5.12584993710741	4.87263766472530	5.54652958786467	5.12930877385912	4.84888263212288	4.77687256275855	4.90680511332743	5.10745761252869	4.90336936955747
100130134_at	3.78520702140272	3.91152614957998	3.87856238012150	3.91733911881038	3.80009874162624	3.94965690300266	3.87407045673880	3.79709845219590	3.78343361306717	3.81468321223266	3.91167572477101	3.78921973110848	3.80510831208267	3.93826931376761	3.88214447195735	3.90938244956636	3.80790540439075	3.93679621335571	3.84359165126625	3.88712728882903	3.72840897446772	3.86866169030725	3.84865382239493	3.76506576613473	3.85634039044399	3.85558585109862	3.78436966080367	4.13559107540928	3.87708935930427	3.92842489048308	3.81865107945425	3.90647481935213	3.85707754235214	3.94825855914957	3.91595543403891	3.86151258843005	3.86223808761534	3.86133959525986	3.92311233790621	3.90997215162170	3.90683867789281	3.92199072694965	3.84688281450408	3.90141138255801	3.80275368031366	3.84416631814682	3.86125861005406	3.82832748480345	3.78528333882498
100130291_at	5.73567317641436	5.81739452221009	5.97854728292113	5.94442910168698	5.87252517143876	5.79443645830013	5.84878825113933	5.82003119353355	5.86245952696946	5.88701644038855	6.21899890158514	5.78380100635231	5.97558595794990	5.66461917099065	5.83096035057074	6.05055717144836	6.49432684283711	5.91127682170879	6.21821866556430	5.95623410783045	5.73242700026179	6.55228727426951	5.73921053475841	5.99862511202850	5.83478481350061	6.24434784516452	5.96412382799576	6.15183014676780	5.75783580873139	5.85455981339503	6.01193219584146	6.02896895172381	6.08373819020257	5.67381449558422	5.81213894938112	5.80511991856792	5.95741417427540	5.91545242762212	5.87871265563530	6.15968870705128	5.81596149865261	5.90776553359168	5.85969603962984	5.92550814912433	5.68689216503408	6.28767174733501	5.79232008627967	5.85612634389529	5.93539578692113
100130348_at	7.44876771228542	7.46154665772839	7.51030313029888	7.45587351420852	7.45141527167640	7.53255576731780	7.41950275066370	7.52676811572689	7.42534002078300	7.50444372980449	7.41886113205828	7.29786669269970	7.43638751937142	7.51855980218889	7.58070639544616	7.43860346777809	7.36123237980640	7.57876434839853	7.46118361062466	7.52174232184708	7.35749984774340	7.46152128038824	7.43632285970100	7.46836234268525	7.43849475279976	7.49254640514643	7.46811606987607	7.51623971440161	7.49498092620264	7.51820723831318	7.37972650577273	7.45209906240631	7.58222987714929	7.45319833791640	7.46734563037664	7.46739575409781	7.46982860311170	7.43081340242008	7.48294482923641	7.49918370882071	7.52297539199207	7.49344669115433	7.44997218880195	7.48913849047618	7.52834023998398	7.52094897715283	7.43819918108227	7.55462901932678	7.45998884508878
100130449_at	3.92786118190355	4.05240555713417	4.15155919044165	3.96527880742765	4.03940566989018	4.28409210522076	4.06755519755859	4.21511453672267	4.18827877345143	4.01487557904051	3.97883336477083	3.94736783320937	4.11236400561807	4.26984852251936	4.17606473550332	3.98747536866332	3.94511024044115	4.42375637806630	4.12269718447124	4.43541548173960	4.05828895987582	4.09170938419043	4.09696672077998	3.95456539093982	4.08189598729439	4.15843975047203	4.15408630521200	4.19437882230128	4.18547156022556	4.16077191887277	4.07247968633665	4.03128231671830	4.24645951409394	4.13924341101342	4.16981195351351	4.15911276296267	4.01740034558913	4.15045444005875	4.24482874996909	4.16349907122209	4.31682522538433	4.16742317574482	4.15576235917623	4.16388304312037	4.16484986106914	4.04294576383084	4.12363438871208	4.21594332809184	4.13009112353860
100130624_at	6.98913065641773	6.68847429036591	6.91749885187484	6.74938692172063	6.87411988473389	6.66911315650917	6.72513663993078	6.64622600067702	6.75710692808269	6.82865175044412	6.92317041658867	6.95970501336129	6.80598386931204	6.70391457779379	6.87207159790303	6.71213443656524	6.74530439877699	6.83626144704795	7.16979473191483	6.85987950698860	6.74012296971017	6.91556478234649	6.56186555816391	6.68743725818858	6.81600621312900	6.76601902016379	6.93713799752075	6.96120855274442	6.69244907566642	7.03989711414030	6.80059903146910	7.25081158439698	6.66965629972641	6.62343762768145	6.63046269035169	6.74962716837489	6.75189357696658	6.74610784239012	6.89187433934882	7.21045614433628	6.66832022478072	6.82217366121381	6.77429832665113	6.84719962905117	6.82457533110986	6.92875938203565	6.80894370356914	6.87090963195900	6.79114116009450
100131164_at	7.87224622346259	7.85606249770874	7.87613389993360	7.82773040383976	7.89029387634869	7.83495787914585	7.88837755655846	7.85607356391682	7.85685052870958	7.82853383447234	7.89184315971907	7.81630910696844	7.85532285716895	7.80329919238230	7.86023487887617	7.84907761263471	7.90042682063339	7.83863184133899	7.88705070702228	7.82709225600645	7.76863319443913	7.93039088041457	7.87004350587547	7.87878116205077	7.85038246845810	7.87774593953476	7.82177484729564	7.82419481386861	7.90482852315653	7.78169460042237	7.83214001019166	7.90379094702683	7.83190263544840	7.86212979812846	7.86134977130528	7.88959441905188	7.91106017485901	7.92222927434839	7.90032502139221	7.91091169893389	7.87087503644419	7.92642497333683	7.85480952740991	7.90609786077162	7.82189219890236	7.91064328142953	7.87217245777509	7.88121729379840	7.85661597854683
100131644_at	3.24902312754300	3.43414718378533	3.41703940846793	3.30483352935782	3.41119354945834	3.36061787453761	3.30157606593423	3.42898867660030	3.26499236965007	3.43918745615842	3.38259302587471	3.30779607990113	3.38921658045951	3.48323545101168	3.51597573285069	3.43428933131042	3.30073778089662	3.39009525375650	3.53054240789452	3.44426916585931	3.32500319348297	3.36474862335367	3.43036223758535	3.56093196126570	3.31920879942759	3.50257580632565	3.40524500498360	3.39390719963078	3.69939728654711	3.46195491405143	3.36662914884394	3.38548680935581	3.55871256121086	3.36592742948345	3.35917325644550	3.64234436650248	3.43416874907402	3.52290173601995	3.46851464874676	3.36123232062456	3.34546198823332	3.58091511861259	3.20791440406883	3.36935131364113	3.24158036979817	3.35040523325632	3.25799328509005	3.39783199335812	3.30124290674620
100132129_at	6.64267237508862	6.67476555908960	6.65366055046447	6.60087754020309	6.71925591871209	6.67662476001566	6.61167312536687	6.62593301648913	6.64575468634198	6.68391685114639	6.78385046586706	6.48499069248130	6.65493751819400	6.86605784565190	6.74074291483658	6.69853244872769	6.76471863551806	6.70092334778720	6.72808421726363	6.70556516693591	6.48637463793177	6.89774663328431	6.67755321662875	6.76541091361752	6.64722768337797	6.66946425015254	6.70441281510504	6.62089922154834	6.72872620441838	6.72145983625736	6.52284157301048	6.77038797382295	6.64604242664729	6.68026355831926	6.64803723027935	6.66515960034723	6.57631324337542	6.58435877959280	6.64330770532340	6.67885360469837	6.67370953424137	6.69990877856074	6.68659565738583	6.74549150520219	6.61756048419514	6.61932406553656	6.60995696885377	6.60654632295537	6.56170691216868
100132302_at	5.18431103253917	5.10047925490835	5.19748603519592	5.10640272423919	5.13118724714579	5.05719869850844	5.06625521316608	5.06462765442434	5.08885703543160	5.08199438985753	5.13236707223451	5.04380042889815	4.99720887869718	5.17074493784920	5.11588619947399	5.01271898835275	5.03393669815108	5.00732247143435	5.10133398815153	4.99900137043648	4.95477829642270	5.09784791321393	5.00461121625843	5.19916318349950	5.14994039718416	5.09743598963099	5.11752555254016	5.06595342982744	5.01164071958135	5.16561990656483	5.08166685485421	5.09693887576134	5.05768677952770	5.05008780143560	5.14842816387814	5.11385789496024	5.20185256833904	5.10123756367366	5.02741348492743	5.17163633077313	5.18508204920057	5.08716817485367	5.16168134379790	5.11605238595859	5.02645415724142	5.14974274778227	5.07094689755195	5.10252325500590	5.04472544806798
100132430_at	6.18766454176716	6.45066616049529	6.70748388159286	6.66269924912636	7.13757187071620	6.25790782056772	6.78511645495804	6.93304109137893	6.56668432896314	6.59077620412438	6.54436963867780	6.41699775603793	6.67597853759013	6.34538893910625	6.59068616278068	6.56196671874143	6.82074165318446	6.28267111937543	7.29234123777856	6.58040738700045	6.47869591590890	6.25376398627503	6.33593844205500	6.56437866807059	6.87951388803675	6.58080318709450	6.40583149036711	6.69849614880221	6.16368097716146	6.25784038272313	6.48898928598431	6.35218316763580	6.38343006239673	6.28879695725379	6.28297353745054	6.64491356777942	6.45730738831198	6.41227276071386	6.74333360444209	6.47351045223812	6.16246905628904	6.19689035477189	6.06306842915965	6.74131547850092	6.14564941724173	6.24778161239543	7.01932690512276	6.20395772452157	6.04747425147248
100133042_at	4.89236562469716	5.04660702763468	4.93922852532229	5.05449843144207	4.85816523254605	4.72404571717972	4.76113683523212	4.69093514315811	4.79136867715198	4.99547842730889	4.77982473647021	4.76782686054566	4.89098804384334	5.02123310826203	4.97574471554886	4.75868049731830	4.65832136657378	4.99548937074223	4.89577857964989	4.95039782883174	4.90681235965596	4.97630156038132	4.82083851626401	5.28500765270958	4.97515369790731	5.05655881540027	4.97662255478191	5.06743711198880	4.84562867809831	4.94695593528149	4.81484091727536	4.84676032325081	5.12242359464545	4.95706796834585	5.03294905839860	4.91110112885365	5.16948367836908	4.99618442846111	4.95300631603765	5.00641095478786	5.00355799432336	5.12880444937949	4.93746483042777	5.06323937760880	5.07432548127910	4.98415039892058	5.05771211977198	4.79452272588873	4.95583179410222
100133105_at	6.91490932480738	7.05635050885091	7.12999183549932	7.00197357294835	6.95635052285314	7.02645596392644	6.99522254802109	6.95460467661120	6.98336226228812	7.00801066180567	6.89568880014543	6.84253427689397	7.00789430465692	6.94117798568924	7.05072891770437	7.10539769674361	6.93986341902052	7.04335245106328	6.96365966357259	7.06512296696791	6.80089922691953	7.06085087602264	7.05692418013692	6.99308077287494	6.97127305632607	7.05026188383254	6.94582091214251	6.97899913575396	6.96365131164550	7.12419560680969	6.90707659125686	6.94597086030818	6.97159429918757	6.89301009616877	6.95896176253253	6.95575280325234	6.99347537768793	7.03670802049803	7.03452594012476	6.92390604058051	6.95884153799159	7.01453946480602	6.98884818719139	6.94368814630310	7.13186266039584	6.95775798068015	6.94267713938585	6.98563259931137	6.95373503952032
100133166_at	5.44506979704040	5.30021792724089	5.35075876136837	5.28466699677234	5.34689946420233	5.34663079159170	5.20100103006662	5.36491323509711	5.37918207270894	5.28482351049750	5.48574697813810	5.24627486591378	5.22806530919976	5.37654123600755	5.28251823732807	5.28094092373613	5.48521017987048	5.37818446245026	5.35455847695201	5.26945934646571	5.23183045382193	5.33712900120689	5.22831495559838	5.30493830786779	5.31551724555940	5.32436674463821	5.15668389914546	5.34369978994837	5.24139585304393	5.30242841804619	5.29636154825562	5.35434795430841	5.30132858172382	5.20421765006304	5.20413596434449	5.34195561011728	5.23206684714044	5.28279463232197	5.28712431830637	5.31937062818785	5.26740502471283	5.26453229938669	5.29794158718111	5.33320523660588	5.22577157564611	5.27699720889522	5.21625186903704	5.25210635823205	5.24838686097994
100133211_at	5.13893959596637	5.19994273489517	5.10433296217422	5.09463731775445	5.05267283536740	5.16190517140779	4.98897304425568	5.30595004003583	4.89301223203433	5.20203408113449	4.97369356983828	4.99405706984959	5.00397539279584	4.84752316637622	4.94034881989424	5.12334219183156	5.16213315580013	4.89136875005806	4.99001542023994	4.84215770029701	4.84512459021016	5.07805718212737	4.77691673823876	5.31632517076817	4.96902107154207	5.12964012760779	5.00392619309512	5.11140457627159	4.76396199276014	5.23143650720657	4.86838472409908	5.24295761267792	5.01715266292668	4.95087553335348	5.14334392104887	4.98377256763181	5.10343956383904	4.92261460949452	4.94580843289433	5.11938867629954	5.10104043825572	4.92632464755927	4.97655104693748	5.12767794573569	5.27916301779885	5.11793056051954	5.10478477517178	4.94912136225082	5.12531712660226
100133233_at	4.30864107878394	4.42541239969487	4.33467195626518	4.25757140498270	4.36179217377060	4.33839171558659	4.31547092372471	4.33080223303322	4.28018969053573	4.26538563645185	4.26463732422621	4.27685821111682	4.36382741992607	4.25156966263120	4.26386729350543	4.27221941546371	4.27012025936141	4.18596726193567	4.27091922055508	4.18898425246215	4.15587738197663	4.35644097439493	4.23712415634375	4.33307486787120	4.37887438178390	4.23119835363943	4.25680771839622	4.32069873611091	4.27469321244794	4.34817545546810	4.27819474816376	4.27809545756760	4.22494216468559	4.24012099344309	4.32025249172112	4.36865172342947	4.33667004358171	4.30390262019220	4.29509563701964	4.34116799493412	4.25436421380456	4.38864848639590	4.39174924492434	4.41805908011924	4.27794815344667	4.32295353756753	4.29322058265821	4.32955823576401	4.30290330064085
10014_at	8.17771210210546	8.04659995852607	8.11475726732836	8.04571716921607	8.11007606105249	8.03039875579631	8.04257568548547	8.04755585642160	8.03092571805213	8.08572454217089	8.30841089562141	8.17361398589876	8.06680528742485	8.15364072729276	8.11284328904048	8.00140068547919	8.18122191237322	8.12080923215115	8.12871765908429	8.10679507492462	7.96964816680970	8.18893472207990	8.03227235603419	8.14989210744232	8.12674489244522	8.04738052756238	8.18858130470663	8.13134066184871	8.02440486491481	8.09502607143483	8.09714264196461	8.35727673414093	8.05703928230493	8.02760148152861	8.02024844576977	8.09783455679029	8.05871838609761	8.10065996567092	8.08546057906780	8.08631081589070	7.94780420750021	8.07943863193385	7.90485675537878	8.10176453432718	8.04078366029928	8.03889667910772	8.09547187376773	7.99687519270133	8.01776161156675
10016_at	8.71495594438299	8.68453807462867	8.99859295009189	8.76549839234714	8.98386109794338	8.64027768520425	8.64175105483318	8.66581171140677	9.06459238960050	8.78225421194052	9.21582036232122	9.24916886391262	9.02499043162665	8.95518961442037	8.79928831408413	9.35093161007185	9.43484548429673	8.76281545499007	8.79342462428769	8.72005172102223	8.81318298108000	8.99364469686268	8.48234297235252	8.96288317058349	8.78273740527103	8.78188204911822	8.83823820711340	8.86620439760194	8.68838697779184	8.95475419576525	8.91750953809360	8.70200025573228	8.76881154112112	8.75495031805726	8.64384111760472	9.07113811627080	8.55850337277525	8.54732972020332	8.76720588247599	8.80662840364625	8.51524724822579	8.50211031791086	9.03244709322838	8.90630425081231	8.53963461156138	8.74865347003670	8.70024011009858	8.64538935845634	8.70265778323779
10018_at	3.47783306313596	3.55916836153057	3.53893161409383	3.49918704147787	3.52177238635018	3.41925201874686	3.52545320630153	3.44527000239803	3.48649475780557	3.56420777486336	3.50311153867652	3.47916228092265	3.51439157830209	3.53201835110485	3.52299233742636	3.53123993312676	3.58761904810806	3.46002521825689	3.53362646537044	3.53210140008763	3.34407501541027	3.48699522292653	3.44244304395991	3.80049118734286	3.63206820679412	3.46916333031000	3.55824102604569	3.42356850210607	3.55418313492829	3.45790859204721	3.49002807841414	3.45993725150617	3.52114219198381	3.60209161546868	3.49286261268834	3.51005370325749	3.48086550118645	3.56620396352194	3.57464661867674	3.45783349976599	3.42502991773571	3.51052998816116	3.63421544013805	3.54639925153356	3.51154705359274	3.52923683769048	3.51793375820754	3.45050071095788	3.50977120226058
10019_at	6.29785594531256	6.27931324885650	6.18040315196134	6.26069899171988	6.23377748661954	6.21819169893893	6.21185261493163	6.22214770661088	6.24894967765139	6.20317176497656	6.25832868208661	6.22700748895526	6.16438300239439	6.30007404194815	6.14580702288095	6.19262737538125	6.14182594261014	6.10827416693760	6.43289589409142	6.03806334418705	6.02552530270395	6.11841599868443	6.08479936843034	5.99647783105457	6.25305232375099	6.06609442190337	6.18895594303362	6.21395936019582	6.05311918408959	5.98530562289856	6.37765838625183	6.03874377564997	6.10981204602569	6.38362212357405	6.10790304230391	6.07559422767697	6.12361064844366	6.22827139500420	6.18994851798510	6.10473372588639	6.01298040945664	6.20157937008134	6.08032470448716	6.22890212589119	6.14952433300112	6.19957212411927	5.99968835438526	6.03644564586605	6.05735873444433
1002_at	8.12962354376099	8.15789453136668	8.09424776464585	8.07782128715855	8.11059164406223	8.06112525523957	8.11407318260256	8.05769434762611	8.07566851146830	8.05054825625987	8.10361512903495	8.03715192131760	8.05880734720074	8.02756872346570	8.05475243898776	8.02537529075185	8.06564920938574	8.06099332824718	8.08600872251495	7.98788095122802	7.94210260929614	8.13633935822788	8.00504738221058	8.15292967417453	8.21950748411615	8.07065293344703	8.05915966338745	8.02608476928770	8.03968665585353	8.04568794461959	8.03430138259569	8.15527030145021	8.07546904476756	8.07975858797811	8.07392979261944	8.07173351480659	8.09462891783431	8.08812835968465	8.11075353999008	8.05786103707670	8.06091465085829	8.07568577975744	8.08927372564838	8.13151186655992	8.03625037671293	8.11988613857644	8.06371812230812	8.06751165741336	8.04606989368957
10020_at	6.66555543758771	6.49352486471991	6.41377025495673	6.40503587167645	6.35950864639613	6.28618329864663	6.72950125133461	6.48819426829604	6.59677926848044	6.32979058519981	6.44551026031474	6.24315294679654	6.36537404961003	6.31677561583894	6.23542377838356	6.35963172397489	6.35783479024932	6.23065515196954	6.42101146960225	6.40884306146125	6.15419052838777	6.29355137101080	6.30931012717082	6.40390538155306	6.32800712056837	6.33578824052995	6.30802791377872	6.30357286495084	6.33587224283239	6.46238650295303	6.54288216477753	6.51488951145221	6.31069534658791	6.49282072475619	6.29755898876281	6.34186058829222	6.44357393220721	6.28364638526187	6.39351576271306	6.27678993153195	6.30215710640332	6.70309332713085	6.33187048707587	6.40674341025847	6.37921643907682	6.22736155398779	6.35385813354995	6.29166268136945	6.27477433781951
10021_at	6.53405346585132	6.54557942834756	6.58824036287953	6.55466861458181	6.55232035164835	6.58848066067339	6.53615821355791	6.53336972722925	6.52113325288691	6.53011872222437	6.52112800654409	6.53033817384406	6.51761717194184	6.51843935940166	6.61178219077438	6.57334154464225	6.53930973075507	6.56086825214376	6.56360198597999	6.51452536899416	6.47491451120049	6.54373508118365	6.51789945697376	6.48526318270705	6.63158474111853	6.57245398614741	6.51509432912445	6.59303896949648	6.52422907293076	6.59079112870533	6.54861796306286	6.51365164513124	6.50437078311478	6.48722115061060	6.52812142196345	6.59442380275808	6.50649239587800	6.54543838521831	6.59450879347193	6.61697413921343	6.57500123500499	6.60156973670210	6.54558087986484	6.56035609430945	6.51918431197428	6.55436512241677	6.51789634282241	6.51591481222080	6.49635682922904
10024_at	8.65490561849855	8.63523322325854	8.68429950977055	8.71697957931154	8.68609477965271	8.68117707102716	8.62948266264248	8.63031502452629	8.64320523382545	8.72036952747004	8.56943616765533	8.63919156412042	8.63224433310600	8.66720257039194	8.66934273726165	8.66776753086652	8.65653254195333	8.55903603486943	8.75974623572321	8.57137379845925	8.56082427510514	8.61301050347507	8.57839171644296	8.67022797309102	8.68191136913333	8.58604360222180	8.62855636791043	8.62658187804960	8.71042777010384	8.62388969152146	8.70012358592138	8.66962840160292	8.65612169230378	8.57188665392104	8.63514067217545	8.62636829890591	8.63935846569252	8.67926621838474	8.66863865917719	8.71676196473437	8.72413259653887	8.64022100215085	8.60856906343382	8.71747970971843	8.69519214840184	8.69017267661617	8.72619069229356	8.68958303125423	8.70690786572617
10026_at	3.04702311062631	3.33590409463488	3.17558143653443	3.11525262692836	3.16454459607432	3.13595870239592	3.14701165395063	3.16023720552351	3.20446738513989	3.17361560244871	3.09639220535986	3.09620753939134	3.12583566947732	3.19380616605542	3.08938475276424	3.16512221815090	3.12111318577383	3.26780602995722	3.18821880575553	3.10963308022674	3.05384212131099	3.18758825152785	3.10551360151183	3.11421128726882	3.14254882800792	3.11226200127187	3.13895947141038	3.10601223327872	3.23384325785389	3.11171646639790	3.15798829283829	3.14813215879430	3.16476578956383	3.07782108461299	3.14303452776584	3.17512599656986	3.10669493399151	3.17179595394409	3.19544158496874	3.10715486788388	3.16513301242936	3.16727853493154	3.14584080782867	3.19483438045303	3.10761270458048	3.11540840086200	3.11410199536119	3.08228051222293	3.18601154657983
1003_at	5.40820163329333	5.27109424054875	5.23918145060933	5.33407363596234	5.03107781722091	5.20441633593804	5.31560027307876	5.08530336557859	5.02785872304283	5.07930904032524	5.21799996541150	5.24996968866290	4.94407839383295	5.08424685864099	5.26227705194856	5.45457872883972	5.38960194753829	5.13196454745429	5.06039172322210	5.04574627561394	5.01818774473344	5.16169826630824	5.08558033468034	5.29279168610533	4.93670004140916	5.16652201002299	5.31102819989148	5.33314480311080	5.50525271251807	5.37528261221987	5.20559229873037	5.10075041777391	5.13625927493071	5.08662089618038	5.18646537240822	4.98267877615774	5.18382613651915	5.09629205982345	5.01765040689247	5.04758526115379	5.16562193168539	5.10588986812676	5.19313766556611	5.09400035291228	4.96167513056192	5.21293768999149	5.08703296209764	5.01171873392572	5.06374334621940
10036_at	6.12395885759120	6.18773892003957	6.15043080565073	6.20255173952491	6.19361673340930	6.13884720457870	6.06820743481533	6.04054908866466	6.10357504460563	6.16710634332507	6.19428714985217	6.14770794942381	6.13413111470074	6.14380948005212	6.06114489681141	6.22794438821584	6.12274198443007	6.07967745918817	6.27135059211481	6.08218222553378	6.03872761212111	6.16445723878824	6.00816744293332	6.15965128907192	6.17140007205301	6.12646872028301	6.03916640315485	6.09972333803213	6.30794275775953	6.10086422966856	6.16915643510158	6.10769137049721	6.07515060782815	6.10274373964910	6.02677011063390	5.98912266873228	6.07319785654161	6.09988740354818	6.10437827183239	6.10391615782366	6.00800154989519	6.07296393601468	5.99694243656770	6.16701925407470	6.02944206039177	6.11850345102386	6.33105122926741	6.06441106069369	6.13235289695497
10038_at	5.65404054494898	5.76230836295063	5.79545200670171	5.98657281794928	5.91421179665621	5.82965828530903	5.84174831138452	6.22840811409424	5.78920195431360	5.79528113163740	5.73599485921813	5.85391083008489	5.86856274485463	5.75434004701108	5.80349688944062	5.85217900839156	5.87311089408072	5.75611878172668	6.08718461697542	5.80720224751327	5.72100477244610	5.80041228671339	5.84609883030078	5.75380060233553	5.77693248013814	5.74876506357543	5.77785681962129	5.64674000799902	5.82191071690314	5.88470102800299	5.80901458671765	5.74975025326662	5.85557192974253	5.76062145948665	5.78442665322730	5.83818681240345	5.77952587333201	5.81084669834933	5.82802352503154	5.80773391040963	5.75365714546782	5.74134724269265	5.70499525347673	5.86674940051914	5.73306771909415	5.84455434339166	5.81448462704968	5.74433151670541	5.76941451520453
10039_at	7.54951316908451	7.55523806889986	7.55780011876216	7.56995591474053	7.70620800972926	7.60736889120957	7.50534996211542	7.51262657519732	7.49604448296303	7.56420570197860	7.58739309647166	7.35328324037304	7.53907067757220	7.51379730257483	7.57766118286680	7.51323097528385	7.55390698699534	7.67937855170296	7.63197341506557	7.60331591484799	7.40648830330739	7.58640989849798	7.43705304125941	7.52592366409526	7.52005741719878	7.56604869911877	7.50317470377694	7.55232962768218	7.54157819140295	7.58491572911365	7.51067931975780	7.53219646000531	7.57852353691574	7.49979467213876	7.50792577539327	7.60709953967700	7.58072346851345	7.53352658517737	7.66347686420407	7.64099882802184	7.57217114238031	7.55016425802781	7.52473168651566	7.57401163993549	7.51924477914505	7.53405604671615	7.45392259525914	7.57830839682243	7.47127550014193
1004_at	5.41084727598919	5.40004946915075	5.37967714943605	5.36944819565670	5.42778005035045	5.43634384149901	5.35817363631653	5.49490395729594	5.69941397436393	5.38681515735198	5.43981866996525	5.28448667607125	5.32575375496413	5.45355552888281	5.39883172279136	5.32091164875817	5.29535672043460	5.38848651048586	5.41715498842308	5.36322921108370	5.25839875613642	5.30264644137330	5.38581361294296	5.52536910764221	5.32182367534004	5.41702532379971	5.40889877206592	5.37079061730838	5.45887982228610	5.36785624074055	5.46458254820534	5.42492515282028	5.51357947468682	5.44588380046702	5.34486536795090	5.48401249075726	5.57684420800006	5.44808825465891	5.38797590405275	5.31288564559637	5.37300510640204	5.48972759161216	5.33975087742574	5.40469464258842	5.40764731104440	5.38398406271511	5.37532421304510	5.38362973010666	5.47384975682830
10040_at	6.01941906537760	6.04739405512468	6.10723774182860	5.88879040670658	5.99584606348709	5.90499861895193	5.86300838785619	5.89870229392015	5.84730878960398	5.96890221275557	6.32268794091367	5.89918535304184	5.96004003356346	6.11450600963527	6.02564276498579	5.90888146956592	6.15101572923722	6.07361270818611	5.98439046096850	6.09569432217232	5.83168949993046	5.89653412431719	5.95800705644567	6.19445293728605	5.82226644984549	6.00172174009669	5.94538870038309	6.14245224099597	5.87709051728372	5.77551554074086	6.06001320263044	6.06064091094132	5.93226431640994	5.81930087030472	5.82275003272512	6.01950599314622	5.85746662712888	5.97480829728075	6.05651362277071	5.91101918164989	5.88160735183375	5.96877198323557	5.96536678217013	5.97161033100354	5.88762038016126	6.04170255792889	5.79771628182082	5.91326777069717	5.77014527794100
10042_at	6.29869195148090	6.20289075480572	6.25381028100312	6.30427187961133	6.20388445470381	6.17637912083701	6.19708036942407	6.20109567163880	6.22816710011760	6.25896172268752	6.24752361969134	6.33226996451069	6.25319664112263	6.14888402328492	6.23311398722458	6.31126122119611	6.32576978344609	6.20188107456484	6.26041381396094	6.11711030772925	6.12663849114991	6.15322271164016	6.18702530841239	6.17827978687963	6.29246627841469	6.16473959561706	6.23070133899932	6.31988522044437	6.41512420520536	6.24447621068213	6.25478829402900	6.21543998631454	6.21094177225278	6.06023314386495	6.07538143254686	6.10453111738429	6.16457093253659	6.23820084693338	6.23681405348345	6.17161819857729	6.11992519352128	6.10431408450367	6.15701493364499	6.22690307801205	6.12308655044480	6.17223202871691	6.22057165896248	6.18229977755054	6.11890826473846
10043_at	7.18680966449246	7.37323636198190	7.68816701009753	7.34560314229652	7.50960096787249	7.35085584362142	7.41756606300463	7.33933113150550	7.48832518785566	7.45450789969683	7.44504630752841	6.94092182636126	7.28616940693774	7.30994773563211	7.31144906203255	7.16814560627038	7.29089025198437	7.20752933704115	7.26065627755449	7.39377244413101	7.27491238307805	7.28667894269104	7.31566903770716	7.28763505595177	7.39885356600952	7.23404557146523	7.17952157694931	7.33586715769981	7.23319667740597	7.26786509890835	7.23647773440618	7.42520947676050	7.74719256760287	7.10840875343690	7.12233445111965	7.35218216727269	7.29067764748574	7.27846166102754	7.21182398625130	7.40495759177094	7.14711437521243	7.19234225946287	7.27921667809886	7.37169357745477	7.31201231721736	7.21017883405934	7.12509281903787	7.31473004631042	7.26815535580577
10046_at	5.32963261738064	5.29224514510630	5.37221132362267	5.32535472019751	5.40678193510491	5.40550408507975	5.43060778052945	5.41577307965907	5.28309456666748	5.32809878914768	5.19187947619388	5.33120718447805	5.24986253304989	5.47219554881456	5.58873270305965	5.22916756690762	5.30778398053138	5.28560822176182	5.54495045717831	5.31834186830285	5.39564979867203	5.36031673658520	5.39064815642812	5.24633206047779	5.36132711787574	5.34720135702877	5.56017016490634	5.27547866518654	5.32964746829784	5.50760094944484	5.32296529685170	5.41024890878960	5.35040807030848	5.43567205618967	5.30813783740388	5.44473871401519	5.33570147101273	5.37960526065590	5.39623168382501	5.45016237240992	5.47088006246542	5.33547812118695	5.34269827070848	5.38759699036835	5.37326154281495	5.50220252321117	5.31936169595650	5.36218366124820	5.42175401594965
10048_at	4.23994199261256	4.27101341113736	4.23088457686952	4.24139308417211	4.19156107576884	4.20724687614005	4.12864533351130	4.10062553269807	4.06892948368321	4.22898575682525	4.32066334986445	4.29883840304277	4.24967669941889	4.17968765837612	4.17562632312722	4.20802859410930	4.64894245298875	4.30853172302406	4.20874892995777	4.14906459032933	4.01448934408670	4.52538563622594	4.16341578274067	4.22868611486981	4.42490117257902	4.20324164598600	4.32710804867719	4.39508761315177	4.10563240369982	4.58315285138048	4.09009691296603	4.45928943434328	4.16129357595126	4.16410304757760	4.19425726280532	4.16184008561510	4.26762611052828	4.29238831038554	4.44809936580634	4.51219400762405	4.14205157215776	4.16190753792286	4.24454564524167	4.39500729896744	4.18726419383159	4.32134799724511	4.16086734041510	4.27186382738060	4.18162611725703
10049_at	6.37481584319042	6.24965887745968	6.27392098672711	6.44259180487267	6.34339042360474	6.29196243197325	6.31132069941524	6.29689619090562	6.34343229614346	6.29277775903674	6.55163298653474	6.35530832455139	6.25826998429565	6.27569278211307	6.27577484540909	6.35819094795286	6.27766350169747	6.22508132825498	6.35814545140742	6.23963344911688	6.11026089813627	6.48085365042602	6.18657967097819	6.54075457240952	6.22096739763292	6.31997509277865	6.17643487445273	6.30321467678519	6.25238306876111	6.33778086842573	6.30490579605718	6.32228289149961	6.35082659541007	6.11539575073665	6.19990012587923	6.24945116769526	6.33406652476777	6.20435625956457	6.31461998111554	6.18245790909444	6.23158836610531	6.37534121320019	6.27069608680854	6.37939791339161	6.22557717893688	6.30143394346076	6.34704157907201	6.21371017472668	6.22264691161771
10050_at	4.05106560644589	4.01155101005113	4.04801583844436	3.99052896568656	3.97177709814426	4.01527901767223	4.00968060948938	3.97944395168576	4.01589778625238	3.97205059527032	3.95918042262746	3.97454848304981	3.97838755269501	3.98482836555341	4.00767041198290	4.02140793870685	3.95972672550304	3.95781118423658	3.98896900489152	3.92506802735669	3.87119782102498	4.01680102816482	3.95775108359171	3.95825512470413	4.00955893685846	3.96812320414628	4.00197518569964	3.94703061927210	4.02678626409411	4.00005075439943	3.98399013135592	3.98427381021694	3.93850819286792	4.05049488744330	4.00176216052211	4.04268329936718	4.03138813205481	4.04668123131525	3.97681002351882	4.02625306935097	4.04806449524629	3.97437264141676	4.02765180873252	4.02486795744766	3.98383985237072	4.02079112582350	3.92365873593000	3.95756927545493	3.97115453901014
10051_at	4.01243000189973	3.88369893387615	3.98178304476673	3.95259470969922	3.97248226608215	3.99233941257819	3.92127380866184	3.87909975766182	3.95765166970795	4.06751650499786	4.04883244517867	4.52730058591175	4.22598689622696	3.89669278211174	4.04886043191224	4.07006678838137	4.74970795033205	3.86078903808142	4.41375909273100	3.87883406612928	3.80481484441928	3.99791200360310	3.84698398870644	4.54576872929359	4.06871549089082	4.04666028276609	3.93266483775888	3.92448745513888	3.89314678974910	4.12741815386635	4.27977738576322	4.12979877730749	3.99407914746012	3.93395786624298	3.82995235783991	3.87287006243128	3.82433952115650	3.81827917421955	4.22876132608227	3.96620158166791	3.82528318181320	3.92503988079492	4.27257965274044	4.17125994505903	4.00442058295568	4.04306134694222	4.76414741942269	4.19815328973308	4.05453339694677
10052_at	5.29705106559451	5.49785209143537	5.35364886135720	5.31976805054927	5.42757879567450	5.32353780812239	5.32285382914349	5.31666194308154	5.30662139887840	5.36042067619145	5.31653213583377	5.36447115194943	5.33664217489223	5.35751386800603	5.42159984610243	5.34921314465243	5.34006404623109	5.34859340308259	5.38450442319403	5.37994182982551	5.25626055503883	5.41863474658462	5.31864218265181	5.40719085294042	5.31237352230396	5.41738350408994	5.34121050726204	5.32724051019419	5.42806659260539	5.37559320261691	5.41847549036038	5.45884586634861	5.50253568002871	5.32854823242596	5.34996062234139	5.32092293603605	5.41731444119728	5.45903292800276	5.43345057149430	5.39529747051435	5.34245268023760	5.37295758211220	5.38829174390429	5.38409157225693	5.38960425723717	5.27877050602168	5.40539799203182	5.45040617794969	5.42560015029998
10054_at	10.21491394388415	10.12269802309709	10.41429402097043	10.26027317510898	10.19187907803554	10.15527091213367	10.21560735462426	10.15208654608474	10.22577872059121	10.21277962474662	10.37578125705124	10.65887989476045	10.14244280188535	10.25061564371991	10.28525525616116	10.25316168981390	10.24330535231663	10.06243382266142	10.32847726413048	10.13777117607727	10.14998001059298	10.23351460817677	10.05465356664033	10.18190391131925	10.15687744581351	10.06738341792185	10.16599132630765	10.17586814874385	10.37232693782652	10.55511739057017	10.32466156830136	10.16329587506969	10.14420669806822	10.02957684138929	9.93921089287610	9.93140347836286	10.08970057310992	9.96659406038851	10.20934501941057	10.05892179944407	10.18754809606371	9.95784576357599	10.21016585699940	10.12971562124207	9.96181461032986	10.03757824465340	10.05933154533773	10.01800527134667	10.14593290468402
10057_at	7.59830352963490	7.63928151539915	7.68654396931173	7.56818025992576	7.61179911581840	7.73412612095527	7.52814188945630	7.69139683105316	7.61447847358075	7.69791338130284	7.63772448336086	7.61937221576033	7.60574796946963	7.71896505425839	7.58175732432278	7.78940423849962	7.60496411544868	8.22205520483462	7.65716721836221	7.65051977907870	7.43029042894005	7.59311902877689	7.56683910780035	7.66838777096884	7.66809270167086	7.57594318372217	7.55712086220213	7.58879222144921	7.75115046664881	7.72168631398970	7.74042269556284	7.66845797603366	7.74765345716402	7.55252001674327	7.63393585387988	7.61984997254753	7.54738952682835	7.59697757897379	7.61926974389078	7.62962266906806	7.64683697380433	7.60099392032158	7.62409241210741	7.70404392345127	7.59313332483303	7.63923900380354	8.39496477022726	7.61196021877394	7.77814071821444
10058_at	6.83487373301774	6.96494046089525	6.99305811134603	7.05549340376334	7.02636204311634	6.97537734330335	6.88180668225666	6.89921878424517	7.11940553722625	7.11833423254535	6.89886643090338	6.86104033119140	6.87407451714206	7.01357922688111	6.80993164556349	7.40464502538381	6.99166924082710	6.88071873413659	6.98229588709483	6.84790705509133	6.81661301190986	7.37189342919122	6.87353327378721	6.83270502522331	6.90905067187886	7.47452070294480	6.75748363737585	7.14810992462369	6.80322598845007	7.57647135908442	7.57579763907730	7.08414018721785	7.26950490678507	6.78153316448529	6.81390509759054	6.94080694076253	7.05990254777250	6.92086385497308	6.88007315147543	7.09106314427989	6.89946192912614	6.96624526491617	7.11302485734333	6.97409718119033	6.87144967491551	6.95584346980792	6.92755358875858	6.97883963929872	6.94120803923756
10059_at	4.14902987676097	4.24062583419694	4.16399241515199	4.21891331783999	4.24230303955310	4.12986244995851	4.21984282420086	4.15297352922080	4.15448585152040	4.19033264015776	4.04301534589150	4.37850177007691	4.34482142261766	4.14361865267534	4.10301287987056	4.18953662263448	4.07731952770556	4.15581426384430	4.30094449884775	4.05642062521866	4.02326287869059	4.13932347935659	4.04772617224978	4.05982757468332	4.31211193672574	4.10761180753387	4.13506082393215	4.20888016520714	4.16290749512752	4.30336116336070	4.18868778932123	4.10279249035373	4.24401321754031	4.11358991223954	4.09163126485781	4.39803379353190	4.11562983813802	4.17724518888117	4.32589371701850	4.12203018759419	4.15129483000133	4.17390465679611	4.11816406115290	4.26855202391799	4.06407936721725	4.05706278739394	4.22652209058501	4.11986711817611	4.28134940513012
1006_at	3.98829351352531	3.95751546538202	4.10384854256441	3.97818350978911	4.08713015297558	4.15463894935723	3.98579975285909	4.13653769011964	4.02408658698597	4.07113764760150	4.01467973230987	4.00353591568987	4.05266865734936	4.02161835817631	4.06067821574545	4.02986169661934	3.95566477284506	4.04936872035771	4.06181775239924	3.92494488974641	3.91393184088654	4.02775013391681	4.03636309468274	4.06358595218585	3.96832266347748	4.03632103320886	4.06498196408680	4.01160159179835	4.02049720928221	3.98864056466151	3.97173515068905	4.09818644920008	4.05734479910779	3.95024951978330	4.00216697481491	4.05408051010232	4.10018734666843	3.98853251231720	4.03768407594227	4.18355289375002	4.00225833246951	4.13623276389234	4.00454511244009	4.07688579914064	4.01002126465699	3.98637213283333	4.00594388284067	4.04721999185389	3.99285054571686
10060_at	5.18840618777741	5.19174917814147	5.33041292775522	5.19005886991028	5.18144729036150	5.24084295180582	5.15318996400807	5.20648602744187	5.17934365760967	5.18832251900906	5.20768821204751	5.12786330570691	5.16657462663321	5.17774596573419	5.26461528810975	5.20995165547066	5.16754829004822	5.12917050092574	5.23122446844202	5.16981067853552	5.07718155212630	5.26570704902078	5.11778013528376	5.20080434235827	5.23816817446633	5.25149740795376	5.41152871476760	5.25767850021412	5.17266452421810	5.25876051635459	5.20878551260175	5.25679987512804	5.76336362731900	5.23194897032253	5.25315454153769	5.30014468593179	5.25653555909249	5.23137815850679	5.18808266078398	5.29730255003607	5.20502313871148	5.28328743358927	5.54462027094653	5.26669142883268	5.14674146533603	5.25735401411391	5.16821143003433	5.23676340608169	5.27900271294811
10061_at	4.30401965921240	4.24836864494821	4.43732068437042	4.27882853543547	4.40901411882138	4.19516998716438	4.18610819993910	4.32597068707312	4.25734705413112	4.22775542106656	4.64145318027810	4.36776739751377	4.33263986864070	4.42384182978246	4.38193385306060	4.31946052257060	4.29352488044789	4.44595445074984	4.37039072423284	4.34806600639064	4.26309159502883	4.21133983313721	4.29604146322667	4.18589709567003	4.27703853053362	4.37601635098078	4.41050687966559	4.30844709475030	4.38298700333441	4.90888785337475	4.38321214420768	4.44743109537300	4.57861921966080	4.29044933499874	4.56331034905307	4.27008919920498	4.47603499158157	4.43069652069495	4.51919682423100	4.18421124950579	4.41739770574689	4.42461937607708	4.36445868218903	4.26944545887859	4.51661098240857	4.32008273822344	4.27227565620433	4.40704316995779	4.55235078457626
10062_at	6.12627919673119	6.19444243350018	6.22854358901773	6.17910449979748	6.53723780889407	6.19631725460312	6.11877916685997	6.19454078545748	6.38982620669373	6.25918643795615	6.18910169440943	6.01378562101493	6.33237799168417	6.07801825523197	5.93669214949891	6.16478765068096	6.22204411591973	6.16501282071715	6.34941283825697	6.07666153294917	5.98319692657272	6.14433962953492	5.99291741355405	6.06947962433107	6.23509115528671	6.16731330766212	5.99881319019553	6.05767790348428	6.02202612748951	5.93071690935137	6.17168638517070	6.38447016868612	6.08396336462711	6.05639571453504	6.00329900544697	6.01083003104931	6.08925057481103	6.08527361748346	6.33610963437645	6.10401836403496	6.28086159255248	6.29531284851702	6.09214411311161	6.30741834805000	6.14364290043605	5.99434407367088	6.06520774999734	6.08842014280381	6.01307948731814
10067_at	8.61945086024687	8.71748131766049	8.79378273619268	8.72252229852061	8.81110291785910	8.79172351468873	8.70157693382659	8.67427294415151	8.72508014513322	8.78322764453800	8.90998664438684	8.84967158161500	8.75432322952089	8.72049484907668	8.72659822988487	8.78678836707439	8.79767421891138	8.92812519729407	8.80925247050740	8.91402574669110	8.59412309103339	8.97881193812826	8.72679298753469	8.82604037518156	8.73888794930672	8.88129084215670	8.75017324351095	8.95065659400435	8.80110315212904	8.93508308508735	8.79181606297724	8.80877833502817	8.93558015740453	8.68257762178130	8.67422954340383	8.69485325148610	8.77410091004008	8.76936336454057	8.83296832452383	8.86521125458683	8.71814800576143	8.71872330801671	8.79217464100631	8.83972225416629	8.78947927362686	8.75095359502399	8.69147117160545	8.78156870359741	8.68262933053268
10073_at	6.37438725133121	6.52048959412184	6.59653726953756	6.51629873468439	6.50449783852640	6.50611106633614	6.46365576142891	6.42819331715582	6.42882293834629	6.48353509705652	6.56368113233282	6.42178175411365	6.38529661045837	6.44293634960598	6.53664147263197	6.37025341542782	6.48959350358017	6.44407090854341	6.53830510689452	6.35965664153636	6.44655788429319	6.57867794782019	6.36794925895101	6.47418628285857	6.50298986869914	6.59767424938365	6.44721795754589	6.49204463668275	6.41161093167556	6.61967282762259	6.41628640446896	6.50040473684327	6.57468820588853	6.39666711596423	6.39685883727384	6.44213377192124	6.45303721979289	6.38385312012496	6.53079199213053	6.46854758561800	6.42325312441878	6.40529397359708	6.51589600064563	6.49274409221929	6.39584436436036	6.46906520006055	6.36283145619859	6.41612466306214	6.39754487444651
10075_at	6.43701593848968	6.51020428061817	6.44512493082342	6.50645105198134	6.54588794537131	6.46730795170825	6.40585335709837	6.44645527715075	6.45273082215463	6.51518195967055	6.70043168964173	6.55161055825563	6.43445032245006	6.53321708390872	6.39356710771322	6.40257095486980	6.63124241100989	6.36803769862441	6.54019872918324	6.31402920849926	6.36472576615563	6.57734342799122	6.27957120989497	6.51882907605068	6.79220727388525	6.51184479144909	6.31715778167325	6.52217319968912	6.45261169272157	6.61304702788581	6.60779030996932	6.49097338392023	6.56002869646080	6.34792253499739	6.41557623418249	6.48275427996156	6.40025294622091	6.36763413767212	6.49303796139417	6.37788164560121	6.31266748900962	6.45974853424039	6.40189677525571	6.51947737343125	6.36835189415771	6.28770678648995	6.36789733349566	6.37319632132435	6.32473891193361
10076_at	8.54085263850809	8.67888142796106	8.65106037097243	8.52022979335447	8.60894374649893	8.66652405567165	8.59148794623760	8.54692616526830	8.48384474220396	8.59271991224452	8.58838906195853	8.57486403754292	8.55489649128725	8.54523859250103	8.66205266536167	8.60871449778713	8.70388382939755	8.56100887794904	8.62915495546917	8.59437516984601	8.47807663913384	8.66366955728948	8.55621941240759	8.68670784341610	8.58313888955634	8.55146909529554	8.58055635539487	8.72620781675265	8.55880900250412	8.78591889297972	8.50924062386501	8.63759580867244	8.62729433486363	8.56927693351821	8.60660833892868	8.58273687401649	8.59376876918852	8.58825023526786	8.61130163722393	8.65890959980245	8.70018910458266	8.60555658083251	8.54797454333781	8.60895908595917	8.61112072243310	8.60014170028668	8.55769120480281	8.61802151579541	8.65026159814980
10079_at	8.92048075134967	7.73955982945381	7.88281759826340	7.96038706123441	8.05407701355898	7.75485334884405	7.73553534446470	7.95914394275246	7.74310260117150	7.80636860001823	8.45143730592115	8.00461497361216	7.80959936848237	7.70489077725868	7.89510833630153	7.80799296405051	8.02596777665524	7.76218349579370	7.97825955984658	8.01801840739285	7.59598208565382	7.76201005245766	7.66617894816643	7.98356650955533	7.71322342758370	7.69734955318412	7.77743199041004	7.74551751381495	7.79335117961671	7.80478369649284	8.04479825001905	7.99251782247402	7.85194518006877	7.82903763823587	7.80319546471835	7.77078272766796	7.82108436593155	7.73204777328523	8.15548649886849	7.80266398330100	7.79857119356245	7.87065993635199	7.79622824961999	7.89632369319599	7.83144456416585	7.92299004883074	7.68690055692591	7.84052374488536	7.81991657106347
10083_at	7.03712046539530	6.55277512720196	6.59629317602579	6.52206875037841	6.61159045729340	6.62174619144385	6.55342786625877	6.71070914917396	6.53329050266568	6.54401224112912	6.53354972228712	6.55003505543362	6.53790312280636	6.58390467566196	6.58371861678504	6.60709937489998	6.48496236669274	6.55137804180000	6.57443969855323	6.51121323306221	6.46671749858853	6.61853396606514	6.50455432477147	6.64130557405366	6.55592931746100	6.58520074780765	6.56257205697583	6.69749615522867	6.60083332602859	6.57080226178067	6.58179071620752	6.54612358340031	6.53113080831070	6.69846956149547	6.59967487374645	6.64514256006824	6.67068324678575	6.59314182335638	6.60145905864971	6.61857125413335	6.98656274775004	6.79422487502392	6.63354053582940	6.59927275803546	6.66607552192401	6.56840731786292	6.55777778992820	6.62316576734881	6.50022058645813
10084_at	7.35908347829528	7.61156125681142	7.50649042311428	7.52700517787359	7.44636096458608	7.60122332167116	7.25185701455605	7.31015657725402	7.38563946236778	7.42402599303393	7.28458148959568	7.36739482278621	7.33031435816827	7.51010919855865	7.49712859497901	7.29064769649383	7.43435715970097	7.44409016263095	7.39982155248652	7.55517571641408	7.27181288931373	7.30820649274793	7.36670661463117	7.75275819710050	7.48195111916394	7.42541246209104	7.38325022740548	7.36497507995356	7.45598936672860	7.42655024078537	7.42286620884001	7.35183943627694	7.45295461103785	7.33917393436564	7.46897711076615	7.43319756810429	7.33616344688207	7.36616806991158	7.43299490168335	7.37644081965484	7.36250265536509	7.38343458110202	7.34427152758544	7.42301837796455	7.35758710152199	7.34022125583672	7.30479470819869	7.36498525758651	7.31454407873492
10085_at	3.94001571897133	3.99961055853209	3.95012389817742	3.89341416558617	3.91901144638801	3.89340461415864	3.87241159112544	4.11933640431724	3.94019644152707	3.99248095641193	3.95751952711481	3.87065685746023	3.85449215270369	3.86529184124736	3.93587402175937	3.88755051628268	3.88063880291225	3.89640376676957	3.90093193500703	3.85339122654761	3.76987155905544	3.94037229329967	3.85667872507401	3.93983962721094	3.95588309694596	3.90191860479143	3.84791097718767	3.97186604085683	4.02138068596295	3.91533691142261	3.87299260606621	3.88716906343212	4.00229449342885	3.92715986479432	3.92561854207997	3.98785538245616	3.93559893768652	3.99069504192475	3.94538163998998	3.96597298173028	3.88671156228172	4.07376764810426	3.96662957867740	4.02133924140899	3.89324043964434	3.88933310037932	3.87891950219692	3.82953459718800	3.95807543282582
1009_at	5.93136220509689	5.69426358739408	5.95568567332028	5.67838514446735	6.29444475485730	6.06547965916336	5.91282327065511	6.50493984181905	5.85958670423509	6.11666332867304	5.65312708535014	6.02171609606153	5.80667057172490	5.75550349350075	5.85209001942195	5.54205919495898	5.65228426617843	5.60857097041639	6.23722622503716	5.63943239154362	5.36106370505554	5.44726987803383	5.83635918013060	5.47656325710704	5.97385990275343	5.46413531937132	5.45867774272210	5.53549970412212	5.57431376166825	5.47769111425317	5.64794415928734	5.66427061918417	6.12148846807516	5.68628445476972	5.61541365204366	5.58229726362298	5.64364837638758	5.88539760460230	5.65513577638334	5.48419094918463	5.40146148800520	5.94345658522424	5.45267561862446	5.79619805501298	5.56033193554286	5.45613466200964	5.47206727985678	5.64866857950410	5.76509149508981
10090_at	4.38412469740627	4.46284861898062	4.44176540043670	4.32672076883419	4.41109370806034	4.36757047629706	4.36358416687367	4.44698535654245	4.29494604562394	4.42825958662768	4.36954708441868	4.38240881714593	4.30744530947188	4.39026670534506	4.35389954293341	4.41745624931082	4.37781538368809	4.36362925185116	4.37902672391498	4.26994725845616	4.22967072447409	4.46248662120005	4.37216938332775	4.53697825856082	4.43515189113238	4.63139621241445	4.28537227676978	4.36773189068131	4.31965138563197	4.35082148807042	4.48033116051725	4.36479941352900	4.45529158624723	4.41118571355672	4.37341838089666	4.39546654617198	4.38664587977403	4.41388726756712	4.35225666649463	4.39352474933905	4.43104293542594	4.41354528159500	4.50092732233859	4.43757684923473	4.36065698821372	4.39862268232266	4.61170878125877	4.36456260817523	4.49774422704737
10092_at	7.24247782807425	6.90995681100905	7.18665672420135	6.97526780585086	7.13083980028999	6.85242328560839	6.99391292922969	6.99728177077303	6.94659833805440	7.00970278873263	7.04048160967536	7.40035132925071	7.12777679124841	6.92925434992912	6.88898782087754	7.00806722739401	7.09535837230895	6.71110632609307	7.26883491543232	6.65639942308952	6.91782683080169	7.11344145272162	6.75506022627748	7.02783792172739	7.26696822073544	7.12960909689944	7.00064624990668	7.03222083566122	7.06502058653433	7.38222409118216	7.25111611874700	6.92233594804440	7.02846680838918	6.79885998120743	6.64526122071391	6.73435828697082	6.92179209004280	6.81410788500039	7.01812222173076	6.96147967754749	6.94599207483296	6.90755039829330	6.68547239426994	7.01838859550564	6.74933085800954	6.83916217407864	6.78038668287229	6.77084621966706	6.77725843999237
10093_at	7.69741840573531	7.69839690485722	7.76424859794122	7.68990909467775	7.75433828240633	7.77884970574319	7.64701604644878	7.66119228959834	7.66511031478040	7.69480450497358	7.67772913864676	7.67261579207420	7.72247412479313	7.62670326108089	7.70329133777932	7.60110478366815	7.62048452950671	7.76857254115468	7.81507560278627	7.64250106936952	7.59426476142205	7.78129616329301	7.57613502426834	7.68764843759416	7.71196161367829	7.76447630503700	7.63040126850580	7.78874341417024	7.65131987963348	7.79882268331614	7.67317669318860	7.72685791235044	7.66017786794821	7.62653862432818	7.64474150386480	7.65381975519526	7.61830422576870	7.64676588700771	7.70749688760618	7.78309669629478	7.79163192823080	7.65502976711309	7.66742416125082	7.75196811289361	7.64584473530571	7.68916302108943	7.65504602870977	7.66760462998008	7.67893709287641
10094_at	9.21998244916787	9.28372398251293	9.23870537057557	9.10657036147101	9.37324659090075	9.07182692206267	9.10907161429646	9.08428670623260	9.10402504584419	9.05716127487844	9.14930479283555	9.02794332581051	9.15687869015959	9.11085437319599	9.12014909554271	9.07120150866082	9.27809372150224	8.91594580857328	9.50453697593124	9.05533382342559	9.31483661127930	9.21842846980744	8.98543436240707	9.29957762445384	9.19946060917066	9.19200741495344	8.97839349523576	9.32316245087816	9.16750517106491	8.84226135309830	9.17102976714600	9.11000888494354	9.13562895188612	8.95004170504194	8.84655910744673	8.88220071679411	9.09161551758553	9.07677202077331	9.27887161022590	9.05174873256104	9.06383242318855	9.01533119207331	9.14083085615777	9.21851562147602	8.89289605698039	9.23515886599922	9.10342350193827	8.94304172649228	8.91342264713794
10095_at	8.89087031576953	9.19197028655334	9.45196718713285	8.94227543958367	9.12567246492480	9.07039049894283	8.72052441989385	8.88678094049189	8.90927492336682	8.93596827371203	9.17510082548853	8.61780568279607	8.89435012095179	9.17300601928260	8.83186823631739	8.76010013354231	8.86278177630387	8.82028500625956	9.07805109315865	9.04457412355369	8.70525411779722	8.87807468499890	8.80443952412732	8.95914788349424	8.91406896122212	8.89536974970093	8.81295177211437	9.10149278194477	8.92035026927145	8.72023652086822	9.60772864953729	8.69610820618446	8.98134468605903	8.65476715673062	8.74809681394503	8.68865534617466	8.79559242185108	8.92845554705033	8.94852469128396	8.69343989670398	8.94544992231654	8.92407615763365	8.87332250214401	9.01106547973150	8.65793973562506	8.84941304575144	8.60891528253191	8.77202786366280	8.73603766658708
10096_at	7.99729452155396	7.90703039956030	7.74463231182875	7.75589541912134	7.86434673926399	7.62771130125175	7.77197956081595	7.81758562057387	7.74869348459895	7.88703034412100	7.63267123198909	7.85047630150936	7.88519348290245	7.74762131364490	7.45148798517133	7.58507131894507	7.97176139460543	7.34259286891810	8.11706538512950	7.44720248958085	7.42405549526525	7.50259345868605	7.43163432812772	7.31602878787255	7.90090773719553	7.44821974564932	7.41903640137094	7.87176782560244	7.45530549929793	7.41200246897689	8.04371804522080	7.49705611036221	7.71009491180334	7.35672098919406	7.31203483575632	7.30422196964723	7.58174405368397	7.58851513798849	7.69881735304721	7.48150244454773	7.41591831074109	7.55997755452083	7.43274030666204	7.73807634165394	7.40089036670753	7.49793091263774	7.43033547997255	7.45080060934971	7.45176310729047
10097_at	8.48401745618814	8.57655292683152	8.47270113143608	8.40061009657753	8.57964583706209	8.58151275273874	8.32921137987411	8.49215458370113	8.47534832658072	8.42379820331955	8.58939276733402	8.46202944982867	8.29854098474216	8.46689129989339	8.41022916882554	8.42920726725305	8.44391699144388	8.35402150067659	8.50363179496814	8.41226120896506	8.31788583783996	8.40096212538994	8.29908713535699	8.31050057513586	8.59133042379469	8.42144574278220	8.25851455466937	8.50985661662742	8.28101291605513	8.26759873779479	8.43021312651365	8.28259386551817	8.35019896892669	8.28904690487575	8.31072880946552	8.31158447270112	8.32163336258266	8.32561661426068	8.41120125401083	8.31934677873960	8.28172637186960	8.37005043327439	8.28953072114348	8.40925435916530	8.22438847505089	8.23634307305795	8.46371990685231	8.29880938789442	8.32522807102344
10098_at	6.87690694380690	6.67692822612348	6.98716360406766	6.85226132725200	7.11922536441810	6.86016014417073	6.86308694096211	6.99321240631006	7.01642474608461	6.90613791837149	7.01178920249138	6.68449835059084	7.20708554568211	7.01494863683063	6.82114958746701	6.99085180158839	7.24685065883765	6.74824678787344	7.38343199806325	6.93074880022534	6.68824492405096	6.71470458974982	6.95066620389002	6.73511035111845	6.77323402192123	6.84850808625388	6.83110246899823	6.79480716534542	6.75299807315144	6.92819472806811	6.82878645758191	6.84424959027456	7.10086564726886	6.88059649281725	7.05184782320824	6.95880520666870	6.88364700372254	6.88592862194315	7.03080947850325	6.88238702172032	6.59116960784389	6.81656431421772	6.57125102867233	6.97086494579963	6.90311191884467	6.96862369205317	6.96019799670625	6.92885801005929	6.92869345404477
10099_at	6.81291122374912	6.82921107876143	7.00370425244773	6.70984260371064	6.78212057652521	6.75116705077795	6.65392041680803	6.74254252620559	6.60304189582811	6.90635046441745	7.06573166429161	6.67099823221615	6.83787370316889	6.67374517852254	6.80972924536591	6.81204382750992	7.36521366691138	6.69199529943112	6.99209121029278	6.67038067308053	6.81277183570715	7.36165973299720	6.52285457123364	6.83003663384162	6.58964980689041	7.09820463439725	6.83196835240006	7.34154971215314	6.60158755294404	6.64859782723364	6.87544854828991	6.95814391896636	7.06117746666676	6.61690403629183	6.68377970891270	6.86242499350799	6.66211452354477	6.86481845547344	7.04546051630559	7.22150401134807	6.84997144720565	6.60322276914665	6.81767602920859	7.04458265044268	6.67923105319341	6.73100642410785	6.56142102193152	6.86835382457270	6.74604191216218
101_at	7.92708428573723	8.25136006699949	8.07593938146863	7.96433916205316	7.93423561919014	8.42344158060090	7.99936452726786	8.18518475002733	8.08402117911592	8.02656324778838	8.23783325948976	7.74754231677187	8.10563111690877	8.36659919336794	7.87515715578477	7.84892426680926	8.18541828588656	7.90598438971579	8.48681683586850	7.90721445288101	8.07374527308130	7.88853105783642	8.13078153020567	7.95812220611401	7.98899939086216	7.82982988309071	8.23674745435734	7.93728993914499	7.78966482689363	7.76633247837174	7.90647235164995	8.09313507385686	7.83601521731229	7.91030114725575	7.87645746370698	8.03625215097155	7.95488063484421	7.88079374336244	8.44341881755751	7.90702901277313	7.86529863094264	7.95269760172979	7.81098189413473	8.03088035216166	7.95598535578753	7.95624464927707	7.83713847575733	8.00738231334096	7.92401004959062
1010_at	3.84841627164023	3.86496462059545	3.90502684797417	3.83010600130598	3.85345296754609	3.85023368527187	3.85540853489906	3.89642743368203	3.88787314464846	3.89258944115646	3.88344912726647	3.83101988163190	3.83288738669464	3.92916869554533	3.84506543944492	3.83653489361763	3.78702953074236	3.86910159898600	3.87179880953733	3.79589128169232	3.73818269841724	3.81835055452805	3.79794516281113	3.77788347662971	3.87084463028917	3.89575063786422	3.90593585053660	3.84419061386889	3.94292609010421	3.93755545261671	3.88298553358939	3.84146858202444	3.86890505827170	3.78008265500574	3.90557933947801	3.90754752402283	3.92359605134099	3.85763834788062	3.87032214942249	3.83882407659345	3.86039079983169	3.86492330929206	3.92633740067095	3.85752270378558	3.83454381704937	3.84195182365228	3.90643244546227	3.88850090378134	3.88442008458614
10100_at	5.31644410195484	5.35635046833770	5.38264677798468	5.37246242619029	5.41926192532950	5.53437653231542	5.33522866810794	5.34245181047394	5.42985829580834	5.39032190031332	5.37872142665814	5.42473178109512	5.32617520861034	5.34357239235866	5.39625033733225	5.35360579552227	5.31101708199688	5.41478240129143	5.36603968698876	5.45588354052405	5.20007155527738	5.44021769825081	5.37150724790882	5.22477683170305	5.42631845737773	5.37079432143924	5.37586918111134	5.45255956036996	5.42682187144932	5.29734315725016	5.28704343171529	5.42050406915362	5.50621795887333	5.48562268949837	5.35112380178725	5.30904174006325	5.36381420089686	5.37238994342246	5.36807666413849	5.30487386551044	5.29457641909941	5.54395892052946	5.31132601303701	5.38017419718938	5.32250328504495	5.38118533651857	5.30734963119757	5.41911363334762	5.50590939054525
10102_at	7.53184251117998	7.59569249627174	7.61440514311695	7.58888464266251	7.64800016869249	7.61276465398059	7.50236266817745	7.51022321741811	7.51800756660057	7.59414748057263	7.54008110201785	7.49219010244255	7.49898605959865	7.51811844102140	7.55835344106350	7.57820521966930	7.57112008903132	7.52881229238894	7.70090564566997	7.54366390946097	7.46986735069544	7.70232221562504	7.45767903766758	7.47338688333181	7.94035964079772	7.61328124968535	7.52378552475820	7.70905488482071	7.55282431608113	7.48367647150301	7.55810910201070	7.54233263589592	7.61107619357602	7.51357757748498	7.47559754201800	7.52289373946533	7.51621043110868	7.55113821294074	7.57392006889428	7.55874251351804	7.50296428552670	7.52087889605971	7.55343121869157	7.62017384644447	7.51456746110415	7.52919492634270	7.46464338777253	7.54118137390897	7.58105679127619
10103_at	8.63497407474869	8.28369438030126	8.61473994062042	8.25536628139447	8.51007835218379	8.27795194155420	8.28224197910811	8.53695383306437	8.43983377071178	8.40114680775164	8.13077825353601	8.06723023151001	8.34113757651932	8.19686849862432	8.27834365352517	8.31795221154352	8.30772945186398	8.49568521470846	8.32126894090206	8.35935477694110	8.44424649714681	8.62269262671673	8.34514902887381	8.16026942574678	8.21218202017727	8.32670209775083	8.27937153009449	8.53439097818962	8.48281663465718	8.14517453859614	8.68000465101115	8.24163837707078	8.63214694269366	8.34181579544241	8.26323238921990	8.21804973730350	8.54810554851771	8.19748701209570	8.37840050229939	8.29325656885175	8.50711886223264	8.88666034396171	8.25701150585988	8.45712979249214	8.30900586999208	8.20847807901797	8.25505745519458	8.26561721348310	8.32900099608756
10105_at	8.33066029897623	8.42535159877439	8.29385188558285	8.30257601445936	8.31667129592091	8.33742249846444	8.25480054022883	8.26206828480304	8.24234810580651	8.30846498066470	8.25623554827658	8.26619690264664	8.26692845521643	8.37814819878322	8.24894048810959	8.30428629890004	8.26364657597007	8.25335215322396	8.38679663924541	8.19324557378278	8.14653573215104	8.29020782807260	8.22019312735765	8.29975747787253	8.35525385562258	8.31941808890693	8.22536344828063	8.36097320870903	8.33917375096150	8.23903081221619	8.38137949990106	8.26734535505395	8.32640699199892	8.26290778506152	8.17938815732538	8.26513533358245	8.45233859263824	8.28093772844555	8.25130104452682	8.31851888332226	8.45261879094748	8.57915577129598	8.43922537515195	8.35515006262497	8.24447531376395	8.26739877784616	8.25714085383570	8.21736526710386	8.32887799386386
10107_at	8.29490613756319	8.23870125780903	8.29787784719173	8.18350269227875	8.24068343819023	8.35303565862174	8.24153490578034	8.32031615508933	8.26884474225611	8.25342525259786	8.24564648847551	8.19859931480581	8.27679328439262	8.25905258873289	8.33222435160157	8.21608985846226	8.23493201565015	8.25486836812965	8.31632904018678	8.24333416564905	8.19089513979714	8.34492757747756	8.23489713707256	8.26125593484010	8.23916223036607	8.27805177778174	8.23371382739458	8.29867733652627	8.32722187399300	8.24411081272891	8.27617555773484	8.29206897654772	8.25274507061962	8.26464007026583	8.29135354233861	8.34078009458182	8.26592582833897	8.28391257637216	8.26556224985609	8.30047200892168	8.40631716217768	8.30496347395635	8.24666284337244	8.28682399531868	8.28742210265780	8.30839070509496	8.25196455673857	8.26444437728569	8.30158917853467
10109_at	10.03451775649839	9.86680340725972	10.09553537123195	9.96870774629895	10.06310610137634	10.11948686871991	9.94494150419696	10.05234128145336	10.09227720501494	9.87981454931357	9.86210001568499	9.86268771279047	9.92063964542115	10.08601050331042	9.84964991559405	9.93982743673953	9.97418138528724	9.77440729373841	10.27539858131002	9.81090983738119	9.84406673390123	9.89755374762572	9.86337461201163	9.86565249486163	10.07935368916410	9.94376078776048	9.83407962076806	9.98891190021034	9.99044302604295	9.99606499719430	10.15130620522980	9.75774767772860	9.93313225131510	9.87094324021758	9.71468517999895	9.90155619606083	9.86540059877553	9.91114804639540	10.06356491769487	9.84263264614324	9.76090578075936	10.11174340101983	9.90727022737911	10.00535634567169	9.73658163743066	9.80520281202904	9.94616548826757	9.78981383878752	9.98943431530284
10111_at	5.17639100365810	5.08936588017280	5.11051706323503	5.06332752295379	5.14630426914055	5.12139248803477	5.14509048563454	5.14476126656011	5.11284892862942	5.11798976645330	5.11274043610352	5.06805486939133	5.08213558571761	5.13618933263968	5.11092571859231	5.18376415148652	5.10975520213793	5.19724409009844	5.10974691424181	5.03166748606550	5.03822234167301	5.16423638189342	5.07100306990648	5.12384465536566	5.08788871016090	5.13902729410226	5.05009116534611	5.23257342604204	5.13299179530101	5.15345485200684	5.09020521512591	5.14137581303403	5.16723760288897	5.02299779871646	5.06525040518859	5.07486237183114	5.10999538257017	5.08116640314543	5.15719701028250	5.17457549172139	5.20879006191708	5.14592386541013	5.20950424204865	5.21855167667241	5.06136093807458	5.06287421187263	5.05258128879137	5.12654378508010	5.03053543727092
10114_at	5.70964295588519	5.77573859495859	5.71933831970635	5.68757385339687	5.79531653801507	5.74959269238088	5.71454260419732	5.75145312328175	5.71156087934741	5.81897549749437	5.80296867108122	5.63033271856479	5.71863195617285	5.71054949940280	5.73150357696303	5.77241825857893	5.73251904451149	5.77713024518369	5.72532302594869	5.70841160900993	5.65342971075511	5.75186957428266	5.71791784456821	5.68241963836721	5.72316691947253	5.71422694527769	5.67927566922502	5.77010007818388	5.78238455121629	5.71851191439986	5.70026021893962	5.80662700541713	5.72961162097168	5.70393929731444	5.69842762042533	5.80852750212330	5.77729863053714	5.76044262595961	5.78910632807940	5.73782630526117	5.76749509440781	5.80337783033238	5.73949122454524	5.78928989869773	5.75745492101365	5.73419704317634	5.73193332889136	5.78098674622837	5.74821915398351
1012_at	4.63693839333678	4.37250907680266	4.50334378826036	4.49312020157335	4.46911683538234	4.46021160294501	4.41262133831689	4.61751271280973	4.55663330275893	4.40945055637577	4.43948686422033	4.40457708881505	4.34974691150802	4.45029514553875	4.44658573909220	4.61251201359968	4.42021038250439	4.43858586343083	4.55981067918866	4.44330535866300	4.39173130879582	4.42191508735725	4.62580191454252	4.43394055170646	4.51501637884264	4.53224465125276	4.42057984926723	4.50625985377871	4.50449829099031	4.39169412196631	4.45988096142668	4.47570654153392	4.52775449037722	4.50230994450204	4.41192044902780	4.43927161848834	4.51386418180110	4.51821485066225	4.41818484350785	4.45360887120763	4.45119721848968	4.63605438280242	4.46545128559013	4.49148109980153	4.37024911772414	4.46424890759251	4.70642221959564	4.41124079513911	4.55700359374071
10120_at	8.31192782991648	8.25044865279229	8.26942162162927	8.21708012532603	8.32264418419057	8.29572727319902	8.21415148883708	8.27266248004943	8.26134538650579	8.30901428041810	8.45218522247833	8.23475523262970	8.25721334065124	8.23020142137440	8.28207035290144	8.24160712718133	8.20830355262490	8.26542989702203	8.30987549296085	8.24393067351816	8.22112238705476	8.33292919769731	8.19046507362234	8.24986465092997	8.25038949706995	8.31400472671861	8.22445973877544	8.45682796469865	8.13604958706526	8.24129104625765	8.29524682348794	8.33633951236959	8.38067390974830	8.21072424071266	8.19812561488428	8.15778282100594	8.21971211248684	8.22710459248295	8.30260238283929	8.25031201309658	8.23936166725543	8.37318053865812	8.21154876953376	8.28682825432986	8.21778380800817	8.26237704084624	8.24827952851135	8.31797601251433	8.24481443623951
10121_at	7.41450538609254	7.43793954386681	7.59061182660890	7.61736183182713	7.39717396882058	7.30756482506297	7.32031781443020	7.33264896068931	7.36715376736724	7.45541164030955	7.42170472886813	7.23238364738316	7.30170973361509	7.69309451606324	7.42960286570128	7.27293037146826	7.38348300914624	7.28971347145617	7.49440923234734	7.23588955553898	7.23517682332987	7.53944304260560	7.36126952197134	7.34585014106935	7.42428826551153	7.49014126567376	7.47021435515101	7.46999866374628	7.31041188187243	7.53758785200348	7.33831235536031	7.34329382555071	7.54172546907493	7.16427486532545	7.14855596599870	7.28765990127934	7.35758482044029	7.33398114211616	7.27896430618026	7.26424531584722	7.28890289760775	7.34170124009035	7.44936195950335	7.40816980342442	7.37821840665077	7.31328025952444	7.35486719073867	7.32191958284110	7.32574466308906
10123_at	7.76053822384359	8.09265141287216	8.03187128881918	7.78354434119609	8.03505185326687	7.89011521271097	7.80885564257715	8.13887520856363	8.20780736775330	7.99128586612250	7.72362421435127	7.63101936830659	7.90672255867015	7.66357524233181	7.72521870743685	8.15662440628229	7.71913551094466	7.74506799342595	9.03693111554997	7.75925668925225	7.60894024029118	7.74481181586164	7.62497159192949	7.84079792236049	8.13234512846860	7.75641526859106	7.64125110928201	7.82559323937360	7.70324499190226	7.43767010227420	8.17941086535050	7.57486655225100	8.06160152479878	8.04398575559616	7.85151096965354	7.99976502444367	7.78991243470062	7.94696191184222	7.89695639467448	7.84398654610638	7.60319101920166	8.16352802046982	7.91087651635908	8.07647665703131	7.77162900461273	7.72961017047240	7.92599150631518	7.81759029516150	7.87192000349537
10125_at	4.78823811848638	5.08829457598176	5.15056705614280	4.93412726505535	5.16084389616239	5.11417044078339	5.26238525234125	5.07118728240437	5.08909276480544	5.05611776311184	5.40547926399093	4.82060580559689	5.14007272669235	4.96659790628440	5.03245747813990	4.88363319618708	5.08146009787192	4.92434562763085	5.10328299428087	5.00237324915804	4.82377061163328	5.01286461945716	4.85055014588063	4.93677483381937	4.93081182173584	4.87769154877377	5.23448243330657	5.20983927359200	4.91043515377144	4.81630968886322	5.08018330843367	5.31873555144090	4.97556946406406	4.85342900829075	4.86064356072883	5.02845063486377	4.95593842896346	5.07161836576313	5.11108366035966	5.03869011022439	4.80088152013133	4.83217524425564	4.81565922860826	5.07959715106218	5.16627102142158	4.94997418379617	4.88274821889832	5.16294157434539	4.87495602466072
10126_at	7.75150591203151	7.73094228755721	7.83767500114477	7.74499536637132	7.89587417468044	7.87474792166808	7.73353320487529	7.77596141412496	7.78545032170969	7.80401390157944	7.84304340410005	7.69879388539484	7.74330852658943	7.92004688285373	7.79164099342037	7.72591789036274	7.73001495020858	7.83294021461722	7.76575195285978	7.82645050531619	7.71472992242328	7.77325093771999	7.78524500006065	7.78718532113175	7.73365219996550	7.80609234535109	7.80005567108510	7.94724674953837	7.80322231566218	7.98657866537744	7.79999253495027	7.81053097311429	7.83557695977480	7.75748579464668	7.77485324760378	7.84562739956423	7.75075415698874	7.75831475962963	7.78215738885762	7.84826348207219	7.80494382029282	7.82221081723811	7.76483386843120	7.79975718427400	7.78442440745434	7.73854656747503	7.78138151749379	7.83732032399028	7.80392575115466
10127_at	6.46421771018957	6.48396732384190	6.48487732200562	6.41541841607030	6.46800507986844	6.54947969248490	6.39498637360525	6.39579835910582	6.41792073473747	6.43274207184790	6.64465091933709	6.44360239786030	6.42187762907885	6.46119303418018	6.42948939789210	6.51395733414698	6.47049907848449	6.72268423966457	6.45431414567367	6.41417202255908	6.33384309276923	6.42729919930063	6.42056810496504	6.40249700897312	6.39365574234267	6.58271033881275	6.33827731548626	6.58216519459104	6.46814332999890	6.37774805695501	6.43631452278280	6.43487699633887	6.47714437528322	6.46080324510721	6.48872936214912	6.44380655110394	6.38924321072386	6.36208395177161	6.42248916315480	6.48329919096831	6.37174126879406	6.41108723805540	6.41168831773749	6.44730110521969	6.38137413714796	6.39981727944912	6.37468707268617	6.42486211487206	6.45886211267955
10128_at	6.04238764014768	6.12571833862851	6.10944169051964	6.05466634886641	6.04432002570690	6.04263611395582	6.00230406412372	5.94158313587464	5.98926191481168	6.14634496606304	6.38241903352333	6.34614081208443	5.99888480511334	6.19887387233240	5.93219190765953	6.19392845424063	6.23295797710973	6.22486384849724	6.18460113936636	6.02658257125421	5.95073437675137	6.04270858724137	5.94701916782110	6.05193826404682	6.12797668395495	6.09756850080386	5.94473002138867	6.07121447497679	6.04944828524583	6.87885869399453	6.26123238791380	6.06787402275413	6.01972232550609	6.04935589355063	6.01108115361979	6.05665961061032	5.96547944651662	5.99929862807021	6.11649024004110	5.90125090114092	6.01854080439906	6.17306164259698	6.12649758867609	6.16989876323828	5.94940545286910	5.99695575500472	6.00627730661636	5.97012178082918	6.00792562722777
10129_at	3.69976020755941	3.68664902488984	3.72740525247846	3.60796390107990	3.65118725011678	3.63646956561882	3.68525399999525	3.69062475940635	3.60133573530673	3.64634931649501	3.62868856148435	3.65231911335737	3.55086966613063	3.64179068440915	3.65948687033073	3.62884429012660	3.55647507733642	3.61164856712073	3.64472529671892	3.56462023455574	3.61210682520733	3.62887370303918	3.62337097742530	3.60219303423752	3.58771791516263	3.62252417128026	3.68999823305238	3.70293310723430	3.63639015441686	3.70584695545580	3.69108871131361	3.84327414908982	3.63221477095627	3.57006061751278	3.68847240040838	3.81142704105374	3.70709626129673	3.71886291087178	3.64049920449434	3.76774722165260	3.57779595841747	3.69554657200479	3.59197816535037	3.61218670985624	3.64893812502216	3.54780664843194	3.60969158321264	3.58386749692608	3.56515347420243
1013_at	8.49265926742340	8.52247512077667	8.53562136414424	8.48245084490337	8.51691639241623	8.51064729201616	8.45650953975989	8.46027717045907	8.43376614801622	8.46767528170686	8.47278543521141	8.37744234570115	8.47180229370836	8.67269932283919	8.52330079681057	8.47666853571824	8.53457590846994	8.45265691945860	8.48891031999728	8.46553534043166	8.39595719515294	8.59029004344252	8.55545177393708	8.46731998019097	8.53384169713991	8.46949565708740	8.50976848781343	8.54528876427559	8.45436832356276	8.41150478093442	8.44280299352609	8.52035556160983	8.54357599683122	8.52588185569990	8.54511555657563	8.54342275961261	8.54454389170815	8.50557502512611	8.49338132474315	8.57532827830017	8.52908392952231	8.51135939664283	8.52181526708272	8.51270982848009	8.56818831604505	8.50478080790437	8.47033643998688	8.45718735285280	8.46373230248543
10130_at	7.77924491307754	7.90287748274746	7.77504868406466	7.89363319610483	7.71232562885863	7.76225242100881	7.80252376720197	7.58622539109882	7.80454177797842	7.71763627971779	7.75712963048158	7.83730183685744	7.65980557891678	7.66298172705465	7.76287313725762	7.65067788702037	7.73584720946963	7.57735293299491	7.86713845580730	7.62088819576199	7.50976714979162	7.85775586555710	7.58011339719577	7.55261420200813	7.86197285578309	7.68674607637292	7.66913604674289	7.85655839681546	7.74906102194405	8.22904934761895	7.83838470729849	7.59678663024789	7.76962350327722	7.58572141167076	7.70987651883062	7.80801563222536	7.74870607574674	7.64266924647770	7.73905643629258	7.54979765958328	7.57725956550313	7.71142348776091	7.76775953115331	7.72097122636961	7.66156203146295	7.57784734611776	7.84558922879147	7.67899895486342	7.74359515094749
10131_at	8.56408975546760	8.51588214048879	8.59600780819568	8.60883881984711	8.66353819946359	8.55266166186793	8.40517689454004	8.55120803609573	8.58609127927937	8.59319191385648	8.79301479555144	8.59863934280926	8.39897694823946	8.85989714339162	8.58032225458595	8.51001877063467	8.57344474938643	8.78382001227694	8.58851804516836	8.77526529306442	8.38227998418057	8.51681653244740	8.51813221831393	8.57035646040267	8.41003677522280	8.70111023446766	8.45709309867707	9.04042435057511	8.43626171507402	8.75216307469846	8.51537055871146	8.67071824552140	8.65562897513870	8.46002288126067	8.81721543712869	8.46569695898138	8.51263794045917	8.50675534312602	8.52131637975508	8.81679853045157	8.31012205929634	8.64208454118621	8.59193805641422	8.64877418169817	8.53234268881537	8.46366648018152	8.37542831797182	8.48213013113137	8.42662884897536
10133_at	5.63675970882402	5.20994800117533	5.32521886116734	5.29258561498037	5.47601167427232	5.16418489447569	5.29283182437989	5.28877853358200	5.43437476185863	5.29208269872864	5.38126602027434	5.30233400935667	5.35798905043766	5.24038032633732	5.16045198616091	5.22890323879265	5.31378856334689	5.37282426442954	5.47763284193109	5.12595502734607	5.15562574822591	5.23192791214067	5.19653476412046	5.21033517322568	5.54131633439423	5.16498087649042	5.15790449279639	5.17183819480445	5.29762227099276	5.25730164620029	5.40765444253955	5.12034858618435	5.26122492281188	5.16241050595456	5.18949280696189	5.08862890679740	5.18196234426754	5.15140404495682	5.38806084793771	5.19877121467704	5.22759079038025	5.36683626874787	5.11604069470782	5.32790298642840	5.14831441904078	5.23577563505821	5.17339301545419	5.20617247304867	5.25693591781004
10134_at	10.45312401913188	10.30393159481027	10.39425811971721	10.29406458194508	10.33204231811990	10.42437737230306	10.13078756266830	10.20601608051153	10.28920242379918	10.23276823402104	10.61289962952350	10.14220967697315	10.20639425634281	10.21584531691129	10.29621257563465	10.16040003979695	10.29886542290392	10.16413084929762	10.34627653143462	10.25023097240009	10.28352612050501	10.53300294875819	10.15575178138762	10.51644707822178	10.32716371357840	10.52761281630827	10.35592550851667	10.53653825049028	10.18386680612492	10.04115887248506	10.31352022867768	10.18800003463310	10.45605002059652	10.13504309634898	10.13384932184253	10.38589965463246	10.18670112897719	10.23745761002064	10.30189713394403	10.06095664772202	10.26696084914425	10.18752387750471	10.33743240799906	10.28532975153074	10.09535580639731	10.12905074019553	10.11349628086868	10.11535081678820	10.21674977288285
10135_at	3.29347254138036	4.19317869508447	3.36230490406155	3.39967672847832	3.79480277591707	3.23065784446557	3.38334579639299	3.29221965860355	3.34514492620468	3.55817108768642	3.48719657507168	3.17924027923540	3.24558478418498	3.28223948561635	3.39138355118654	3.30966258938883	3.33781809880712	3.16926463151352	3.44659985147916	3.21180112377618	3.25510363372407	3.31719620001888	3.30878943707893	3.18546463685974	3.19477957795523	3.43750236487085	3.14238051399636	3.29101932699068	3.32446731935200	3.43114114198503	3.41421232433848	3.26982036735298	3.34092143512906	3.26934087237818	3.25619742406092	3.19847384228718	3.51089373425044	3.30020621778659	3.25250609264034	3.45646159744527	3.26799684713699	3.31326642090203	3.30514841669537	3.20936618424702	3.19594377276005	3.37739188980243	3.22620567052363	3.24269470664306	3.26259021713743
10137_at	5.23599117976928	5.10959580563557	5.21202791328911	5.18710806826480	5.22755515283682	5.21065005428128	5.13984301474029	5.15913211288121	5.14867512726028	5.16035241541865	5.22035634297779	5.16243060437298	5.10143083719688	5.27045527683797	5.22290432770985	5.14822404741649	5.11782720121818	5.13962103813312	5.18378544933345	5.17448259794412	5.08410824039009	5.10324876457799	5.15849426381454	5.13374595107341	5.19731380622505	5.17818796752437	5.13894623075146	5.20174517410967	5.21177865628107	5.26565972508469	5.19817805153361	5.17531618796474	5.17539942519348	5.16709451854654	5.15326006616639	5.24632634696289	5.15581540480305	5.04403179654054	5.22102146630293	5.16862575075502	5.10272556185404	5.13261673527594	5.05591180979661	5.20437503903447	5.15599969072583	5.12858076326901	5.12954580320306	5.10138597647148	5.15310596413909
10138_at	4.04559135927220	4.13727908625130	4.05814604061955	4.10021811846039	4.11815530209150	4.10589268956824	4.16129913678904	4.05013606498482	4.05041660841204	4.05512619497459	4.06527488446435	4.07820831297264	4.03505772769025	4.05811522225821	4.05638304657432	4.02741049222542	4.06377935323105	4.05227527702092	4.15647432524161	3.97151781840174	3.93291815017700	4.10278127883948	3.93840728408952	4.03657735274995	4.24124627424673	4.09637582080823	4.02723578966765	4.08310796063841	4.02373757107112	4.14681830702105	4.06811585416747	4.10345741792563	4.14995104987788	3.95656991553737	4.00458484411986	4.04118102198308	4.03164424414075	3.97565773656335	4.05512339977576	4.06955626578558	3.98471087872696	4.10044188805009	4.06897317321462	4.07500582358928	4.03352577040039	4.02066983173261	3.94012294385478	3.97032165022270	4.10267885704725
10139_at	9.59700386110422	9.59114734735208	9.53374485664031	9.52803719414573	9.61883200293604	9.59732754549289	9.54188257946945	9.55371956436414	9.54226699431440	9.53517987895556	9.57229948193204	9.52584836356571	9.58804628147770	9.50357674703453	9.48356205984745	9.55113518440511	9.62334756847103	9.51571704043417	9.61318155495834	9.49914399094158	9.38906261411144	9.52325269349881	9.46534484577418	9.48533828643288	9.52486098570460	9.67362918440628	9.44818656821228	9.56300511827581	9.41464250555339	9.50575066028354	9.52181919777752	9.58129901627227	9.49696416854884	9.48701727148092	9.49161141680178	9.71931540199371	9.48791882915457	9.47723852719619	9.56766707480244	9.51449853976887	9.53230908296878	9.56405917107726	9.46683398467245	9.56133647741243	9.42315013178340	9.51973332883809	9.51396035592570	9.53661496245632	9.57591284946671
1014_at	7.74008120953059	7.76208195082317	7.80487666468976	7.77257541756689	7.84129772940448	7.70663639842595	7.70211108551210	7.80279938238056	7.72027096844638	7.89710604901401	7.80932722138644	7.66002647422523	7.74270966002170	7.79088197578994	7.73198096634926	7.80044811799093	7.66809704706335	7.82505398402881	7.78037648842084	7.69266722854412	7.62022866175913	7.75306445732735	7.72181171856805	7.73888201410445	7.70245483770563	7.74096780107710	7.75720710958436	7.79963739758342	7.80473249377889	7.87934406251983	7.80030411246748	7.83562544244005	7.75861327372438	7.76341768280056	7.75591479127998	7.72271661427865	7.83316035884572	7.79341818730258	7.73923917516344	7.80495175017614	7.79545284529462	7.82565728578810	7.75860295942104	7.85079792316834	7.88010816480999	7.71501099271426	7.81022935654102	7.90750151801541	7.86876659732460
10140_at	7.47675732534053	6.95810680273106	7.21098573503098	6.88706155515868	7.04361445072491	6.95208636551565	7.16007881744008	6.93967439701384	7.06059912920392	7.06367936741957	7.97390939697880	7.07638438789992	6.94519861037945	6.91336534067554	6.92931562033572	7.05904476282391	7.25087175340537	8.00295743439090	6.95371713445309	7.39732332538810	7.18509777769527	7.75212592441920	6.76872541207891	7.04098036238968	7.13637191881493	7.54807830870925	7.74233722582918	7.71746256268522	7.04782464109853	7.07551099367512	6.99665708010693	8.06699409098577	7.17441780201329	7.53832749874354	6.94785964380045	7.14917862061830	6.99963441836226	6.95618748613831	7.17034592313176	7.33198126682951	7.16374432947876	7.17829236636135	7.25059427882625	7.07910451547982	7.09409152624017	7.26040260318559	6.95939560042109	7.33224209322746	6.92595445188943
10141_at	3.26043480599404	3.27998780701273	3.36617123468850	3.36178010965553	3.29809051338127	3.26955301315402	3.29640895258785	3.31457560449591	3.24262354595167	3.26069308085902	3.21706925487060	3.24177480867888	3.24393831380046	3.29754594462528	3.31185907977035	3.30388645162612	3.38520672880731	3.22783275911504	3.32845381427304	3.25461513704335	3.28612412404695	3.34423860413740	3.30225267440118	3.20375886974681	3.30870631401330	3.26939329130935	3.29511122693885	3.31650870845266	3.26889924612691	3.33644462129502	3.30124338829127	3.25945691867146	3.29490711262727	3.23213650037971	3.31034234731927	3.41113987034180	3.32926007559979	3.36676851563339	3.27363973872653	3.38867563155784	3.27480608159294	3.23576151761688	3.31244003739066	3.32425260744524	3.31040883107613	3.32992836697888	3.26706157816520	3.27744905048159	3.31430650121137
10142_at	5.59431598440567	5.52302275730104	5.50659866581159	5.56912695518366	5.47005645166545	5.36875887794235	5.40996821493418	5.36080192797270	5.37028335505496	5.63080195548002	5.59941112326296	5.50985096726599	5.44817351451965	5.49721369241240	5.33651773103777	5.46696046552016	5.57651731846832	5.94161134144991	5.47809164585093	5.42740631205511	5.14883715839894	5.35912654429024	5.31723230139719	5.35513758650675	5.30168496963909	5.36119557996305	5.36129060945013	5.36576819230967	5.37622788449606	5.37254836015858	5.36351894218422	5.54049616230040	5.40705103379343	5.36610803989752	5.42133775235684	5.38911433636153	5.35638437739533	5.36670428937109	5.39836383507137	5.25530154792791	5.31603448962534	5.31963252113130	5.27624754901190	5.43018029839877	5.22293265747156	5.31678591962234	5.31786324104563	5.41997532946369	5.33478122858872
10144_at	5.96939018481109	5.89510571172569	5.84082229860732	5.72758511698058	5.82253352830365	5.74251667224353	5.81002235688523	5.82179051641149	5.77142583127896	5.77405859138362	5.86838372272295	5.76222398038466	5.82975938351433	5.84762487684493	5.87103021273535	5.84271443109673	5.82652543178412	5.73214849784597	5.79608207953816	5.73183574912550	5.75320668971978	5.91946769801056	5.78161033234314	5.72028779538659	5.85388179979838	5.83577646361607	5.82689540674907	5.82256086037161	5.73512408458471	5.72507680687483	5.88353123074362	5.91501266398374	5.73722160765786	5.82084320699671	5.84544265573328	5.99095504726397	5.83037619922700	5.81729846958635	5.88049078608461	5.79589891640567	5.88688946339925	5.92418931612552	5.78805954244119	5.86195348973225	5.72759570486050	5.89784131141355	5.83883466401323	5.79771614698724	5.76746685230302
10146_at	5.80576162247234	5.72496986995948	5.76599136271655	5.84909820502848	5.90715283901003	5.81883213762378	5.90367517328781	5.66060707203088	5.86595374669584	5.86605021756036	5.74801337067181	6.06917678883883	5.92792002760488	5.85729058030486	5.74531689764574	6.03460442804361	5.90135142166281	6.02748039014551	6.15167118254596	5.65018273193281	5.65682418918250	5.89606384318253	5.68558908726120	5.71664270647608	5.92976473897183	5.79173123613098	5.81322809497307	5.89704361187238	5.91606084666076	6.16244922815799	6.08297707295950	5.75989017200554	5.88274017044214	5.76104619109245	5.59075854258768	5.94860503323307	5.75871175841389	5.68666784886032	5.91791737115682	5.94674163591036	5.76348923493418	5.78279336047030	5.74380028112424	5.90409070949368	5.60244497515213	5.63956150206897	5.79202563247146	5.75530412322426	5.75054827663956
10147_at	9.23620855032292	9.15755446483759	9.36193677847379	9.28790834401060	9.23042287482656	9.32583192441298	9.20158995451464	9.18987735134139	9.14123305324228	9.15864375706169	9.27954322419903	9.50270933309012	9.18615524903582	9.19488492656848	9.14816377336204	9.28350787612691	9.27375144898008	9.29098797131201	9.20540330132082	9.10179865688047	8.92783760536706	9.07605617565982	9.14586638017705	9.09283736780155	9.09223575348770	9.07374769261425	9.14464457491441	9.07543552522139	9.50736434431728	9.25189009858695	9.10966367446645	9.17313698186696	9.14787136797941	9.07902382769692	9.12333696485371	9.03927121449687	9.08972748034876	9.08419305048937	9.15083473965961	9.13133201455672	9.10702328209818	9.18203685289528	9.09786218363058	9.20367761201320	9.11592831349973	9.08098561018872	9.11749959814625	9.17201609977383	9.14291049607705
10149_at	4.48874126895629	4.34793150926292	4.43872240605006	4.45871500122638	4.65294877224732	4.42404740206323	4.50454751403611	4.46785750215196	4.36197752073074	4.43787106763780	4.39546735610112	4.45970496408104	4.36125822994168	4.41693849613230	4.48240966855295	4.40793002064225	4.35319334286101	4.31015801046502	4.34974003366799	4.33414391849267	4.42626884188730	4.47438714052280	4.40188278779091	4.46477539662651	4.32291110462405	4.44883991661849	4.38903627366249	4.42398596924291	4.42573632552625	4.36402219851631	4.40539012988967	4.47591921948159	4.40044013527709	4.40988380737251	4.70425216630852	4.68108772166835	4.52322746063519	4.46830746957334	4.36879247322801	4.53588523191198	4.56095323626695	4.44024989708413	4.48399870020792	4.36091189883376	4.40418813766270	4.45990497125903	4.40093660894288	4.50084369060840	4.35643034001546
1015_at	7.39807100626827	4.71155657908367	4.78010475216865	4.95889517593187	4.82529754482036	4.75337686367373	4.68565853967188	5.31949200826251	4.67237610495199	4.79612024249648	4.69264456713005	4.64608700677976	4.71392523648135	4.73011509465676	4.86732232438570	4.72322884823412	4.71474444752984	4.65101483288458	4.78342024112910	4.66676630696984	4.60309572653691	4.72938405936160	4.69624405070191	4.76878367145708	4.67265975482835	4.70757822340793	4.72310258812005	4.81102097877448	4.67926695468859	4.56512315900855	4.77702928612664	4.72671617750181	4.76245340165004	6.18980587828256	4.76346770975539	4.86038044170590	4.82040352139609	4.86759067511694	4.80348687363851	4.69456528121590	6.28421476428714	5.86454956695201	4.63783082315269	4.88138397649337	4.74111843332626	4.66069644518545	4.67874528659326	4.79168077084809	4.63263153700724
10150_at	3.57836200452675	3.73151917526756	3.29308735904064	3.36261282394569	3.32921235535745	3.42304485129478	3.31267086470372	3.31866622872830	3.26107562721991	3.42508325148647	3.44919316055292	3.38662571874113	3.26359646679971	3.28751623047077	3.28797138438533	3.38409819093476	3.46924911118951	3.34580919311848	3.27678596443027	3.29665013284748	3.19361081907222	3.39724423366398	3.19341045501830	3.36987258535965	3.33704049178347	3.29572669333836	3.28735191665134	3.40643630104727	3.26559796159041	3.41537118699348	3.29524229568756	3.45157809934189	3.28728407806485	3.26841620291924	3.26676563517785	3.27913274077090	3.37916658977821	3.26018558236764	3.28258796806948	3.41767032906316	3.27488813107260	3.28028647093490	3.40311595544532	3.33015849474440	3.24258742598882	3.37996191572953	3.20969751735559	3.31190410020258	3.27633303758737
10152_at	4.97170585251662	5.02825292439653	5.01800541034574	5.02946223065486	5.04767374141285	5.10054361384578	5.00569177219445	5.00291800486622	5.04670520036363	5.02216007426993	5.13594154419132	5.04468752071460	5.03066845206865	5.03028704228968	5.03047305200636	5.10552231196065	5.07716935501055	5.15458796981922	5.15115528726344	5.03406899040638	4.94273744210657	5.00176877438786	4.98669314140702	5.03822744526461	5.06561346794832	5.08002718331908	5.00502680458477	5.06411270530296	5.06153676020705	5.28296151201894	5.07760478517928	5.05721256505332	5.10171663559472	5.04117321173295	5.01372003296343	5.06594542524652	5.06181906061271	5.04401366367286	5.08203381322060	5.07571699933398	5.02698061956121	5.08232579234302	5.04063764164832	5.06964853969139	5.02315387600859	5.07157171333800	5.05728451901805	5.02617609268937	5.05456021791549
10153_at	6.18129396887220	6.23509308673080	6.22030593325564	6.12825814291150	6.18938199328737	6.12212735999023	6.07947066709859	6.12882171480658	6.16174815865364	6.18987145444208	6.34417125709644	6.40867438097131	6.11600815726683	6.26004471246465	6.22907755160985	6.21508526764645	6.14844071088631	6.24342642001341	6.35486625108935	6.16404410108303	6.11880497439783	6.17536855025287	6.13570402217574	6.28506324577214	6.16107584554420	6.31014698837586	6.10576175014294	6.16884668467431	6.07815524303453	6.56148878331639	6.31637544719497	6.23302947204968	6.10253452788463	6.06493048008613	6.07116615004571	6.17668533115024	6.15703555489228	6.04935915887104	6.18327801892139	6.11738466190766	6.02596259541239	6.18062676638983	6.20075189003236	6.21141897506276	6.06147080633414	6.14761228181335	6.18365014132143	6.11050944886110	6.04311968422125
10155_at	9.64603280988203	9.63309820931081	9.64571832143658	9.70363108715449	9.84012419429617	9.73708861127255	9.60202424979658	9.67926920399912	9.63867773044137	9.57259557040032	9.68481383748516	9.73259149965931	9.74391813731014	9.64788627379732	9.60856846620962	9.80911738886743	9.53735753949594	9.72932749110639	9.74586474366550	9.59748431391490	9.33753359339735	9.62493202069496	9.56844335301017	9.87860125343486	9.65746353369219	9.59896740189648	9.57293557669355	9.92077210599076	9.88868106075337	10.03316914225479	9.71132704211695	9.75934600811024	9.78666797195669	9.55037639564705	9.51328634446903	9.53295515226094	9.58648054029474	9.57030150848978	9.81020580154600	9.62194860613086	9.50583414795457	9.67039437107444	9.70415084226553	9.71158912356940	9.45114127822988	9.60029117337543	10.04209995134665	9.67279436929497	9.67195101529015
10157_at	4.56060510098281	4.82055572181704	4.78976005858289	4.63021958535540	4.80065210219995	4.61609812756842	4.60169114867380	4.62444923722053	4.66037434213031	5.16318448518764	4.72239221131167	4.53589355449792	4.65682880833747	4.65051972153562	4.67073125631631	4.49361801405196	4.76483110466073	4.73260388994778	4.71467395611588	4.54915057856510	4.45577987125924	4.59532871422778	4.54432238292020	4.66180170045802	4.56986205974991	4.66290437250993	4.64124700856312	4.66882402569989	4.63357641779584	4.85907914635114	4.61987006514083	4.72246640496451	4.61443763241454	4.62932043485007	4.60107935440408	4.54258451610144	4.78339117605723	4.66802359224981	4.66580695921065	4.78303108944972	4.62353887955576	4.60516051003002	4.73173491620741	4.71923841051582	4.72286523238627	4.52089246259307	4.76716370147009	4.80311440375593	4.76389714529945
10158_at	8.39392413810888	9.52464037285051	8.76941907179629	7.98065676418928	9.24856996338280	7.93252323231815	8.00570616347040	7.99908654435738	8.51630236767726	8.40044135433145	8.38207422752376	7.71986852487972	8.42534461667183	8.19580325530501	8.32019472477252	8.22129145264640	8.08359933430575	7.78239935707971	8.16479532714239	7.87615390692904	7.94500750078449	8.10320886202914	7.82570815598659	7.97683481878658	8.00053756015789	8.00864869188218	7.88266689625930	8.18536561365092	7.87185355441982	7.87241292686145	8.39210249432225	8.19433767299905	8.16552144617748	8.08986097026929	7.91242616819103	7.99393374910098	8.06866527123063	8.47786596577849	8.13922285564330	8.10109643218080	8.05021504183513	8.10883497491631	8.36324492399977	8.17534756846406	8.10080499262625	7.82351930527963	7.85212153482634	8.19722742189708	7.95189272068391
10159_at	5.31204791462122	5.32608629369778	5.36483545636487	5.37248755594805	5.45273356038246	5.34675513812049	5.23759658818600	5.33058158450489	5.38394169153037	5.35003316358361	5.27263301381938	5.47648955633802	5.31976969027356	5.35979651368269	5.24503813047235	5.18106361362069	5.38176922920473	5.30920127454249	5.33772654721241	5.16032763609003	5.28076502994246	5.41602937589360	5.21309795119153	5.30056420909160	5.77509745030130	5.47206498888491	5.25283140914565	5.34924275758262	5.35075227271821	5.23449270197325	5.58340171369318	5.19029170367068	5.32864984971769	5.14127071721812	5.16440055264363	5.35012745901381	5.35081616232267	5.14921274531279	5.43179234904454	5.13361146310462	5.15570337561611	5.22330268047321	5.19538578717412	5.35590181771232	5.12217375997191	5.17418036110139	5.22363164911218	5.18805642522716	5.21015970000874
1016_at	4.97828098336504	4.95113113891107	4.95810103998270	4.93430566629642	4.94982518707266	4.92940604740997	4.87709688357881	4.88698813639431	4.89318231815237	4.99633452898924	4.88788289099839	4.80981331690356	4.93637083589366	4.96738452174914	4.97872976259831	4.85055867097967	4.86076965767308	5.02448753028938	4.96142833669516	4.89540306818002	4.82376537050861	4.95505461588500	4.88383623877987	4.92406494581901	5.00121821428536	4.98769921967969	5.02336118414490	4.88023944308870	4.85261231727999	5.42972828386508	4.96733680329503	4.96092331368388	4.87997785216454	4.98914768796941	4.84938850720582	4.97194470853453	4.97874493680169	4.91724145341993	4.89413956224346	5.00301565186082	4.92753326821425	5.11816515678448	4.97374503444598	4.97716819476394	4.92641453456361	5.06425014095851	4.82988907016018	4.88666285234764	4.86629933920813
10160_at	7.80850529239526	7.14527697731264	7.19086624375044	7.08715247209787	7.10982713071732	7.09959051066176	7.14589736833770	7.26464061483672	7.10452406178051	7.14934210701273	7.45824573226737	7.39988219443946	7.05315653333212	7.12388202240722	7.05549257492224	7.47668486329964	7.38504273703617	7.46625925736642	7.09796511716581	7.05807940485515	7.04512183581218	7.12996385520240	7.15675879310237	7.14682412444999	7.06854655489439	7.15068507666963	6.96974183067785	7.24272915759653	7.28541677670337	7.22110789961378	7.13022472662055	7.01210356219973	7.25953033585195	6.99999347993292	7.24099677963867	7.03461266300159	7.16328411723018	7.09256706218630	7.09957785185355	7.00101407088263	6.99244920338426	7.14786544988230	7.08473844507914	7.16325493663942	7.03346157176565	7.04169308467137	7.27383198476358	7.09050569515640	7.13603157586975
10162_at	5.79201989703697	5.34322182349704	5.66579205405043	5.67483724504515	5.68615340779200	5.45012896970766	5.55687834670606	5.49782463085589	5.45366499712889	5.63242736690715	5.60407943814178	5.51170543239755	5.90730463075890	5.69904006308612	5.52115550927038	5.49349214741023	5.72365701207815	5.55298060787647	5.56529009275039	5.46858912252326	5.36961738114549	5.88730083748012	5.30524634986671	5.79214328925852	5.52578963390916	5.62950632313563	5.61491443733223	5.58487753355449	5.52253995069206	5.71471968892019	6.19649421520172	5.46983661857703	5.55895594549899	5.68386495256258	5.76570624373990	5.49301244809039	5.47731029793950	5.53518080104286	5.71028294741701	5.75633486361256	6.42190401386727	5.64052557271430	5.84223039056905	5.79210653307888	5.30426876728589	5.59280645645126	5.60383235683559	5.60100459956102	5.48158739228940
10165_at	4.90939839920962	4.68937203665818	4.84899255171644	4.69934946341492	4.77819178765815	4.75172481469184	4.67109589751964	4.78806110293270	4.73829976584986	4.74979460356299	4.77470286873114	4.72137111973727	4.73167137476059	4.80173115881672	4.81691660365633	4.71580458572935	4.86937612141979	4.69239624308846	4.91697016192572	4.86237219903560	4.64904921106278	4.83806448095974	4.72403847674211	4.87523953947938	4.83895962428792	4.79785354887233	4.68592607104181	4.91705157907136	4.74185222979576	4.86662130308928	4.81238012271012	4.68690506590470	4.76492754586268	4.69085894732676	4.87766015889963	4.74720891147790	4.70566934354156	4.82264974301152	4.77282557802810	4.79731873199855	4.98597550183936	4.72730323382744	4.81658378464817	4.85204388648967	4.69290553248655	4.71739183019809	4.69847712911478	4.70082790963035	4.75002418575327
10168_at	4.18909067992849	4.34178303917111	4.32468171305401	4.25935078895242	4.31762089419059	4.47908235163932	4.28513981571325	4.40201320857743	4.42957641816024	4.29406328724110	4.22857739838211	4.16456019955412	4.28749337169153	4.39472468538531	4.54242387453954	4.37835265030424	4.19969374229749	4.54389676200329	4.38331802330844	4.62054104303251	4.33707288100087	4.35775331672810	4.38396296239812	4.20936243834300	4.23884516618481	4.41260105868776	4.42965720215579	4.45693218922067	4.34518297247972	4.38853905939907	4.25782785488397	4.23513772553124	4.46106109957108	4.27851656626473	4.34959279743633	4.42405408732839	4.29846340694877	4.26236672687140	4.38199871234450	4.41331732271139	4.45150025741059	4.35937111146167	4.47672573459690	4.29218106375750	4.36829934061955	4.30948202391174	4.31579199343239	4.35144950770614	4.42039875723639
1017_at	8.07761053525852	8.00050241484917	8.06968044599305	8.08388056326737	8.12756257250495	8.11163668087714	8.06695768517548	8.04317413699203	8.03296032590591	8.03132449281298	8.02624820850882	8.13347881995515	8.07504331097546	8.02731025125641	8.11100944001342	8.04928925567908	8.09521332310880	8.11034479017688	8.21905282435947	8.03891233328686	7.95281477049073	8.04552163425251	7.99516625831255	8.04998038706259	8.21933071003857	8.02427902265169	8.10871258847460	8.07601044381991	8.08238105711479	8.05074619452346	8.09607755692019	8.03796375813183	8.05623314135656	8.06710155158883	8.03352774920058	8.04234539682898	7.99540861053515	8.08787899181488	8.19059334613294	8.04215331271510	8.10848997368708	8.12139437550347	8.07415227550517	8.09968391728383	8.02516471341570	8.01724339806696	8.11364124052132	8.09219389842071	8.04948335607437
10174_at	8.90119950617607	8.88542681624453	8.95288938427203	8.92237838835246	8.92421349268907	8.99486748795058	8.80810638853698	9.00499517825222	8.92500510512905	8.88375031908120	8.86006096038791	8.85162831757684	8.83784658154140	8.87127055002489	8.90766809607167	8.89236346359480	8.94026232184886	8.92889890401728	8.97046395019274	8.94651170711120	8.73663763772834	8.91676899145991	8.96765681232264	8.89676360300432	8.90380022270625	9.00426750214195	8.84436539094155	8.95032895951472	8.85638880643713	8.91670474761993	8.82673482979945	8.85984969067134	8.95677183018200	8.87259765734952	8.98022954408367	8.88009981817847	8.89499026715417	8.92077643135761	8.88963388692003	9.00440580814482	8.94704219523501	8.91555549244547	8.98701161221755	8.95723505606631	8.84789252016100	8.94832473808864	8.87267695934490	8.87531345082351	8.97721181833311
10175_at	7.25084752487650	7.50333923790197	7.52274387567896	7.34480788397416	7.72213746092422	7.22022639857203	7.63019692117710	7.26314274212212	7.61464433158418	7.49244737757671	7.30944302295402	7.45429732600229	7.56263138424059	7.37702709235768	7.47630312074242	7.56463583767169	7.57198080873092	7.21543539477110	7.85046216739498	7.20115725974854	7.40890172756031	7.63530812956145	7.24475587400719	7.54254612408812	7.52484329634181	7.36519028469105	7.40009043391073	7.77573319543584	7.26570950363334	7.73180167725531	7.50343344447257	7.39792034926103	7.69969386371042	7.24797817214482	7.20371903368492	7.29568485181838	7.33837692100564	7.21676554946563	7.57689813396575	7.35215780312894	7.24808943101507	7.28565998703417	7.21725532563455	7.46657871876192	7.14173584647212	7.27001525549606	7.40095550500929	7.30327422582435	7.30788087617368
1018_at	7.15571321547765	7.10917287992453	7.16595069948096	7.12481037435299	7.10569294695551	7.22814561446779	7.13424412196201	7.15908428529749	7.21174772850612	7.13833631395376	7.10534361427129	7.11648171796433	7.10309027232041	7.11686318533642	7.14452674943722	7.12403564544405	7.10761960486277	7.11651729853124	7.16562296375250	7.14694475876454	7.03359870031290	7.14103413741034	7.10520970130312	7.14485496290718	7.13889695031254	7.15634247073230	7.09279758676232	7.09824413861347	7.14869349489759	7.16416852613824	7.12797742993407	7.17240861359078	7.15549348910883	7.10416439072518	7.11463632486452	7.16222172389553	7.13008021125057	7.13368684294493	7.17081143212958	7.13471447156475	7.14214028358596	7.20795876992477	7.13740636921644	7.17102487406092	7.09824371435774	7.14789142497655	7.15437617744850	7.14859368649821	7.16072005309309
10180_at	6.29537809472394	5.99339162829255	6.07557526110861	6.30990446598066	6.10843721930598	6.18154555843011	6.05076022037757	6.12191422831256	6.07269762323070	6.09240215304922	6.07888862225094	5.85951550629703	6.14604234312771	6.18167931150015	6.06426166335080	6.14482267131568	6.26770571356849	6.06563964320830	6.12872024896867	5.96775328752832	5.96915533356611	6.26206516473905	5.91309854171745	5.96049592773714	6.00525126547972	6.04100533976444	5.92683386286863	6.06662305658789	6.35144467009702	5.82546214707008	5.94705248463954	6.14858548149254	5.97836062733274	5.93625240366684	5.87564707275302	6.01266161283970	5.98893019537089	5.97191310550046	6.21930797360202	6.21214398982776	5.99938830106529	6.14050534809321	5.95527220217963	6.11959572231330	5.98732583281062	5.93072593646647	6.08783270454071	6.03949501333504	6.12507907281671
10181_at	7.37477568163749	7.14175845797142	7.27249573832590	7.24374080832233	7.28114528637267	7.35113571140492	7.15234818447173	7.23172686270210	7.12559639487535	7.18501936828479	7.34942747308033	6.95984638612782	7.23450928298161	7.11617273022630	7.06768042491393	7.42352434576343	7.22050115610001	7.46325092327968	7.29911110103550	7.20410396723473	7.14083462937107	7.34172339342441	7.02926957495106	7.10673504641019	7.10566491284164	7.16856051335481	7.02197139784214	7.30326958220559	7.39847464168278	6.99421743857808	7.15169320946728	7.37447061310977	7.14810298554088	7.10416214552758	7.12281673823160	7.23258181456180	7.04301531334426	7.14324054970004	7.26104030492404	7.41489470014512	7.16941971985848	7.11511165176473	6.95781462967045	7.27656803542050	7.09255507383909	7.12177316934605	7.17331111503065	7.32059363358339	7.16227911376258
10184_at	7.70340094833306	7.69700184606942	7.85777674442293	7.76712474244291	8.39058022092198	7.66344900009667	7.79939422359670	7.73357049003379	8.08689398663454	7.86358900765731	7.75089603791775	7.55662965559880	8.06051451990117	7.98834392308125	7.49427506009408	7.63113694084886	7.94328024991804	7.47108822762698	8.06726484840492	7.48142467135562	7.55744895932496	7.76442517061323	7.71941729866770	7.53190068070206	7.99920503452780	7.35295079703316	7.51171520860031	7.74885690081513	7.50053689701945	7.69484637566426	8.06012954874560	7.54213770027567	7.56789853050681	7.58959071214596	7.59830392110330	7.48342590897769	7.54886493693662	7.99327203222688	7.80539516595000	7.80061426036564	7.46513514179459	7.68031142307171	7.44700540143830	7.85251720672182	7.41575438479274	7.61232887089812	7.59846981851890	7.46775112415987	7.57471057896879
10188_at	8.15813341462595	8.08952478546379	8.07527572725727	8.02352907882816	8.13981490230224	8.27478713950987	7.99514132669112	8.09310875313868	8.08893328630965	8.04421982045969	8.08521632087002	8.15940745278005	8.06962143810476	8.21332375100756	8.04294591158718	8.07149018000978	8.08152279793049	8.27481345355526	8.11882950979985	8.08588937999751	7.95088381434753	8.10639352716507	8.01601448071060	8.09628183461976	8.17518508169948	8.09490192902458	7.99911839777951	8.09300026617923	8.04845099173910	8.17289180581328	8.03434359674216	8.12106875881303	8.06423387550213	8.05177909917312	8.10180130490100	8.18969057348646	7.98849313433428	8.05236651314225	8.12156344832322	8.19316903834628	8.00873788937574	8.34783310183674	8.01335845246578	8.12532585309866	8.05260014696763	8.04709273065711	8.10016213999567	8.09167244265227	8.13199840298806
1019_at	8.16210890425413	8.30944437057860	8.24106622896244	8.27730244896041	8.36237367204968	8.22141433755041	8.07935883120310	8.10539797187253	8.20001366346313	8.19411933783141	8.13788042034771	8.34193538038224	8.21654528765996	8.25692514609094	8.20682286862155	8.16836009166545	8.22397319972549	8.15032614152493	8.54302162994283	8.14016004792630	8.06884981057630	8.12517412296764	8.06480811897427	8.29257295324181	9.14089226084284	8.20657278509827	8.39385784494958	8.38071200309194	8.25860326415045	8.40409296447966	8.31088957801787	8.24562457749443	8.20384040853657	8.17918720359099	8.12768361252397	8.79602219264611	8.16781935832801	8.14758749259830	8.36955103919773	8.17070269990749	8.11473734016453	8.23199955816997	8.35597490197551	8.30645008851996	8.13662130512241	8.14961625648617	8.24191606528989	8.19011724974050	8.24058415447524
10190_at	4.07693665933419	3.97417593762610	4.15893444447771	4.03090488166030	4.17587984409555	4.01172139433684	4.21867803454792	4.03619521434960	4.08240058806899	4.05965649145330	4.09048417875479	4.17293377206797	4.15524288380617	4.05889134437809	4.02837000300622	4.06357901496598	4.27798143397619	3.93337851698098	4.25537667049257	3.86639242127437	3.95209007617729	4.15734999577974	4.02122500617148	4.05104840921695	4.03808650780935	4.05475224359027	4.07934004319617	4.12950442803138	4.12641394925686	4.03793889393859	4.27052218601943	4.12386942638517	4.17052529873860	3.96432567774379	3.92551505537548	3.88902400275387	4.04371560942580	3.91657869970912	4.13564006262268	4.03957564322752	3.94428248437827	4.00961337414464	4.06419099084780	4.09483591129958	3.94876207459427	3.96865882503488	3.98736040759363	3.99910323121566	3.93850662573152
10193_at	6.58643216885433	6.63125745465205	6.68614720272124	6.65154115959880	6.64789870863025	6.65383080535215	6.50951223039068	6.49696946113683	6.55404096614937	6.59279788871941	6.71435852955654	6.71965381269299	6.61554457107084	6.67229599618666	6.60300844203068	6.68422132833858	6.69672528595950	6.54772026728569	6.70395200002016	6.51665042925648	6.49836437864480	6.68349005344089	6.56867815452018	6.85823653927039	6.70760876540313	6.66502749017004	6.62594154308634	6.67357027600560	6.62626368406519	6.75969436588631	6.66908741536560	6.73679189789660	6.63552138581343	6.58873357258710	6.61289727816694	6.54862442573899	6.59739427736977	6.58814320448558	6.67782611371557	6.67421100170062	6.66090321005556	6.68506328066986	6.66910014519520	6.68560857566418	6.58713795070434	6.54088002162048	6.60768869980758	6.60856523557539	6.61752843152019
10195_at	8.92236855625307	9.18055602164597	9.10540696657319	8.97865608668527	9.08549764295420	9.05482280616164	8.87227075305563	8.94091784508541	8.95825243279375	9.11193910014497	8.99421224507011	8.94179025212632	9.00377888358253	9.08299599507685	9.01333426094071	8.87641801285385	8.92466949169576	8.92916849531241	9.04154772929777	8.97666842042294	8.81949026478521	9.05054065515850	8.84214707471475	9.13274022145487	9.12793470828252	9.12620801827043	9.05889626526172	9.08035703476301	8.94123533770201	9.23151619514303	9.08867588973218	9.00112919486631	9.00262462043812	8.91555607536061	8.95263307245266	9.00351219495415	8.98817399962785	9.02100992135343	9.03935696333789	9.12189952442155	8.95150754772897	9.01838085083773	9.07360924152851	9.04398602401000	8.97553291048108	8.99695243190485	8.99385287263336	8.98501189889549	9.13235612251255
10196_at	4.79327153180760	4.68392595537337	4.75230294554376	4.68046752445233	4.74486831041398	4.74814452921485	4.72286098873478	4.75580633940864	4.69566000269254	4.82551987651013	4.71519556248275	4.87861106464098	4.71743000731535	4.76471877186525	4.69707525769506	4.75047275718820	4.85445472601416	4.69313593648062	4.76592844794400	4.71516908008841	4.62927405670401	4.88688843864159	4.67952844006378	4.82309407560569	4.59785769189995	4.80886169891758	4.70849170480335	4.97374408961020	4.63702258764304	4.76076751963064	4.67119825685783	4.92510161185096	4.80203227002061	4.81361796789010	4.64726815311588	4.68236661500551	4.73936739923451	4.70453726787478	4.83707323268635	4.75160772668188	4.84922053210121	4.79917700664886	4.90678400429572	4.79389435374669	4.74298336983760	4.74216777515748	4.66759876969385	4.66327302375856	4.76745199248905
10197_at	6.81055449440059	6.87142378619944	6.81757670739086	6.80657075033117	6.94926991548072	6.83894672733893	6.73225330840552	6.77997701031819	6.86102331378787	6.81894288690930	7.08284458134434	6.77925640273076	6.82101388743878	6.79895994355766	6.79504571617883	6.82654709493785	6.90307065716036	6.75289728745368	6.81254876236297	6.73209410227914	6.67477852825535	6.91961979632026	6.76470834055596	6.77827394782253	6.75774894107508	6.78685091924896	6.75638371778999	6.95064136395086	6.92278519614082	6.67611005342248	6.85646085561607	6.85551190235597	6.75108905780851	6.82891727291772	6.78362292026311	6.81855674181275	6.80156624284228	6.81749646929726	6.78857350158109	6.77958386583588	6.80413863628306	6.78523833555916	6.68187973454328	6.80553185133687	6.85787780387672	6.67898562637336	6.83633882864336	6.87039901472102	6.71977833651752
10198_at	3.97742317790531	4.08794268315373	4.00617602252524	4.07650923109083	4.08590374287612	4.05798557732916	4.02225152267255	4.05862026665499	4.03121042209015	4.09035550616464	3.99715060001998	4.09237102983105	4.05606187085779	4.07297062926435	4.07422260759152	4.04642968300579	4.00335063744580	4.06125398519321	4.22499561269947	3.98492149389275	3.91191713626689	4.10261566988462	4.00310910694953	4.06690762510945	4.05685863192266	4.04988018055142	4.11311139593676	4.08600934113846	4.13472795230054	4.20069755111000	4.11569954945368	4.03187397663249	4.04049155444937	3.98796158397477	3.96901983108312	4.05706484991063	3.99785241437723	4.06691692235001	4.12878344610673	4.07675167500301	3.96697123520059	4.00722465952316	4.17210079463780	4.10792710736374	4.00470597334753	4.10069981324616	3.96935920444151	4.01066698657086	4.01876105973460
10199_at	6.75955449204482	6.78691782037909	6.81382487908623	6.72990330642001	6.77938156582959	6.77520719986912	6.75314433763941	6.82344914108581	6.75460204401626	6.80571432725052	6.85986023951327	6.87474878652763	6.73079942445088	6.89298161496677	6.92829072909982	6.77654849566767	6.88865054488644	6.79807501178579	6.92826100923357	6.80618645918081	6.66254995344620	6.85914874317235	6.87037225951354	6.68469576170809	6.85712420005316	6.82236805145728	6.73518196170638	6.82889636017591	6.75620587247926	6.89257682444594	6.84140711095076	6.74197807088818	6.74769805961210	6.68968518195093	6.68152539094428	6.80662349285628	6.72634235544321	6.84711788971727	6.82678849871234	6.80531163402837	6.73860652524283	6.81495171600931	6.86854276414960	6.85156681276735	6.74006188503540	6.75381504558109	6.82758890151856	6.75563406043274	6.77612595246751
102_at	5.46274457827139	5.43674047144967	5.49962624165638	5.43651679471217	5.57555038935419	5.44589790849038	5.45830800263162	5.42867624362020	5.40962822500268	5.50489870795445	5.64154148630981	5.62453681346590	5.41127623602675	5.42642050304203	5.40701857352674	5.41734957821840	5.61143766961064	5.35253604947402	5.50524734500100	5.36118366181171	5.33306374175766	5.54266089374148	5.32106255543349	5.46159051485159	5.59595614570816	5.47016643807289	5.31093507086094	5.50248579368020	5.28919356992130	5.43283556046696	5.44699837159735	5.39773204001083	5.52448827463572	5.48163837045091	5.33179529486120	5.39097888938515	5.40046874422327	5.42613739105124	5.46834012692521	5.44958899702426	5.42164506118537	5.52761138675538	5.49054096581293	5.47420302801503	5.37370017208296	5.38934949629155	5.59239447564721	5.37806798048031	5.47467567725188
1020_at	8.27094075374306	8.36223275537167	8.38458249373341	8.40627817151594	8.42234326893078	8.31854787372060	8.26344029900592	8.30997455975876	8.29599734380867	8.34474757433292	8.36803644793668	8.37743116114713	8.28773838689269	8.22312505104908	8.29294354286172	8.23889828216001	8.34381824766697	8.34546429260963	8.35630740642664	8.26599402893071	8.15038343476959	8.48436094554369	8.21317250853977	8.38339678648024	8.33974255736477	8.34303091834896	8.25282686858033	8.30217141088665	8.21624580368883	8.70498273426391	8.30635948347109	8.27712448522487	8.26127643982626	8.28576154335934	8.70912754338517	8.27174655018795	8.29491257407588	8.33477897913771	8.30128193645876	8.23715842105559	8.37145061211894	8.32103306204070	8.32695133011054	8.38418685703141	8.26318980843751	8.37813479059174	8.26628190720259	8.31105846047415	8.31387558578073
10200_at	6.16891217281903	6.26779008063548	6.24455519446777	6.20967027358371	6.26073310746725	6.25562703238912	6.29312919048840	6.18781813085953	6.23659310667484	6.29479294903128	6.14135643602469	6.32110034273403	6.25140477596543	6.19600559290810	6.21307807725002	6.20960013371916	6.20154270634750	6.16393916073839	6.33786460627887	6.11170392768105	6.15166352006455	6.23492787728892	6.20824828712850	6.12389282512288	6.29962860284219	6.29697270550496	6.20737910427018	6.25928400518628	6.24079402983348	6.44794974605088	6.29709209878321	6.13944892500259	6.29145579357553	6.21306361924830	6.32013486867561	6.19735724553421	6.32420547211479	6.29176604008203	6.29141631267983	6.30606313513215	6.24074069516276	6.23989104572542	6.29755706944215	6.23932129419383	6.24815293034583	6.20881534208341	6.19504757654297	6.30307482053749	6.31822773368761
10201_at	7.22197396446785	7.29466328390082	7.27158380690810	7.23573237389651	7.31049721338397	7.12845292881687	7.16534825891630	7.20221701261656	7.17455040268234	7.25586211516682	7.25000523780164	7.12542414504212	7.28461404475675	7.18030381322232	7.23802506745247	7.15704235534001	7.21659313687667	7.33998975298031	7.26520829131710	7.18450397855981	7.08483625619299	7.30806675686362	7.10088744098799	7.33369423496687	7.25109605367823	7.26665308988543	7.22968707647490	7.26749985581737	7.12626760769462	7.25929551430604	7.19171041572256	7.20248274212924	7.16923554941925	7.22069168410864	7.20761600712257	7.29187735099939	7.22686742542865	7.25104362277613	7.33694171904141	7.34804505737202	7.29648728231904	7.21638398673909	7.18567982263585	7.31326087034728	7.19450121193773	7.19648847093263	7.09533835631640	7.15546655729172	7.12359201575350
10202_at	7.42231432515698	7.37290736698482	7.41273440407394	7.36210038741639	7.37010379038201	7.41661019304939	7.37329091754066	7.37638188030467	7.40943387243742	7.36900821117158	7.38197137471951	7.29289950576407	7.38631451605236	7.43582379591840	7.42393570339796	7.34292498767916	7.28475346785232	7.40666039737057	7.39960003690013	7.37014604541719	7.21708100297637	7.39762916820628	7.31151184719286	7.37965961287973	7.33841407881154	7.35742015784047	7.36535606763950	7.41265236838515	7.37326611300827	7.44705290756061	7.38888385254098	7.46153277623324	7.33455829937951	7.33128156931596	7.42420319204992	7.43029599265433	7.38996467851320	7.38752742804654	7.43976849008876	7.44136158784744	7.41760750865298	7.45620457301191	7.39642334548823	7.39033388582420	7.40626446795129	7.83888760957752	7.34124257215958	7.39985776725894	7.36269292268085
10203_at	3.98499873629981	4.14605708509037	4.11109560766491	4.04754671924270	4.00738366096367	4.12066835761056	4.08189183445972	4.07782614199006	4.05188539702727	4.02735274794211	4.11352577865822	4.15132854797817	3.88131047054353	4.02266351899405	4.16900712363598	4.03549136931566	4.11175166024108	3.98030853725106	3.94732013365688	3.93226933056885	3.93857216806406	4.19999173096030	3.94606545073818	4.10672381047898	3.96384986713658	4.09763155618374	4.04155978310097	4.18519586751016	4.03676139138550	4.04723458783315	4.02513232366078	4.08989140337742	3.91592838173089	3.96741965488345	4.02596907066156	4.01641295854679	4.08329242775747	3.98968141788572	3.94509792935769	4.04023910877055	4.00900442774260	3.94980406176491	4.10344557772462	4.04138157498196	3.96553826519848	3.99065034119191	4.13464334081740	3.96468689744187	4.00569204554871
10204_at	7.82634568840833	7.97168843179188	8.17266941248457	8.04609383508425	8.00799344260503	7.83440979725581	7.85866596485097	7.82174024834651	7.90004514989489	8.03831081191136	7.78385586070060	7.96142266302053	7.90817451176676	7.90087223616647	7.90459908946350	7.95761075827495	7.78950366818986	7.84184932767461	8.09946614013347	7.83968471763155	7.73640345824484	7.81095895527954	7.80921946162125	7.85690066146164	7.90985758769304	7.91464723380424	7.94673792668481	7.89669945546599	8.38035825064624	8.20137449589025	7.96856735755050	7.89040996325080	7.93974166186969	7.91942900970465	7.90717133048318	7.69742093634783	8.02541960006023	7.93047496531411	7.92877830128948	7.85782754895220	7.88911974646408	7.86238038731572	7.85893000039663	7.88656860558039	7.87296438988787	7.79987099003823	7.82526039216772	7.79182834211965	7.80830525629394
10205_at	3.80034089130063	3.87213382740168	3.87935056049140	3.77784347317816	3.86750998866561	3.85773311974659	3.83982271366167	3.83505975606858	3.76005322949251	3.97697707122231	4.30128029836871	3.74700999929326	3.94807967235441	3.87265918622642	3.87979759226493	3.86230711948888	4.03170516881747	3.73590623088731	3.96494347588138	3.83646525923695	3.75837589666383	3.99199937757078	3.77637279429860	3.78477953601925	4.03661220865140	3.92418905201097	3.89885119141561	4.13438577168268	3.79284398454570	3.78075594557322	3.97429454211958	4.07506281975527	3.93911940319947	3.83325853720099	3.83420796232623	3.89413241841001	4.08222519700876	3.85329328430167	3.95483738440788	4.00900410868710	3.79353695760164	3.79359413629315	4.04740851630569	3.92104380080081	3.87344580128315	3.78359622734591	3.80561293673708	3.93928378438480	3.92953585322046
10206_at	5.79787176807581	5.52478903513592	5.69778552458468	5.53854668346724	5.57972656637907	5.55643305111727	5.67827837999975	5.62782239460242	5.55083322547091	5.57190293400766	5.79590155250316	5.88854095975350	5.61530533010132	5.55397434870692	5.59291820626114	5.64172679296842	5.61610454598412	5.68959120645865	5.63515867870353	5.51138258435117	5.62395628958918	5.88788346593303	5.59820380944012	5.50119968255684	5.59142575906265	5.70795987084235	5.65001485976280	5.66336705865263	5.58001015406559	5.45312651538769	5.56922889534889	5.63162103351074	5.59984713341125	5.43112016391172	5.48577524838095	5.59291463921306	5.60230992078966	5.57670107527650	5.73078028154031	5.63243272371812	5.65190759273571	5.52936879267408	5.52010181799381	5.58862899366947	5.48451126081577	5.53563895587530	5.64620009508449	5.66711356919425	5.43281458294744
10208_at	4.88690197447702	4.62364010930891	4.64567627138162	4.57281862883742	4.57854741536987	4.66849967520289	4.60007250560883	4.72485236849383	4.48507052402493	4.54283531928640	4.64669835199834	4.73219413576129	4.53959679483737	4.55322434409246	4.51452328827879	4.65551110666577	4.54691287879179	4.55980734282956	4.57084497332476	4.52462324542979	4.46729194907765	4.56735673375251	4.47717150669340	4.60226520029937	4.48882646025673	4.59520920082374	4.45203505712775	4.54475644298603	4.46772676446523	4.50504874174164	4.61867430731013	4.58226767100253	4.49218223164853	4.53065045891406	4.52322096097453	4.57960359028899	4.53918680471192	4.55446685498214	4.56454624261865	4.51914642443357	4.62344686480436	4.51091066860484	4.52943912731097	4.53328404508928	4.55018653228401	4.50073042207329	4.46747346893477	4.49391795993365	4.50251785525177
10209_at	7.37835781037687	7.44562765677670	7.27021211915496	7.32101027014386	7.27472083187790	7.07187752983894	7.19883161766750	7.05290378936978	7.29513420484355	7.08649320510187	7.64034747801650	7.62150171764396	7.13371951919421	7.26493554590337	7.33375022405173	7.18590755961232	7.28958422188041	7.02435189502092	7.32587767061595	7.15697140918145	7.16959287476922	7.24023106347669	7.19531372337719	7.39917623098396	7.04648355875294	7.15141282371599	7.09342429335621	7.42668165806913	7.34744989644050	7.05525750736565	7.29757699526655	7.25088222066503	7.33917681082274	7.07850574620855	7.06941042628039	7.28186154864963	7.07594303280738	7.21105316510475	7.10168220881030	7.08307596546754	7.10374475742435	7.21067464979760	7.10723136279199	7.20114759475089	7.11567865320455	7.11118392779205	7.13560743191442	7.03769063894985	7.01633416741812
1021_at	6.22708042029900	6.23758662857342	6.23237341852497	6.22291128789445	6.21074677115711	6.23983865733501	6.20962986863951	6.18407544791539	6.22778146960013	6.17618181584528	6.14783163565970	6.21836037736404	6.17775824156086	6.19898480248793	6.23660580817691	6.12755371701642	6.17762722048604	6.18971765327586	6.24472709410055	6.16912971663088	6.13303259787351	6.21538833538659	6.21229343700962	6.18343636775650	6.23220467703130	6.23234283240359	6.19544796266058	6.22374920135528	6.22100663208819	6.30329705392572	6.19136741280507	6.26885141275371	6.17714985924529	6.18664486443073	6.18917890383638	6.25245006593383	6.24299959353435	6.24080363174065	6.26133073392573	6.17777815839101	6.19419340185801	6.28882028259807	6.23995971816850	6.21593574039236	6.24357408753844	6.18454759665307	6.22017691016145	6.20998527203665	6.16468518815631
10210_at	5.19760580678399	5.00451887043835	5.03773743301669	5.04361816247403	5.09582525029845	4.82898103630943	4.91234112243069	4.77939657179056	4.91689974950634	4.98496040507141	5.32651243663560	5.31044015541680	4.94134311845437	5.08232479003658	4.85518527100816	4.81709071300099	4.98822993810633	4.90878537653897	5.02357361385815	4.86078190960966	4.76271472083336	4.98999361867188	4.95768027036138	5.31062154234260	4.94115330902378	5.00337562273415	4.93315959555641	5.03006028341944	4.94796185081580	5.06605815016794	4.97813319441728	4.94711827568030	4.89861528825273	4.86641786401220	4.85975199476934	4.84310159888184	4.81234724627000	4.88267039184144	5.06535739284602	4.87075565057366	4.76513923007663	4.98858650608565	4.91475738323877	4.91517030291031	4.77162547893563	4.80657534856406	5.01657833861829	4.85853466065058	4.81682700823635
10211_at	10.48793320013732	10.65576606658773	10.67716407715889	10.79296462939514	10.64686240300493	10.57038258126942	10.46480314953736	10.46112151245000	10.46528862383675	10.56317484155947	10.61953410655473	10.43928068030849	10.42827952160281	10.83271337228613	10.79944535254870	10.57918319558546	10.66790334967713	10.58547047947063	10.64568501794697	10.53867921661510	10.45966513270018	10.60310031393909	10.57690522910558	10.69567084034477	10.51934926312661	10.59435500635464	10.87144387647566	10.67569952758983	10.72952858466880	10.24386243937052	10.42186897332499	10.54911756869745	10.63729462491072	10.40965924195880	10.41535932710029	10.65858973678568	10.50096331039020	10.60845802395552	10.77347518318816	10.59735014522890	10.42616847616544	10.49425236831827	10.52749695406583	10.63189126301539	10.46590249830457	10.55393722488521	10.45803018160958	10.46918463405235	10.49932526186241
10212_at	6.78608773316771	6.90850377778622	6.68976600884942	6.97857634780759	6.85456094563981	6.88461803803017	6.73744790434435	6.72058329057991	6.81186857533593	6.71718375137702	6.67520440720466	6.82002210757653	6.72335689252635	6.84704192329723	6.74626963669699	6.93735157628126	6.85756553613574	6.60710721465919	6.92966068276238	6.81465332418058	6.39399058568213	6.57140130816215	6.73555888658685	6.79101780631403	6.72860032891996	6.66560767729556	6.65512228646646	6.50113196745408	6.96748165844922	7.11998378003039	6.88894941913780	6.92611864108636	6.71152403270829	6.58077217823517	6.56027390739411	6.48286392119408	6.58572913229924	6.70300504741691	6.80652648168416	6.76226207904165	6.63647311163432	6.72833332301135	6.52568901622491	6.75221636981833	6.60030583488927	6.72797245246761	6.74711988940590	6.72212955361013	6.70498589680053
10213_at	6.75705902980812	6.86635118123570	6.83549716799953	6.82752329372664	6.97425537456846	6.67149322089045	6.76404431231287	6.72849386202056	6.83207192715996	6.97605165053732	6.72848480665466	7.06032009742946	6.98734705637016	6.79083494344253	6.65775002487629	6.82952569383871	7.38472133347982	6.45721271209422	7.10920295244807	6.63581680824244	6.75938032548457	7.06825217337034	6.57018430937943	7.37501698361954	6.94578261125540	6.80602870218183	6.77816370322535	6.97077938293484	6.60841286976726	7.05499479252197	7.09337798788041	6.60781229306504	6.88812255586382	6.58864227302045	6.58119725236975	6.64284864690952	6.84982282927883	6.61420511580452	6.97467357753874	6.75468574222847	6.68942496937861	6.64512135464672	6.81002797757265	6.89873161268172	6.62653677207550	6.64850439777421	6.87834894114531	6.59523655736412	6.63381089400356
10214_at	6.15432830264801	6.31812720393122	6.15160654673880	6.15784217791534	6.25117144738457	6.23303193045043	6.19588017399004	6.19342529156476	6.00611044306585	6.13947305622734	6.02060600803503	6.13224792631981	6.09916417063415	6.18956138094868	6.23455338648234	6.11058461483386	6.08099316267164	6.13316247592451	6.09041501772269	6.04493531928126	5.91428681767695	6.20239216013464	6.07421927002798	6.07591789675106	6.20311156302885	6.34353255191806	6.08708587965272	6.09997724474033	6.01846063632983	6.59085373854294	6.14290709601418	6.09294623395466	6.10757590738333	6.17593661903564	6.19969802772316	6.12179622288694	6.28238867186674	6.42372465843840	6.16812965625946	6.14651527101064	6.09576503978733	6.03602767522354	6.37044737566196	6.19286264632609	6.26931003843165	5.93881845736695	6.07399985760234	6.16000555063316	5.90859393152297
10215_at	3.91097402861829	3.97795269351925	3.89224146032445	3.90596309765742	3.94682494432075	3.90742609949295	3.91077707090883	3.94056354465409	3.94594398395636	3.90693607057730	3.91997593093365	3.86713385210276	3.88586630029995	3.92139943000464	3.89800808216396	3.87359630802859	3.83986765387826	3.85745626651858	3.92596319236956	3.86425828344268	3.79481352233118	3.89953356615682	3.86739557374369	3.90424884691368	3.90917535892317	3.88430353443942	3.85274838623587	3.89216691235811	3.93772877384437	3.81341346565765	3.92290554639467	3.90638658226569	3.88576976571551	3.90570173450441	3.85555224569252	3.91318233153923	3.90912323959246	3.91017883801271	3.91084842906467	3.95590213469695	3.90688359766199	3.94353918426803	3.88553270627530	3.91188636147140	3.91506730870592	3.92572783948974	3.80041542389732	3.88972611357050	3.89444144644938
10216_at	2.98690392446453	3.03418827802032	3.00744665433421	2.96134729016709	2.96814450035363	2.94370634128971	2.92160110623156	2.89959310629778	2.93627224824541	2.97631521030901	2.99673934603194	2.92460849993063	2.95081287842709	2.93999016606295	2.99152396185540	2.98387889533120	2.94643381000031	2.92280251989639	2.97079585793005	2.93729407561241	2.85447834867098	2.97356110245243	3.00415087501493	3.01284757983609	2.99939493660399	2.91100908605216	2.95185998765664	3.00208445491040	3.05142183031704	2.98482172646643	2.93119436002898	2.97749329765789	2.96078594723106	2.96378246759362	3.02414483805897	2.99699932950378	2.94804291173286	3.00480493952472	2.97465301606113	3.01954978893851	2.99767995494311	2.96051706190162	3.00113004522061	3.00727367332895	2.91436834226318	2.90394479674169	2.94914653025605	2.91165224373886	2.92556008124900
10217_at	7.07068626479540	6.72559019586002	6.73033157676603	6.65008884282833	6.76625575072309	6.80695731051044	6.61861165972899	6.82634689393883	6.69127969452470	6.72622410171566	7.48852136534470	6.61139854164630	6.72146455720632	6.69028437427178	6.80874371761539	6.79905177804512	6.77910470583634	7.00167844087596	6.83964389460521	6.81507159524591	6.63440791448188	6.75492047186171	6.65094375357417	6.79442167796329	6.63855293449797	6.80881769984875	6.65666364256310	6.98359450750012	6.70117967911348	7.29974497782120	6.82222657206385	7.26139470090539	6.72263927820839	6.71360135439801	6.84347211782064	6.99186381904500	6.70639144341618	6.75765785532161	6.83333264824967	6.98910825725077	6.79634208673243	6.93375048161177	6.87115688425673	6.74856642846579	6.71676025720163	6.66401361213955	6.70640070962441	6.86659755397462	6.73152935613172
10218_at	4.56302098771047	4.62322647227465	4.61259349517240	4.54320435764882	4.58813299774141	4.70180031590198	4.69423035407239	4.68637559155094	4.64121275727926	4.51365574026354	4.51148136018317	4.56307712288135	4.58468913077689	4.76339857574230	4.79852677387680	4.67676945186791	4.63133378556329	4.66690367624110	4.68438201499357	4.74195963596446	4.58648432201755	4.58482149989666	4.64964913274370	4.66030244934371	4.57855538206832	4.65981607363197	4.82696398777765	4.63478964986498	4.95460884403375	4.65462551398854	4.59868160908097	4.65059451936889	4.65365094432217	4.53467323994434	4.68471323495378	4.62810000579533	4.67395195594851	4.72818845423567	4.72240813841079	4.64743114900303	4.67809696949842	4.73839300096568	4.65956679642285	4.66468344789724	4.70011498964402	4.52623346826331	4.67979993576448	4.60874546183459	4.57122558577561
10219_at	3.08976970933106	3.11099675406886	3.07471242117044	3.05091957265167	3.06846067952381	3.09299640989387	3.06401491307549	3.06069542242023	3.04828943420950	3.01945437264657	3.04974461065058	3.05780305001193	3.03414888049879	3.09189260685224	3.04769859948565	3.06412913491573	3.08738236135961	2.98998222316279	3.09704182484926	3.03854195986705	2.94246556054288	3.06877718222060	3.02541155735107	3.09910006500834	3.06036849255998	3.02915332268822	3.05261700115758	3.08789144805214	3.09601353519716	3.04266402707733	3.08905396766835	3.02418967034239	3.04303445896096	3.00061643036018	3.01425538852407	3.03778491194676	3.10725975860516	3.16645729624109	3.08680291942847	3.11133364024630	3.06939865680577	3.11099877782433	3.11465607330103	3.09501682720331	3.06557197956248	3.03406380373457	3.03295083380504	3.10428820292640	3.06691837173631
1022_at	5.95433300852761	6.28131218885250	6.25112916591744	6.23177370231810	6.14208297863589	6.11723791333690	6.06529246037410	5.99807036622005	6.04636562242568	6.14799906757478	6.19988138851716	5.86575143475490	6.04985320232123	6.30758800050289	6.04910991544205	6.09567749048373	6.03475741014332	6.34441611631406	6.29752996130420	6.07647185916344	6.05729143928478	6.20042691806571	6.12122555585974	6.07727550165262	6.19092482313056	6.16381932448327	5.93731225368839	6.32113708719707	6.29937844189927	6.08041717080075	6.09597168534258	6.22972142906773	6.18830759880218	5.80575634530133	6.14312682235870	5.94386700534110	6.10573243093567	6.06281446607458	6.06668712621468	6.37301040161966	5.93375911773405	6.14235615967535	6.30684061382344	6.19741508620699	5.94732248023522	6.21085382625166	5.96092805381895	6.09297111745549	6.05314159859561
10220_at	4.16498944198128	4.37852179536306	4.29287264962873	4.13632913144729	4.15291378748340	4.20733983130559	4.06814931964944	4.12787079611083	4.15896073133168	4.14106006578951	4.28146268255397	4.22128918957060	4.18196597181112	4.32238487057200	4.26329010155591	4.06408619920253	4.07357411125466	4.09156743138010	4.17809807583135	4.28288601629556	4.07018706212333	4.09486804701535	4.11990582623462	4.07406204151523	4.34754104198420	4.29170975508360	4.25308394383991	4.09533917012603	4.20267689773198	4.61073421293753	4.13422730703634	4.29831898132327	4.18080211002747	4.15055041784288	4.17461219630479	4.12505925560346	4.24872580439870	4.37178474903147	4.18980548387276	4.44826192930312	4.12085867523400	4.46464046809573	4.46502803495600	4.25557627500580	4.37180902636571	4.15168317916280	4.48230946441406	4.28569796859644	3.96105121175845
10221_at	8.71705987671999	8.71559979999635	8.68098424747400	8.60138408762820	8.82478262259364	8.61957841160101	8.66246740488433	8.60232817319158	8.57485293658618	8.80812963884525	9.00865612225974	8.68247940552288	8.72627586706464	8.62861096793045	8.74720211623601	8.73358575520050	8.84936184720833	8.98518751068997	8.68823212664558	8.88339114407279	8.52330538178949	8.58705885322363	8.52782191674330	8.72775422061946	8.65069057424298	8.58203362298842	8.93273551132005	8.63899466571453	8.53310453464244	8.69979169860722	8.60245504606421	8.84114024569442	8.73905020169794	9.47822117670530	8.76245537470454	8.68197646030453	8.67074575004106	8.86564014348501	8.91072746103827	8.74865832136465	8.83866133460862	8.64620844106723	8.61327424770478	8.90467595179120	8.80373379712564	8.96988473958191	8.60597088652204	8.84441662476701	8.78763133528555
10223_at	5.77985084010634	4.82804941887514	4.85284282997567	4.80993359909788	4.85633244870531	4.78925353319830	4.81483613694382	4.94885643822612	4.80179794561686	4.85887411083391	4.75806472704406	4.77248652066422	4.90612583430709	4.83277723802981	4.83935046420108	4.78907672002523	4.78512131132755	4.76498010021817	4.85599829185841	4.78562139935284	4.70047243405763	4.77135177678097	4.80169858905413	4.91746131152537	4.89094998692771	4.75132018023494	4.79693460729059	4.77279067169463	4.75866320000873	4.82696160698726	4.81655163025306	4.82479231165120	4.78481397650103	6.28388916447022	4.83078865118872	4.82225786141301	4.89801493363470	4.85629383632989	4.92125347481553	4.82954104434911	5.00681074158440	6.02276347283197	4.82619937718829	4.89943279336964	4.80030009912429	4.74921730501860	4.78580409598684	4.86363542780620	4.89452869224060
10225_at	3.77010419514233	3.76475949316157	3.82696124928827	3.74209372766360	3.80467888596642	3.68258177041043	3.79911675545552	3.66102050717712	3.82849818988926	3.74353802670568	3.88962596751825	3.77399526337196	3.96100074882033	3.68431923851080	3.70002075799519	3.74596623757065	3.73713624230585	3.70667485301271	3.83143846952201	3.70641080424187	3.57435270101236	3.81535612044629	3.71359840234096	3.67003007332075	3.80791175596659	3.66614250003913	3.75746601134974	3.80508133257698	3.77819309738968	3.75697253400363	3.79510555333321	4.55025495786297	3.78983445847474	3.74809796886539	3.90951146519412	3.85936578607029	3.74972762533015	3.86099879057576	3.89704044072668	3.89552982599581	3.68471007337633	3.67450882798510	3.86798207295481	3.84355967483697	3.73556402861344	3.68843587741249	3.76750522213486	3.80847785247856	3.78566275146875
10226_at	8.19319465136071	8.28791800418780	8.20307505975708	8.15184557020615	8.35729687549381	8.12926288194121	8.12957537378807	8.18004504984440	8.19556844753629	8.13188895565643	8.14519659958489	8.02804319347030	8.20055672191898	8.23561150629640	8.14459569860117	8.06639558478903	8.16809014163026	8.21045197089970	8.33967262192891	8.11813141716913	8.09761965041479	8.03442357411034	8.20753561647361	8.12540291489169	8.28576216927703	8.07143327777195	8.03858401074505	8.07570565761978	8.09583007689983	8.07656151998881	8.16475459901328	8.16087118805505	8.19194255246682	8.07281318614394	8.08424953299308	8.05897827568946	8.13556969990870	8.17047666442297	8.23091192573922	8.09918501058010	8.08031238511716	8.31932799265013	8.07984561179314	8.21273882901937	8.09948390605305	8.10323126742874	8.08260090261009	8.06595131512215	8.03414288579987
10227_at	9.40162763306790	9.38351852655226	9.42330464447101	9.37675664271113	9.34015149172708	9.38668917170237	9.40348919015435	9.40986927647911	9.35627658551048	9.42325068659875	9.34383840959303	9.30558984227687	9.32189956491156	9.36119838779829	9.43707712401509	9.41001681554036	9.48172957173579	9.35732103923866	9.46165479156019	9.33966925676711	9.18333227307247	9.52945594025542	9.22820184807684	9.49377680180812	9.28513804616161	9.35178625459931	9.31303980539555	9.56535069417825	9.37412988719842	9.32892447536046	9.24072767868021	9.46883274178585	9.45870193037033	9.20287618407006	9.37474092703757	9.57047602800412	9.38545160041640	9.39232187130073	9.39995964096202	9.39992411444080	9.40743124944006	9.35290242077976	9.40153426205046	9.44503753399785	9.28433017495390	9.21105529903929	9.18697979054351	9.30823390249712	9.28293072055549
10228_at	5.74174294641924	5.79895352889102	5.91909959000071	5.72384208141719	5.89463575872859	5.78511847390729	5.79227965189788	5.87936436851376	5.79110923849061	5.87498386860821	5.91237154249736	5.82686794693909	5.86953357294069	5.93912675748261	5.87250936409631	5.81203667539545	5.91110666381526	5.83273047337384	5.88772189821280	5.73772673699468	5.71932212302937	6.05439260996334	5.75703799424284	5.75766680508301	5.81660742597859	5.84925378699555	5.82935900941380	5.85293322666818	5.93861734945181	5.87805355948476	6.04142497149270	5.97249311131203	6.04838942145316	5.69590993689133	5.71458373480545	5.79621653637954	5.84512831078379	5.87828056280686	5.85623664946661	5.86202405937054	5.74872017087719	5.75221665016472	5.79803365791180	5.88971057925545	5.78469539294950	5.81228358302593	5.75688117803943	5.80168274333585	5.77088219079354
10229_at	4.73345601027982	4.96136706432082	4.85829579702335	4.82361880610877	4.81041116764599	4.79289564815956	4.70995192459303	4.70137953659562	4.77529277238794	4.79642942211929	4.82890524755816	4.80374338797517	4.77491106850680	4.74260434401529	4.80086120959579	4.85908486277786	4.71633589347773	4.95741631921470	4.75770809379557	4.82179741261515	4.64548734115911	4.77875020190133	4.75431222158409	4.88767417228452	4.84511402967849	4.90733361148219	4.72576077171318	4.85427125662408	4.67141325635256	5.00926134577659	4.78764595345246	4.80510662130258	4.77477106906385	4.85122032415994	4.81888957200027	4.75008745653687	4.84306318409250	4.79777095814307	4.82694167936566	4.98632557654903	4.85776808183390	4.81483105560299	4.84734182808527	4.88132927758966	4.70670555990920	4.77470250051999	4.75769264084842	4.74706877820615	4.78794858445588
10230_at	6.84430144354865	6.81863799059539	6.87023541794699	6.80412694664742	6.85804098283366	6.82754827759891	6.80975363821915	6.85184009993624	6.83203879722222	6.88294835663972	6.85622964899314	6.76341503666181	6.78875369497298	6.91271996208915	6.88587249390180	6.78443431676979	6.81604901161904	6.86612356048236	6.88793107909950	6.82438066580803	6.75397602545860	6.88614496104793	6.78833821478334	6.83133201619002	6.79584561197410	6.84121655096141	6.79735968916426	6.84635239673410	6.86786850353506	6.83072269583042	6.87710863518439	6.88498472028254	6.80386141715019	6.80996631544003	6.80459637718728	6.78886442244101	6.84616430199438	6.82076463546606	6.83539673958699	6.82056880684341	6.82752364552791	6.83839009300983	6.83106238376353	6.86815986535332	6.82693826877714	6.78700365346653	6.82038027012953	6.89208265665248	6.77183259641191
10231_at	5.95616928459226	5.86502324971902	6.09429333155265	5.86540330783450	5.96721285332208	6.06004938278840	5.97694933231060	6.03652909780571	6.01051107902890	6.30807422869567	6.02835847370118	5.80893092763665	5.89203079528223	5.88040208528738	5.97861191586231	6.12658759834806	5.95950302082193	5.84188852050513	5.98315810984430	5.88982645742621	5.81418167284715	5.91108266703989	5.94589002219845	5.93981309738905	6.03569749120115	5.95075938361434	6.09414819151620	6.92005783854821	5.98644754167375	5.87543398155355	5.93744092754333	6.55876812280455	6.02637701158916	5.91025104960129	5.93947764722107	6.55008117621133	5.97679634877015	6.07415716671961	5.98289181601955	8.00364329488837	5.99464612031609	5.92666625206080	6.02957265769390	6.14675247604024	6.32422538591574	5.87516367989896	5.94064216670055	6.09622820950602	5.88331526909997
10232_at	7.75885757289329	7.89275078546939	8.19394198055557	7.64236191909177	7.88313488578443	7.69200916650730	8.07721355069724	7.57289808674099	7.61302522144878	7.83612450466638	8.21097990473512	7.53325099145010	8.11107065935071	7.97524203143756	7.73418768212325	7.62762736453501	8.66915247888521	7.60996037628582	7.76704340786939	7.64660515020524	8.78942472846718	9.07575861693554	7.99757610173399	7.71718854708295	7.68444602327104	9.33828045564838	8.03530659836672	9.01940792820360	8.05909719126917	7.80762575997010	7.59129954188069	8.38433668671688	7.79107202373063	7.70879922042797	7.57202921382532	7.69498306673924	8.09143307706924	7.65001078329950	8.17643827559026	8.65438786792079	8.38204573771965	7.68815959243361	7.60405738010718	8.16684001678445	7.68989189553399	7.64103402753046	7.63832123915008	8.27923575181986	7.59891082076951
10233_at	6.16037742691127	6.28412656426472	6.21024726503727	6.11473467845301	6.19987279432747	6.08797449977864	6.12382754968507	6.16881550469418	6.09394421129292	6.15829641551277	6.30293434218600	6.05501600718305	6.11519901654257	6.14003048771398	6.14085547513455	6.15189929558193	6.02943036615599	6.25019453566171	6.08023015293261	6.08829472538440	6.17248571427706	6.17348792861110	6.15007093723421	6.22083914670578	6.24740895991533	6.35243349435342	6.19804617513605	6.24140566058335	6.18304028472401	6.14746852958258	6.26161547876315	6.23541769313367	6.31289793232235	6.14570741477057	6.07601700994557	6.48923673804682	6.41225688572385	6.19744272993672	6.19924815396816	6.25022372193209	6.12852904961087	6.15698702859902	6.27567090183309	6.24229941493217	6.28731671919609	6.19427748741151	6.13009427692836	6.21242770421992	6.11953442696381
10234_at	4.93023740515588	4.85144219723033	5.04254965278810	4.89263954417584	4.91929601905022	5.26226922337513	5.00681214360618	5.06598189740702	4.92327502085726	4.99539653542314	4.96821802156907	4.99525327206929	4.89583732942912	5.01322701858024	4.96913933510364	5.01374056880250	4.92650847308590	5.14444652138457	4.97904180303968	4.94466203254793	4.86043760632128	4.98492324452696	4.95804788650157	4.92708572255015	5.01421161142605	4.95256789232962	4.91824357677872	4.86373741684986	4.97172468597049	4.80994833739787	4.94910484444739	4.93223454469272	5.06325471402233	4.98482245034205	5.08011735976941	4.91787637667675	4.92647720503661	5.00748443751998	4.99233555432213	4.97164179471607	4.92060369312347	4.97200292156753	5.01483733737971	5.05637891766593	5.01803133466826	4.95878017324504	4.94237970088140	4.91911736865569	5.10133473425959
10235_at	4.86946615664041	4.92338432531333	4.93834151099615	4.87047188478736	4.92088642219857	5.10821600292868	4.97073729204239	4.91573339592829	4.89588350537968	4.91297792006716	4.83782082217078	4.80085832353284	4.81868561446736	4.92894542843764	4.82905305500203	4.95335291327803	4.78501801482011	4.91409859136589	4.85554194373277	4.93960940356876	4.78425443233222	4.82795204844244	4.80745209113016	4.71561549370264	4.79513647037641	4.93231434081630	4.91561503234852	4.87147824773010	5.06802942594397	4.82711821888820	4.81661474490746	4.89418297366991	4.80934888924137	4.83271687081618	4.78090271377133	5.00402423992670	4.86633938423580	4.88862820142537	4.84825195646429	4.87435092968671	4.83764935885695	4.89821843709287	4.94143809288458	4.82872488664682	4.92731405428710	4.95696914765217	4.82127477268084	4.92160207194322	4.85542848478769
10236_at	7.55006174027714	7.33773909171142	7.39774279135695	7.43136276927508	7.51470301783042	7.20283256085205	7.47811612984383	7.24877699856539	7.32650273503868	7.48108620239103	7.51318349138250	7.97355363489314	7.60000013317493	7.53688439011916	7.30963889375997	7.42490213023328	7.75858496867639	7.18868371268766	7.65833277425394	7.18005131722617	7.33347372008819	7.33977926460927	7.21210908051674	7.34579353026658	7.60558839567373	7.39595998055548	7.46142991768139	7.54752080503478	7.23786018648092	7.67566414182329	7.70403776342078	7.37354959131132	7.28094192579230	7.38334442902518	7.14252133158930	7.45359218169244	7.24073393057488	7.28204246984710	7.56631521937537	7.34977748653428	7.25944667713510	7.28027294725054	7.18109833097553	7.41007178778856	7.17494051030170	7.30576806131863	7.57981662657714	7.29188088476678	7.18081583349404
10237_at	6.17684868440925	6.27605773748812	6.62786413422949	6.51733476561775	6.43799985231219	6.30400409104285	6.43181281774921	6.18457387007813	6.47369308390030	6.30307218344213	6.33948228580409	6.22569087991850	6.23374583977960	6.39236690180998	6.32610535393304	6.48711878987339	6.61460884447756	6.15727940756562	6.39133979001662	6.22096598434549	6.07821738968802	6.54775260199066	6.28050904733570	6.43005893366369	6.41380635780253	6.32521246459265	6.27134086112873	6.48546226427966	6.51716154118321	6.25969861206287	6.50375393592303	6.23189279095513	6.35539595148691	6.12624092151542	6.17985696647632	6.41566680296503	6.32414761523332	6.37805665101512	6.51522061870197	6.15867210731822	6.24417336811964	6.16563505696368	6.50562627647463	6.36344559611999	6.18694193222903	6.37005539365104	6.32727640651413	6.21561237764875	6.25879113622825
10238_at	7.20670015870936	7.20543798112559	7.24527164837690	7.18329896058934	7.36655664965451	7.13815642989683	7.10309138347106	7.11201546806369	7.17214420449310	7.20653462401099	7.29736669161301	7.28935432322454	7.18688927220692	7.30064248046375	7.23031994531536	7.11988464613722	7.11072668426588	7.12710495052591	7.23654848049147	7.16772182421103	7.00810171855479	7.21775239261809	7.09396724706003	7.20724468990833	7.13036128111432	7.17119093088128	7.11970441440096	7.24016817106927	7.16562281740296	7.16909196463182	7.17370732351384	7.17525517725616	7.21041373315743	7.08936278871896	7.11684383549307	7.20282186992369	7.13673062788498	7.16619940610509	7.27898737662289	7.15687146338728	7.12075250400457	7.18360437349781	7.10504838595910	7.28662790079614	7.06965964583246	7.24752788051144	7.24412458342039	7.19156093785218	7.07036419252597
10239_at	5.51142134173327	5.60987617587257	5.63355108704808	5.60469718077938	5.71553374818550	5.64829121485283	5.56337843351004	5.53771251819163	5.61404492652291	5.67230313696277	5.65048804502482	5.55164687904436	5.76068076053739	5.57400450640436	5.58103097854875	5.50600708400325	6.02011890969590	5.62132975512087	5.70829056957698	5.57484382600499	5.51967014263922	5.99125978198689	5.41594687895814	5.52247597827650	6.07202301690623	5.76309894716730	5.61175369965350	5.72976634300678	5.45658831072922	5.66588875040737	5.67979555315950	5.58817433029702	5.60246110095382	5.44993680535937	5.47505900744211	5.62480682366617	5.71622131588272	5.58705621659262	5.73051789311440	5.63148251316822	5.56557033422499	5.51476180531994	5.56372644789824	5.76798325331965	5.55782216420011	5.56447390546627	5.59213512551860	5.56735179087778	5.64017369279906
1024_at	6.93926549684438	7.08790689004665	6.83210535061713	6.82083910554628	6.86020709625073	6.76776649129416	6.73138872742161	6.73044571171716	6.73366584572287	6.84639646045793	6.83680522922795	6.81198208358265	6.72320506591682	6.83310978400135	6.80413045620904	6.82693396822203	6.72163487081430	6.80404155836659	6.76302233309899	6.67513761415193	6.68566224602435	6.79272214217140	6.60266594090877	6.77464852220711	6.80142058992296	6.79779085703699	6.76415529474240	6.92509426647213	6.77428742327725	6.82345457599627	6.74753553735122	6.73062443844853	6.82213189314138	6.77356920969035	6.77283979887351	6.67537044453301	6.87956136838562	6.79887086811742	6.84392154242541	6.84456076239381	6.82002240481413	7.01779477350599	6.72159030467525	6.80380190819576	6.88844815908154	6.74196143618283	6.89310846683188	6.81517531327387	6.78363844342479
10240_at	4.30832792140498	4.29664574639943	4.20810202929074	4.28000106035315	4.14398333087240	4.03376776718366	4.12104532887196	4.10311553692292	4.13033590670968	4.17160050315145	4.08872027588517	4.29044253732740	4.01516720973428	4.10424947467549	4.24038196636765	4.18292978178694	4.13404413645186	4.16072055511096	4.15374003933920	4.08497135364841	4.13045316478219	4.15750692755874	4.09172289889157	4.05065215889086	4.10106651702041	4.15442781310741	4.07729951149847	4.15497926813398	4.17072146479366	4.12101456027672	4.05318568126920	4.05612001644769	4.08098652969057	4.08537565483181	4.00755262027192	4.04688488478325	4.08825663603508	3.99533583354320	4.12057606366821	4.23017638773129	4.10838294096780	4.03376947758536	4.05298157222260	4.09462975406810	4.14450325390077	4.05071525203131	4.09596814892473	4.05254036346823	4.04877451792076
10241_at	6.86612922034504	7.07218419363215	6.74055211311558	6.79140249865151	6.91587870807692	6.76791928118034	7.07718304098342	6.87269554413093	6.84430781791213	6.87721579889558	7.14951210804749	6.66911818439296	6.75642646567677	6.70126260898708	6.72585072106215	6.63206252726300	6.86408241745645	6.84084600015747	6.84982977959652	6.71702459043098	6.73206902914326	6.79307527039456	6.62272929997212	6.68450517408297	6.85562822920774	6.91913978389131	6.65920739638704	6.91867556668614	6.83189301295391	6.50257617448904	6.94980060285520	6.97651632378266	6.88210161461218	6.70818643966234	6.76318338092429	6.83429771926720	6.64985096117225	6.68690146132727	6.87800334983904	6.72758227093545	6.56539186705433	6.80318247982825	6.69402434862667	6.80666405383950	6.59531263469442	6.68776468933580	6.73668692680699	6.76633084565100	6.74831107751275
10244_at	7.14360871857486	7.42465666738362	7.27890853338793	7.19557145583422	7.32436055103041	7.14481632312124	7.02411444189244	7.06892946702828	7.15380594079796	7.15163047838684	7.31367494724686	7.21549729834695	7.17335057635663	7.26025989669477	7.16532679324664	7.04862632260138	7.18053852097987	7.36116911190101	7.19496317628746	7.30845855793735	6.98356944528383	7.19720119825579	7.14417790744493	7.16038698640970	7.11073475064741	7.22208503790998	7.13928519695878	7.26523127492864	7.13365975099312	7.58037901240291	7.13496105515737	7.15604794675975	7.24436035342729	7.08638532477646	7.04948688186936	6.98759845118703	7.08678702765271	7.07197698804704	7.10086335719759	7.10342256522257	7.03967987995221	7.26678847716595	7.17895712395915	7.19929651949058	7.17317151982012	6.99910629172944	7.10300078978624	7.08363557690925	7.09570895237046
10245_at	8.65660589445103	8.73938679338175	8.75647459779111	8.75945262411955	8.72031053056048	8.71674579129993	8.69462599080534	8.68351421140886	8.69058310213411	8.82469189727610	8.52771829240620	8.61687433084808	8.65319119178995	8.62511393252819	8.84470470233700	8.63012895344868	8.71536542375986	8.64846205135863	8.71793222443340	8.71055627580727	8.59870013517785	8.78945980159323	8.63557634649586	9.18021811382263	8.98042654895190	8.82747065945638	8.72912787823723	8.62968600118935	8.68937364529609	8.56422570657997	8.62104343269819	8.59554764051782	8.59955399231544	8.65225105206185	8.62725679290286	8.71853744524836	8.71122481779872	8.69341295830521	8.76158381419757	8.67342771359876	8.70380039471011	8.61936830843638	8.72808449745659	8.80984558169211	8.72318612253102	8.68900418096555	8.60062648570069	8.60915102816183	8.66771318685754
10246_at	3.85752059320475	3.89976201036072	3.93869197618446	3.90203544644721	3.94327391748175	3.90524392647634	3.94694962080357	3.99353611998452	3.95635119771979	3.91180093406549	3.90096220706993	3.95986047825610	3.87422167519671	3.93370250232473	3.95911976894889	4.01991205441800	3.92129319940125	3.96752254029121	4.01021318850464	4.03550503584494	3.85387078403608	3.97214367230910	3.88107842815790	3.88426130400245	3.92152114085456	3.84604367268144	3.90562427688808	3.96614289016559	3.93923401076667	3.85569867022511	3.90188050577259	3.95560001497719	3.84268531979417	3.88211866664998	4.02103708580064	4.04622966056839	3.93914989639176	4.01800021508126	3.98415252471336	3.95376027939277	4.05449754014732	3.89573013204102	3.97178016243739	3.95166446928479	3.87020769836067	3.93094246635157	3.93476474752424	3.81720757543577	3.93677021499583
10247_at	7.90026069035592	7.78065025824159	8.64407382904771	7.79895035846878	7.87860117721659	7.65824623035597	7.70917389654886	7.67303093732455	7.88732489458666	7.86862134203666	8.11072569921578	7.81325860735548	7.71154169625276	7.92128833326900	7.76837428545116	7.78255440258781	8.02242149028540	7.85517120297874	7.93661962128694	7.82308081051175	7.67887401152736	8.16216000238021	7.66433835632007	7.97137961852774	7.71876798004918	7.92906540582517	7.86335589152567	7.93550174704776	7.83575393605500	7.86099985455398	7.89423267203792	7.89897212566472	7.90165666065430	7.82813635214644	7.81200253547413	7.84848302410561	7.71223329211422	7.72697680094701	7.72244631897251	8.18039717718498	7.79010942724353	7.72416079092650	7.81852223716891	7.85123670760089	7.65973790475884	7.55988685237261	7.75014539203430	7.80042456231648	7.67706691562489
10248_at	7.42269023724416	7.59135705729797	7.61441760366467	7.54821004792855	7.58552342915852	7.43082627987940	7.31411680862264	7.40153143671267	7.40660346238265	7.49034747311655	7.67070278523331	7.56666474476235	7.44730411604484	7.68591867043568	7.66401801417803	7.42777462170716	7.52489363185369	7.68597353659918	7.78136400815085	7.46602310428831	7.28821150663464	7.56063889883720	7.49196496565444	7.64172135007477	7.52104611398821	7.55107048667121	7.50480059354854	7.59941360730591	7.42642448469985	7.73714609929753	8.28177357297405	7.51418535169578	7.47941231755478	7.35306177013535	7.26788843129034	7.38534102045841	7.44882301080301	7.55500715334392	7.49305491461071	7.34389425583314	7.41687456023746	7.47982036908254	7.48340521883070	7.59767373269404	7.48325510681948	7.57948745060438	7.52023390532758	7.41085017970915	7.46282530408513
10249_at	4.21676749415376	4.17134999269385	4.19398009951060	4.18021938418886	4.15795073467831	4.10843181620634	4.17290291025968	4.18503080108713	4.15251626300288	4.12419112945468	4.20091741114132	4.16208468594448	4.17774594350404	4.19483121616998	4.22671028693914	4.16903142151729	4.17840721124809	4.15964633713531	4.19905573227555	4.15228571340318	4.17915754775350	4.25032959449339	4.14044637455031	4.06636383631935	4.17609341857435	4.16580463856213	4.20601620244856	4.16447110139158	4.22083121838714	4.25433604626655	4.19720038694736	4.17181418392359	4.13551484573744	4.11075849063807	4.16043489514010	4.20681622824072	4.20880738869794	4.25173115791264	4.23819089673860	4.26777070909763	4.23485059770884	4.19512025261802	4.22957253556133	4.19641406820163	4.17840016086189	4.21977976000368	4.13828572459645	4.18010336341706	4.13616191272177
1025_at	6.74836846218262	6.78554120975337	6.85949019952711	6.70908583206240	6.82407051154444	6.75359109122751	6.64866591274462	6.67258515237631	6.80354652344250	6.77699797685698	6.90601231855016	6.63867614246296	6.66572025694388	6.79174138936483	6.79244239348358	6.65158839164427	6.65225986167783	6.74042793924363	6.71184193575819	6.75707790363188	6.64382266279584	6.74943363854092	6.65872172854893	6.78305374548190	6.73674648490344	6.82794128530233	6.60441319015183	6.87779000782280	6.62137374722620	6.66076483257270	6.66290173000297	6.70211024902830	6.81225333199742	6.61332247151746	6.70447942901521	6.74447882908797	6.66212332619642	6.75680972204982	6.75167247985972	6.74319949736598	6.67585745260761	6.82527087270055	6.66235792165448	6.77286683503016	6.57193755081389	6.76488668203917	6.70749558736775	6.70992128671860	6.67381483231678
10252_at	7.14437299050008	7.11358925345943	7.19119193484856	7.12152244757760	7.12962120858588	7.20496611577741	7.13652627642543	7.25329357850898	7.16252434796349	7.07710768359541	7.41302796904191	7.13994995411600	7.09104398415462	7.09495346276017	7.17773026024654	7.19605985000814	7.22827234976217	7.08645328653801	7.07341146156843	7.16833073417431	6.98776806175841	7.06416188955928	6.99718118319863	7.15559509680294	7.06586593332572	7.17487291868587	7.23900259341410	7.18167253717419	7.12383601991237	6.89200130194588	7.18586089317407	7.22228617422018	7.30120932062902	7.26481449184677	7.13588162595337	7.18371665561700	7.00967259806568	7.24564412634308	7.26362361267372	7.11030661200679	7.09675841114217	7.10117921898632	7.13777698275423	7.24687920749567	7.15905787136646	7.18024302012345	7.10520329316282	7.28889794424511	7.05864308860743
10253_at	5.29897348303814	4.68875864187986	4.76839559558870	4.68381646713581	4.84386809347984	4.57735903500026	4.75145540673535	4.71922308752864	4.65862291554462	4.67456349248387	4.82558180208703	4.76911862048426	4.72067641681693	5.12960867440242	4.67263992866932	4.67429884545969	4.84340193996232	4.57286200581389	4.75208000274363	4.77893854942590	4.70397032406630	4.78794027904005	4.85643416461911	4.70603105143496	4.64654734926528	4.64746557307056	4.68853072803518	4.77318629575726	4.72424551003482	4.84048518484074	5.15445189951921	4.94016285902256	4.73234094869456	4.85669519925185	4.84879461325078	4.77752826688378	4.65102079098656	4.72014410703417	4.78776127123211	5.10710629477591	4.67872689095743	4.66229780462507	4.86837792243296	4.78649204075998	4.74672240437886	4.98043462050578	4.82154904725172	4.73321270654241	4.65294604116877
10254_at	4.70874206737306	4.85701919271809	4.86668478044971	4.78013335470458	4.81210204395823	4.73404692852782	5.09243146719776	4.84676886976963	4.83799933938892	4.78673242831794	4.69898492113930	4.68524904305351	4.85575426878287	4.89203630080931	4.75681982653226	4.76332107435431	4.88537880964038	4.78689906704294	4.84307608621460	4.99359346892917	4.60222368872892	4.80660584644187	4.74679534220088	4.62701025260574	4.85755512346554	4.87067882751095	4.71492865843307	4.71165218863735	4.71306030528621	4.96726817825734	4.83301929240189	4.69228349516309	4.76503544795577	4.67634390190246	4.68515121813675	4.84258469962531	4.76502451438357	4.88399549018169	4.85590456977370	4.80298063077177	4.78466911894027	4.93715301574582	4.82507883898817	4.91789143273518	4.69392676070366	4.85277431604448	4.76250041717379	4.79956196034418	4.73646974311167
10255_at	7.99413338631689	7.91064754414209	7.99623974694751	7.93482664708153	7.96590856464325	7.93982926759757	7.90561574690625	7.93730485193699	7.93540916484388	7.96424221990404	7.91866031066140	7.83565999324497	7.85441003186503	7.95019499862440	7.93645018691643	7.88063227406620	7.90617915587037	7.95483926963313	7.95960049837148	7.86229979979182	7.84074355233820	8.00184238292946	7.90350927293365	7.95773809130247	7.90066349648296	7.90852586404900	7.87885336855834	7.89878054323598	7.87989510469831	7.97682077017912	7.90929186028612	8.01281801417920	7.90974621556561	7.90587596836728	7.94640267895439	7.91069959210746	8.01219032579134	7.91095884932700	7.90677046050904	7.98454737392413	8.01606915396023	7.89246827165264	7.91182602507313	7.96336215669941	8.00346278332546	7.98676184174937	7.91932697960206	7.95077340701811	8.00677624527199
10256_at	8.63859167909498	8.40343136580452	8.41410691121892	8.43564256337099	8.57997727275691	8.56255047947510	8.37558226604216	8.44986850558927	8.32960403927652	8.54755957245469	8.52084624724214	8.33777067761604	8.53335007287862	8.76741670867142	8.48412069498848	8.46908491339154	8.52836321547624	8.47818784426495	8.44226105770606	8.70172433205065	8.37890562206889	8.78070213612158	8.55082336537312	8.53981908510396	8.39162751978161	8.46402202776198	8.50244803920182	8.61044051794194	8.40588162853973	8.47105902813635	8.42378832952184	8.61883771195358	8.50836588000486	8.44928891048106	8.61589946074794	8.57329885105760	8.46894206875621	8.46423866423510	8.47264005072264	8.70845204286607	8.61051168935099	8.60518328619653	8.36655727110537	8.49493132918851	8.45201934285138	8.53091669236181	8.36433790000225	8.53987728444329	8.33710853179345
10257_at	3.93769479464095	4.08301203477562	4.01495103304426	4.04571778246837	3.99440982270496	3.95240368407510	3.96675092434600	3.97368112690576	4.03787639853441	4.09275752816023	4.04574272864804	3.95022656935628	3.92632090845276	3.95790417482797	4.05332135120618	4.29734741529769	3.92186115275479	3.92538289095438	3.97395126913210	3.89954255402384	3.80843337978867	4.11323288166991	3.98620077596455	3.93106398402002	4.01623355262850	4.05486013884648	3.93635388154080	4.05836316832214	4.14441287364974	3.96716127858385	4.02747322603580	4.36392339151072	4.03851380912801	3.88062272992296	4.33624254256876	3.94294552459363	3.92431372960542	4.00323586688982	3.96341646428339	4.01903078031055	3.92473499032714	3.98596352618447	3.98434985471458	4.05570229316953	4.03875544586670	3.94847932787756	4.10658016396705	4.00003981238661	3.95639791494051
1026_at	8.01624109501665	7.88110494348362	7.90442120603101	7.87376982841642	8.19625304089743	7.74485620436233	7.94860222449412	8.00350475850399	7.98482137412737	7.93713181623262	7.97599869066325	7.85029480410235	7.91104007990576	7.84564921635505	7.98902090554184	8.13795108186843	7.88113524028817	8.06920959350479	7.97861294494381	8.08533944646488	7.79666044314736	8.52208578514022	7.81163107851961	7.85717426128699	7.96319493632168	8.13603869111273	8.00342700675253	7.98356328440774	7.92480233876847	7.83290773068238	7.90510345920464	7.79973812177279	8.10053194085294	8.11554639731444	7.89689910794827	8.06803638266111	7.77232844684396	8.03105315724586	7.95384521115573	8.26866419351996	8.06464097191020	7.97672364441998	8.23331570123405	8.11643427717459	7.93598895880531	7.92514044272182	7.89765232077057	7.84885856034454	8.06888492385668
10260_at	3.69727815531835	3.96906707396123	3.88571064262931	3.82704675878894	3.90818170699071	3.96703574636630	3.85467785546353	3.71123193100438	3.94772691572512	3.88578868266218	3.93128183419938	3.87366180705928	3.70480452274649	3.88136597232454	3.86015999715063	3.77558680681550	3.85350209891275	3.95646759936488	3.88593552975890	3.75848285122867	3.65194021690188	3.85478775888343	3.67494157749439	3.76017475336960	3.78742488669916	3.85729315818350	3.84870826160430	3.93491579862714	3.81673772720023	3.76347033340764	3.79154678676656	3.77605108802142	3.87960304255982	3.72282642358257	3.74972417358187	3.79614202218121	3.75553086441398	3.75940106944901	3.78805682549167	3.89274022474783	3.74674743432357	3.71650461410253	3.88113933810794	3.81911518162646	3.68137057610410	3.76825506656759	3.96495677180255	3.84802494061305	3.73553679655557
10261_at	3.50117597406937	3.85115040122068	3.70963094494189	3.81518619116965	3.84324517994147	3.59903387925218	3.56757615974039	3.74366175696719	3.75356923521249	3.65094934602326	3.64610751780590	3.54908049579116	3.64627320580447	3.68347612767243	3.59043187705434	3.52899791585491	3.56018052434455	3.65718204188792	3.88473658051104	3.56176627836017	3.48032336566204	3.61415321105586	3.67375117466978	3.64758913888511	3.69110626186595	3.52183899695944	3.58188921110570	3.66123076504660	3.65333369016975	3.50197608904471	3.67451743322452	3.49569279114375	3.58680999070062	3.47063096653937	3.55642065584454	3.56304188206226	3.57727521505841	3.55239500818809	3.72603735935248	3.52335831777717	3.44528021122271	3.55954509372191	3.53457026210790	3.65615727466261	3.62384084337377	3.57069050671592	3.54843334517875	3.52559663035039	3.47449008005061
10262_at	7.91905175324876	8.08570802813858	8.10318334476714	8.01387870171678	8.18908725786410	8.10956621744941	7.99627449497311	7.99509359794674	7.97481359470905	7.96158306464149	8.10201184549757	8.06164551474285	8.08926007186562	8.01838102969198	8.06343583409322	8.18651796061274	8.11749246070130	8.23533753983875	8.15224904938723	8.15135425355620	7.90045099876621	8.06231622066933	8.16890491220930	7.92670564263497	8.26143612809969	8.14881577788592	8.10865851079501	8.09087734162517	8.17458631837981	8.01861706695630	8.85626630933289	8.09436089357422	8.30206437591102	7.92512573929479	8.19931231430252	7.99528362184205	8.05849208762342	8.07648718990341	8.12808130893883	8.08554812303907	7.99413128429463	7.94736836140628	7.99613034650617	8.13672835952305	7.92796099757171	8.01837189897596	8.00269822988193	8.03389235086771	7.97677261088337
10263_at	9.35117069653984	9.65168233003502	9.51652498302259	9.75777735193442	9.51993220072191	9.46388709937466	9.73055214629146	9.34490025571452	9.38403458536259	9.41949804115119	9.36503255486603	9.21404828044242	9.34507022916587	9.41114233383264	9.73787927084111	9.58945884970551	9.43765159204484	9.35067859548228	9.57628532260544	9.45224160604524	9.29643917589368	9.83138927225122	9.41742680536821	9.53864265639344	9.47559665268563	9.85931928328571	9.38912869116834	9.88002680858076	9.75287897155961	9.15657350391808	9.49938466258592	9.60066114053297	9.69796986263101	9.31196532685241	9.49696057244383	9.44640385640234	9.62013589735776	9.37747873301724	9.39382078487455	9.48302089195013	9.41655668197223	9.42828650220831	9.50637734186166	9.48596317890353	9.51854197899223	9.40390209595004	9.28919970767646	9.69376172843588	9.41490561689975
10265_at	5.45920892281327	5.85710207925335	5.75976407764142	5.98126983594640	5.75037844027507	5.88266787142050	5.56942207073711	5.61096794818320	5.65621110920961	5.90621809732028	5.73246463477967	5.59551403365142	5.60521246588939	6.02221808069524	5.81628579315324	5.87727013285467	5.87256860268949	6.46091286332177	5.82451378762509	6.04088950864591	5.62853065802493	6.00137429254639	5.90645221189811	5.89259098415299	5.53448415350678	5.97598006808764	5.76288889485286	6.01872317978908	5.81979580268690	6.12581913637572	5.60047573986353	5.99281601751092	5.93765325667482	5.69171343889659	5.73131625394292	5.79640188115500	5.78745902716268	5.75796609108546	5.81170282938020	5.98740581189324	5.62998641632768	5.62299171094614	6.03232140551686	5.80736282148477	5.64766912444761	6.06346902037966	5.65691046553864	5.89619996055619	5.71246104171288
10266_at	6.11891809414958	6.17249201797458	6.10894762055905	6.18236579510237	5.90576278944776	6.10174314261016	6.14531453287801	5.94215885687639	5.89284388338323	5.94308376466567	6.05386357371510	6.25189596906826	5.80716777129207	5.91708585809672	6.03945798130982	6.14535442927516	5.88347333952315	5.94999444999067	5.87127698029554	5.92910823835692	5.83520798104002	5.92994355517180	5.89448233697061	5.84378484855683	5.92993361018665	5.86471740869386	6.12655741050895	6.21243557797359	6.22836116689858	6.18367787572974	6.02712342386758	5.86781023088313	5.96435891439337	5.94136550964701	6.01130942332809	5.90464791769547	6.22678504659189	6.02438954559806	5.89335394615800	5.95784685855649	5.98149872462665	6.03464374914584	6.12689851550502	5.96554359717475	5.80910767858030	6.12397393237327	5.98090556696117	5.89360359013780	5.92704364529675
10267_at	5.81211743574073	5.85385837868137	6.05962151766946	6.73821885914935	5.97455535939102	6.13695323257612	5.85417826678871	6.07260316171196	5.86507817152992	6.08668769022076	5.84467136717574	5.67839161293669	5.82179196716875	5.97160822998287	6.04984961439432	5.88921671071763	6.71363937060978	5.93664061043220	6.45989864754368	5.73921253764109	6.02541200942509	5.72960038113891	5.83951290867145	5.86650347802117	6.01687039957275	6.07008116710845	5.93781427839207	6.32330483245791	5.75058688810237	5.67742122155039	5.71769142467333	5.88532963529737	5.95606702221796	5.81404299194191	6.56842557977654	7.67053868720287	6.09740082145395	6.36005697298155	5.86380639239310	6.25829220378955	5.80366218930647	5.69702167923850	5.82565810691922	6.12230504956639	5.79017240184627	5.71727793020224	5.75418902363518	5.81197330657495	5.75163142137341
10268_at	7.16803090605242	7.03210924577732	7.00872034623212	7.23275445823279	6.86817170134944	6.92556770883597	7.03483087809821	6.93855252488087	6.80683024335423	6.90063493981876	7.08407998004446	7.00753349962208	6.79743813391691	6.87971105196498	6.78657259593653	6.98617327466050	6.99451203694636	6.65539246964278	6.85194918537052	6.70505782599214	6.74285701473758	7.04271498946530	6.73520109875476	6.92392917544512	6.88977335454301	6.74662930066951	6.80077356686096	7.26541960036113	7.13469333998425	6.99316931720066	6.95687723096774	7.00545060658516	6.79647698290750	6.81837224937376	6.91805814548588	6.97585115061468	6.96292967428158	6.95974957242231	6.81283501770576	6.95972611725574	6.73191728053655	6.87053704016528	7.04185724036570	6.89782916486477	6.70511911431808	7.00573869122674	6.93302022593282	6.78878733909323	6.80687910601266
10269_at	6.11366451036311	6.04843881602663	6.28916195808523	6.07739833657567	6.19809400081364	6.17437835008583	6.14883505091194	6.15853840977725	6.08907978500271	6.20621290018092	6.15643566249652	6.07757193087866	6.17917088092029	6.25709823502375	6.07991647555437	6.10087773256946	6.23660464886089	6.08638653202855	6.17179809327362	6.03822998067240	5.95404121667540	6.24358729117936	6.15090444976806	6.19919899987620	6.14481531992852	5.99221069912233	6.26639317831903	6.26647622034071	6.09793105525693	6.24262546617107	6.08256448342115	6.05446118595780	6.31215090506454	5.97719369008485	6.06904755515744	5.98837185593020	6.03608655627506	5.98236432970090	6.14344231976579	6.02439814488934	6.14421793213971	6.00154570360212	6.04221387738391	6.21505258722339	5.97411379121366	5.96957606753046	5.99104953718091	5.99849795623469	5.97382591285916
1027_at	4.70609059839607	4.51095812789472	4.55487548421548	4.58804581312380	4.55084946003157	4.51854070196102	4.57198179436726	4.54775386996088	4.59767988603545	4.79412622523409	4.87740836426800	4.68337505042388	4.63666355428078	4.55506986513765	4.45741521608774	4.46957209790412	4.64096747828396	4.72601072840031	4.59037170208109	4.49375250263059	4.42381301271888	4.54362996810274	4.42857146974331	4.48246131426169	4.46721606670815	4.49453489301501	4.42598773354852	4.57605738600975	4.48049942257330	4.68808148860142	4.56986280649407	4.60908647695601	4.47862999073214	4.55316669326013	4.43927156944747	4.50218550285441	4.42056885139030	4.47378409386373	4.54294223311486	4.52623966226392	4.40992080732710	4.56130231078071	4.44477145202914	4.57163662682768	4.43201699573520	4.58560563195539	4.52535360453585	4.51480511021988	4.46172612091512
10270_at	7.63607480766533	7.64277854789417	7.49034739965320	7.53944661729717	7.59455099206892	7.58951360986758	7.49897605738864	7.57133710386934	7.51948140527919	7.52469061269652	7.50880702247440	7.52084636515534	7.51068805265192	7.51400804705286	7.48925464196378	7.57500112490831	7.41200311245683	7.52997406257431	7.51668192947241	7.51885765200251	7.31332609468631	7.43684557486910	7.57203893732317	7.47546032849214	7.50259500168121	7.45251681972579	7.45057457994585	7.49562406254314	7.56259299314820	7.44012149441091	7.47050793092113	7.52204059752473	7.67204934611988	7.52925238669197	7.49564467940090	7.49179853445984	7.50226316407163	7.57033139626814	7.54614651739795	7.52523888724485	7.49391523575937	7.64710687828605	7.52340111392729	7.56626926356205	7.47525452244127	7.43965690994809	7.47484247078940	7.48508107260078	7.63743450064673
10272_at	8.13118956021348	8.02020392945186	8.09575513276275	7.95420288433882	8.16603409304031	7.99422347404128	8.03427028675861	7.98543976562315	8.13151186355928	7.95598999302220	7.99667569424629	7.85392937893264	8.00891052449873	8.15034960675485	8.09673385093487	7.89244389846763	7.89003766894903	8.01396007464629	7.93578416388277	7.96565724656146	8.16327461383833	7.96281517598582	8.13723037699988	7.93321787633679	8.05209747305715	7.96549761789317	7.88116861037763	7.96130020337753	7.99601911123460	7.78078964255257	7.88155566971002	7.98386998327692	8.03440520476776	7.89903523397200	7.91475803012499	7.99433523350992	8.03338859635323	8.08429317408134	7.99648194593755	7.99190177961961	8.04779582152555	8.10227914806448	7.94204194686953	8.00874912962980	7.96896467557920	8.02225238330651	7.92367690078045	7.87559074996072	8.02860963878246
10274_at	4.02435864204022	4.21149891464652	3.89785407086417	3.89938747980222	3.90876564597678	3.88030121285451	3.89393245483424	3.85895423223954	3.89242027875513	3.93600480487679	3.97718732360172	4.11932065999238	3.92968200759229	3.95010667814713	3.86245509433761	4.00482111014772	4.04481788613292	3.86776802559449	4.01345751873677	3.84264330214991	3.77831726870523	3.93083868246983	3.84053517504892	3.80500712299854	4.07185265148547	3.91587297899676	3.93346552373269	3.97268744288460	3.86571943745839	3.98136522527552	3.97341353084734	3.86148875916878	4.00022452097794	3.95917358142051	3.84671712589283	3.99024325151217	3.93124130731649	3.96103047012874	3.95870201985939	3.97538546263630	3.92245884279450	4.04275655427955	4.01171004434668	3.94764216867184	3.77005920886517	3.91816872095968	3.86705714543354	3.85005512796024	3.85411492041570
10276_at	7.73393100999882	7.40881042284158	7.72735602912705	7.84150694826097	7.84361244833082	7.41887002743864	7.44070364691987	7.52519752182067	7.42710883473624	7.67306686763323	8.41184612468636	7.89291964123408	7.59767081430533	8.45268610781485	8.02760218293887	7.66417671125812	7.75061348763416	7.53267192040691	8.24819982836208	7.58972921557888	7.42769309663155	7.34371394411418	7.94875691853417	7.45627747536689	7.59238608880301	7.49058953827643	8.31651199217201	7.45592646870273	7.36187423392187	7.39018275093886	7.63157646674942	7.69157727291486	7.66169040992110	7.41971592702979	7.83635461670647	7.55033017686981	7.51714967874746	7.87910339641954	7.96540556018078	7.46296316532061	7.55988077364946	7.65171744187880	7.31853105007049	7.72663133507379	7.55643350011032	7.81288823590475	7.37706963857779	7.54180833130545	7.38981486507966
10277_at	6.07754047518056	6.12397893132747	6.12248448808433	6.10372481311693	6.18157314773392	6.22664217360907	6.01776955812091	6.12467003583115	6.07979729990403	6.17536035586024	6.21513580968108	6.16315226680896	6.08699236546890	6.18161559629809	6.11022379329641	6.14294548663516	6.15415498664440	6.11286082052975	6.07736361547408	6.19717714420094	6.05046160047250	6.17706086642767	6.08363605258333	6.22967740107825	6.08713793285078	6.10232973805044	6.03678676939618	6.17867516651190	6.16006927417179	6.25773626588416	6.06533994062015	6.17292064143678	6.09896989924778	6.02881222164287	6.13335172191157	6.21608984358194	6.09934779822911	6.04601669683388	6.16972569413443	6.11079118872665	6.11823947451601	6.13611271680972	6.10861485003887	6.15740257473269	6.09949887606830	6.09106707713907	6.13594597234391	6.13833504824296	6.05274946028672
10278_at	5.23258288663084	5.27903305489626	5.41052245038135	5.38878537022019	5.33903915040285	5.44885312820003	5.50169133569401	5.47468823258484	5.44581490093593	5.39816250190300	5.56187302679046	5.64935951432042	5.45523303423394	5.40816637943282	5.30176231529044	5.37294242958340	5.54087955226850	5.45747990088107	5.39972264165842	5.65334944539400	5.27820787143093	5.33163203081187	5.35706428751535	5.28295777850684	5.53894099887910	5.28857975121970	5.50133486060740	5.51990551344573	5.59175077166655	5.62311507465378	5.29339507615496	5.49681168255178	5.40114491055803	5.35378410237223	5.36739299899661	5.68489404423323	5.36176337769773	5.49126407115437	5.60727582675538	5.55395799342089	5.35697322322658	5.37161309021932	5.31316686990839	5.51359510310593	5.40108885607002	5.77615106473346	5.89316027023642	5.51431410684141	5.71244977892021
10279_at	6.85903708004786	6.94656347108119	6.73691705458760	6.82563245228708	6.84773723188553	6.65265817000167	6.78772746775137	6.72567964185695	6.77749074200355	6.72521519555370	6.87934257439953	6.78195919533071	6.78555112696610	6.86085427487691	6.79135369559494	6.51525497656747	7.17688719539598	6.70272979413996	6.71144207537151	6.68906873847332	6.84823149377934	6.77504593795166	6.73064880472756	6.86410732509843	6.79712975104303	7.01199806214775	6.80565128963720	6.74623632176193	6.82033273898979	6.37134501858874	6.65771579242176	6.97876070493763	6.66531715609576	6.65699362575209	6.71080666233046	6.89594304201618	6.72628351442773	6.78200604782219	6.90646240210815	6.93901165318825	6.57491419759555	6.69759080260973	6.94167426732759	6.79536065938634	6.56010427350189	6.79679603249607	6.53075246004542	6.75529212624482	6.67265626410022
1028_at	5.78116448957809	5.66938114452719	5.71403483518329	5.62152397003996	5.58133414623812	5.81493580149996	5.81863753826920	5.77316905141754	5.57996830206769	5.64023670501196	5.55362276591092	5.96028780164753	5.67784244003496	5.75464542652457	5.86290855846759	5.65379424453577	5.74276051300042	5.62639451868799	5.70359558930367	5.98400258451545	6.43518517683744	5.59510762036477	5.86316743323276	5.55222915558033	5.61694419156454	5.55473542694999	5.94971214964626	5.94840478458941	5.74469845074133	5.63120193199981	5.62551228554326	5.71279572252568	5.80368694558836	5.60917991718194	5.62873276891021	5.72326509949770	5.73411361600666	5.68606454623120	6.43846991194952	5.60835830747189	5.77847687278658	5.96557710551590	5.61880376662178	5.87846630998251	5.65820301742631	5.74177573644408	5.69606116353839	5.58028591799241	5.68402836470046
10280_at	8.27175412725198	8.30421154527947	8.26556058594940	8.16133267854194	8.40800657478080	8.28569049732395	8.14951922817909	8.21503910368902	8.24063721836764	8.22291430414638	8.25181389677983	8.37581391643054	8.34694168498759	8.41892169302931	8.27556720947799	8.30781228300619	8.31692928849801	8.26322966284756	8.37190427589940	8.28951200990322	8.08923415536147	8.33911606598203	8.23622537075556	8.18224413212157	8.23440020264611	8.39881560896400	8.26968775759889	8.37696077693630	8.33816816305567	8.66833271693822	8.32849042096326	8.39756908205144	8.22852156455251	8.27413058589584	8.22199850342003	8.24763186842433	8.27407549348512	8.35405441350511	8.38844447718737	8.26069913795708	8.31690847716573	8.52356096334359	8.28925892919847	8.29567962099742	8.25785954549569	8.20098523068459	8.37500471930806	8.29983386847995	8.27721317807823
10281_at	5.68124127460351	5.70340105912376	5.75238954292672	5.67240282152965	5.68203239562436	5.83022777262449	5.73259253047965	5.76503488457526	5.78025160399168	5.67237079473868	5.64303095458942	5.63749301218116	5.77358201948549	5.83143260613026	5.75537726008935	5.74438168948024	5.62651505143398	5.77449697233418	5.75187126149804	5.87203013191319	5.62888985057695	5.72090774170832	5.68651006372951	5.70270385847139	5.69386041145567	5.76340304584103	5.77787214143326	5.84052222143844	5.79827952399030	5.87326277956936	5.69052292054682	5.69151380734901	5.71174972868414	5.76971116307464	5.74943664859918	5.76026565872174	5.69509686453858	5.81966157740735	5.79692537185410	5.72794111296098	5.89686990147146	5.79508062660222	5.79437392131312	5.75531123261175	5.70847766991538	5.72334074569525	5.77076701660891	5.76271611806079	5.72058566004790
10282_at	4.41807857381910	4.50674549571553	4.71054274833002	4.67139834672370	4.62014327366744	4.60526581650841	4.36218981903997	4.38388373771721	4.45044369618974	4.52010698608337	4.66623607594446	4.54135550582806	4.66033302432329	5.43995254809634	4.51176689032063	4.35593930247483	4.46619279690953	4.36258891478648	4.58061662920427	4.50107872339264	4.26522464721095	4.60962335194748	4.39495200349420	4.45544707140243	4.38929647652327	4.39157105872860	4.52457599708082	4.58770061689330	4.39975347463159	4.75576480746925	4.47077744790880	5.09785696727820	4.45953523752300	4.33317597824330	4.43469192092028	4.38866032359249	4.42971552535926	4.47027063122379	4.60233683058748	4.37937146612998	4.35567214304462	4.37810841355972	4.38168315411108	4.58897696643417	4.56224404346484	4.42221856850618	4.34864552436624	4.43406629833520	4.40833940419335
10284_at	7.13729539072760	6.66047288311362	6.76265468235639	6.67399523128155	6.65042307389979	6.66575107941182	6.69794376952469	6.65893541576553	6.68360449711020	6.64225579106463	6.70956192102684	6.94201921365521	6.62486906780530	6.63786562502122	6.69603328328421	6.74444432797733	6.73676105723266	6.82658415555646	6.76771580323637	6.57017238998179	6.53122288649891	6.80631396547830	6.58315726677369	6.62826757905094	6.73719403085817	6.73269803218262	6.59676853980918	6.76961876681140	6.78089116080492	6.53909262430291	6.74676840266766	6.72521115287555	6.63964728000591	6.61965977675967	6.59442551319942	6.75865858555925	6.61336913203807	6.63255077009180	6.68359477084502	6.62483481818301	6.82742495311948	6.71740967461586	6.55226469936626	6.67195604446071	6.60781054140233	6.57917886849350	6.64443312300712	6.62789728098913	6.54921215292041
10285_at	5.26249720263076	5.19248258059373	5.21445018168613	5.29741235009492	5.20531960949063	5.13162649108867	5.28603010731471	5.17385407530690	5.23538638999483	5.21626138688124	5.24207669973097	5.34243113247975	5.24009261944111	5.34995696640997	5.18082243909858	5.23091170761792	5.38145189697808	5.16994447637383	5.44356987666464	5.15595941820043	5.14394913127370	5.07958713106042	5.19693652902823	5.14959012058166	5.14973760143429	5.17226664807573	5.15540096231064	5.28387861505745	5.20252051713984	5.35252721990531	5.22070806239223	5.26061741184751	5.22947115116769	5.09798483129429	5.12266898322341	5.11834843582140	5.21791864234378	5.20700342853882	5.22935076974501	5.21272275033962	5.09684511421478	5.22153899861771	5.17506024281840	5.27100411355927	5.13266902725491	5.15877765295740	5.19362264400332	5.20425070605100	5.13097136037571
10286_at	3.25581566143386	3.36457775266313	3.37445022880049	3.32807810517766	3.39035933074320	3.34640732422385	3.28351475542737	3.31947277105781	3.43213441108039	3.29691302649662	3.28732156772246	3.40281590706373	3.37163162921221	3.38920051578117	3.21920507951276	3.29470409456090	3.41424738797550	3.31283300645615	3.42842875165923	3.27682171091869	3.25365262296656	3.47623389206171	3.25674602614404	3.31664317233102	3.25369982567896	3.26230280516198	3.33123602227768	3.38740761583353	3.29355395555183	3.31691843391303	3.29229995264701	3.31745867358467	3.27903879152761	3.21255789498213	3.29276624781289	3.34177292088876	3.26541580942213	3.21053465720697	3.28346062644819	3.26490562986712	3.27882554284843	3.31403376803456	3.32724894859980	3.32666398324715	3.29734268339113	3.34772669246853	3.25300012976001	3.29768647812764	3.26730063074922
10287_at	7.06891021348553	7.33833597716477	7.28474696977389	7.32769145989627	7.42821247484673	7.36265537329482	7.11064791125782	7.22505939882560	7.26980459938817	7.18380889441692	7.26441658240381	7.13814946696705	7.20470521909785	7.38362320831998	7.12869408972843	7.19640590920926	7.26745726327015	7.10084378301530	7.31366510999425	7.15313458316122	7.06259948012786	7.14208692341873	7.26815029690827	7.22968077903257	7.17310989198892	7.28720524630128	7.12193497660488	7.23771753397647	7.14284152630074	7.31400187299110	7.30819349225333	7.10005899519335	7.18804819779622	7.06266768318722	7.11349392638107	7.36315686603174	7.19942998412824	7.19181776265806	7.26184324789274	7.11308785817557	7.06501201935051	7.12335076633140	7.15357235036653	7.26056356905525	7.11315909172594	7.25761714506259	7.09571482300440	7.14940763530747	7.11811881377111
10288_at	3.50102858386115	3.46863217494213	3.46453932346232	3.48452210963502	3.44759519799809	3.47623035714474	3.40380208850600	3.40291592066967	3.41988322461345	3.51443509744056	3.46437414041303	3.38243728353186	3.41135065219883	3.48154139960974	3.43875087290887	3.44543499052271	3.38251913956159	3.57390572128332	3.53532328677813	3.36709908855479	3.34890175644363	3.44537659258659	3.35163938615348	3.47193620281437	3.35299343488037	3.42494695508842	3.51984315296792	3.47385707682464	3.58329278899775	3.47619557387576	3.49620257537576	3.47320738370845	3.42640689753419	3.39861519545383	3.40676849531004	3.41095001041648	3.52715430430466	3.32048629147950	3.38313629904706	3.49327422757520	3.45256047202178	3.34975255561989	3.32739780876843	3.46317087350757	3.34749093848410	3.45590299908052	3.41562526345171	3.37866447901564	3.35728926400687
10289_at	4.32434818420605	4.15201668618626	4.24758388444567	4.24663520806234	4.30453309687212	4.18869454005917	4.16425083950667	4.04752130082084	4.14480440897419	4.15355596959390	4.15291061207115	4.31729212597989	4.22360873508582	4.06784399182054	4.16083922497334	4.11430921827549	4.04127808259970	4.10456442572702	4.28928720993028	4.04211051341324	4.25820251087226	4.27782240694106	3.99628831294430	4.11286104787930	4.28755089039399	4.16444664182368	4.00368564164635	4.19384680391229	4.18471084294375	4.44282308366826	4.08133285661808	4.12220318851449	4.12771276316556	4.16357460488961	4.04756075481038	4.09537676775072	4.02478922288853	4.01899431512537	4.13544198008434	4.32264256420674	4.18205533600653	4.07726266820157	4.18639268251704	4.11467666813017	4.10154852028846	4.03750578221392	4.12730966338534	4.11282997278102	4.08190528640958
1029_at	4.56234745840747	4.69235650545917	4.59272290612209	4.52607010578280	4.65197072084057	4.67817773823750	4.52576630477603	4.52576866472669	4.67568409129674	4.67678330784380	4.63767230385065	4.91248882937738	4.97407219752992	4.69009740923174	4.54121272072560	4.42578087982951	4.55631121465517	4.61947696276059	4.90992267980571	4.53745905199302	4.46677115972216	4.87520122589352	4.50905742501411	4.58094362970205	4.75679603499812	4.67565279695228	4.55951837909597	4.52269899233071	4.57868710562147	4.62567447541821	4.74543740493070	4.61960752059499	4.59324857132734	4.49385794306637	4.46849747989868	4.88224215152436	4.59457617268708	4.53478188580884	4.55940011984890	4.49842040771639	4.57686524876813	4.63881348296118	4.65348717949174	4.65320328330076	4.69157655371193	4.56186762396565	4.60427868395296	4.64770051656489	4.54005839299595
10291_at	6.98771100290252	6.89270319095499	6.81807084000201	6.67455778296317	6.91724449058123	6.78439366742127	6.88806032988713	6.82953212521010	6.82798222016167	6.79676331600662	6.80945968279815	6.91624768379324	6.85527540526901	6.72096812414181	6.66212384252385	6.83810849769571	6.85124790893295	6.85344603681918	6.87091365273017	6.78769332964046	6.70675068258657	6.84135346014860	6.64138211154070	6.82024957865187	6.83103157458836	6.75721692747543	6.67086521520161	6.97898362465399	6.69196464947759	7.15684744357646	6.82936506079271	6.91267557175321	6.83820073998874	6.84240145404098	6.71281214518822	6.71273743127917	6.75440484431479	6.79118572421724	6.86241681599751	6.88689880332178	6.80039837578251	6.91872454836670	6.69198649565194	6.86528044605558	6.84872469335893	6.76850040700505	6.82983982369650	6.78879968159166	6.68024706171983
10293_at	6.04106354743635	5.95073647187105	6.11117723884084	6.03468931225334	6.05583250107815	5.98300113271665	5.97495748743626	5.98966101986464	5.98285131768479	6.04322127724728	5.97132737478367	5.96575484349251	6.00492077344360	5.99364717454623	6.05432606185637	5.91843914241801	5.97747805328608	5.86632804488845	6.12645063059231	5.96899709403035	5.87548168545091	5.97445203933232	5.99019498706196	6.01492927600007	6.08243009536922	5.99025194188729	5.92504613897711	6.00099834354996	6.10366094169747	6.00670477878872	5.97568157275211	6.04935664597671	6.04853352095523	6.00746236038840	6.03306807507370	6.10483993421748	6.04299219675346	5.93025466733558	6.07109189517775	6.09952561462422	6.08552637799841	5.98400039306489	6.04776109493678	6.04673899983369	6.10386451740386	5.96122865830804	6.08245879561400	6.06513513939430	6.04214607320653
10294_at	6.60967724474201	6.42827262302990	6.41603949559390	6.37825851870989	6.48264350776292	6.38474015937016	6.45799843584254	6.48194093316067	6.33117249893125	6.41849918233526	6.53594527644360	6.33906300320360	6.38235877782050	6.49617475584871	6.45247162794938	6.35363492699815	6.30931700040409	6.36963393631288	6.41200953861203	6.41600746799460	6.34886773665161	6.46258578293257	6.33846564850443	6.24382617702151	6.41752604527318	6.45800173277157	6.37316652005522	6.51562777244379	6.39144935163104	6.42102225436176	6.39506387109129	6.45635651388010	6.48228164553667	6.44299065080910	6.52786443550068	6.42614732543939	6.45422602528246	6.46707379016809	6.45214179328364	6.50441700114188	6.49593659380789	6.47478331560210	6.66002647013279	6.41974704399212	6.44988031656919	6.37530219591559	6.40741874174466	6.42167827753475	6.40620664860175
10295_at	6.58498443669813	6.87598601732488	6.78575843326077	6.78858234883771	6.93630417226344	6.88815347491579	6.72915148911997	6.77990341738046	6.84642826226525	6.80382470364433	6.95270283504131	6.61375942345350	6.66519590116456	6.81577328901813	6.83285180736769	6.77390623327254	6.75236596642178	7.08844982898409	6.75588400158857	6.80438750724349	6.57832169042721	6.84997814471936	6.72383128362411	6.80363974462249	6.76183292114752	6.81646288131020	6.75932011498251	6.93350569747110	6.80224803994933	6.84007502855187	6.59552121351135	6.69197441647339	6.72269116776985	6.69159108371280	6.98548761039295	6.86769559048764	6.72793543971602	6.74183752879442	6.79961285165533	6.86350541853158	6.76733361910453	6.72501217906422	6.72648663337986	6.80886804786292	6.73635809916764	6.81208053591677	6.68845556260424	6.71087948226157	6.67416408150537
10296_at	8.21732514835429	8.13448951894311	8.24232782557080	8.17717670080382	8.22939553925747	8.14848020412732	8.12733299827215	8.11303586587573	8.06915717525280	8.16432650381737	8.09130722308483	8.17706466159843	8.16681033838329	8.19747525269570	8.14007020055337	8.08376976371845	8.33737897888868	8.08444779650312	8.20131393553741	8.13127319925115	7.95922423643121	8.24526083676698	8.01369665934645	8.24125672209922	8.11188742242187	8.26227356827764	8.00126003263409	8.39224603398082	7.99600170518290	8.07788809470398	8.03378295606750	8.09598607297769	8.24406836480369	7.96899530563306	8.01771900912814	8.11682966333309	7.95212406440816	8.06730846690383	8.29018878664152	8.01291071148755	8.12985992743307	8.00546942810561	7.99679710815620	8.17796280930735	7.94823178343950	7.98921569279564	7.97295055620770	7.99745355888380	8.03915775759110
10297_at	7.30445287234306	7.25851286398530	7.29900986004534	7.28296352010527	7.35873181407790	7.25585340642759	7.28139736030151	7.32924599646097	7.22343550575283	7.30483726660140	7.28357060981104	7.22472914384471	7.32280534113422	7.25989332397532	7.25424967865447	7.28752852930537	7.23195858045174	7.23907154353459	7.28097401210104	7.23234780502984	7.11774808297898	7.28451484223427	7.21062388314052	7.39050371142811	7.36230616569677	7.25965638800106	7.28407951291698	7.27135840740113	7.17766448239399	7.24194319391941	7.23262088719856	7.32633540478380	7.24634035146732	7.26241870243739	7.27513268687996	7.24211799850224	7.30655552783078	7.27432173000896	7.27938641715318	7.29385002288728	7.25802400183681	7.32589507310944	7.27253183084702	7.31133895636855	7.23656799028166	7.25219568907811	7.26405138492083	7.23528427240202	7.26578587191111
10298_at	7.99156291462551	7.94098239928891	7.95404211098965	7.95100876399917	8.06958564401482	7.96698981423170	7.96546464467733	7.97005989217603	8.00139698686529	7.95426996907515	8.06638439125641	7.90951789087235	7.93550642698618	7.99806730993562	8.05211562323808	8.09005037103842	7.93761780349765	8.00449332442059	7.96059757182832	7.90366295558872	7.86935499590485	8.02168065373183	8.00657639302920	8.00900515177265	7.99970495539148	7.93093677181696	7.94865780474640	7.99345714715874	8.06244438129564	8.07398169961256	8.11970395976792	7.97137319843070	7.98224141036887	7.95431323703904	7.96388896293910	8.00376654436186	7.91148904614926	7.95180315401523	7.97918018214049	7.94726805038045	8.00018243429991	7.96247138950162	7.91509323274180	7.99272386191459	7.90392988491591	8.08981397615155	8.02771914012435	7.92543564793350	7.99466314628121
10299_at	4.92627612754759	4.66752961178968	4.77835703812859	4.77838452858596	4.86796190468544	4.67683143927591	4.75023090521143	4.66920248062768	4.91042536171173	4.81691934507503	5.13217185568679	5.15457383459474	4.83989652772214	4.74725567327733	4.74120247806659	5.30602857522287	4.97914715918823	4.67518053832571	4.70387091937042	4.61811369707330	4.67803104152608	5.18766394781880	4.59890271002033	4.94308012552660	5.09300496101080	4.75003286582545	4.63306435927813	4.72432487065324	4.88250258283532	4.96846741901752	4.92934180843941	4.69055401151868	4.71374707473739	4.85060198237414	4.56476290332417	5.06811938343228	4.66225287364838	4.58238222824313	4.67355136827249	4.80207393331735	4.57080092502654	4.71208122065647	4.50666918769093	4.87190132905311	4.53278528188455	4.69232276834315	4.66680997397097	4.66100818780391	4.56354305287418
103_at	9.23187019109720	9.30860184547171	9.33433622527160	9.32926283938343	9.55848021001379	9.23981091698884	9.25323313992946	9.21224838290815	9.26205024590439	9.29233580595635	9.63808223593215	9.42917048052382	9.27561438870278	9.30151217980467	9.32767015610310	9.29597363759690	9.41283293944042	9.45787744833761	9.30772641758185	9.30127914553524	9.08882805871301	9.45479957229790	9.14971331006234	9.26235753974165	9.33417550778394	9.28357377690416	9.15765277496690	9.47162439592152	9.28922953519641	9.21690757008362	9.26810107049204	9.31689426263927	9.40905301786501	9.06893875404310	9.28442925351090	9.05976198436680	9.16774894008750	9.20837294566331	9.36920655387202	9.27706713153139	9.21117456727073	9.02359508298688	9.10910638173505	9.37809161951563	9.21205840423961	9.27141095608907	9.10695931009687	9.21601284238689	9.12675629528822
1030_at	5.96379342552937	6.09441903517699	6.07400862791075	6.00268395532013	5.99179069845912	5.97142064329033	5.91323157028519	5.95813706226510	5.96062446981583	6.01415817970964	5.96519101166192	5.92964723726223	5.95050800001265	5.96508363725211	5.97845224649266	5.93536375627622	5.89862105571002	6.01856838542968	6.01387013938012	5.99944366912952	5.86214587452463	5.99986453127056	5.97396423891219	5.97817165578129	6.06150382441202	6.00335010859965	5.98543755339602	6.00799930886451	5.98655225496358	6.05603841949852	5.99789533983043	5.98596148958003	6.01170286211009	5.92451372423784	5.95918200981960	5.96852243123073	6.03349804807883	5.97945978275141	5.95010166641899	6.05765738371796	6.04215867128936	6.01459934261267	6.03064748150665	6.01992502249508	6.04174333787104	6.01623868143473	5.95636376226776	6.03739096532732	6.06178021841303
10300_at	7.90610108946480	7.90654624906334	7.91098181042045	7.85249664870629	7.93487845060913	7.94610110011711	7.80146635176603	7.80805616034681	7.86727929247654	7.89596983820006	7.84468440803061	7.88675145863334	7.83065993802375	7.91340690629238	7.85506815685264	7.78746782019397	7.80137444541909	7.78834035894396	7.91718219680650	7.86759739333516	7.73050320775163	7.95347121579956	7.82476650531319	7.91064093214266	7.88848390434316	7.87088218626782	7.89797983389644	7.96684814614355	7.77241224502694	7.93835883565571	7.83247450092027	7.90584150940410	7.91750614800249	7.84589810108124	7.86066081497710	7.82612151419195	7.87925072150557	7.89802388842315	7.92983942223498	7.90519080870063	7.87278987571986	7.88310764374626	7.92623960458766	7.90101577863666	7.82520484442203	7.84671194149836	7.86037456775487	7.85335296597024	7.84506231294734
10301_at	5.08921810649697	4.89588785333642	4.86283393878027	4.86399547209284	4.73298265514428	4.73054739923803	4.79080649153642	4.62632239976728	4.74452747480697	4.64027556537548	4.63229748691245	5.67808452335355	4.65000141157092	4.60954050770582	4.78715200111019	5.02042948727696	4.79972782363072	4.68856271710922	4.83841575557011	4.69330793025352	4.97425119003243	4.95020962927925	4.70066984868922	4.65657716865423	4.64909937699906	4.98530118201583	4.64783534025815	4.65516568351256	4.75146678553844	4.94096983624707	4.87246168941748	4.77964434187297	4.86431553503478	4.78842373230400	4.66978698939837	4.89104641235660	4.61237346770849	4.65063083387017	4.78262444619689	5.31696240007970	4.66883840151873	4.86687289218594	4.81579625707707	4.77072513693392	4.57832034533609	4.69886023311829	4.79320217373210	5.00181062126684	4.69611203350210
10307_at	7.15221076793665	7.17758085955308	7.15866765504342	7.16420911750482	7.16641742743437	7.31178806046306	7.13357514117546	7.21775564365143	7.18126183044973	7.15056083721617	7.11008876111656	7.18036718435044	7.14919546784487	7.21901585061061	7.09596247865390	7.13490206243465	7.11531480567871	7.28810145836131	7.18143311220774	7.12451378386814	7.07147659476329	7.25875486151665	7.13838113724381	7.09330301422533	7.15728459467378	7.17988354042325	7.18260645100428	7.13601915831243	7.19485552579942	7.16968630751947	7.12351758496645	7.17426174731962	7.14723464134009	7.14281796624443	7.16059939440098	7.23176054524321	7.14098665450767	7.14055038061235	7.13717244165622	7.25518076521319	7.20353635202172	7.23558533600551	7.12797394525170	7.25102252864616	7.16524584733490	7.15953676560345	7.20581496676268	7.21042160153478	7.11453464274080
10308_at	5.31053488520976	5.38445689320203	5.37096700290408	5.19467034859513	5.42210912876100	5.49715530791291	5.32099796088882	5.51675847009456	5.35125188513918	5.38557490389725	5.48644431276653	5.24172258981193	5.40131715022886	5.20923314037543	5.19471372331148	5.35538042394400	5.52701421032912	5.34322443840534	5.48013669343647	5.26350947489311	5.15195028114766	5.24117489511891	5.31184825202388	5.12025829797273	5.36136626664019	5.11227505253791	5.16841638248103	5.32949318557266	5.29812545424017	5.53857916531446	5.21047789789206	5.20445413674956	5.33641966610213	5.26914793657026	5.22512653914857	5.21334594905806	5.18895348562778	5.30276718578588	5.39269264525582	5.31424113433565	5.23684857086469	5.32200937202242	5.28983394817109	5.41344693092261	5.26783447234385	5.22191749181889	5.17470321063187	5.28611296104498	5.29708775201408
10309_at	5.56162384295723	5.52875414566224	5.66619658126186	5.41442668830952	5.64378220942421	5.48767369675719	5.58038949011819	5.58839741400149	5.47126089077232	5.52880894589170	5.52162528809539	5.42268111402138	5.56138049454112	5.51060946225471	5.50880068138039	5.60526783458756	5.54892863672377	5.45280284632083	5.58039758650818	5.45187859592255	5.40309566698149	5.60117879627833	5.42500350347213	5.56485353595184	5.56471594132976	5.72878438317196	5.48172855573644	5.74675653739874	5.56982576840073	5.48134299160090	5.53238216382376	5.62397089062631	5.55890752999231	5.39579067199278	5.49734517309203	5.45503875854441	5.54370019104349	5.48671776054640	5.50096006478858	5.43670718026710	5.37929005210299	5.55930242865377	5.60785748060405	5.58791732177286	5.52945727288573	5.44930977652554	5.46823640481499	5.50549048041150	5.48142553894307
1031_at	6.73893390736034	6.85116213461641	6.79798398084932	6.81529836170229	6.80187431828961	6.96592327020325	6.79717384549935	6.84197838837494	6.82477791073672	6.83601121981517	6.76934709031486	6.96870551490144	6.76052617391599	6.81043234967617	6.77699810616211	6.78376115920532	6.84572312947773	6.80228255907589	6.87903890912576	6.76906367159092	6.66080962305295	6.77123588820856	6.77099320511645	6.79036368518083	6.73743839846234	6.85152012328611	6.72491263393175	6.75242169729791	6.83140140231194	7.41985232539186	6.88737612615091	6.72170749294434	6.78889910682198	6.75859698146920	6.73674103905684	6.77297234089088	6.85368122538574	6.79277007202259	6.85702698104838	6.82971415332062	6.84381748924407	6.85299707123904	6.78243698357615	6.83236256984502	6.72532304190058	6.85456359598289	6.84686559851561	6.77224797597538	6.80484396296480
10311_at	6.30241150214940	6.17001444205763	6.05545062709296	6.07551893347727	6.17747116790586	6.13284813637071	5.95693118724123	6.02157283555030	6.08576514688997	6.03792402050161	6.34014146172246	6.04344886417689	5.96314725841677	6.14649369041451	6.04092868054427	5.88276155410200	5.99788077971463	6.00824269359003	6.03547836667435	6.13777145362400	5.99017104667646	6.14591579746587	6.02376663665009	6.08772725576536	6.03704161596146	6.04450254322613	5.95339616640604	6.10698359793781	5.93401808394375	6.33287776012723	6.17805610411965	5.87408331515180	6.05709066356188	5.98314182704238	6.05943729629709	6.03096916546147	6.06184344045942	6.00513972014512	6.16240277587567	5.93711448521985	6.13149402352130	6.04386873458220	5.93487400273125	6.00501101882477	5.96527825094262	6.03367004596294	5.96519639534917	5.91148223558614	5.93888926499550
10312_at	7.58749913490156	7.64372406064420	7.80131854767776	7.90234639669578	7.77485670998008	7.88237136045646	8.14489692463317	8.05236524429363	7.73166043254771	7.83363199060565	7.74794225654084	7.45120874761409	7.74242952524020	7.86874295392542	7.64951447211774	7.80904665799833	7.92044990623450	7.56029335431960	7.77102298700435	7.88703007689150	7.54872163996631	7.66962123925927	7.70083156678011	7.47850189827149	7.67712009029972	7.71839092471989	7.59775380847974	7.75551015559799	7.76399548834308	7.37637333433942	7.76320697628806	7.68629642205204	7.95190019169193	7.53218519284841	7.60826048104004	7.57723375030317	7.65044231292172	7.67702563823629	7.77499056296893	7.66219755811817	7.67362093173648	7.57046969970371	7.49607796876467	7.74778715893086	7.67131033027177	7.70615157024143	7.49656342778255	7.63010649223882	7.68690107887603
10314_at	7.00091181671941	6.78328488684875	6.92014015212709	6.84543452213402	6.95461173049883	6.97454574210735	6.89842575490364	6.88514202284053	6.88717614801246	7.02214576289360	6.97201913744342	7.20793674020920	6.83646106157479	6.88751602368024	6.83517440444840	6.98430715933894	7.02690173031566	7.10975739543714	7.17940347696169	6.80645915053397	6.80958601511714	7.04464012372274	6.87877760059921	6.97243671399116	7.01423121977107	6.93442019652236	6.88005046824701	7.01673426987671	6.93318755082660	7.63253383101242	7.04870619322714	6.88716175234839	7.01852820211708	6.85275569351131	6.84815680466365	6.96550001167444	6.89330334708675	6.92934122433598	6.94553525578639	6.92526949716301	7.04532273950661	6.91996336614410	7.00228429540969	6.94118368707396	6.83752951844189	6.82919004009338	6.97713620781369	6.87591538410019	6.84275517283080
10317_at	6.88219015950198	6.89119039698646	6.88506134891961	6.86579201569107	6.88023001246299	6.92680729494155	6.87004216017762	6.86666999513209	6.88172363959067	6.84313762317928	6.84527226482341	6.82038813153870	6.87603487267865	6.87231720260970	6.90433223042774	6.85484826460176	6.87700190061561	6.76104561442876	6.90608526140853	6.83879508068816	6.73158439358819	6.89927806792188	6.84121584703245	6.86222662399686	6.84982515778634	6.84642487300004	6.84485518256434	6.89850740520678	6.84557507172113	6.85093240096657	6.85503085802010	6.90945946168498	6.89309159622702	6.81939358625789	6.84659043401434	6.84381828830020	6.95253552136025	6.85070963841867	6.90557841886107	6.88738115255344	6.89992116916608	6.95824338851251	6.87526702494577	6.90019161991725	6.94078196591508	6.88058587525578	6.87867707137467	6.92354810477251	6.89268600234973
10318_at	9.22034881651901	9.37961665263553	9.23429671076835	9.16051192449914	9.24097774029322	9.23929425982790	9.23381468353134	9.22785699971441	9.17123683899069	9.26522048222802	9.26187868593648	8.97748205802525	9.09044767107353	9.24378516307679	9.20647135571623	9.17913252433426	9.18187889158783	9.13755765931827	9.28881589349282	9.06851459590208	9.03883865605360	9.19324268442885	9.09368440334262	9.11118498004230	9.18303028387718	9.22305892367426	9.09047618409255	9.30331962184269	9.08037621757516	9.12895920838044	9.22719788305955	9.17030502606232	9.20116054853216	9.04850839556850	9.05705471291561	9.17551595017611	9.17969767943853	9.13470724387899	9.18032694285376	9.22291592917209	9.15534645171604	9.15455816189858	9.10095407400290	9.17460721253874	9.11580636421260	9.12072688024890	9.05582754971062	9.12418387558236	9.07813821620925
1032_at	6.30430637478398	6.28789226020973	6.32108477896656	6.29622123971945	6.33168966441638	6.31629203457911	6.24487960842076	6.31522895604691	6.18261401707796	6.25116336149736	6.21899943950898	6.26976720093429	6.31987681638097	6.30537160222404	6.27542295517282	6.30199775785553	6.21852760628307	6.34884518845135	6.30424188355491	6.21685797718669	6.18517563334523	6.19007902699823	6.22904710822601	6.34891377667345	6.23951369631874	6.26343043391153	6.27638040080723	6.24149081779461	6.35097539329180	6.45423068868813	6.33069939532093	6.24787972396603	6.26273200534420	6.25596666340069	6.23221128041289	6.19828629735021	6.32157295982851	6.19192747095916	6.26938250881346	6.21011628746505	6.38523530723309	6.34885882755815	6.23602085526273	6.29727150691634	6.27859105105435	6.34622078106126	6.35654559893042	6.25116413990352	6.26391730686136
10320_at	5.54138422322686	5.64189330412278	5.64828912056268	5.62758534181269	5.73681782209291	5.75225128400124	5.62422557344525	5.59922276562553	5.62394038016395	5.68024283352950	5.49353674310018	5.49091668114153	5.62265697938630	5.53353429076595	5.56208137592695	5.57711997675673	5.50324154131053	5.55511025334830	5.65160169049631	5.53827130858490	5.48367611966028	5.59593890451160	5.48632921050600	5.49059912076937	5.56336725613265	5.55703600915007	5.49554424420251	5.57910678061492	5.53659281761474	5.60217360181952	5.59410372356534	5.61780248553147	5.54501143051266	5.59050764965449	5.54918750597647	5.56556097669474	5.68617263079333	5.56825013641775	5.58551852581493	5.71392642034978	5.56628848583919	5.50524390118856	5.56870979639404	5.60751958393405	5.67121181118819	5.56946556278645	5.54727693754178	5.68017299698465	5.56667103007471
10321_at	3.68256181515773	3.69474999720692	3.95474075436504	3.78999959833478	3.75733849102643	3.78939222060938	3.77770149131447	3.94210274321391	3.88901545917665	3.74370049132733	3.70748839206340	3.73842177132953	3.84734251505742	3.84046483811359	3.83666534771469	3.85935827423004	3.74178204138506	3.81246089234674	3.84561530762866	3.89710074142985	3.76498354853381	3.83668657348883	3.98301564565764	3.68038699526513	3.79245138852971	3.80849703484726	3.88522521320226	3.83155887466199	3.78855974009657	3.83343923421921	3.73388622675652	3.74862271453694	3.79815977153894	3.71736309741705	3.80535755887692	3.79112463347291	3.80128451744414	3.78609008330629	3.80065792198672	3.70043270914137	3.94277027269409	3.76899150725542	3.93292485577197	3.82308421184158	3.79758270634983	3.84311952110755	3.79502904095622	3.77352145508047	3.85150668611682
10322_at	8.61061681857294	8.66369433199813	8.58158238798934	8.64837394266116	8.59361341450148	8.58532730580487	8.60334841051351	8.59735558335958	8.58139641233824	8.61581767613515	8.69969690589993	8.56819585570554	8.62979982593308	8.67416795056160	8.67041665009648	8.58085084161894	8.62234773725038	8.64450277209803	8.64937017559855	8.62128837067554	8.46403021478362	8.67164036085307	8.58062734163828	8.65835956236210	8.66385366142149	8.62502760806380	8.62372619836841	8.61907936530632	8.52497780613006	8.72710636489311	8.66418180643477	8.72662530116893	8.63761310450530	8.61202812755842	8.59134641840906	8.59398942897116	8.55413905013062	8.60718991913503	8.63647453393416	8.66928489112038	8.59906326754759	8.64884501831898	8.62703844127239	8.68632762916478	8.60349258028655	8.62362631901669	8.59941747743923	8.58495322592699	8.62363635077176
10325_at	5.51245693564729	5.45595483310573	5.51998455731618	5.44458955089248	5.47747217385683	5.55256715318159	5.51560183433464	5.51653792250467	5.47108370976911	5.47388712552542	5.46499765859919	5.51111937880850	5.51060009545036	5.42096997206383	5.39818791233719	5.47771949043990	5.50415071445810	5.63341497702392	5.48839446163735	5.42627492434847	5.32887424418005	5.45124071605848	5.51876224901517	5.42196296886803	5.65253051557086	5.36269047999557	5.46099571216629	5.45220762564216	5.52216186889607	5.60002657119398	5.54425125705463	5.44619678865685	5.40802714896733	5.51920453136085	5.53448418288157	5.47892445886105	5.43998821658748	5.59665592502912	5.46004388258500	5.54335200469740	5.49796845761580	5.58133715165605	5.55949386446475	5.55953650472759	5.37536931924809	5.50836912173726	5.39547814284679	5.42907406839637	5.49825593428515
10327_at	8.84877495096974	8.88877397537551	8.93452840755666	8.88392161791839	8.95881097164464	9.01850191885069	8.84926953426805	8.82917807373563	8.95139071021372	8.94326390773553	8.84747173679146	8.77922150730053	8.80696478696252	8.92153600308992	8.76038959866374	8.78711099128719	8.78092590239604	8.88496953723365	8.87477798474442	8.93995629211432	8.69205310959125	8.73921026869549	8.82436814825297	8.89143990668344	8.88107318001841	8.75037294881590	8.75836768010599	9.01699584271139	8.92071207423433	8.92991368175539	9.00932806937070	8.76078118884527	8.90487244234000	8.74125842662953	8.72713453251741	8.89504229183679	8.78716084961406	8.86496549843863	8.88378580017063	8.77996245262839	8.79986833072327	8.91851041486949	8.75094201882798	8.92025953911503	8.72569256201587	8.80483099781080	8.76465493422211	8.78722139506335	8.80242108830808
10329_at	5.75732743343562	5.71217774380989	5.87970217785512	5.73376199865818	5.84820558815036	5.75578739653848	5.77630405636714	5.76163612648633	5.83313402490922	5.79961171476536	5.88032022517201	5.95664750018221	5.79029778148910	5.84242651073038	5.76022527424376	5.82800407223885	6.07157455176285	5.65183066524979	5.96784474494243	5.67742852072560	5.65527825103162	6.00909536517549	5.80833338950846	5.97015864038800	6.06462998138102	5.82787750113427	5.91594698133645	5.75416872382094	5.66958453091823	5.83417973836439	5.89265341272526	5.86459436010456	5.81661858269541	5.81859359368461	5.72187844224267	6.22428642001436	5.81618958376372	5.82071920697321	5.80624813609140	5.88470347073012	5.90805168492103	5.73838589358706	5.85001312431815	5.91397326445984	5.81538332977905	5.73568170510620	5.71152921954361	5.70627101691664	5.76955996913722
1033_at	5.17324905654762	5.59490708852583	5.34552359148536	5.39680505627966	5.44664408338571	5.35844289431474	5.26450841907964	5.17259824169782	5.49776195116476	5.33938961620123	5.16175454881990	5.48757244927749	5.42212718090638	5.40070298288651	5.39024512158123	5.73270830108475	5.46462616491383	5.16362742002392	5.80726670711107	5.16432083170342	5.29026488637748	5.20376388781103	5.21547329069981	5.32990789369792	5.44319225238776	5.30874176940285	5.23980387030370	5.32992493375382	5.26707437799644	5.87083663812254	5.86586067169597	5.21291068375904	5.40612581792597	5.36453259517044	5.18330055005787	5.19698221741083	5.25793306875957	5.36386697156560	5.47554038560901	5.21000699758369	5.30543557631313	5.33113605330397	5.11977058398620	5.58055396814353	5.20079727493035	5.45057413491654	5.55659241375355	5.24952907770626	5.19324833953885
10330_at	8.70447940293196	9.04816635233219	9.25638471401746	9.20430024443618	8.94337699546722	8.94752747763329	8.74393758948481	8.63916147968588	8.84998620320506	8.87216976857595	8.92811261250479	8.66887217293537	8.68738971671383	8.93752780600559	8.94029567653045	8.84447713983342	8.85881571824568	8.74435910359783	9.02417401871530	8.73165120311406	8.76061191451792	9.12296281209532	8.70426504459301	9.04353106589470	9.48366020285865	8.93760355770644	8.95337443769768	8.91091619841537	9.20341408896869	8.80707942288131	8.87823999599461	8.81037795078093	8.83258076011466	8.60586144503048	8.75829336757738	8.69547666789765	8.80648504702755	8.70813230622518	8.84061133682806	8.77417934840600	8.66594295981009	8.71777714716167	8.95096110165598	8.89437785344535	8.63924628852742	8.70333517525313	8.68759716706440	8.78101646702860	8.77833480336261
10331_at	7.58800136590040	7.54866137973364	7.41015431216040	7.38142324995000	7.52609016000439	7.37825847971774	7.34860107911950	7.49408322799895	7.46191903177802	7.44132192994881	7.39918486987918	7.24944204487672	7.44321151986214	7.56800503505642	7.40161016655940	7.35423666111605	7.48463234423991	7.38418713179412	7.43577825440572	7.49407329641163	7.36056802320740	7.44320564715722	7.41385791506760	7.36330134861081	7.48073890826060	7.45683603876198	7.45561142585062	7.52942662581961	7.38188898358366	7.38756513332930	7.30297431964350	7.35925969933161	7.47673504147750	7.49043756298123	7.54801700071992	7.38431359287460	7.36687028347760	7.48302641096769	7.52445352602300	7.41582790921012	7.59487583103174	7.52804890755143	7.39072121989576	7.45699794073858	7.40725869630602	7.33966390366362	7.34425799190411	7.39529496704134	7.37744849805042
10332_at	5.59820956581078	5.67630524978475	5.62785608865507	5.63641338285767	5.61905226916148	5.70129437776470	5.69323498137885	5.66514070486121	5.59808786404971	5.60928300495121	5.60785320279731	5.54878136277565	5.65100354866907	5.64446752121950	5.74026754864143	5.64245642730458	5.58954757703035	5.65061067964730	5.67043173466166	5.70008411788825	5.54243444400806	5.64200080146418	5.56549089118788	5.56460025446920	5.58528230450151	5.63728273899442	5.63801240439752	5.64407099653501	5.66264757452287	5.66437279112029	5.59248475804244	5.63462997408454	5.66953111645204	5.54578683378404	5.76890755435182	5.85005517992451	5.70202391491010	5.82108663164821	5.71663893509035	5.70408754677552	5.68805422967009	5.68575360951376	5.73911074058520	5.71450883144099	5.63703275659551	5.61449554569880	5.73948710582876	5.75954384252420	5.68569311727681
10333_at	4.46211427789669	4.64620706098102	4.56882329369254	4.48316103502777	4.57207798931408	4.61107668365181	4.48122830003980	4.52568257367205	4.45748111166999	4.50716622130145	4.46408201507497	4.44294295148456	4.47127349515372	4.56479860709319	4.59014888524299	4.51948471903878	4.45579416152736	4.60187772264700	4.52455156335401	4.45691500072287	4.45909810503309	4.53464422508948	4.46363105941832	4.45594364081172	4.56290505518281	4.51046214133664	4.50582186958087	4.49942230362473	4.52538867582486	4.49641566514697	4.54731689700722	4.50766672549510	4.49932849964442	4.57564824792320	4.56068531809554	4.61646200854760	4.55611994349057	4.56430170551940	4.55571065683844	4.55978777952595	4.53090065878133	4.58613731591199	4.55010527667767	4.62236295848224	4.56942562356641	4.50590055361808	4.50776225056966	4.46992248067574	4.50448636552642
10336_at	6.52630549542850	6.48398513148034	6.53004051614012	6.40521029887723	6.53515458057104	6.46881183649880	6.42383648998950	6.63830203023583	6.41498688188317	6.53256548718961	6.39835017313480	6.52622493086663	6.41223764308451	6.46552379318526	6.50262632950600	6.40901050145559	6.50051633267739	6.43057425528125	6.44036793965484	6.45473292184131	6.29793181263317	6.40683656532909	6.44010083439801	6.52441720794686	6.37550410554506	6.43689003877392	6.38210562526765	6.46994022706882	6.51022123874192	6.47209037806570	6.36198490889021	6.53542911259899	6.44624683386529	6.41793722580793	6.32656366555063	6.61924647470078	6.40151691756488	6.45920967042059	6.50679792688903	6.44607456952035	6.45360562256008	6.49974205819060	6.41750273769356	6.48986548124247	6.38907605371872	6.36305107374599	6.43511533929370	6.51180663367818	6.45560870595319
10346_at	5.34446936741266	5.24409551326414	5.33511829887636	5.26177601210008	5.42203198106420	5.47145903915588	5.57304028294207	5.58475900332640	5.34172520973740	5.30384707217841	5.46947016259271	5.27671707963079	5.59198660290344	5.24944567312547	5.27162876194226	5.31866340469203	5.65549608613173	5.23126447590345	5.51131590304459	5.22363254936832	5.18054078583528	5.62320851738993	5.27667725224348	5.19377837731442	5.35312518501547	5.25042565117566	5.22961759471612	5.25727787805480	5.13725269329107	5.14554669529919	5.40585901596413	5.35951320606642	5.32111594631264	5.26148035104281	5.29485123040003	5.22965978352481	5.25708102310620	5.35044687881472	5.38369463161160	5.54333019008633	5.14491525674516	5.20995976261114	5.51563409991448	5.41126859077080	5.23391790931122	5.25296186853138	5.22558009961323	5.33604201882978	5.26969631188334
10351_at	2.66546362639473	2.38981752695527	2.57262616063413	2.27331520750148	2.42428428256136	2.19294388876549	2.38807865309748	2.23826677145886	2.37175807007347	2.21796510000105	2.77819398414640	2.61472132278648	2.39251830104271	2.51714455382970	2.44747132388117	2.33045620980236	2.26932763861172	2.58036514375219	2.45891292636795	2.49431000454645	2.46580561029104	2.40830751985680	2.46081299319441	2.69053841512498	2.43081508081360	2.66087108714313	2.48092028965340	2.77593505633516	2.44607627868524	2.67579347235579	2.62288359137224	2.48834590896785	2.78088027611205	2.32906831792735	2.47771257064309	2.19246134951153	2.19542654194047	2.44913517561692	2.40732842911816	2.50125466158548	2.49751323144532	2.56327564028145	2.88070152207820	2.40228297525670	2.49464522587912	2.47229120565109	2.57119566783687	2.20941522778680	2.28098401647273
1036_at	3.73266905577121	3.77894457249571	3.73300457128263	3.71994559841324	3.75810080561270	3.74116123274440	3.75788018412469	3.73608800165926	3.74218720760245	3.74259400419975	3.68783185135598	3.81804866280152	3.67674092087633	3.74269732386656	3.71526763548154	3.69957908498177	3.74666206607268	3.77370410421476	3.76011999661465	3.74629705288211	3.61251901966759	3.72974442250488	3.65663720472292	3.69359804098766	3.81811228205367	3.76920375377335	3.73415798090789	3.75303357305562	3.76845546926529	3.68108412727576	3.78611038783618	3.77635452266137	3.71502504384087	3.67115731462550	3.69063168069575	3.82317169213993	3.78924692602445	3.70304990709832	3.77340235705355	3.71301829959250	3.68565696735477	3.77710260055503	3.72523770713845	3.75378324177505	3.73483417024212	3.80303810827498	3.70925750954276	3.72352191947298	3.69907097337369
10360_at	7.00058333685540	7.31010659597180	7.13165745711449	7.18275148700604	7.08925451328551	7.08265101060166	7.07735931563133	6.98870970116579	7.22370451495366	7.86177864844717	7.35437863970231	7.19518916117378	7.12745054603192	7.30465774433987	7.02918008552202	7.08176882921360	7.19644448446268	6.81771466900977	7.23587977826495	6.99068314429424	6.87735714442418	7.03962931583978	7.06170795679078	7.02331974257017	7.07809886991594	6.85262747525462	7.10999036628906	7.19000254938702	6.90103412032153	7.99413667238549	7.17375962329554	7.14480164200529	6.97340922755558	7.04314971308756	6.92538048045279	6.97943849558806	7.03429910136326	7.10003447736045	7.08416746256885	7.16393677387545	7.01916413611881	7.40508238682445	7.13801734462049	7.22406255863764	6.94279482516809	7.13854443553114	7.07645485074015	6.97549366860424	6.97051649625786
10362_at	7.66218108593436	7.90047355755337	7.78903703513065	7.81826746870675	7.94148787209633	7.87695896639014	7.69594975109669	7.69744478137575	7.70450423439218	7.75838241866980	7.74186999185311	7.69227455559418	7.66352162668355	7.91371322395344	7.95153085137860	7.71960435216734	7.74083157507418	8.20911388920088	7.80263748549441	7.74428719239575	7.59309139213809	7.71860763926431	7.73370923253440	7.68167614328567	7.87851109258973	7.72237586527512	7.68019067824063	7.70405081131419	7.82365212341715	7.82206776160504	7.74907063219257	7.75799265573901	7.75698445851007	7.65976272529551	7.67291721622581	7.76142235554717	7.71832208894791	7.72176248749424	7.78928101712925	7.70595729621638	7.71806825386387	7.74444471943043	7.72297683024510	7.79647486611064	7.77843680469160	7.77379535808009	7.82430890080444	7.68445823180133	7.72857977101128
10367_at	8.66216774506948	8.65033459649043	8.72679531613821	8.76587329361088	8.71589053519616	8.64030801648607	8.66521068496922	8.70400477778185	8.68504965770143	8.72995652814044	8.71893382572673	8.62986541003213	8.72348550867099	8.84120637209061	8.65080830056455	8.70848261185063	8.67054656503768	8.66281668721555	8.80296886218682	8.72940793938878	8.53025230716536	8.75351591743262	8.60962164961655	8.73409424399693	8.70566768089631	8.81417320252840	8.68069863992752	8.82499202025356	8.75564541317768	8.61651886702197	8.63127795698101	8.66887467680322	8.73363225275119	8.55957304685388	8.60574486879335	8.61205847082354	8.71635966011363	8.70954903132952	8.69409404157847	8.65606890940868	8.68821491133038	8.79043148797389	8.71059502072757	8.74061608142283	8.60645145404533	8.67708231403490	8.60479774724611	8.59086817348683	8.60900592397029
10368_at	7.59849243108316	7.51173135937838	7.55070156228366	7.47972292815167	7.49432042356335	7.53290018419218	7.51151703179025	7.55201524763578	7.47796919027890	7.51212557381086	7.43711639114376	7.44878802654336	7.49069705848914	7.55673536141381	7.50016703277508	7.50481773734438	7.55055835983477	7.50075364154128	7.49925800011560	7.51841087637115	7.38269988684007	7.50908315649431	7.44098864706909	7.47288869002920	7.54973997888708	7.49339577243038	7.52471500105631	7.47151947918425	7.54089438202953	7.65207195864226	7.53189725380730	7.47059549079973	7.43556276788653	7.46281339990182	7.55399165277888	7.51687843171422	7.52905768923990	7.53874564691259	7.52232462193369	7.49968045347337	7.56603881139139	7.55975817439131	7.55865892650330	7.52439805449436	7.49055119055025	7.52051278636115	7.48182481700498	7.53416066307964	7.51592755039346
10370_at	5.89159561598518	5.87907091275929	6.16239347043241	5.99296712904204	6.04866273256885	5.87588190898567	6.46439571627060	5.87892278782187	6.09938302303324	6.64961246843102	6.50638646271264	5.84468275054581	6.05144686621236	6.06639299520323	6.06167215676722	6.55785805098147	6.71997014059627	5.84370691588608	5.92833286808244	6.69889323873827	5.92464706073324	6.27117536317618	5.85783593043306	6.18472985054990	6.34454580176917	6.74886213594440	6.81984591683070	6.09306224688977	6.25049684244325	5.81717307829791	5.96225108593167	6.56122495729517	6.09832477367052	5.81991818777470	6.00042212102248	5.86244419859783	5.95243997403560	6.03719279477980	6.26804268555684	6.14630751925723	5.70896409138768	5.71791209929544	6.12748974616459	6.16772414901383	6.41897358767398	6.37695342656615	5.85839222254803	6.43281171013129	5.80969190791759
10371_at	4.42177101876904	4.39029199172895	4.47968792681942	4.39398903400156	4.53173324127313	4.50415844705969	4.34630346282211	4.42670480443923	4.42052280605843	4.51598194722280	4.34680514537763	4.50823777446896	4.63510956280267	4.47156386543262	4.52431406861310	4.37551564183265	4.50970590769980	4.36754070691814	4.45436502759034	4.34734350178351	4.25349896340256	4.40005065965668	4.31814257626111	4.55024533772001	4.43335737201237	4.36056181672038	4.39341760835995	4.36405665945986	4.55588631408474	4.47403050256979	4.39655957980614	4.32122681166985	4.40382915249471	4.43832329682233	4.37484104502481	4.36238707279305	4.43891479094288	4.37409914977092	4.49835438259547	4.42672001699622	4.36565072259176	4.36352999554142	4.47252265317235	4.51775637315437	4.36221620050506	4.37669641760951	4.28345700439849	4.37041783129400	4.41949771205960
10376_at	7.70758766044740	8.03706185615238	7.78859823904406	7.92987748521492	7.95843892899262	7.76652100988409	7.73213686375427	7.83840469341660	7.88500000682790	7.85514157133884	7.81739225587205	8.30331305130352	8.08420673441331	7.98745775548666	7.72533933473289	7.71019209516923	7.77593753320257	7.67072095989740	8.31814680114696	7.66960536029844	7.56891353431992	7.60004773080794	7.77438808160357	7.82952459484796	7.95006136411142	7.71260021936706	7.79193960664413	7.80722151586006	7.86182938220414	7.98688936439262	8.23653247384665	7.58078251560758	7.73146579973370	7.65356357477232	7.59807964618676	7.66816507154956	7.64176520730005	7.69206360819447	8.03835029725484	7.61948434069813	7.68871189838105	7.87657408162636	7.55823785186614	7.85925133955411	7.55768431910470	7.76079217796980	7.94292004112940	7.64544840238025	7.74173179536241
10379_at	8.91005058761295	8.89682064630802	8.99083868209428	9.03917106158008	9.02878984263575	9.00856670901101	8.97070395423553	8.95540437075934	8.98812913643848	8.98481174244929	8.95674930969024	8.94196958065108	9.06435020060554	8.89986165342074	8.91042815229396	8.91131445380062	9.20230000632045	8.94626956136989	9.14979292566186	8.93342543000502	8.87903328187309	8.91688053723590	8.78093522324682	8.93415977112377	8.95502507659464	8.79434232074408	8.84192616431595	8.86922997465745	8.82149155426078	8.84457895747272	8.94342799920521	8.82151314409201	8.92454487141737	8.97934407087543	9.14743309990114	8.87555530849727	8.85422733242988	8.91074231138143	8.96695648608141	9.15029245399877	8.94986654512953	8.85595213675827	8.76554434974616	9.00006843910098	8.79456476937114	9.00988611120798	8.82131661881559	8.88607562482705	8.92325721566119
1038_at	3.15040458043239	3.16834918045885	3.20011466759366	3.12698967972688	3.11755632039952	3.23751134293468	3.09795793111396	3.13333771378737	3.17042788507013	3.13359769338515	3.20748597754309	3.08305487860228	3.08560433878895	3.09684665036535	3.16911659944959	3.06822241847965	3.03018994797386	3.13036094679700	3.17099950660368	3.13632561084095	3.04069659223130	3.17165838491761	3.13135827460388	3.21219491226627	3.16752290678567	3.12180309390734	3.09372584690101	3.12903718410825	3.16972977072641	3.26911034260815	3.16005503835049	3.14396218186926	3.13637407729723	3.07391186664734	3.12682223468525	3.11220934019813	3.08716710904135	3.12174817170581	3.09642754166662	3.18472556805392	3.08528763555913	3.13647578736812	3.13832567519230	3.14383757313013	3.10803018199064	3.13225570730281	3.05364219498856	3.10254259161370	3.15036264090936
10381_at	8.28723381558129	8.72933852271824	8.78996564418391	8.45328586949861	8.67463776956375	8.44135560210129	8.37882556122991	8.40174130086663	8.61489444302913	8.56885885383933	8.52352267975858	8.37870829702983	8.67637915070394	8.81875786903654	8.69357597350290	8.62358209193213	8.70564836567637	8.23217021179837	9.08491083722139	8.58721125315656	8.66336282998446	8.31223685204476	8.77518770296142	8.47174007723697	8.93857174194966	8.37055522561030	8.41231246925221	9.26377844341819	8.74019850890804	9.29151431456503	8.45602411384920	8.30179354970894	8.93712389244240	8.37111196216899	8.39760110416961	8.49600405091653	8.39897470977661	8.68546779792775	9.11342730016041	8.29533130017417	8.24382503148823	8.42082214411230	8.64053774404038	8.66401900156866	8.31835785946986	8.46812049534286	8.27270982937289	8.44668988697952	8.44220397720215
10382_at	6.21213104569634	6.40164566101046	6.30476293360367	6.20071287413780	6.28411387393650	6.21995931384637	6.15745325337768	6.22124532316317	6.29536528262159	6.26818014730870	6.24579582874655	6.10929510396777	6.21048711607398	6.29168722600724	6.17833365974210	6.23229798744584	6.25070096787962	6.27401232546195	6.24572085777982	6.18782125109077	6.20668447640232	6.21397330719505	6.20663870881089	6.29852783246635	6.34621409987121	6.17505458068385	6.27841437398660	6.21102966061456	6.21096128694212	6.33801765767527	6.24138532700208	6.22862749335148	6.16120266000324	6.24945349554962	6.29383975995492	6.31468575830736	6.21551413050432	6.18582771322008	6.19293097640478	6.18377429789744	6.22112052785700	6.22042333713993	6.21374827010873	6.28701885717912	6.22678483731523	6.30401995863998	6.20270151732216	6.14501315270512	6.14773592707638
10383_at	9.77995890569561	10.02436545041535	9.91336514288800	9.78854440533996	9.82274852062820	9.65203292932906	9.71481840388676	9.61563021824595	9.62258318175650	9.81173574938504	9.95975200755172	9.69639455268138	9.84919963985930	10.05979437050996	9.92409543474886	9.78577199115262	9.80591389241755	9.69609277329783	9.87674304937993	9.92649864142991	9.53869274812764	9.91329772454546	9.90233320853970	9.81108442736564	9.77581973804924	9.98795304050160	9.67697702557705	10.00189259310174	9.65947050189225	9.98171075444722	9.85880493996607	9.62153860432080	9.87314689877986	9.79810975480645	9.60577644338187	9.65872142490447	9.64634510936690	9.70142406662317	9.80428848910105	9.65943273439823	9.75081967384521	9.80730578628639	9.63085967830446	9.86554566227137	9.63628194571711	9.67726925255480	9.75627590705218	9.67455249912337	9.68218809816424
10384_at	4.26918392411767	4.57484228508239	4.45211399699787	4.53919543119569	4.80477215870102	4.53192659125230	4.30340179360125	4.33435335187676	4.57146916607694	4.93028168301558	4.25005366139589	4.54770629666928	4.40064239075676	4.28570773093268	4.14316723722898	4.27122736915334	5.29766785745788	4.48460837083081	4.55645660585947	4.21648035364282	4.13696457022998	4.33244358957277	4.12137540168309	4.17785444710504	4.47239055264595	4.23406227511865	4.17256290730802	4.13606224084592	4.31072267139281	4.36968243238397	4.36334946586220	4.30672081477628	4.27240692600769	4.24509562506056	4.05342597882761	4.06487321732176	4.12592297973938	4.38155911775517	4.52939463086217	4.62807304319822	4.28055213336640	4.14784816452613	4.28505315382889	4.45224887935690	4.13174050537880	4.27798828741851	4.11823593172754	4.20839456393757	4.09899246802575
10388_at	3.61604107872369	3.55900756933681	3.63798753943270	3.58671912475204	3.56750627454654	3.56365090614555	3.53042718812380	3.66205519495628	3.63142448453339	3.60230023405525	3.59227601864613	3.72184193969712	3.53922265333351	3.59279182520259	3.55423995223121	3.56648999619277	3.66379817445347	4.08699171045969	3.64546617004643	3.55396017092388	3.52665261418784	3.60844073081267	3.63286001228326	3.62528785469415	3.66991884263658	3.59613697888469	3.81786332560288	3.58425216270874	3.60339793429290	3.95624065292827	3.61564942040660	3.64852461281079	3.58935832104313	3.50432011119748	3.84500293824909	3.54809752767222	3.71361902067728	3.71048577113929	3.73139091846062	3.63028712804847	3.63452912961491	3.43870217596636	3.70547480480053	3.75970172150056	3.52984667897743	3.57144650823422	3.62764117771805	3.59284067439045	3.78071947781083
10389_at	3.53981731772241	3.63512483531219	3.65448385672619	3.64642642686679	3.65417034554051	3.82752133877779	3.57349841999568	3.80853447235993	3.73031930957700	3.78241279144129	3.61705626958550	3.61578468582786	3.58483534084401	3.83929548503372	3.65373785736682	3.78441392650239	3.68529942463394	3.78666327897296	3.64355979944660	3.68589366884212	3.50999203697370	3.69084768243704	3.56816389733082	3.45593145319564	3.57735450994516	3.68573456080048	3.64187631968945	3.74037840047904	3.64794341963247	3.80237162151327	3.60364922771390	3.55727321127001	3.61357254108308	3.63665819920642	3.57461510527266	3.65697737321732	3.60053259715145	3.65037199384263	3.65976890735667	3.63326579032148	3.65696416688265	3.65129705029169	3.89706588178784	3.74138708299391	3.54157861982562	3.73617659168169	3.63500613360630	3.65301508610635	3.55507434624952
1039_at	5.05604491093301	4.86459014575167	4.91621725479538	4.97608270364852	4.93963858254653	4.91672919889273	4.89905696162811	4.95049577831893	5.02409158217454	4.91254570937999	4.95147927881931	4.83260424901647	4.88047792938268	4.99516608680437	4.83175846289098	4.88535188828050	5.18756897050881	4.97922909012951	4.90891785635724	4.76980216911419	4.64511853264796	4.73638637907002	4.89378047831820	4.95291153317284	4.90505652074713	4.75346452725610	4.79954462065984	4.82969644129333	4.85283601980081	5.19217668861356	4.93012872837773	4.80349353131058	4.94232444387418	4.85568754805387	4.87757275687372	4.82254763400034	4.83139627259776	4.80771417135642	4.87398996499510	4.81557030896192	4.85413967670963	4.87924983928641	4.85877744131497	4.90013714505301	4.81810970633485	4.82143508969320	4.82834501110210	4.82089554392886	4.87954830283890
10391_at	6.28826764788027	6.28739445494213	6.35657205935749	6.15140842045568	6.26870739153155	6.35388024371456	6.29328910947345	6.30758630105232	6.27734459814897	6.25018923656216	6.23653175253483	6.32064358923530	6.28087010675634	6.32121461078621	6.27600917259275	6.29689156502743	6.27790718594590	6.30796504211262	6.34026748217958	6.26927037337994	6.20104274285449	6.29899825008035	6.38741215306638	6.11649573203083	6.28544153788301	6.33818059614747	6.35793601135150	6.25107571473483	6.38372531937533	6.24206063758679	6.32650593249637	6.34162898741456	6.21046958356752	6.24495400916452	6.31686615413966	6.35970534845571	6.37331372825303	6.40182413408231	6.35549167202719	6.33408906757425	6.43849690992441	6.35244737729854	6.38315226076424	6.33618132385368	6.31813320400276	6.35808726973247	6.33902610050952	6.27977802177881	6.28987691584952
10393_at	3.50877900960547	3.53165454124068	3.71470076617748	3.55793330832033	3.61286036886618	3.39704282022954	3.60125607362442	3.44133905547591	3.55951142275690	3.50421245153709	3.64167050951073	3.67224019227965	3.53644358430531	3.52299080302977	3.50126490625094	3.52513681031976	3.56744909063754	3.43090723951335	3.58355267249716	3.40358776945813	3.45780331574818	3.55865658536583	3.43702344955153	3.60257643713495	3.66120127919295	3.50398217369681	3.46198109469296	3.54056365824099	3.50578401775782	3.51029472655129	3.99608086732093	3.50573100757545	3.55206564995452	3.51840992946462	3.52124660183152	3.51607160625682	3.45268769903615	3.64308864405660	3.57092613529929	3.62718073224329	3.42067431913997	3.42986490457066	3.51230645202256	3.58223638293720	3.45225928933437	3.45983624465406	3.43001389589374	3.52457769281756	3.52794115381118
10395_at	4.95618620481347	4.97141588412450	5.00482262125069	5.32141458335228	5.04067376119676	5.06445659185291	4.79233506109086	4.86943372391605	4.92248777621255	5.13257484236857	5.51779929063153	4.85735313473834	4.81969280565646	4.78843792075149	5.65607367264213	4.88631172267274	5.54526525570190	4.89020673728175	4.92731785435809	5.15446101902486	4.72303717398576	5.49223776283659	5.03155531571774	6.81604924330627	4.88858244319489	5.40898731179967	5.30141462772525	5.30990082609364	6.18618941524091	5.00586182322478	4.82971594794008	5.04525173448396	4.91351172454716	4.80221756016114	5.13310852115290	5.42493696780121	4.97438810186507	5.06421495409957	5.08652597480127	5.46479049469700	4.83551908060355	5.12010499128644	5.38087737913476	5.17746685511387	4.92872033979647	5.11528668538576	4.99043372223926	5.30881193796505	4.87476435675589
10396_at	3.84722988680118	3.71472425697931	3.76481131912611	3.78724192996893	3.82453792497890	3.82602660376343	3.71964390832109	3.71476868959635	3.74339359932142	3.93004225087811	3.89821513326829	3.67150910763179	3.83489708601483	3.79175639824908	4.07305090567020	3.87807005427238	3.96264004091343	3.70314035750703	3.77726038050155	3.83172496524606	3.67409155052340	4.12893544845571	3.70173469610634	3.90737620034414	3.74675470932608	3.84586125323976	3.76772267822942	4.14813340663268	3.88693262423337	3.72134426753326	3.77676138590777	4.11597688377782	3.92889263905936	3.69208713901729	3.77047521259248	3.97832034709455	3.79445214261264	3.81691402444953	3.79334230623851	4.05069326357235	3.90051976923945	3.80579765868503	3.73132154326184	3.82472436857084	3.71331672707973	3.97828639988951	3.72989883083501	3.86434511825960	3.71017588910526
10397_at	9.31323056738195	9.42692366102443	8.63880114530932	8.56531761284378	8.89795481361802	8.65495476058311	9.01272203208216	8.93176503917093	8.70882839866039	8.91572221854388	9.29381249252817	8.77976018147851	8.64956056799009	9.24789087646126	8.92056372537801	9.11542390110376	9.71273594430841	8.74065551899650	9.10317974188695	9.19591478739551	8.82656504036582	8.72477638958996	8.75045332179909	9.45873114565072	8.84848023145203	8.84681812814898	8.96372702440562	9.51952396659160	8.81319887691288	8.37185852912364	9.13381396268838	8.87301819496737	8.66301157407461	9.13839286929016	8.97597459713537	9.54863612392133	8.78246359008344	8.95583825139807	8.73900190865097	9.02065106754897	8.82231270729858	8.89230343370811	8.66227215214001	8.98411954292890	8.55932680109226	9.11995217451333	8.78085127396604	8.80207946104713	8.98583995381861
10398_at	8.91319653976545	8.59891353478271	8.65177298330618	8.44057269455893	8.36337941008908	8.64714564692150	8.35396880035209	8.78683453988331	8.70587590749895	8.41508220915233	8.47243234622457	8.23400022714614	8.22950825015330	8.66707969756965	8.56193989467717	8.35387751274729	8.35985523320099	8.44908454636976	8.39255338054754	8.56927822478581	8.14610137801630	8.27218735523246	8.73353517417160	8.26315982396681	8.93219600020677	8.26125022908367	8.54131173217963	8.62496058239979	8.53635682410349	8.96245123056107	8.31298233989180	8.35560612848994	8.88962164912650	8.45888137126700	8.25909610611443	8.47896671600174	8.42544110766636	8.52746332381684	8.36647671925305	8.39893762478643	8.24262812920009	9.10004476177927	8.42371966367531	8.45347558607658	8.39188323974656	8.36492256989638	8.47246251300107	8.31853015319019	8.82202549580681
10399_at	11.47071751610599	11.50354544681763	11.51528084269910	11.22317243849382	11.53779067046795	11.40533417852172	11.30119641423394	11.20450197923137	11.23986498833715	11.44440651893945	11.80462878555428	11.45147496265858	11.17718061717610	11.43393915364987	11.58885687839655	11.45340539625385	11.19535935579055	11.46758853347247	11.63483042615015	11.31687213050585	11.10677981323905	11.34601196717485	11.11361000960491	11.35854100607433	11.27975560923029	11.29597132893457	11.50433789119274	11.65950682656409	11.39516864471303	11.73945970084810	11.48749045281393	11.71720600709770	11.31802353622740	11.12506043686662	11.24777303176995	11.47112582107381	11.25431459570687	11.39674757103320	11.39644558672515	11.74772586509671	11.07970186578125	11.35288991777482	11.37325010961614	11.40210666996020	11.28271987659706	11.46974107706338	11.22707831955790	11.40112823249762	11.18904656605626
104_at	3.73947693460723	3.68102554433730	3.49006041787618	3.50037217100990	3.46690118245611	3.43650062493677	3.45403759086372	3.79787410560804	3.65402731909459	3.26503483476761	3.57311195579959	3.76568833946367	3.38921918248851	3.53976265834177	3.44289571299982	3.35965638835706	3.32764140074207	3.26844508979577	3.37085527487639	3.38720902044800	3.32019487956392	3.35125532758134	3.52604510634500	3.36098462915090	3.51308682414956	3.25852185731044	3.27523449992108	3.71657521111967	3.44121808574509	4.23689293874122	3.46157849255466	3.50410352384660	3.38248292840933	3.32449655424209	3.43331199648888	3.34485100652246	3.26772946055918	3.49109337156507	3.38033059054100	3.43441537185004	3.22854824505035	3.68347789332669	3.72674788417042	3.48182628480099	3.27193928006808	3.44743164274714	3.32784145215823	3.26652074112759	3.29536347386353
1040_at	6.39972702920315	5.99501884398226	6.24858624272920	6.17052790970580	6.32551904613855	6.01447538791076	6.18803877379050	6.20547844469915	6.05864416223525	6.26734715778215	6.63692843954050	6.09986906663651	6.26068723025625	6.30899880763190	6.13681002731137	6.09654951231461	6.43922372041514	6.40823466875028	6.29546979211415	6.06182915588144	6.16505214660709	6.57349705428102	6.06267905993369	6.30157430184210	6.28729140267266	6.31933761370133	6.25524245636286	6.25912299541233	6.05310732777661	5.98329887745813	6.35077994146236	6.80659341216202	6.37462789158230	6.13649481730805	6.19241116543788	6.18471853853783	6.12553154625841	6.22175892422584	6.41241611949602	6.37347885141458	6.31587090514879	6.07311426104521	6.03807436229554	6.27926751337144	6.12389391841330	6.18524046815795	6.14570323232477	6.39682301541390	6.05056935511646
10400_at	6.58256618578228	6.55057297667801	6.56908332133332	6.52620710140856	6.57306631310533	6.55839185325041	6.58545182740278	6.62750697842394	6.75928416536243	6.55546422834949	6.42607039474465	6.65426278992551	6.43507773299334	6.48604490172342	6.60086539916385	6.58739868704852	6.51704496146454	6.51997742119509	6.61191092016015	6.54786384266575	6.38313005160008	6.70245085298414	6.52769120613523	6.52849925880903	6.55921750150045	6.67582155402908	6.53123538461892	6.62131630445216	6.54457320778535	6.53531160503413	6.52536845593937	6.68161772182342	6.57884463395063	6.47090149509843	6.49804080503736	6.60006175705636	6.56925985875490	6.53601918378600	6.57980621924929	6.59187703303269	6.55933002006818	6.65487100071623	6.64048480605192	6.59864439401347	6.54580301284341	6.60509979115444	6.48867667664988	6.55323256946904	6.56790975980133
10401_at	6.95887742413098	7.12925795086432	7.19237609479331	7.17654046700731	7.29531396787691	7.01490636826010	7.04905080505691	7.20518562104876	7.20737303189887	7.15255674252180	7.34855769089430	7.16088428890225	7.11341620309328	7.21723776628375	7.22168356116467	7.09230730579406	7.17435775948083	7.21144811818299	7.18557330530109	7.13082341078245	6.93190058786127	7.21402080926084	7.20305543352515	7.07982607002805	7.15019751335112	7.12905467026033	7.06458822048671	7.10924460511775	7.08966877446414	7.05553562983960	7.34052090321769	7.34231742266569	7.21475934781116	7.02210072894259	7.15276035554136	7.10317374554517	7.13182190521995	7.14987646311695	7.17073913216421	7.17010902721740	6.95083142834198	7.09382101061181	7.09490872918870	7.14601896658650	7.10938735723971	7.14339918912049	7.12492869092964	7.15458281497850	7.11780244884600
10402_at	5.33494256694425	5.27984588567478	5.22821313948062	5.20417940167248	5.29228525467162	5.33324179428213	5.22507658416964	5.36711174544864	5.26978197916074	5.29371509623734	5.31313928292289	5.40458226062715	5.32740320873775	5.32241543209004	5.21540325489477	5.22142376897847	5.31430497713967	5.20067242935927	5.29202830527605	5.17619903802048	5.19357035516269	5.27528159167158	5.23066018285444	5.30975215533084	5.32270487418015	5.16630443944966	5.19920385459461	5.28653808418059	5.21397925848890	5.39535014963610	5.27402306792539	5.42784774125979	5.28414530300215	5.21790091642424	5.19744892925135	5.26317717479028	5.24842946590789	5.26321659664369	5.31986808467190	5.36662138426114	5.21598560177955	5.27962268207299	5.33820671248806	5.34470704312253	5.36117352887485	5.23597384523068	5.25629610395213	5.37421540553774	5.27957061412642
10403_at	3.86679912758135	4.01817436262501	4.00063750554756	4.19031232751593	4.02786344054916	4.05955103562735	3.99120528672320	3.89670862858423	3.99430755671771	3.97973089845845	3.85907567477814	4.65792491679899	4.14530151344871	4.02955844709236	4.01161771289556	4.15288724915006	4.11239082845410	3.82138907569632	4.32692817503249	3.90597316034365	3.98132394190556	3.93761099177174	3.85298285759801	3.95290490661901	4.17809717659100	3.92066310699161	3.87591427721905	3.88599951606690	4.28054943895352	4.80203033008106	4.00774500103299	3.86431951920573	3.94420710636706	3.94668478152428	3.84809325199826	3.89719507139597	3.83543475534952	3.91495490183638	4.13847892739329	3.94430537029305	4.08382741625928	3.78202330540105	3.85534585112472	4.04680962726527	3.95801140656922	3.94269257464193	4.33643965113594	3.92363856272764	3.93965144557854
10404_at	5.99356761971526	6.10220871618424	6.09972646087955	5.97389591762766	6.01873463944033	6.05714068417815	5.90890936316179	5.98701816306513	5.96085601389011	6.02387336096420	5.96626638319430	5.99615352594163	6.01516212603704	6.01380966803312	6.04591334046542	6.02197542311136	5.97374071246695	6.06044935461607	6.02721890454110	5.96654287270413	5.84517387605712	6.24201319234046	5.99241613291359	5.97110379117361	6.01964929862013	6.11174393782030	5.93990050340025	6.13406762133970	6.00352410419585	6.51048293155697	6.07928889578433	5.98018329013603	6.10195198569505	6.02498453018305	6.23256059406904	6.10789939563616	6.01865419301026	6.08778539649690	6.00338824388926	6.05028626648110	6.16946241077572	6.02704218531701	6.08265145530717	6.11450784998859	5.99206741226195	5.94859256284023	6.00673430214624	5.95664639008827	6.02807298855141
10406_at	9.32444530072820	9.75512218351945	10.05869568418564	9.77796993691989	9.74105200605934	9.69924809292384	9.45379295970651	9.66701837910367	9.44668513017441	9.82132395794969	10.25210434843537	9.56773522660239	9.92531456739284	9.44697992833677	9.85098450969800	9.88288703054490	9.94686505689072	9.41056462035743	9.68402321838734	9.78085548696600	9.61019414109598	10.07220722141619	9.55928634428830	10.30808548761033	9.45202300549778	9.85557367890569	9.91279586826163	9.52963462618284	10.14625941176291	9.30881499917326	10.75679608182150	10.49173914627302	9.75241245009799	9.68483197951153	9.49648286016428	10.45259884897755	10.51529195271975	9.54446627535463	9.80985584214437	10.18260950407041	9.45006840061204	9.37487353101499	9.97926730303122	10.00995756601469	10.59134937375640	9.44682178143056	9.54316768492754	10.16334455526557	9.55234937181556
10409_at	8.69574121815987	8.71224593828577	9.41508368043768	9.01303481646853	9.02227058464771	8.96184975419861	9.30617527433984	9.01198264451950	9.02986117255775	9.10763098848906	8.64300677793523	9.52482542788169	9.00065784447230	8.83646557152471	8.95436520356128	9.57580709551920	8.84771572888692	8.63297864316252	8.95377412146630	8.86612492038047	8.99814654010469	8.85927929883249	8.79418598144333	8.71209350083840	9.04157610658270	9.27923400019955	8.91678768535394	9.06313426080675	9.30044737343563	8.45382980603603	8.86669555703950	8.64663346527316	9.46575969850259	8.83286020716166	8.84316633637109	9.38040983856075	8.93449908220334	8.72812548314066	8.90672422978590	8.69947506267852	8.77918431836359	8.88455553745132	9.07820624838136	9.35396470272950	8.79338283114380	8.68482909927174	8.71734049036253	8.81560182936254	8.93180729995662
1041_at	7.55897332830520	7.57494282335130	7.61016769826343	7.60523573818972	7.60021133538993	7.59570911760457	7.62003413391189	7.59320007763302	7.60700066198640	7.60672837449511	7.54192736754755	7.52100463610810	7.67601669156717	7.63977142359311	7.58517686518344	7.62459649747828	7.61061875704024	7.58371757860206	7.61793036298076	7.54749930202594	7.48417365723835	7.64222432569274	7.61474152850293	7.65402572863820	7.64785491436124	7.55600006354363	7.59256443629721	7.62062663557293	7.59382294648405	7.60868343383374	7.56006360328226	7.61681108361185	7.58565040269953	7.58028846163008	7.60847045585313	7.61343342179906	7.61130575205380	7.61226705959447	7.59518345621765	7.66205660079767	7.61957747802856	7.57023584501405	7.58100357475591	7.64270119691233	7.62329831921523	7.60557551970721	7.56938263921407	7.62658388400467	7.68276814697490
10411_at	5.10184043489710	5.11589971740619	5.06498207221019	5.04106136934718	5.00733752682902	5.13366049336068	4.95301765862901	5.12756090553238	4.98117164506173	5.02221544923216	5.12582319391879	4.91881874547777	4.94612013891710	5.09446767954405	4.98738545649049	5.01748225417974	5.04636223921829	5.06166750256157	5.00579866088010	4.99368166792897	4.90947477694603	5.31394865131965	4.98190699724487	5.07322382616421	5.04738552192457	5.13774579276121	4.95211945373299	4.94115934594901	4.95014716704527	5.16628567331467	5.01227982338498	5.17215333764577	5.03910379680606	4.92091815915339	5.07288397238444	5.05073582792504	5.00092716594351	5.02355181070740	5.00155130486197	5.22780806547428	4.97324216052673	5.00726858122186	5.10119525884910	5.12282448684074	5.04257868418900	4.99407258888282	4.88088123522600	4.98860396836677	4.99447545863710
10413_at	4.04075999059545	4.01863858094849	3.97687976208821	3.93747846262589	4.10153165951500	3.99041257905233	3.97633277977169	4.07001004658980	3.97761496751208	4.03837158885497	4.05322365323351	3.86773114200329	4.09207207123518	3.95838981477026	3.92752073747748	3.90940701254811	4.31698421356103	3.95664786248266	4.18438598455928	3.96947174208588	3.86698799632443	4.13213034623955	3.94329188045413	3.97139641794458	4.16147465094392	4.20476454014654	4.01099794326310	4.06218604679588	3.86226526041171	4.01161063795419	4.00699318943057	4.05964071852918	3.93108355515164	4.00783713973912	3.96691192194927	4.06179509324379	4.01563040654748	4.00693346087703	4.03196712563517	4.08040997826627	3.93755506048690	3.95729728417022	4.01388513348531	4.05616973952032	3.87726731990398	3.97873382690914	3.97447092611564	3.95468891707279	3.87024926127297
10418_at	3.62697456214541	3.64991579656517	3.78017907378268	3.60967146329574	3.64768591942344	3.91918825582965	3.85615617297201	3.85089150312174	3.68573190400983	3.78002958844892	3.69683485574705	3.69442459861914	3.57391135031830	3.77139386413536	3.74504539256740	3.67112451726135	3.76651901053370	3.80480041720498	3.61104249918945	3.67172930025514	3.50581729479009	3.58750324186704	3.84981377024213	3.73691477989279	3.76344592098984	3.64988541140760	3.66138367029879	3.65519238090026	3.62979186568660	3.70808473319513	3.67735240620487	3.69784869832777	3.87560792644561	3.57018348034774	3.68832384480934	3.62713519945903	3.66927190176775	3.73395213196704	3.65867815854116	3.69412494782223	3.65627336665836	4.16900626079396	3.70211693588875	3.74415429172072	3.74072154076088	3.68132903373148	3.67463790894400	3.61998380820982	3.71662458792944
10420_at	5.38548720523295	5.33347537669844	5.38957440260557	5.29656434261121	5.36901294071706	5.44633161908181	5.33733991238380	5.35148597166761	5.43302568723180	5.38818897275272	5.39308434481803	5.27580463293505	5.33739346351383	5.39018189558009	5.32200026264502	5.27106236669338	5.33410615708242	5.32521059627163	5.33093891694086	5.40584902185879	5.27133449409580	5.36501876029286	5.31215495275378	5.30949820687799	5.39359266657703	5.41771255456118	5.32012028887874	5.40380784825632	5.40732283436347	5.46114370757781	5.40138571115672	5.38343527860930	5.38490637270188	5.39502287303335	5.30294026067754	5.35891816993337	5.32346572879099	5.27468769833989	5.35843312173171	5.28436364706626	5.34262116497829	5.48507454094175	5.39295270901694	5.40650287758838	5.32518403269367	5.34973099965541	5.42438423091949	5.29847813040254	5.31916599765030
10422_at	6.80194404443734	6.92733381330779	6.89195977110338	6.85352459504865	6.87063801763203	6.84338366248960	6.76582022264200	6.74989513035118	6.78826703986461	6.83170124275707	6.83803687926508	6.90602533839093	6.77873449171816	6.82727294780185	6.76772022336882	6.79763126704099	6.76528596656388	6.79165189856180	6.84828761679849	6.71014004458899	6.72602662845579	6.87642361635716	6.72310245977836	6.71437676580313	6.78379178844105	6.79407983602749	6.73099350947350	6.87551161221575	6.71838731503009	6.86566573113664	6.76848137185040	6.75983000681412	6.85627381819827	6.68266944429343	6.64049391625506	6.67606611301766	6.71044795998034	6.77644997345578	6.76205740610851	6.78625134372086	6.77392005949473	6.88010634590479	6.64991702279229	6.82091742288489	6.68899764769370	6.72525217468893	6.73777805378021	6.74384753285738	6.83968813946857
10423_at	9.12658252528592	9.15048094919854	9.15212868174936	9.02791722266257	9.11091853180288	9.16651421929727	9.04135864383976	9.09942433120347	9.12506705580557	9.15246380949357	9.23786290753782	9.06171330488037	9.07629261700454	9.06568245970462	9.03912341972977	9.11132356707903	9.16145645955218	9.21868405916840	9.12441858912977	9.12607041394159	8.93102364572979	9.15223955995061	9.01316338574935	9.11941910838999	9.13626459578192	9.12790415436688	9.10043041221986	9.13177004074045	9.06792005127516	9.41963883142309	8.97595082110083	9.09866913111781	9.09596117439896	9.05487430857302	9.12310582126278	9.10559326889613	9.07728849312729	9.05854352022496	9.08164450299385	9.22338418509865	9.12493410419907	9.14531188507882	9.06879912657103	9.13962669531991	9.04281803738678	9.11798571208071	8.99823992524682	9.08596852936068	9.06880917570932
10424_at	6.22332321915711	5.89150354807313	6.17964514619980	6.03753004564235	6.03089643569487	6.03701658587351	6.13220616019088	6.08829647765441	6.06766496621875	6.09463200423931	6.16308442832891	6.09295800337837	6.06732351830938	6.12729961088654	6.48620506885906	6.01524306788651	6.30228842502210	6.19840972478144	6.13769736136751	6.11511810059497	5.95798929419226	6.09174857792310	6.02585824433906	6.15096066590873	6.19453927520817	6.09754960097713	6.24554358854287	6.42428656686374	6.09282210101699	6.12071414857954	5.95573539836813	5.98803427928799	6.01833306608394	5.99034910693845	5.99778398963761	6.22550576098486	5.93527030153158	6.03575438087031	6.14543757492731	6.11963169634933	6.20160033034240	5.98313608255762	5.90425722577406	6.06822274813674	5.96951036291398	6.10552790495169	5.83152857071122	5.95253426779095	5.90699072646122
10425_at	7.78220275061792	7.67458804442838	7.66791985681798	7.61838302010032	7.68427507796603	7.72800315125142	7.59082097801528	7.61682103506499	7.61452369183187	7.63093047075723	7.84709455568664	7.58075465911442	7.62645228423655	7.61021125071521	7.63580477386492	7.70251411620765	7.57730623006841	7.67889267306233	7.66431583539239	7.64564811809451	7.50804754359832	7.73447841879705	7.53751852966300	7.69099952234180	7.57739494677354	7.63154676988071	7.49320282979747	7.79899446191668	7.65264004866550	7.53681437128039	7.59994377489120	7.68530982601764	7.62275480727565	7.59442200394517	7.60620930381954	7.59675519548787	7.59115386465170	7.64030663832404	7.64005084621441	7.69390374781508	7.64598721982350	7.58762375560796	7.62670503537931	7.67029234995392	7.57536825671408	7.63404241832650	7.58085802506344	7.64996912950597	7.60740842443569
10426_at	5.24405660595786	5.07367977921541	4.95380084478794	5.03978492832410	4.88721232177968	5.04341444650798	4.80123268341095	4.93942375489662	4.87360540548514	4.98479620361772	4.97618389005120	5.50568228294690	4.79895221945818	5.04797852804133	4.89447617010549	5.01522275351726	5.01225968769739	4.81833815044689	4.89417503525774	4.84349687182171	4.95583552248943	4.96104976217228	4.97830778548708	4.72462793955685	4.84604592153543	5.01424109952694	4.76181876184453	4.99466594258064	4.90928617520936	4.87509217153950	4.95161530023006	5.10402276020501	4.84124472570667	4.74483693842717	4.88627616567342	4.83157995083064	4.79650928947809	4.77136581962851	4.82415728867605	4.93838022664585	4.88226007036765	4.91718729833050	4.77693441534295	4.92213794927467	4.85066028439152	4.72714791934694	4.76834998076988	4.88720597048906	4.73133583519279
10427_at	5.69407227164030	5.32180105837756	5.45231611187176	5.49159000149285	5.41227039441622	5.29065107546058	5.65319719525605	5.40970232443590	5.47719325628777	5.52293677153755	5.69842969014913	5.57792155007288	5.47614288766495	5.50466212333498	5.39701992381595	5.43466045746158	5.66238341236928	5.43490605638706	5.54554772783332	5.20585018276405	5.27011226342170	5.56616471654809	5.21242936737683	5.31663614522122	5.52065836885496	5.49560387386868	5.54355136650668	5.56694398942043	5.40765286978356	5.24901765596750	5.35659830438189	5.46790705962899	5.50769700315815	5.26518721774794	5.18408743273892	5.26134024629648	5.23218763820097	5.32849600134087	5.52127285416376	5.47099269980173	5.28953795301817	5.29161091274442	5.24498037665751	5.37920558371584	5.23158871538375	5.26613987877858	5.20442787197468	5.25159420465519	5.25573405969830
10428_at	7.16932096628826	6.28210602812084	6.35757334349662	6.20033914085264	6.27679840182725	6.18553231780240	6.27858824730015	6.36506851617393	6.31512420044872	6.25167356818197	6.23402260233340	6.62643263729834	6.26143251907895	6.22070001264360	6.16422729821538	6.11748171202794	6.64836972505639	6.12801385020771	6.47168017229997	6.13226760059169	6.31607534435116	6.04136848270400	6.10257519802815	6.13528768394391	6.32499878785534	6.25206467375303	6.16410010925967	6.20001696002884	6.32468257802727	6.69192064276424	6.36199725516260	6.18044103971388	6.12844888163368	6.30958342005125	6.21264740565065	6.33787199634698	6.24307357988673	6.14756637793970	6.41311717810669	6.38135864143196	6.45540568326499	6.49099751447381	6.08774461099544	6.30028367101437	6.05277234075790	6.13452940818083	6.19897426877312	6.16077643970629	6.26279821128623
1043_at	5.14479620075925	5.44567067092022	5.38639056135517	5.62595101051265	5.25042385476410	6.18496115103500	5.18318498445353	5.26176495791768	5.23825493508418	5.06256989955330	5.01882592422132	5.16184701960143	5.31523405365769	5.37011669719418	4.92809496818715	5.11042455446884	4.91914690851384	5.10851871006768	5.23832725277019	5.05343795339750	4.85905895353061	4.79842944760038	5.12895205630458	4.82335614019026	5.17976359385648	4.81625394691975	5.02492665593778	5.56405575382358	5.43189466030892	5.07008605307520	5.24527724042450	4.76843644381633	4.98211418337361	4.97608343597371	4.95260423975386	4.87521454736693	4.96598253142223	5.46829746747032	5.31004773318380	4.80460325157862	4.96361216304529	5.77514100229280	4.90629272657564	5.11096005050630	5.09117532664511	5.16821417586003	5.19170016627917	4.95794286789918	4.99012386739225
10430_at	9.69224965365212	9.74230664582957	10.14131369819889	9.80092594249463	9.84347178030514	9.68401829026344	9.66531611034656	9.56150265269746	9.72739365036548	9.70706579872201	10.01718596794836	9.66056870006400	9.71876382313108	9.66095827335239	9.82086080003879	9.90323098131847	9.66817031378462	9.64800983124582	9.68323620866006	9.67289903725237	9.57010798091072	9.99381616404394	9.52393609566676	9.79932349566944	9.69556075491936	9.60942450826851	9.57408429942760	9.97691298373569	9.87574029828505	9.99298489104949	9.92558890292247	9.66642971994918	9.71346468138952	9.61662313107572	9.56750475833494	9.56380684218228	9.75941995124370	9.59755225842465	9.75135329341424	9.54218882951286	10.08936241873690	9.57284266709809	9.71925927996695	9.72728822743962	9.63969394362659	9.62794425265746	9.56342920313075	9.62472176468300	9.67838556835917
10432_at	7.37201835559985	7.27124972856589	7.36133818428600	7.37752810593103	7.35627534536695	7.40386452348170	7.32178572097942	7.29076045632815	7.35627152749134	7.33248099124220	7.38126966412637	7.43927827782971	7.32110285783278	7.34730495502134	7.25699617574387	7.35508006759949	7.32788196153227	7.31280173642333	7.44109768404340	7.34525700212331	7.24707003379201	7.45225777502832	7.19618591089042	7.30817732365730	7.27960881333004	7.35852577000361	7.18102491898617	7.25575179518578	7.27289932768505	7.36697066088192	7.33070490573218	7.47091680079783	7.38447519749362	7.21874314818441	7.25480258968060	7.30259139143977	7.24728632624405	7.30702917536593	7.33855561946552	7.31054178071399	7.29793573310736	7.27498832231325	7.24142856744026	7.38419792244384	7.24798885995164	7.34502992300291	7.40953710785438	7.32381925648895	7.28249237612940
10434_at	7.87240173054805	7.42365753039860	7.66003439886644	7.30822049315715	7.51465131697621	7.19237964893722	7.66537379691047	7.13321546216821	7.41751757163180	7.38954366156577	8.21626888103466	7.52861068525103	7.40569514589389	7.45104126849366	7.37765545275250	7.49809607613933	7.61678458630705	7.42555640009786	7.53371296348765	7.26551789014048	7.38193007821034	7.46878922427713	7.14986241026208	7.54124562969956	7.66990642304130	7.19949674655113	7.54940842668623	7.66027153863092	7.26279221913457	7.16105306422067	7.58729761513818	7.70841203311408	7.37040154728758	7.50364353154409	7.38871509540152	7.28145643303807	7.32679043145457	7.20382316800377	7.57450963546843	7.44462723381590	7.11482876147046	7.16290428501716	7.22617815195349	7.44634074017878	7.22715688242581	7.14860950436104	7.14777498606003	7.30285519597446	7.16232516381160
10435_at	5.49105267727176	5.63848156975039	5.59644410433158	5.49449966940421	5.54019627401987	5.49032828402273	5.49423640060647	5.42400952141519	5.41554597841882	5.53794510964183	5.45988309624358	5.36451124819814	5.45649108253541	5.49516756357930	5.49425653320862	5.44216589460589	5.51155165784420	5.39016828529823	5.64737691048914	5.38293735287045	5.37356337578853	5.46138496443911	5.43412077900192	5.51721249166173	5.49677880321490	5.45102894652714	5.40335708901300	5.47198704016838	5.46958733918892	5.49257609508080	5.50615008594663	5.47865238821005	5.55369212971891	5.45788296365505	5.45088573155300	5.41663220527249	5.54073477663996	5.49775792106271	5.50912953238191	5.42591671711749	5.45048898230529	5.53598511984649	5.36442013263903	5.55292487869923	5.48839175659840	5.50304770084378	5.43394488733207	5.42194863815773	5.56601946503228
10436_at	5.51491926527474	5.52034457363727	5.65954110167658	5.57183924275315	5.66488286368408	5.49572436039487	5.43436326009976	5.42102719410517	5.51786062219228	5.45756609082562	5.52955640423429	5.58203998196847	5.66043445635012	5.64543112928217	5.43014919853784	5.51971448170622	5.52292002009952	5.54788683221354	5.71100568400319	5.39760143638265	5.36712602801922	5.68920313378661	5.26114310565179	5.61575847269332	5.60756497542451	5.68556317473900	5.55386144148674	5.81378006129858	5.56422502585939	5.68120520602515	5.62403914708529	5.51797668364315	5.52160426773430	5.43685999690014	5.51526407898389	5.42654878357706	5.43385628853782	5.42622761886892	5.68775118556564	5.57291196573855	5.47373773600155	5.53536190816837	5.61220686380619	5.59068991335993	5.30687678534052	5.55248911361747	5.44161318675477	5.50352160870976	5.48321255872439
10437_at	10.21817358990947	10.60848832372026	10.55785311040571	11.00931284005272	10.77946137739629	10.55721336261490	10.38460859764532	10.38828936997807	10.66842857386070	10.54971001098495	10.15916553537390	10.32023316270439	10.64530180829670	10.74399247789028	10.31767485453490	10.42787346783603	10.38815186042297	10.22950019269997	10.66620561446130	10.32554945545957	10.16230985681825	10.28170380002512	10.34213306947342	10.18242942165914	10.72303020149231	10.18173077360772	10.22240986345860	10.37228427873646	10.60132012759398	10.20492182704919	10.58339998278048	10.12899272267422	10.12823054149867	10.17880193762945	10.10257799886113	10.15727190189686	10.38219021872775	10.48872396919127	10.56714051116812	10.20800086768973	10.32424925823737	10.35546563224803	10.17991955649314	10.55672560584485	10.26537089387990	10.29566165459448	10.28966665513135	10.12941032217797	10.25062590316541
10439_at	4.46828241084988	4.58576859016375	4.53183225486826	4.52597125680200	4.62221246805767	4.63617319041919	4.52575242141391	4.55109755871741	4.52489272030061	4.62095461789213	4.67260261939755	4.64702660033856	4.49222299994598	4.53765054274215	4.72170534539244	4.58670598672378	4.49704812766884	4.63965544421041	4.53010249046841	4.53444293056432	4.49308089741697	4.54780888107086	4.53927020605053	4.50654119146545	4.53911490178016	4.55635675181205	4.57362432806755	4.94857179768407	4.55945742434951	4.60233714834060	4.78781947150106	4.74079122823398	4.56346478632983	4.60657807186551	4.75342646931102	4.57261926796037	4.57192456382171	4.62600877167939	4.56615853016247	4.65940115322902	4.62663813965801	4.60233900375466	4.57733278123263	4.68779053602175	4.63267307245620	4.57240467077792	4.60650315155828	4.70666469416842	4.56543420981926
1044_at	6.26913115813986	5.74799961994523	5.77195474580996	5.69317151689137	5.72465137660624	5.74673579993731	5.62443673994433	5.70390519406023	5.66006221619976	5.77051631598656	5.64480464398714	5.49477441513669	5.60849883645738	5.72542847457482	5.70098769719194	5.61507529884869	5.57573307048729	5.67842605390090	5.67308114809427	5.63914430345236	5.59309173742620	5.75634338291492	5.63167153141873	5.56884009469844	5.69374116652676	5.66183175657454	5.65912853219161	5.75622527036985	5.70288219044234	5.61578751362481	5.62676307920073	5.60697161853393	5.59634837180883	5.89756189191215	5.65205808837389	5.70339099246589	5.67632004711766	5.70179986793655	5.71478428617223	5.64919099464228	5.94134597621344	6.21755060933698	5.62289163661005	5.71032053097455	5.72017711030517	5.68590954692507	5.68329814857080	5.73312320093691	5.68092205603169
10440_at	5.87886807510102	5.90963640404665	6.01143409479250	5.94629206502027	6.03412915592528	5.99380895046641	5.96990261215002	5.89463786580242	6.00409675653237	5.94017600452973	5.95647278716109	5.98877636199160	6.00620572985717	5.95558083278794	6.01384975894267	5.97233685721053	5.95959233127267	6.08003217532930	6.03838199237177	5.93680207185118	5.80851313081274	6.14398469608332	5.85792564431456	5.79215605449378	5.97166295380891	6.06366577212376	5.92633871213683	6.14719984775012	5.99865944770293	5.99785509989770	5.87993249615855	6.00083708432066	6.14442023279154	5.85475410027105	5.82839682752714	5.97113272927069	5.98949110231533	5.98974245208139	5.98746658724873	6.01399493925063	5.94492164918910	5.91155061425205	5.98504640172390	5.96443887972553	5.89225864847492	5.93244850573910	5.93941050590389	5.89163858019170	5.89285195351189
10443_at	5.47238101874121	5.42911432133279	5.42582604450988	5.38576034435562	5.42180431216882	5.39548178412630	5.38640122319140	5.42517693230775	5.39561075856512	5.44453396742340	5.47537389470292	5.51551398306608	5.35573170362619	5.46346333122258	5.49150482427072	5.46725747728354	5.39172593937428	5.57729074024958	5.40614900341650	5.34697630652126	5.35753313464091	5.41287719919594	5.34576115986283	5.37352679475569	5.32106554726097	5.40859803899548	5.37138844226286	5.40661574912035	5.47009648110286	5.47624110997538	5.41456394647614	5.41508840247912	5.49105084809994	5.39415875186066	5.37565120157697	5.41912098954130	5.34134433287268	5.37333107249577	5.38155293643961	5.46837047013455	5.67302439386992	5.35355109642113	5.45068186575382	5.41725960869299	5.45279278328254	5.37585047057219	5.40680383928567	5.45477706600739	5.32378275657343
10444_at	5.48084762748834	5.47127120787506	5.46712300072370	5.50754129160287	5.62034160009848	5.59658798999892	5.47320847319046	5.52731696002984	5.54698880800519	5.58354254409836	5.55582952232322	5.42272003827839	5.42103359909390	5.61945104877874	5.58088009950900	5.55501646835923	5.45516061670069	5.62157791961802	5.51661708308095	5.51350609826145	5.45501379430244	5.63564724886186	5.54254836218537	5.49492642512624	5.47538245265839	5.65549945667950	5.41513736519970	5.53528285690813	5.51767199255703	5.43251152233992	5.47063946266878	5.49165315992549	5.58808843242957	5.54237502219183	5.48029783808569	5.53075489298229	5.57487760771221	5.49344432152798	5.50983561478705	5.57505107552751	5.52362773611867	5.63802207784093	5.50834696155836	5.53118149158476	5.50261363279597	5.58136942899347	5.45394206576517	5.58235402520620	5.48878899400359
10445_at	8.09729953361821	8.03199113195013	8.11961850585371	8.08525040442368	8.09124386256189	8.08741243044829	8.10690298656736	8.09445619241817	8.07879153390860	8.08596847914480	8.05662999216142	8.02898614425840	8.05688902310280	8.10782406525837	8.08824418583119	8.00908113479696	8.00125458549103	8.05772907817381	8.17804745073218	7.97877148567579	7.94270140972483	8.09204819973628	8.06172719765486	8.00964161901508	8.09821797052861	8.08291651243100	8.04731851169028	8.01062944617752	8.09878734427245	7.92002962756812	8.03783674934796	8.06708252634248	8.08013013617480	7.99314548847163	8.08314349441840	8.12235445188936	8.03259131208398	8.08062967306212	8.10883974231468	8.08993971352807	8.08976658233859	8.10482794812064	8.11857992920033	8.12335261672430	8.04019921962983	8.11179097034780	8.03126168615672	8.07021504219794	8.04457558075248
10446_at	6.87199183486921	6.86013326368201	6.89342616252072	6.79946009034272	6.91165039602885	6.96522125827297	6.92355324408326	6.86253650944064	6.93000508650334	6.90136929063062	6.81054479214590	6.98345069090794	6.87746840437853	6.86779082458698	6.87310318811570	6.91463471619932	6.85712689830504	7.12353667724450	6.92191491371833	6.89820200790780	6.73468328798016	6.92540426838391	6.89854234747222	6.83347405021866	7.01775490881930	6.88063230616332	6.86600962962207	6.92701918738621	6.91930063119477	6.93947400534210	6.83744164290363	6.94061144836610	6.90747352368230	6.85477995246606	6.96467364419447	6.93550820186430	6.86710334377174	6.95036989191518	6.87257583952455	6.92125627471829	6.95227975327134	6.90376086243782	6.91040519936902	6.94017926952738	6.82557970239209	6.88468313004916	6.81937558847541	6.87761633202463	7.00496754631323
10449_at	7.11927873313677	6.73508721249731	6.97515456348226	7.00459261110294	6.90988059184836	6.94617323201056	6.98079753058684	6.96553447089939	7.08289466850863	6.94194235151733	6.86727770031457	7.08584171382712	6.86868336275842	6.68762006121686	6.82237766789406	6.74882392931433	6.77683764250583	6.64307554676429	7.06332934573132	6.73486513402119	6.57516234609009	6.87237182056492	6.52399313312749	6.53162206074873	6.74251863788293	6.87001686343832	6.79420699223770	6.62791011831697	6.87223072831506	7.40274194023871	6.75718008679364	6.77644296268546	7.06459880612013	6.90719587317900	6.82794315919683	7.15784067142851	6.87035300296910	6.77475493252898	7.04611462992177	6.87932849462374	7.26415408552389	6.90905104283356	6.80088376223964	6.93543721122955	6.74575430414214	6.70453007120991	6.85829390202719	6.80557960487557	6.72103170409853
1045_at	8.23406413160455	7.07553696669054	7.07722640558796	7.00911508240937	7.10975269812307	6.97213035113535	7.07466145347065	7.12494302900758	7.08913465254585	7.07528549267468	7.02179108171541	6.94406156504232	7.10010590307128	6.99356960592143	7.03749305957541	7.01721148064341	7.03524018088567	6.93685988211601	7.05495738375663	6.98989865913187	6.90221421170838	7.13480846716281	6.94373063499082	7.11014376790180	7.07273386156226	7.05842158581263	7.04060398476682	7.01116293560301	7.00881426782933	7.03027352870376	7.00643876644031	7.06982180097510	6.97257545261197	7.38554635880322	7.01973460647898	6.98779499806496	6.99377028288682	7.05811496572478	7.02740821021272	7.10351718582155	7.37495856861746	7.69056076264271	7.03898997843673	7.11425849766809	7.04498637162960	7.05344577971860	6.99078350437126	7.06369703920768	7.01672012512673
10450_at	7.86116440297102	7.85947974343258	7.87748445379427	7.79955752805813	7.86050124030672	7.89432331320054	7.84715065269964	7.82901434164016	7.87535082376015	7.82627490874951	7.83484106836767	7.72989429387817	7.74029666647603	7.86552112401370	7.80904975664151	7.79335061062561	7.77689435065164	7.79866369831567	7.77345267381488	7.89052707682248	7.71611025438150	7.90280682260474	7.79201376483023	7.70794705868091	7.80881746867014	7.81310222864766	7.87159993174125	7.89329298873614	7.78756433854041	7.82019818736372	7.75223743050457	7.84707033029875	7.86106213340497	7.77194365027756	7.79740541872861	7.82451456111782	7.72240127823528	7.75201825478969	7.82624605468091	7.84460547421261	7.77901316318551	7.81721571902263	7.78028874330599	7.83508850231926	7.76723573398231	7.78038241102733	7.74243508536216	7.84960280773901	7.76793411173215
10452_at	7.47410243195525	7.50448928550879	7.51163677605348	7.47250459424463	7.69957092058409	7.63225357168520	7.65204903479283	7.47641611372249	7.58989334271702	7.58326624184340	7.52342556844255	7.57871867993601	7.69277547960285	7.77016254477537	7.62938826906589	7.65919671385420	7.61700746917494	7.59947314663973	7.72643089442998	7.58526177135740	7.47575634227781	7.56286299474618	7.58347728143444	7.65812522102782	7.54892456519649	7.55810012211005	7.59829758158231	7.81704007057383	7.70181149706898	7.77603397390124	7.73148744699402	7.55512820955641	7.72004188364280	7.54494068257901	7.60785376915506	7.56987195105695	7.59318676151621	7.59841111810837	7.73052778220959	7.54690363961547	7.58257193834308	7.76766184701457	7.60024582322161	7.63064965593035	7.55716906835850	7.53271109431032	7.79766174067898	7.64140571797221	7.66511813254890
10454_at	7.84761630895038	7.78303892579280	7.73700230562782	7.72188372913495	7.75318220730197	7.78678461742387	7.70981103259386	7.72590529767280	7.68406520020876	7.75194300424327	7.70337403686675	7.67989475213471	7.71253051641325	7.74302238888857	7.70989366744814	7.71108271249459	7.63800113655688	7.76439506016572	7.77176702563839	7.72006277355286	7.63259668823611	7.72446908950189	7.65750550387559	7.68233235980229	7.70888024312773	7.64877389346985	7.68112396336487	7.84670510334667	7.69460727325233	7.74100568073686	7.69998168175068	7.72185234534526	7.82129921165472	7.71332836071904	7.64953064173431	7.74710287349140	7.71593048548136	7.70762219702955	7.73451068699638	7.77234267222285	7.77734153973412	7.77749199732963	7.76477605807084	7.74213415348734	7.69808963152141	7.67921283140388	7.74912719601722	7.79433258162724	7.72082348209881
10456_at	8.09980627441479	8.39921673324633	8.40986347297735	8.48953244603010	8.49494786020605	8.26946260029228	8.16323193312797	8.21341094197614	8.30451551927476	8.26492028918477	8.21823879723898	8.24973378925598	8.21528660540079	8.28151491325255	8.56763935667578	8.28937228781159	8.15047808108171	8.51588330884441	8.25972051138474	8.51875001762376	8.12827655141224	8.55266908829187	8.28987993852830	8.20853026949261	8.34433062718382	8.45235886724285	8.29512701500586	8.37885848646976	8.44408277413147	8.34596432878759	8.25463213984991	8.35561361844736	8.46798435198204	8.11519517037443	8.44984364108914	8.36446908792147	8.28169885444660	8.24093646393350	8.35834592859592	8.35861959479275	8.20835358501750	8.15647502011555	8.20922018988033	8.34530833269024	8.23278699779634	8.30427322600676	8.10692106521839	8.31385966241611	8.17242995623573
10457_at	7.94143428837036	7.72697475230427	8.00750612537905	7.77396903703015	8.31962592779889	7.66962740576414	7.50095930286889	8.21457974288044	8.36260875763386	8.03601700158669	7.75139211314199	7.91527036009261	8.35530167319599	7.68890270695416	7.44314315386236	7.64595870822391	7.61500304199055	7.62600707712366	8.03775190463901	8.00067609362246	7.60139379593080	7.57314482101454	7.76879529022134	7.64869796628741	8.74994054957362	7.49082631859424	7.51579643305319	7.61001119412100	7.48069804493422	8.04412213520580	8.25746507477759	7.50634081723545	7.74563026858708	7.51489388917124	7.44908921743596	7.61777660247902	7.64845203176971	8.03574868539369	8.02935116671548	7.63222550952079	7.44260456556327	8.05752294798807	7.42447657876039	8.01515568455622	7.53898430951253	7.61161914471331	8.14660226041980	7.49051100463985	8.86081833356785
10458_at	8.79077948847388	8.72222937826282	8.78830570950617	8.82306723664620	8.89432066066485	8.76753656411768	8.72460821206880	8.85393779433845	8.80135629341297	8.83809159044055	8.93873971543174	8.63583900515455	8.75370605867774	9.17111735992123	8.85179938307137	8.80771300117610	8.82882518252730	8.83058538623037	8.85350608656215	8.75788718840103	8.94630452026201	9.19846853087872	9.02082438370119	8.81418522494138	8.78774223150996	8.84557766700277	8.91659723973071	8.89719691189207	8.72776505639414	8.85511686998177	8.79596379902893	9.03862534674253	8.84131650189307	8.74825477113938	8.81368256444972	8.78095358516799	8.82067976159295	8.84156085540404	9.00675804325753	8.85844514146656	8.67314729565780	8.78558637182017	8.79775408709425	8.99163177861294	8.75071219376435	8.85192824508106	8.80853093822878	8.80371448137186	8.75185404145026
10461_at	6.84946700101308	6.82719272188916	6.87438308456811	6.88588851404892	6.93771614994099	6.79642000280516	6.86103059956684	6.95194955791065	6.87871446645434	6.92608455516916	6.99886030976128	7.04835983255077	6.96078088842090	6.97504578197143	6.96174109815671	6.82036209995480	6.94710266535908	6.75185577372788	6.92889918073311	6.94474552136706	6.70999276028018	6.84498827852980	6.90539774601158	6.82452681788263	6.95007367569582	6.85705856164239	6.84461879819619	6.84450835759008	6.72478866329040	6.72291645339619	6.94402361307202	6.90327917686704	6.82020496482187	6.88605029988906	6.88433889929076	6.88873382164700	6.85714142798598	6.99627555591935	6.94348332673076	6.86637400885355	6.86660384844601	6.86072244028544	6.87085007210227	6.98659896624854	6.88191318857899	6.82417682797063	7.01096336833607	6.85790152467939	6.96067640592695
10462_at	6.06469298051813	6.13348105134922	6.16774625685333	6.08305010123504	6.09155777513418	6.16534969787430	6.09816005706042	6.13184576908526	6.01991171859901	6.02762746428803	5.97844698520509	5.92486106642898	6.11042328002978	6.05336892243329	6.13961429508200	6.11071521410388	6.04021046488309	6.13866469815013	6.14622911226071	6.11105351689412	6.04314370349447	6.14997156650360	6.00534025794145	6.10492128611445	6.08117341065347	6.08905273205200	6.11743854528575	6.07561224698622	6.13058070364440	6.14209226847139	6.08327239563473	6.04839508121612	6.12880399456158	5.99538891393077	6.14704097916801	6.02270127659633	6.08243548180415	6.08894636818573	6.09322666428479	6.12900184598679	6.15295723897833	5.99412586146897	6.12781475891481	6.11240601431231	6.09512512200745	6.12424427296449	6.02400844748997	6.00685323963143	6.02660826974197
10463_at	5.76944108917829	5.60133069306783	5.82249638606268	5.73373546600151	5.81763360503781	5.59313572684428	5.70970854805260	5.63950434997247	5.74007165515689	5.90229743340206	6.02624677398666	5.89257562697559	5.74299109911373	5.78870522907647	5.68507969757021	5.70861106822882	6.10645014169340	5.76173512246087	5.71794043172636	5.59197829254314	5.54687852626233	5.86160562520476	5.64077532301908	5.97770681890948	5.68781157218313	5.88620412703736	5.67676374607181	5.99436496445797	5.72203558386177	5.97944732095750	5.71592570519445	5.73695119347125	5.82438482795182	5.64218507581356	5.71341935597867	5.69411091741442	5.63885682181295	5.59740786479655	5.78376847905132	5.86273135197535	5.80503727456415	5.57350202808404	5.70829374012065	5.82775641896901	5.62423454587079	5.69206584830282	5.75449837718888	5.70855241967276	5.61275676413394
10464_at	6.04383466070253	5.48043263041837	5.42490515191759	5.29190037000387	5.36812374649282	5.33630712374611	5.53661524828490	5.40212745725383	5.35368790994760	5.33168244643661	5.68582003426358	5.90973290446510	5.27091524435792	5.36770326170467	5.30360211881115	5.40281604342699	5.35331260518546	5.38283767092361	5.39832451344928	5.42494363929359	5.43771985756789	5.55233248068236	5.36467251146573	5.27868822311400	5.31617534450222	5.47994874227842	5.25504107093744	5.51605836189825	5.28950015178124	5.45980562842984	5.39259780901427	5.54611865684873	5.30867033562523	5.21463404782140	5.34448348058657	5.30293122411228	5.28003895056569	5.33122663088381	5.32199519137275	5.89342243965777	5.41435238790016	5.25241439927974	5.13989386778087	5.37892313787455	5.34720535665039	5.29704790954191	5.27500340391210	5.43168612307305	5.22090962617905
10465_at	6.69081759703012	6.47877206684931	6.55617119519617	6.32537200082783	6.74531531971322	6.51830048246108	6.35426225676614	6.36578179807678	6.30197551197181	6.50184579897079	6.76469283792971	6.52156339118252	6.42903636574670	6.40999454478679	6.20839723578466	6.37942157497464	6.60548549027615	6.33310955895772	6.76535291935193	6.36831014019434	6.34504444821413	6.46399548813914	6.37232757692149	6.48754829604684	6.46961211175227	6.30847204917679	6.64987864420714	6.56151125572068	6.44198856299093	6.84941149776101	6.40978162226933	6.39342982121525	6.30767649498242	6.28945780397973	6.31272747983408	6.15033072891297	6.30328067098764	6.36556759874393	6.54471622302959	6.37281299983793	6.35387244269472	6.37848988403048	6.30714048368657	6.47810512022133	6.39176123885596	6.47086861303095	6.66536370852530	6.37652655990143	6.28235594936262
10466_at	6.72114879083503	6.56566831822141	6.58192582964564	6.58662727265251	6.57089546721568	6.46910274494908	6.43363267801918	6.54495220961501	6.54764657718813	6.54301060916304	6.51826264013360	6.55218462138093	6.57008259298275	6.73975328061633	6.49742385048581	6.43676580236221	6.72226991862220	6.66418306517107	6.59847418575521	6.46272194860589	6.30839303780420	6.53350942799749	6.50055430269030	6.49876683795582	6.48422039564169	6.51755721879775	6.49941717624110	6.49382835770127	6.45690532696355	6.82849683914326	6.55383733609935	6.48464512633842	6.53854344171293	6.39338883859169	6.37649802831729	6.50246063265313	6.53766382634202	6.54452560749398	6.60277877195468	6.42651024793610	6.54019816433654	6.60299092040760	6.53929704465324	6.59309650300416	6.37172600161081	6.53528012852634	6.50012239894507	6.55520436832009	6.52902649969707
10467_at	9.18649185967754	9.16520118147205	9.22471809422452	9.14004417185440	9.17532807415510	9.19289337276037	9.04413106610757	9.16577485220781	9.09167981172209	9.12626737682753	9.22194899898965	9.03849119547604	9.07088773271103	9.30803870945913	9.16744229356552	9.14449415691103	9.17770596870495	9.30641517510171	9.24066579205543	9.21473691858411	8.93266185857163	9.21981605137224	9.08417269398210	9.22289195729778	9.12567815427673	9.15543032503916	9.11485189290065	9.19901829709312	9.13665328828588	9.37334838044083	9.36671722859755	9.11251465282656	9.11384442590138	9.07802107493196	8.93329770618565	9.12838088836434	9.05036326882868	9.13132334641874	9.13560813021255	9.07194962725535	9.20427452765809	9.12404314348498	9.14142794517007	9.16951217965128	9.05686063474929	9.13241892066208	8.99268136830894	9.09618153727122	9.09265034899346
10468_at	7.27484709306094	7.25335751244259	7.28592400468771	7.18404148840374	7.33704254802227	7.19739501946539	7.52106764011666	7.30661314337083	7.22440478273008	7.20943581021692	7.24412762616041	7.13128059840451	7.27203884757386	7.29618044759008	7.26938069712306	7.22467802203245	7.15076775659718	7.24096659855181	7.30195180783383	7.18191588540573	7.11441334957075	7.26821003340029	7.24873354554310	7.25152014363871	7.27954598335299	7.25970467772011	7.27203043387421	7.26500845591075	7.25053078881497	7.37783466019470	7.20216717404694	7.27158114024761	7.40828754399325	7.26275777681741	7.26996740679104	7.24995854834042	7.23536207249376	7.27145407769305	7.32202344024934	7.27682667200481	7.25243178578206	7.40390275505872	7.34450450853729	7.32938272843895	7.25743807122256	7.25359144813779	7.46956595125074	7.24578812934991	7.34560543911330
10469_at	7.81543055014017	7.85799251795962	7.87045439747522	7.84080261364639	7.85072375534149	7.84709140745287	7.74957400152829	7.76656737211933	7.77883949657460	7.87747489778286	7.79524735675234	7.74119690094389	7.76771150622634	7.85988452767651	7.76231766131448	7.80295463275092	7.75338221142421	7.80790350958800	7.82402164336121	7.73639778876344	7.61272419425977	7.78785296609676	7.75814892699339	7.78938504996226	7.85864262828054	7.79478290687663	7.73243992062409	7.78424084663576	7.84187545669862	8.02775866077365	7.80133574096822	7.89236366784719	7.80824238196432	7.75547689977142	7.81343877872398	7.74727250363441	7.79028822974454	7.77388623820866	7.81930896128863	7.86740892727810	7.85351828614350	7.79090823596932	7.74793083923145	7.85111700162881	7.80862900529950	7.77923352393896	7.81132037020157	7.79887780182009	7.86006937716161
1047_at	3.59061373332956	3.59687493721597	3.56783489507896	3.61335381772661	3.62961060919043	3.53548964790657	3.61646124618139	3.52424144390323	3.58660897087156	3.57950834463344	3.65619764732504	3.88149340397099	3.58894256867687	3.62039583272044	3.57029091981354	3.60094828343517	3.53669755066507	3.60238896252505	3.69109706951873	3.54223715161856	3.50726216954485	3.59199769961195	3.50448784828421	3.56336700162431	3.61977362493580	3.56663063594397	3.64865335982463	3.59115916911437	3.72365380557253	3.56312269459847	4.08315006010661	3.60579316871119	3.61675202514565	3.53355090213310	3.59804748443117	3.53018104778182	3.69614763729315	3.67175092156899	3.60174303714653	3.66109060176656	3.62076882703304	3.62187779022594	3.65703592109134	3.61089725611598	3.50446680721352	3.55707686014341	3.55139412626937	3.54677897884948	3.67554516779155
10471_at	6.21516958773150	6.18487089632723	6.27741222510090	6.35403652301853	6.31923333547509	6.14439730460735	6.13778890265068	6.15471726864798	6.21134373213197	6.30312084269765	6.21196286282488	6.30976396901445	6.13366179562928	6.28542691345861	6.34086739751834	6.17023971188882	6.20516035620343	6.23950272505933	6.23376162297814	6.26089021456908	6.10401818947595	6.23221569950147	6.17878860045896	6.32109167972527	6.29368218114718	6.28246209700847	6.17953986561520	6.30040754844805	6.19367637963942	6.35092370962349	6.09446522308214	6.15379037829157	6.28097573265870	6.14440252512337	6.13175388812477	6.26597092317490	6.13690527290830	6.26666648345990	6.23258888568499	6.24732401744799	6.12937042354825	6.29405353333278	6.25856393356132	6.30295360547355	6.18312577206668	6.21005331046653	6.15595342784457	6.16666860061836	6.21748779551128
10472_at	5.05910073397815	4.63206114120691	4.88662910592845	5.11757989739335	4.90389759009745	4.85897178822348	4.62736128263000	4.68766142847180	4.67409690986874	4.94075537051742	4.92146358759144	4.97958100465706	4.70307976458164	4.80654755677753	4.74649702335264	5.11682839361319	4.78285443053265	5.26997039834924	4.68290306665964	4.66365545507085	4.55557524034017	4.99294625149909	4.64784695660716	4.89390913927175	4.68617753339333	4.91807912641511	4.75435527087116	5.56629494395028	5.23598699906281	4.95349276748068	4.69292359562614	5.46230893794811	4.94139844166855	4.71801426696635	4.94329955189591	4.94310337857812	4.81695952594191	4.73236377628545	4.80206434652148	5.59524542098976	4.63551409963675	4.71376024784008	4.66504211906878	4.83073219232975	4.99540147161750	4.66907834668386	4.74015469464242	4.80280390965877	4.64474137684982
10473_at	6.73505352357428	6.62176914272819	6.59267856367953	6.69659304248198	6.66734728862305	6.55252517594453	6.69977815963702	6.65812731139761	6.70401583843430	6.59235613650898	6.48429352470153	6.87826825464825	6.59799697390262	6.67251462577883	6.63581568242633	6.48938871550206	6.71675539781057	6.61515697562360	6.72338691248543	6.58348252598657	6.57321968622147	6.56688835530696	6.54594473686740	6.43359388451236	6.76091087223861	6.53719401548607	6.58758169846298	6.56503475203788	6.60416026734107	6.83459485835370	6.56351703295888	6.59176882145417	6.52187837537790	6.56123835049997	6.45046425189093	6.52486860074890	6.51683056613638	6.63647404129876	6.87960667436400	6.66942156389932	6.68552566942854	6.74551761585546	6.44214225977719	6.65580209269947	6.51461289068615	6.60459667622405	6.58619793777318	6.58991509552779	6.64327479376064
10474_at	8.49402080007070	8.44904753220337	8.51453994373934	8.40391378572519	8.46204093454658	8.49262667826550	8.38775024030570	8.54624500986725	8.47364294769851	8.44557173443260	8.43961911980948	8.45812246631884	8.44965043218110	8.43211307906467	8.47000267934131	8.38957458904272	8.48789111951070	8.56185867331206	8.60489129060503	8.48284972412625	8.31460527970340	8.53951420115669	8.36057115315254	8.35737587787749	8.46302389561388	8.42720006593564	8.32456902681410	8.52288899721981	8.43963872826874	8.47122057425029	8.45857140920966	8.45403389371924	8.44239888212825	8.35011302074974	8.33685371021718	8.47325873000060	8.31936646490695	8.44722171703939	8.58282311247541	8.48104953205892	8.35384814821110	8.51022619224058	8.38596253147681	8.51057750733515	8.33819347636110	8.41098980161279	8.35914575333304	8.42516579598095	8.51986890431713
10475_at	7.94802499212776	7.98045376096485	7.92759809010830	7.94106219959205	7.98839758931190	7.97847984454278	7.91831525375611	7.93786672430231	7.85875231489788	7.97195282887264	8.00288796671329	7.82592175118556	7.79644123785366	7.98764442620278	7.99774094355720	7.75180943997143	7.96197087769875	7.81024700885458	7.90395147259554	7.89022919995472	7.77519448786907	7.89030384218109	7.85931068762022	8.04948027899527	8.02873021364793	7.88452843952718	7.90504761944725	7.88052593579693	7.95091511454178	7.79454254367591	7.82451183106726	7.95336860053104	7.80589317125172	7.69475165076424	7.78651363739551	8.04306991599223	7.86486343480697	7.82027183910681	7.92368421473041	7.95746197554820	7.89114756765703	7.83961058292957	7.90053011110760	7.95621751913534	7.83796467934129	7.92435082395436	7.87007469090172	7.87923271638335	7.81881324742445
10476_at	8.58789215513966	8.86637397745550	8.67888794729710	8.61616024554703	8.72077614863973	8.63864294323604	8.44066682375171	8.36548023536814	8.61012784967566	8.57353549344626	8.89820580437002	8.53737833223999	8.57415564267290	8.85569234162143	8.71009669865300	8.71728318888391	8.78563172350097	8.52637264080813	8.71150781416883	8.53351596992252	8.51332658573599	8.85070749057585	8.62987425095962	8.57298447596154	8.83131316323281	8.77226824565243	8.44459620344514	8.80587381911384	8.79567832362319	8.87273412998756	8.85055919743209	8.62777220011191	8.83074895683072	8.51981956587813	8.44309208835056	8.53685889820757	8.43817241003195	8.57483899867199	8.75546953235065	8.50834617732583	8.56883325678259	8.55696376173068	8.64030094794023	8.64979622459519	8.44088753945601	8.71985265162518	8.67010151100854	8.46288334537382	8.32132410886408
10477_at	4.96446806026800	4.60292172433063	4.62560443035422	4.60898893331046	4.61385490877345	4.42482141246574	4.59604099934583	4.69717465275274	4.69899723348719	4.76026257787636	4.52689248419348	4.81993423137829	4.79775690341161	4.61286120207297	4.50397259638224	4.34421933245305	4.65258664676455	4.33529601685257	5.14286371037375	4.55051872227987	4.51722524486587	4.50497849098282	4.43210804150878	4.69854173885535	4.89212977147853	4.55676979884775	4.81369404511611	4.37514114732555	4.55590318968612	5.54690543891748	4.74015620756283	4.49965187365971	4.72056298471202	4.61725860454668	4.55036902233783	4.52567301752802	4.52886712211605	4.54498871964436	5.11808497751062	4.46349575548054	4.58235219810217	4.89141736142177	4.68089816533885	4.57809302545929	4.69105107692622	4.54256395439829	4.66474887743544	4.43881316694750	5.05609678947134
10478_at	5.74778274034904	5.70305613492061	5.77680563915502	5.82010461444319	5.75504067413057	5.77263670665633	5.72791509506486	5.79428777804034	5.74088401063217	5.83549771750662	5.79597829252505	5.73123104687476	5.72357528617085	5.79935533200073	5.75299582747807	5.71686162795175	5.85082337881665	5.75234171211242	5.77268902748341	5.76690441405855	5.63336718273370	5.73348772381846	5.77249779433812	5.80552182278852	5.85097990749221	5.72820714663700	5.71235029751973	5.75508237677254	5.80972619902711	5.75509719183983	5.77068516326128	5.74669632004821	5.82528518542452	5.71527754672068	5.71502656414774	5.82526923123284	5.75866798450883	5.81235334850375	5.69840619662838	5.76589905588313	5.77409893992872	5.82099140807396	5.69262464972408	5.81810049506038	5.70350184402234	5.75934734597506	5.72802456915917	5.67771851561864	5.83520273190377
10479_at	5.05323119149534	4.85868648388657	4.95164371465143	4.96085009153192	5.07625116371184	4.93879850490993	4.84426587806192	4.96181986528710	4.89545360916121	4.92795257380822	5.16052177193827	4.94616825150827	5.03181662713055	5.11186229998571	5.05224929841853	4.87828436833616	5.12381765908632	4.70070395383438	5.03916779745974	4.87741358624854	4.91338734403245	4.89840630268644	4.95783179666716	4.94152641311191	4.98657930949629	4.93283342344194	4.99258421654409	4.95004113960451	5.09031088248195	4.89256474345285	4.98293570830766	4.93098552438287	4.97197566750131	4.75766378096947	4.88735326292725	4.88758188501663	4.87739858913627	4.99826242545002	4.97539146583142	4.86854936370320	4.91643563878942	4.84311140648035	4.84148769275367	4.94023182050008	4.92585864469269	4.86418965221235	4.89395967425023	4.86384829687887	4.88233904359264
1048_at	10.93398379746061	9.58357637166126	9.72048905430679	10.16013580032874	10.56759584770160	9.86066252047236	10.29455693292483	10.99359752783313	9.91830061941261	9.77306747992269	10.58013722819059	9.43458904105718	10.03928085808865	9.63065343574118	9.89472876118642	11.05358711920845	9.67600021295382	9.59342084619843	10.06960202012247	9.80244244871670	9.78945619640772	9.73644574038324	10.01193145992279	9.59389035473443	9.59122210864016	9.64850526635585	9.60687481377016	10.30596288362143	10.17962278488600	9.44780190376511	11.14212049866819	9.78244042805452	9.75061156263304	10.52600716585261	10.99826196149468	9.75671066177141	10.74020628150981	9.93225399149990	10.05571108848268	10.41212298026351	9.55298113127870	10.99642813389098	9.54098106457965	9.94699910251845	9.84165759759408	9.89179175387208	9.74919331405124	9.78125869942962	9.58625129955175
10480_at	6.22697108554591	5.76822028690802	5.83883192884607	5.82615198496623	5.81500425182372	5.69601940462053	5.78119583843093	5.63809075250858	5.79262928198500	5.87260373376262	5.77420340901745	6.06666078220371	5.84771073870785	5.68984817666225	5.64662430689611	5.82600010373540	5.85019784925754	5.60240305251574	5.86407798967132	5.52174326384777	5.68157769760725	5.81130973343069	5.55642209867076	5.85909157654384	5.92871075785253	5.85350237371259	5.60710065402572	5.84942027430891	5.72301778130241	5.90444413277138	5.71468938360508	5.79679674315699	5.70046658718514	5.62111264650770	5.61579781956155	5.63730305334156	5.74779113662078	5.72643324627745	5.90588795154951	5.76292461532129	5.57177134274929	5.83713719245779	5.74536738651087	5.73973408157007	5.60147084678412	5.69073769849843	5.76728311989188	5.72268932993361	5.58096368320847
10481_at	7.21949616408980	7.21833024945387	7.22147995289116	7.17941784442091	7.22492951188773	7.24701342876897	7.22226143897431	7.25496948167797	7.16152073974232	7.24560635443352	7.21188347610539	7.20150606080615	7.17689024814235	7.23842674020767	7.25323718993674	7.21382204488391	7.12369969890703	7.22039483767608	7.22182933938742	7.20299689545114	7.09254975362041	7.24569965008541	7.15303020359230	7.18671529239582	7.27555833372368	7.21726436714096	7.15862139254906	7.21311179221263	7.16760146165947	7.20778099542678	7.21237121370569	7.18387762459082	7.15622445083718	7.47627451104427	7.26363774272982	7.24154486348162	7.24898367228221	7.26271681557893	7.23845318935990	7.27200405794168	7.27411483444133	7.39485562338339	7.23040309996079	7.25813787044207	7.25622722434474	7.21608552602666	7.21887599662851	7.21488827797974	7.18081237886611
10482_at	8.33826309994063	8.35421715068888	8.42289252825051	8.35371675199396	8.40117180657305	8.48279980134644	8.27415385373224	8.31945884350605	8.34759631082848	8.23588160005584	8.47689781361109	8.36251978362466	8.21376398654807	8.41135256714292	8.25967659413936	8.38493769130099	8.51205781413994	8.28440556906190	8.43826577619132	8.21365726706337	8.17923633027978	8.33357294859708	8.30618542202402	8.18931549114157	8.33197797203214	8.24121693729527	8.05350577941710	8.29839817917226	8.37875204650466	8.22440524096011	8.20755189370831	8.47673350760519	8.31556808836876	8.15415281954449	8.13883438217636	8.18329998833317	8.22694148491430	8.14946752238188	8.31841708012669	8.29318836794118	8.15569884812335	8.16288842991166	8.18183236088319	8.28391481806009	8.15386913192068	8.17877955729063	8.22592932420346	8.27105231352572	8.22693315403871
10483_at	3.26059501458190	3.24979673734698	3.32206882911312	3.34278287351200	3.29918334025534	3.24077533650751	3.26165048227787	3.22450200192749	3.19910575369238	3.24022582035526	3.28722749806224	3.27114988665180	3.24856148362608	3.26340355366712	3.32723348325880	3.28097511923867	3.38636008486556	3.32339230691595	3.33739451624451	3.28422522733705	3.15514204179789	3.35701006859611	3.26791210646840	3.36050847295935	3.22960570426785	3.28360110052749	3.27703315015272	3.35060369900378	3.33865977983839	3.23649052944502	3.29045537448919	3.33641201510924	3.38304344239085	3.31512052633591	3.21665451939529	3.28944992101504	3.26906106462225	3.24464663876841	3.27057323134629	3.28541034520296	3.25577412743956	3.23571204806853	3.29325822668960	3.33170747197577	3.16643291018174	3.20954326332056	3.25342148556274	3.26165227956848	3.35942161194481
10484_at	5.91995708058643	5.99152617896402	6.02150334362556	6.61839881531570	6.29005038838612	6.00948635389727	6.01343672066373	6.09230405897351	6.08867057609311	6.22985670923067	5.90541755944373	6.28527218909406	6.17958402679625	6.02360625334105	6.14295874543386	5.94697811968060	6.28991058745239	5.76330534548800	7.01052050957561	5.95707019746705	5.80559004373547	5.80667949213117	6.01009503192880	5.78311457073078	6.09870242474569	5.88335793960412	5.88866597240700	5.98366518909070	6.41289981397007	6.25937175094091	6.31667125887086	5.81894693597811	6.24341966920417	5.94163986832865	5.71724523473623	5.88385229086472	5.89268908601092	5.99601623010881	6.21464618765420	5.84693306150156	5.80321024020913	5.93642485555078	5.71758589459342	6.09171073591352	5.79648103049966	6.44285246330735	5.77968194091564	5.82412753428532	6.10445291055145
10485_at	6.99128456118392	6.98735821678825	7.01326502101198	7.12545955619016	7.06288201054206	6.92565134946713	7.00075376257629	6.97737105817028	6.93599258667791	6.98372217627064	6.94938907941387	7.04370318128814	6.99160741516875	7.00273947796149	7.02576136973377	7.01629378225275	6.96138054373240	6.93996586204768	7.01834818979088	6.97406130528880	7.03246017368659	6.97235423094085	6.94820320133543	6.95270638275948	7.27141554727575	6.96290878133922	6.99106921051360	6.94847718917608	6.95945120272901	6.96715672577036	6.95310503750000	6.99715040991291	7.00694150551503	6.92533318561910	7.03049898281199	6.99725338763162	7.12716026118205	7.01273946058431	7.02613677655835	6.99668635226415	7.03971872522701	7.00834729233633	7.01199775276197	7.04690139884711	6.99475461720034	6.99393493262538	6.95291684201856	6.99900927394756	6.98113646164710
10486_at	4.91674918598635	4.89478267114120	5.02125882200614	4.86921983047010	4.96152377048245	4.90556048410872	4.94077426727606	5.01294258030563	4.86950030847264	4.95486021000478	5.03916078736309	4.99345337092755	4.86593659645326	4.95348602033825	4.99587777736967	4.87801749415526	4.95441520286171	5.40832664140542	4.99758392921078	4.95399781127311	4.83160396098439	5.02276189509331	4.91036404570231	5.01647507880813	5.03054486895121	5.09105532500537	4.92413373145733	4.96073566922392	4.91895785759555	5.35471661138156	4.92625241920584	4.99918899396426	4.99126974574238	4.93159173077501	4.91374968683056	4.96847179734589	4.98132099309630	4.94299670109184	5.02208272989939	4.96805307018715	4.97018870111447	4.97468608356168	5.02976273070626	5.01560038779242	4.93176737268689	4.97468863420731	4.95119964866146	4.90431586652394	4.93854777927064
10487_at	8.87287194727564	8.86637322689530	8.92335387502300	8.76847132440206	8.90373943968236	8.83864921096499	8.79215854028279	8.96468588521525	8.80964959198577	8.75779152995095	8.72706690714331	8.67582097554885	8.89309436142104	8.87384440600839	8.61286607943804	8.68599517274930	8.85638252457475	8.61900081880920	9.03897776550338	8.76430815694424	8.70386685218814	8.83685924157965	8.79492527805585	8.67844248531078	8.79507034583387	8.57333112015125	8.76991729655990	8.92916290118127	8.75426284419550	8.55957865931116	8.75956645593737	8.72610726066489	8.80632715917530	8.64653776827791	8.65423204716704	8.64691021822835	8.72223983558725	8.70782582175371	8.95810671420885	8.72480798029347	8.65854734148723	8.84510174182878	8.48876083111186	8.86365004796959	8.52817677970773	8.69125358666897	8.65741666950074	8.66445796579212	8.66609951554584
10488_at	6.18758269755712	6.15290628229374	6.27030708491743	6.29689351551516	6.28338928692217	6.16927465511656	6.17359001913650	6.19777667441919	6.22169030507154	6.26821585844985	6.20604145363691	6.14855470219129	6.22479355414395	6.25039370228017	6.18373226161872	6.18451235479370	6.20484393378207	6.26199252213965	6.17359247331563	6.15297265852419	5.98769226105471	6.27659858413783	6.16735052131389	6.29193741245749	6.23285295631904	6.37340177029156	6.13430357954532	6.18882123689969	6.18867395461588	6.52771913646882	6.25935362372490	6.21938529236982	6.15191942060018	6.14623606271188	6.13453643365551	6.18441305228930	6.20098429988572	6.11805054869161	6.28560073893139	6.23353530113030	6.13178336161241	6.19608303695783	6.24654762820273	6.22613132154441	6.17903573792164	6.20610865375508	6.17269424902336	6.19685481253759	6.15468747349398
10489_at	7.87357112671534	7.80901980098897	8.01606353567696	7.85167017038880	7.96337949404830	7.96350038982841	7.87973239856157	7.85351694823683	7.88233142146023	7.92576447863673	7.91038978917082	7.82434566259780	7.88833185227314	7.90074378778239	7.85063905464587	7.84219550314381	7.82192849413535	7.84682928453963	7.84961027160861	7.89003963261313	7.74414431928893	8.01013569818568	7.81285553329309	7.98925390722375	7.87457066969124	7.85756851485806	7.91213838761111	8.07022812476537	7.86060092989254	8.07555621124573	7.79366347091479	7.95555051016876	7.96648195993167	7.80313309137739	7.92126357588013	7.94748126000989	7.80714480664448	7.81521909788546	7.95290884843228	7.87880206416938	7.82719484624186	7.89054108625772	7.88060689934001	7.92400767611828	7.84778556501812	7.88341791302125	7.89434777070474	7.83455598667231	7.87936221554726
10490_at	6.01304236596850	6.46436815451160	6.24034247883036	6.02933156044396	6.42283482646837	6.16515085711413	6.09226658464213	5.97844046661264	6.17640421627917	6.10991154025509	6.19033304686964	6.06934424822287	6.17019684961325	6.06478469907837	6.05597484819573	6.20410095603899	6.01625419931661	6.11988732376249	6.27759707139541	6.12070433553872	6.00506095697336	6.16048718409628	5.99103948544782	6.28807284396680	6.14729409346862	6.29902608212859	5.97485016413192	6.09193509179583	6.26600120961428	6.12601424733264	6.14928620493704	6.15387283434201	6.29193638454148	5.98418791107684	6.01967886293957	6.14427464226605	6.00391170572469	5.96518221855438	6.31582233647089	5.95016925940687	5.97682835268658	6.07467880608801	6.02853280932079	6.21505112646593	5.84443805624135	6.11392071159250	5.94938060767171	6.11623673560102	6.04555175025574
10491_at	5.15823387113779	5.11152266957529	5.13149426020308	5.01708346114527	5.11060064041543	5.14401951386753	5.05305555566501	5.12391560836349	5.15739751923326	5.04168784887025	5.08350764075973	5.09253256861296	5.05020316398766	5.13660534895343	5.17007508209750	5.06720702699306	5.03115301813004	5.25054040079429	5.24630461260761	5.13998611228070	4.98507012305175	5.09232675286510	5.07372227676613	5.14606081149664	5.05745783844166	5.13254805766119	5.06502327742808	5.16364276231504	5.10775998286844	5.42185121303318	5.14042099016330	5.25320958310853	5.09821214823466	5.04915306906049	5.01745604597315	5.15794156448201	5.12113254446729	5.08497082990670	5.16854843624112	5.18976837549022	5.22115931417514	5.18414917733758	5.21262510923194	5.14812666236039	5.14177532020391	5.11557734879942	5.06399059347937	5.17595585287184	5.16331609370447
10492_at	6.23746986352835	6.59955031823027	6.68201510670651	6.44499517119654	6.57936931550673	6.45207973847933	6.43184349042512	6.36579749055106	6.42378768366383	6.64126223412061	6.49388764574638	6.50436680421200	6.56629778737902	6.35301714469101	6.41426457214102	6.39354136460139	6.63339142924437	6.46052120520259	6.73526086179036	6.23587263611223	6.22602639934666	6.39597490907905	6.17640972707318	6.36503551317641	6.31688855693585	6.57293630301939	6.25863292629454	6.69557457075815	6.59662181014767	6.19388887565180	6.53606760742426	6.21521026952248	6.53481473143867	6.29928072907431	6.39875443355822	6.30561627463040	6.31699360789699	6.34963417954146	6.72117269969066	6.32674406079886	6.36889608699436	6.26873768972483	6.46671321162296	6.52626009163833	6.10452138944488	6.28908409490639	6.34766007156022	6.28317293640116	6.39599009390713
10493_at	7.67214468711648	7.85071869338800	7.80594829262751	7.71343156787809	7.96709621083227	7.68003358302404	7.65156458236520	7.78749529726215	7.89171372265354	7.63558368501481	7.95789233554934	7.68273769679829	7.79074717486401	7.87527824598012	7.79789130961927	7.62223033158820	7.81963117482010	7.77925993171614	7.91253148986212	8.07310815601710	7.59654135244048	7.59166265419451	7.84012243537828	7.88756123585269	7.90690879166283	7.65025983940154	7.73528375934444	7.73445509711872	7.70919743069162	7.61942211775016	8.03633685599572	7.67177830650256	7.76668237306793	7.56100288658259	7.52181024116428	7.63161237899850	7.60019968294664	7.81607341661012	7.85171416002762	7.48948341638790	7.58831769225556	7.87724146065512	7.63963155977021	7.74889829216420	7.62266363814492	7.76626978955587	7.73975228382845	7.55430444606860	7.63728403010329
10494_at	8.11048353375076	8.09179635094375	8.17445427160349	8.10630591078490	8.20819787480363	8.13361202122504	7.99914737982350	8.07846410211007	8.04253064265838	8.17501423255049	8.23355484827301	8.04904182124469	8.03625582622377	8.23898407072565	8.05797376886280	8.15596059373286	8.19820345970285	8.03781347598353	8.17690980019898	8.03280297452064	7.93163515508507	8.11345756371770	8.02255075019221	8.15105160835013	8.07812040720684	8.20457182073984	8.15164469266404	8.18853260018834	8.10594679469179	8.34616146817374	8.14042106145503	8.13778799095862	8.17945044820805	8.00552419616946	8.02597023725309	8.05228663700576	8.04495540607329	8.07147362782846	8.11035549847917	8.05582446768952	8.05673217181654	8.13826499285644	8.08789761286465	8.14677482236288	8.04735151005784	8.09252620838761	8.18837349904693	8.04854830497060	8.04614643462516
10495_at	3.99415689601729	4.13896650696873	4.10210945236863	4.00828051763728	3.99934313804061	4.03056904705949	4.04144053872527	4.09160892870725	3.98186389567842	4.06671773318879	4.01987316098425	4.07136325095205	4.03979040524846	4.09529795001538	4.04886533406145	3.98846354712466	4.01267185300775	3.95483018318680	4.10294405285855	3.99114258177083	3.93322995214286	4.03049063906332	4.01181807231046	4.19580091703144	4.09971327162811	4.02225701127338	3.99768248778394	3.99214551653568	4.06861590724815	3.96230370762093	4.01984219741507	4.05596999263402	4.00891606908849	3.92849932602944	3.94240407918950	3.94796455990027	4.13303053984169	4.04139640913167	4.00565153766280	4.06991548881291	4.02054696916020	4.01219036832379	4.06096065806186	4.02914820330455	3.91317513186642	4.01058279624568	4.01667788468505	4.01229181777836	4.04297764527087
10497_at	7.71415248915217	7.59420995579918	7.77537885831919	8.14489967760046	7.69329614259517	7.51094582818761	7.57503212725599	7.61831914051445	7.59324326563399	7.77051136620172	7.95544623293157	7.52942100351384	7.81568919921014	7.70697709682531	7.84823744139178	8.35711639504210	7.65080166205854	7.62641951684671	7.68203092466218	7.64746849945797	7.50180719232835	8.28825624404674	7.69846446603127	7.81316241913324	7.51519221773773	8.68804454343254	7.57468038314026	8.18033985269958	7.99731846892974	7.40611480902700	7.73410710611375	8.28779411033996	7.81245177257553	7.71901938628275	7.79024396318665	7.86211061759432	7.68349868915423	7.60354764988617	7.80518934762933	8.09532917193213	7.79717287505370	7.64294653011658	7.87044576969335	7.80112894669067	7.64065058761073	7.67810366166941	7.65386823499446	7.71281558000962	7.50096050146850
10498_at	8.59920987587012	8.57279616630697	8.64420472924443	8.69359260131042	8.65056078950307	8.69768579932707	8.54923497728180	8.67662960791034	8.59606822767283	8.57489529858045	8.54264571292868	8.59349772772877	8.57304743927833	8.71481740065486	8.63103992014113	8.63126057130326	8.56095871240465	8.74032033973648	8.65524490368801	8.62005420130554	8.44515195941612	8.55169704264448	8.60438224934419	8.55339898756039	8.53781550302790	8.59459491821628	8.57955352112128	8.55494214424127	8.68405263662556	8.72496198796186	8.53996868583529	8.52403508458883	8.60047427850142	8.64478243454156	8.62111043671401	8.56642066166854	8.55787001664210	8.57774463505764	8.66666198162384	8.62604311196895	8.78079123857955	8.73088174299964	8.56403164225855	8.61231576213834	8.63249198885716	8.56676920138159	8.65341472903213	8.58578665791093	8.57546506208363
10499_at	3.70521927082735	3.74030669725184	3.74180624642637	3.63990976261295	3.74342857242655	3.73732623548710	3.66591781621279	3.69833522871455	3.66339515223858	3.65672402073431	4.26575423891295	3.68806380607315	3.73781076299180	3.72776968468589	3.68306323948080	3.80321281717127	3.76449532174089	3.63495937173336	3.68337047551854	3.70699648998171	3.54747874066813	3.78556854857611	3.67796747881395	3.76605497489425	3.75958495115851	3.71070136087234	3.80277967013253	3.93813820100971	3.63725329490703	3.71429490115757	3.68103075933580	3.91944572481811	3.69191622840268	3.70335143432885	3.72284157433456	3.73352443750974	3.78099371859830	3.77346790844654	3.77408498829160	3.74641931982540	3.70067428384240	3.70847762481979	3.81394009014214	3.75067117919398	3.76883511935717	3.74790884865028	3.62155926826621	3.73200255438186	3.68607192570874
1050_at	9.46018213306739	9.32855027491214	9.39660504650220	9.26906410818501	9.32268340948696	9.44708310498924	9.25003087871508	9.33189255573851	9.30308507767296	9.35894641451592	9.67087615053858	9.25103457123135	9.24167156877945	9.30378245442461	9.28339510812297	9.27243261650082	9.27054492369064	9.26817694143914	9.33445056420557	9.41382679983523	9.19207073017093	9.28771111218047	9.32205581236830	9.34309598486784	9.30600682918668	9.26324418651109	9.27019221669095	9.42372122050503	9.30895933742182	9.19120945922608	9.40395066770094	9.59464433534181	9.30070878169759	9.41549898310519	9.32510681359606	9.37365428752656	9.27366625957425	9.28857764677815	9.34576608752841	9.42917242847408	10.23141740251816	9.40025011276589	9.21924942510111	9.32392746566940	9.26983262961676	9.29001345506421	9.32295076717173	9.41223861004811	9.27676091280765
10500_at	4.51658095105434	4.51044527209111	4.55989239106358	4.58587997757025	4.62390357969039	4.53606879990747	4.51553700264508	4.53959065566969	4.52133199705888	4.55394204874498	4.51092111937857	4.48837177253472	4.48864406674525	4.51812113772386	4.52937025773320	4.48268463971004	4.43922920190822	4.54169704536060	4.51446359752774	4.69037655239356	4.35403088709965	4.54018217661340	4.47178388560859	4.57778327276411	4.53311145453420	4.47609489999829	4.46569209302493	4.49088282055171	4.60482095748312	4.59691991390344	4.44769950729256	4.52687064746454	4.48298152913938	4.43249457528380	4.52038109001666	4.49123934683362	4.44683159683146	4.48130811910671	4.51986204639494	4.47040692150309	4.47581566235162	4.52356888820437	4.47638615758206	4.51739139158628	4.47738721412885	4.54757039672146	4.46911991125262	4.47057250962438	4.47754624839214
10505_at	7.05238039722274	6.95669832876823	7.03585679295728	6.92783748809103	6.99355077453237	6.93746318797019	6.98071099381380	7.02938668433009	7.04319485439617	6.99935600341851	6.97830030781074	7.01124138069587	7.04043054988877	7.02766845381689	7.02625751265479	7.03506362607623	7.01947239871110	7.00356083647433	7.06805971279202	7.06216770936998	6.86892930634684	7.04039271055837	6.97981523366016	7.01359815627599	6.95556358787548	7.00796143366149	7.03131037320755	6.98928652979589	6.97767374625978	7.06568966966346	7.02427714976704	7.05987004284285	7.01345050702982	7.01668503509395	6.99974366829861	7.18394011548557	7.01212950315052	7.04687120775061	7.04465282858590	7.03896942160712	7.13381694232364	7.02894700028155	7.03373470683285	7.03616128709862	7.03776572435893	7.05428016120621	7.01341386728824	7.02084771164512	7.14916225247036
1051_at	9.03492765858548	9.14518544279778	9.71117137932957	9.28642681973723	9.49027452021447	8.90696381482941	9.43897329135259	8.97715943190464	9.34959628440342	9.31777867097814	9.28536848993020	8.99507444121349	9.12351422527414	9.11496373241300	9.29618539396486	9.07702152364330	9.39045615846478	8.78260520917422	9.32052584545725	9.35859218759065	9.19046298368379	9.13240755710991	8.92533017616336	8.91053730787275	9.24750628071396	8.92038695429924	9.40272000900642	9.14833085770838	8.99778885038999	9.82324794707340	9.15683116609664	9.00524882132127	9.37552313023726	9.09730647501199	8.81668687336450	9.01374611074585	8.96833448567057	9.03342425699457	9.33992009050090	9.06271381783305	8.73507012233778	8.99752946089274	9.03313638367153	9.18225130163903	8.97078447938897	9.43470366457760	8.85211980537432	8.95871346934447	9.11770317377789
10512_at	5.40112019858914	4.86687301130581	5.15479890943741	4.76357560009723	5.08787184766145	4.93709326346270	5.02828386930794	5.09803755250809	5.01199538128244	5.09049264049376	4.73590020553366	5.22991845352157	5.05625334156886	4.95063802510595	4.81926678147646	4.82674555961488	5.10231834000551	5.78041918060210	5.13330868408292	4.88323447809162	5.08198288132352	4.68626338174945	4.88328204483611	4.87529006906630	5.22552999074101	4.75346842137156	5.17429111246147	4.75786714274224	4.72985323218884	5.28623992828862	5.01357520249601	4.81780199265755	4.91295530893097	4.88049686976884	4.73972177393386	4.90001145862958	4.77039215685458	5.24524526335885	5.63923314529806	4.71648906590560	4.95881955158510	5.02489822251590	4.74913165961390	5.00161697286826	4.91973484893562	4.84361045803778	4.88007581522447	4.90841511180757	5.25166221928808
10513_at	3.81602102936470	3.78327948002989	3.81739000872822	3.77254550823635	3.80489158526907	3.75127517849105	3.77764736268454	3.81748106468020	3.84635063443374	3.69418656816491	3.91341486806712	4.00835265987851	3.80763268642123	3.75152190519849	3.79047843358679	3.77568061043739	3.96750726903848	3.77259733462775	3.88531009593288	3.76384457828958	3.73785952795101	3.99460762610512	3.86584304985326	3.73452080875854	3.80808291191366	3.77990172499264	3.79863160173856	3.84370276285995	3.92726205290757	3.68332969839086	3.96205206616902	3.95193022406538	3.81931039667277	3.66156237191270	3.79727394069792	3.82359597981809	3.76063449667730	3.84312295497312	3.83158351073240	3.78986305485204	3.71852746769843	3.66490536655402	3.88472421159196	3.85328472860186	3.78819298503006	3.74938928652686	3.75904433138843	3.78383749101737	3.70903315322218
10516_at	4.76802105719547	4.71342874215911	4.84910902987401	4.73896045585429	4.61685873143771	4.79377550805502	4.65248094821031	4.63012588228689	4.67802410377207	4.56520108174690	4.86547726786345	4.79553337602063	4.69031885558875	4.60859099887246	4.67262726771768	5.00036205920549	4.52971046014251	4.57454305098381	4.57784721559971	4.63435797962708	4.49661369452238	4.62239515956087	4.60984738186978	4.62416421844030	4.66933349067620	4.69947594182152	4.68536486291054	4.88779648013392	4.94634438598814	5.90840881122344	4.64381747297627	4.81510852218628	4.87969706587469	4.48109893845703	4.57861698892788	4.73222742315630	4.63704256423800	4.70763575216062	4.56936144581681	4.72531477660376	4.68119897105850	4.82613589452309	4.78280414496010	4.74419966700725	4.73164786534351	4.63192101690451	4.62233481429033	4.60140775035621	4.59000648699447
10518_at	7.48761461495839	7.57730206094835	7.66728178460733	7.52801969264898	7.59594670497826	7.54763161155470	7.57454972146419	7.52877578806666	7.58920532010877	7.53794875468170	7.45559021900218	7.63303658873840	7.47270216437384	7.49924793221939	7.57475691166119	7.49350136549472	7.51417783760903	7.47899683061739	7.59911638851326	7.50773563769422	7.41981108989700	7.53000436054265	7.53958302714641	7.54296397133561	7.86176401853220	7.50069168337769	7.50962951728431	7.77287707541759	7.59188863627954	7.49676938020733	7.43707681295409	7.59217133431121	7.47817643068591	7.53246677047974	7.53108237942076	7.47426731100068	7.53952000091409	7.55864193854742	7.56777085223203	7.59197877880391	7.57615059447656	7.56043098297130	7.50079120569360	7.59826958009557	7.59592393775182	7.59253275625331	7.52339919510894	7.52609935652556	7.63042702404668
10519_at	8.67894473902583	8.89019655981344	8.99614126628672	8.74529054100834	9.25584668903829	8.76056259342515	9.10210920662327	8.91383173211059	8.72166510102335	8.80227586704811	8.73121330939096	8.59882107506888	8.84385867275706	8.75835743992299	9.02082734180694	8.72136597813122	8.81313258159902	9.04439248798726	9.16531984604008	8.74084782973583	8.78778347339305	8.85040310024419	8.62465782469210	8.68624587475058	8.86581766434172	8.83311791427802	8.81891828127525	9.00096007184012	8.65206420186328	8.45739340175546	8.99375807178444	8.83468770837333	8.81235315901371	8.62397090126742	8.65115856437353	8.81109568834114	8.85015312813671	8.99080311442365	9.00236642608057	8.99966628140316	8.81544315844679	8.75608376395527	8.90245143071773	8.81856277904259	8.71452152619819	8.83626088171111	8.53063105565475	8.73990577703498	8.99483285908755
1052_at	8.19863916155572	8.72706528886067	8.64281928074572	8.57958425932910	8.44986221680775	8.16679512605007	8.61040760884195	8.16414483065669	8.36781246613188	8.54273903220450	8.91192401883221	8.00589114036640	8.29085305827583	8.91307237091242	8.78271205293571	8.75644037352570	8.63883172793626	8.20212212703157	8.39646208837646	8.63364359165121	8.43402710218760	8.65378823859716	8.35434524907924	9.00696668047504	8.44484367970621	8.76749435995269	9.00836678403022	8.65200496181789	8.72894733657414	7.93021860011648	8.47496407427578	9.05150583899511	8.47368827886457	8.31044016366184	8.34344659071569	8.97654943830838	8.39038689881769	8.61179264639912	8.59333065951418	8.72967423744170	8.10585150624075	8.03481451149584	8.61832653225640	8.51417124844430	8.43419936733612	8.40870127660706	8.25916615206870	8.62717196253288	8.33550228657827
10520_at	5.02244784810583	4.94551599330515	5.03256829856803	5.08705529122086	5.03816341526917	5.01209925273486	5.00437315545450	5.03981963544287	5.02599329439772	5.01745958076825	5.06588964283035	4.89040708962513	5.01758213110763	5.04465655510810	5.06377302639541	4.89745541997641	5.01216817913145	4.98248684102636	4.92669695776987	4.93851733393224	4.84062151360730	4.99670512490799	5.04681514095631	5.00279796884584	4.88993962440413	5.02594839992541	5.01059004144212	5.07472192067074	4.96521205669672	5.13837515447773	5.03065074606734	5.02649929376234	4.94017050584197	4.94836809200302	5.02119349280481	4.98081784339174	5.03433645323893	4.94022822082194	4.97924043415285	5.11206540745137	4.88709492019712	4.86768255061850	4.83630455753344	5.02215483069184	4.92502150722054	4.96072762252299	5.02082826573179	4.93515097030576	5.02743276747545
10521_at	8.49934284814864	8.23217066296522	8.35991176981735	8.29899917505890	8.34514901727956	8.36805617517477	8.32023164573406	8.38917178827732	8.35032344948415	8.55660136143186	8.71079117585530	8.42285832491529	8.24353974301719	8.34446967682329	8.20295893555214	8.32340924667768	8.27645010880583	8.59022804304971	8.31684384781279	8.35290238083495	8.14737992137174	8.18040573092931	8.44659331709379	8.20974070457190	8.46943247288605	8.26588697474687	8.54407028626155	8.44622139491302	8.26415726692443	8.39746139152242	8.23623889738664	8.22022730396375	8.25259852277508	8.14355076569601	8.11285422311847	8.40772115996000	8.21839324403433	8.18820083619795	8.32759837313803	8.45668481808839	8.16681596815212	8.20009785009332	8.13821424384879	8.26683158941318	8.04322248207750	8.29946606203764	8.30330512978524	8.23450534699365	8.12688412015011
10522_at	6.16604138386793	6.06746985544200	6.14136573776921	6.04626357863795	6.08861584392580	6.06482851591858	6.08514923410223	6.22286655136744	6.08315057205560	6.05728426593520	6.09178041929365	5.99308911564605	6.09080994320134	6.14645126237784	5.87071879159253	5.97816553467089	6.26768527158537	6.08783865117948	6.11438433804975	6.04025403599103	6.02523383051950	6.13495602623694	6.12930585684450	5.94218911399864	6.01722688347628	6.29235607915171	5.95870566142058	6.06320054442142	5.90745293718890	6.00003109050090	5.97765801858264	6.35164262425780	6.15314555773105	5.95495906967415	6.24621989966098	6.07976206633287	6.02399791532324	6.21402349196679	6.25858015046924	6.25429669994436	5.87475912392689	6.08490133390394	6.03668736485765	6.14873499739775	5.95282953022080	6.03060606695379	6.05045283520848	6.07552941845564	6.04190601721728
10523_at	7.53507351268494	7.47271893863780	7.44358446771421	7.54273963754748	7.53963983105459	7.53482529712738	7.37706661106238	7.45689675957138	7.69979992197347	7.43754565199987	7.50935468173878	7.49821463291008	7.47464649992871	7.52158121138119	7.43919998470353	7.46947463023901	7.56441749802181	7.42198430125438	7.52016199710727	7.43513306834325	7.25507182243477	7.34335846294284	7.47438613378246	7.44273631288407	7.44523652759683	7.42004816416122	7.37516850944397	7.34855056267097	7.62911372084108	7.49188171127691	7.44088333559655	7.57543277506325	7.39275988635399	7.38909727757303	7.44633649049128	7.42238165026835	7.40567685862634	7.42953659015861	7.47944130312744	7.45902834507725	7.39694395669405	7.45481252848545	7.34454527840759	7.52150427506148	7.42961496690636	7.48015743287939	7.48304153297770	7.43812420204061	7.38456610995497
10524_at	6.45031896697400	6.70395409264571	6.57834477820944	6.49176687823713	6.57224699012332	6.53719832936806	6.42672497997352	6.48171864720030	6.44967889841486	6.54421233994960	6.38325228372033	6.34635874009037	6.38476127043073	6.40581697151206	6.54550426833632	6.40752913829792	6.50646593559387	6.46601826939762	6.56902270748636	6.37924962793771	6.34862473658992	6.54128460665465	6.37731144817923	6.41696419839532	6.55541773518121	6.58755994059796	6.46275746356269	6.52743220025008	6.42367973503381	6.55803240375207	6.36683530922503	6.69876560762537	6.48861819443233	6.38228671827190	6.46202579592813	6.40760409228282	6.45231432224525	6.46607614855486	6.41693954750468	6.51592700978990	6.40262940970771	6.41816652493875	6.55692632771888	6.50085943440688	6.52496220174657	6.57291492036654	6.40926342356656	6.37643880111520	6.41467810152291
10525_at	9.73455075943213	10.03695100766859	9.85505887409494	9.99990469360770	9.85990304129383	9.78986248301956	9.84970233738647	9.69814563165964	9.87344995282237	9.88416118131405	9.74265422300809	9.62156002118173	9.69551496105999	9.77066850540968	9.66902180744899	9.77632362289047	10.01296269953123	9.59821668155030	9.86570617012512	9.67014327212287	9.53748853101184	9.97247411853649	9.75843948955532	9.81061481598006	9.95383992443021	9.88575170835454	9.74605471945046	9.92983112318322	9.86277134993640	9.81720905205439	9.82810916637005	9.81108931050878	9.96604700715498	9.66536581078435	9.66383573768186	9.79158364119296	9.81811841694552	9.67898404334509	9.75704489662690	9.64926047037675	9.67085033229485	9.65843325511117	10.00219578690092	9.78563741189131	9.69278839007623	9.67310166721713	9.80454007821887	9.74813244653630	9.98349689331562
10526_at	4.29059480948934	4.49173908406337	4.41401508714975	4.42546949090195	4.50080778952813	4.38832887843245	4.33031472398244	4.29815954942663	4.36240436360716	4.40200947115114	4.30835524634117	4.25194030148922	4.28150455370851	4.32082012677020	4.26646788278599	4.28352572499919	4.34358713749792	4.24608402906457	4.31069390600145	4.31007948190812	4.12583388103294	4.40241795294923	4.26804013202393	4.21792720891495	4.41277955618972	4.30972957068379	4.25900854617574	4.35925899973283	4.29596967223303	4.41709128426734	4.25367389079617	4.31735465727537	4.23375794691198	4.32271389267207	4.35579097204436	4.36094153915771	4.29523370666817	4.33857172548741	4.27417582265611	4.40928576288509	4.26520001635424	4.27025619307399	4.41528546790913	4.35522090524134	4.22573316303028	4.33155426582333	4.29405648998411	4.22298968450684	4.27453368832708
10528_at	6.32014716237358	6.25078135234444	6.39726800393311	6.39106895768150	6.35902844147289	6.33251912272933	6.07805318202906	6.30756109131056	6.24241059372509	6.31553530339818	6.37321957956369	6.47706814565261	6.44361130642570	6.70461244782508	6.29525982437701	6.21351082057873	6.35051925489802	6.25163497694775	6.64225317008618	6.35797853476934	6.00948593754773	6.27925931118368	6.18261660234241	6.24961532566640	6.25959830148243	6.38018671427011	6.39746719930864	6.49060589372473	6.50281373281251	6.26309772525595	6.16682572455991	6.32567874061821	6.29416871094692	6.75654950676302	6.25087510303386	6.30690680896987	6.27220825602748	6.24314054386852	6.33942008366517	6.28703717788334	6.35126830219062	6.73051012003298	6.46601999535869	6.31483716941455	6.13567604780069	6.46237205241535	6.73511624251147	6.28229444429896	6.69876820103272
10529_at	5.58771374188325	5.71895315892080	5.69125762444351	5.71593187485838	5.74571924185908	5.88609193600026	5.62541150164557	5.62011240336343	5.71217974643365	5.63695379643690	5.69479916466705	5.54945757301650	5.65484917039806	5.67975533640034	5.71185990225477	5.71497293192290	5.64327488925505	5.77049918462028	5.71772410241435	5.79936859923130	5.63457332204371	5.72237535343854	5.62249714385075	5.86548226581618	5.76722247636097	5.73779624632688	5.68065910745907	5.71327455001578	5.74408339299540	5.66071904813325	5.65342700950676	5.68023807185159	5.69245307106203	5.63778896591275	5.69454736865854	5.62647299058032	5.75288548917793	5.65909839238878	5.71947138477012	5.74330312936235	5.70580282792218	5.67235965350843	5.66134577759838	5.78476303213018	5.78147783225947	5.70812347774967	5.71045501458412	5.68988636510179	5.70766446539605
1053_at	6.06390631804057	6.15648466807554	6.18130622391670	6.11014763327059	6.10887875452983	6.23634220601604	6.13428786324082	6.20662292503088	6.17412232831368	6.14127864165022	6.12414820518938	5.96106605129000	6.15110524234949	6.21418801718314	6.23497830811409	6.14577929504203	6.14524430439283	6.28575555251130	6.22385272300927	6.24061331734440	6.12275184126842	6.19638973039631	6.18319387129476	6.14518463309020	6.14837014038995	6.23409100180607	6.10984227659839	6.14339900873003	6.43207293328830	6.21546227947073	6.12258997398100	6.14521066284552	6.08627276660987	6.24999316956819	6.20711902634403	6.09444520158496	6.16676632997418	6.17354963042650	6.17580896785901	6.19091148459236	6.35276012769050	6.25442558655108	6.18829261625083	6.24858538278128	6.23333361294641	6.17305618594552	6.16931613981108	6.10507406122293	6.12774323879587
10531_at	6.85946298129163	6.93467309554665	7.19110457795003	7.31583253381372	7.12767558979555	7.01884050006869	6.95586683120928	6.86975016952517	6.95308094596293	7.00910660339634	7.14915322290504	6.96552367034515	6.94291892882288	7.04349059504157	6.95732834960478	7.24673952413159	7.05752525616546	7.09661162761425	7.10475605509131	6.69781248395354	7.01122250348057	7.70985739547684	6.84333050563941	6.90824261204193	6.93036806265236	7.62406060895797	6.96283495523784	7.31854356398544	6.91951453510312	7.03927389952167	7.17519919115583	6.88745192091242	7.53606665188283	6.76751972336289	6.86171988673095	6.79794711274588	7.06119950394280	6.95635902810309	6.98275162224226	6.99980550651098	6.68211915431691	6.88850011291204	7.38459441241175	7.07256077062272	6.90121831587762	7.13365824248092	6.82521627995880	6.87197329137901	6.77440355218118
10534_at	7.98377898960739	8.25264087460654	8.12005781541517	8.13616161085025	8.25460396994099	8.11663941040973	8.12068590123971	8.05913040095316	8.05105599042164	8.08958227859460	7.94400652715409	7.97930193279693	8.08522920794413	8.11694481991123	8.20699205463545	8.01819948419096	8.22439308122245	8.07896149045182	8.35807965696003	8.03472978469546	7.92396273222754	8.13551901959910	8.14262104265353	7.96935212006561	8.14430704478764	8.15265701387536	8.09485673846899	8.12040597990174	8.09141276366474	8.18179074794416	8.15356149176576	8.21476115326534	8.13456207062540	7.99699902528419	8.13935131578073	8.21157110791690	8.07955947846805	8.19952477516848	8.27675567918969	8.12220783173856	8.01341618835194	8.11004268804091	8.06629021288693	8.12793120109006	8.09932215286138	8.35039305583873	8.09260541498801	8.05360480370779	8.10145041064520
10535_at	7.88103085343264	8.14078619221142	8.05487171579946	8.00749195829478	8.11723308879170	8.11242089536047	7.92651140003789	7.99346319335182	8.00561483344280	8.00403275189492	7.89799858853811	7.98680207214025	7.93473462115545	8.09925235587262	8.04181672508905	8.01284162812307	7.92942414910486	8.08946138631865	8.04666275942031	8.14987791299119	7.83697881052478	7.93681243483427	8.04414610446225	7.87260995996231	7.95433578497322	7.97628109899757	8.06035911317985	8.00475867076296	8.12189405413253	8.23936176776896	7.98668957879845	7.95764519129495	8.00361268587410	7.92934345994800	8.02814307737417	8.04211283357275	7.98599377625320	7.98802661653184	8.06737248832145	8.05877250240627	8.05763382860861	8.05313028676447	7.96695761376836	8.02471165578121	8.06348729792792	7.98575974070229	8.10309784102796	8.09846093686195	7.99666464510266
10536_at	6.32096423187580	6.38218741268307	6.46052579711021	6.36185029418525	6.42316112751303	6.46697915001624	6.36588764671645	6.54012599806438	6.45317875447663	6.40714136090096	6.33098087840963	6.29546344977608	6.40348996546356	6.36092763130131	6.35621370808153	6.38804618728454	6.30759263568605	6.50259611131699	6.41733474981866	6.43558269755998	6.20466468058778	6.42928013266524	6.42780323935054	6.34566517180676	6.49715409365319	6.40403189017222	6.40133648465090	6.35243880266973	6.34975920111281	6.35859491533596	6.34255437771774	6.40747058916106	6.45241991507914	6.39034940358982	6.35392871779981	6.69394507971438	6.41128513895666	6.40738548040176	6.42578393156028	6.37167957889420	6.43881791991457	6.59565985475344	6.35596241352259	6.44412885244212	6.36965388002337	6.38491910308425	6.50971696562941	6.27978052015467	6.62200035870492
10537_at	8.24915412732915	7.93941474218297	7.92855356965536	7.71695173186670	8.41697871113779	7.94153520555183	7.93202160863369	7.70361815406325	8.13556927700408	8.33280889851808	7.60065844341196	7.85331827285275	8.05307297451353	7.69008932837788	7.72958326722955	7.74343586914436	7.77273198779396	7.66399582638997	8.07388510329445	7.65280709726596	7.99148591652237	7.71829865759161	7.56916300767375	7.67621611857986	8.02207634698342	7.70633603550794	7.64697983530859	9.20664850728797	7.56665480581591	7.53559261088088	7.80794906186195	7.63210580033218	7.74769642242018	7.79736465187632	7.64785879981680	7.78508625858104	7.76756514802469	7.65955538641318	8.30743554759295	7.91626425259379	7.90631864768720	7.63656560486356	7.58120721961735	8.05228348620468	7.77164897921473	7.75705411822093	7.68292730708947	7.89396771748169	7.64727528385578
10538_at	5.94120301022968	6.22469094508889	6.19001670703058	6.04847677249578	6.13692095311344	6.27675938861298	6.06914494587634	5.97491018943789	6.06316436114737	6.09708325999631	5.97416581593895	5.83848234140653	6.04028879511656	6.00996328566606	6.10060895521784	5.94796949677584	6.05502877771650	6.45548607979107	6.19289002919616	6.12956038998755	6.25353431252099	6.08233228574864	5.94701815199153	6.08164448905701	6.04370054408294	6.07133577930149	5.99425068423973	6.04584425277180	6.14907053986584	5.96974438584521	6.16646302864048	6.07013465540192	6.17642260930430	6.00102534436916	6.03836849516366	6.03894518764671	6.09755568298563	6.04328405785948	6.15487212760801	6.04578459887841	5.99114300517722	5.94857913153144	6.03225411264280	6.18258294832679	6.05253187644146	6.01850221595606	5.96800183792775	6.08216473797611	5.97798950823739
1054_at	5.35447913676492	5.08538515095630	5.16844652381069	5.18990399857391	5.23667328474744	5.01742921456866	4.92757594149285	4.98140492656855	4.99590188298039	5.06011952547345	5.18895475085923	5.11586787918792	5.05061749331259	5.06317985357977	4.92893380964184	5.08472786255326	5.03969395652293	4.90335601624861	5.07807482331853	4.81758225083572	4.82618388006451	4.89499758599643	4.82550990401482	4.96861854703509	5.15373451549869	4.90316385204121	4.91456438052809	5.06284722069675	4.92263168738428	5.22436558080792	5.26230014985014	5.03835640502271	4.97471280060721	5.22789970002490	4.90316353904970	4.86141811753692	4.94441684905303	4.78894178340815	5.00949373612975	4.89270065325494	5.92164195365328	5.11753008043427	4.93832169281411	5.02290950113261	4.88509875191028	4.88817855754415	5.04348885483778	4.89953005564418	5.03704462704059
10540_at	7.52369861507852	7.58488766138801	7.60817828118458	7.56161983568470	7.66971555774467	7.56694580355445	7.55621399871942	7.57372874671348	7.62155673816054	7.51825109627109	7.48657946136256	7.62349014474787	7.53947959811296	7.63152432935955	7.57433907403362	7.67913912777154	7.60981769859401	7.44137603186944	7.76966617150273	7.49390968019395	7.45604792342363	7.81849539580414	7.54006598715986	7.53075803352435	8.35331790285362	7.65445395273972	7.60599300674395	7.78911144897875	7.58868602359953	7.24964239884623	7.65324797446708	7.50356931304498	7.77113455256728	7.36688540304387	7.54105027276255	8.17127042049906	7.47638419110720	7.53771632924035	7.77242952730398	7.53734615052018	7.59778134333169	7.64711104868182	7.62301636475464	7.62093943855083	7.42057781830331	7.48453875364075	7.59752654782750	7.50207407403824	7.53034510036736
10541_at	9.29566289997531	9.27542562778239	9.36271028451628	9.28580437629592	9.40232788435429	9.05860864464940	9.05182599787078	8.94730975512121	9.15205221274144	9.23445059783129	9.30008324674579	9.31094347844694	9.12967293233165	9.24819001962509	9.21811304577713	9.18521185146900	9.24094468020468	9.08987198657810	9.35662325639350	9.13818975592650	9.05848104907269	9.16238192211633	8.96613343756806	9.12693013186081	9.22971940538183	9.33541044552029	9.06499504132797	9.38264269156321	9.28959140899236	9.61885485229214	9.11998508331622	9.17325450448958	9.21186598978079	9.05914286757565	8.96242036557310	9.02613655521984	8.97532969546848	9.05658300463351	9.12831698761883	9.19097628935696	8.84011939582790	9.19501290001257	9.03317282593043	9.17273905375366	8.89293403425047	9.08215391217433	9.03104100986883	9.18265886182845	8.91231512016084
10542_at	8.36768981437873	8.37841456993956	8.61188858152122	8.57010076037629	8.50169272283770	8.39797209873414	8.53608928227268	8.30788131145520	8.49510083909747	8.49786926733133	8.49599614545855	8.50598229767087	8.55481326163143	8.50887472849244	8.52190380895884	8.36465999028674	8.51458558347330	8.39589917895346	8.73789940482156	8.41519430990154	8.51268618930660	9.29168510119226	8.37492820328994	8.63111339668010	8.47395190578092	8.61785158317446	8.72116864676577	8.82603146672836	8.96088325480067	8.63143618108014	8.28826953189786	8.59846013597415	8.46668804544052	8.36661748259812	8.40359148881413	8.54854708745870	8.42283365304932	8.34578413449943	8.59462762025756	8.56811566355207	8.51819898665956	8.42678592994003	8.47948666290219	8.60304956449063	8.47258492526098	8.51095032535070	8.48343693840223	8.42392933158050	8.40618952492559
10544_at	5.55767021832608	5.89071279434482	5.65792626631540	5.48082641109931	5.49066533541731	5.60378757136699	5.49994473481390	5.55175632060223	5.84808408303150	5.49706464527950	5.60306257682693	5.54076355083511	5.51971307274811	5.66562819741246	5.59086792230225	5.53154066723700	5.55611201983641	5.42728767791272	5.98830778183058	5.83178410248696	5.42469774315585	5.64398325051161	5.50684805235951	5.49417809556916	5.46535119069130	5.85867346356127	5.56657923024383	5.51353531741273	5.43613634817380	5.46273682334072	5.67408803541032	5.50747743441635	5.48754176277602	5.62133707842164	5.62059660491056	5.55166309268889	5.55919655118008	5.67623706983651	5.58175656208977	5.49429551241746	5.82928087057962	5.84532987137582	5.59586799522186	5.61659682497790	5.54260816513056	5.60273681807798	5.53408149652415	5.48517522095023	5.54399095060756
10548_at	7.80642862529649	7.95343614407300	8.02042822093059	8.18483845012363	7.99721974239972	7.82054501902010	7.91059964012892	7.79497961911915	7.97452901479550	7.99677080032948	8.08173548151788	7.89082626157949	7.92807776373859	7.91304446465934	7.92457447820698	7.88113881920913	7.98693443582373	7.86645114151845	7.97335588290972	7.85425094291152	7.91210311797287	7.98647844784430	7.75107203190797	8.02837853255039	7.85841757117156	8.16532510337405	7.87918946227746	7.92076329140943	7.92471116634149	7.99993561181955	8.04038515267289	7.85643404721426	8.25207974020481	7.89336337979473	7.97401864537005	7.84431304387042	7.91915766440094	7.87012250391189	7.92573690646947	7.85153322292712	7.92111629893813	7.79130676845123	7.87983271512246	7.94249464210297	7.82270058614681	7.84837250664325	7.87660777670423	7.83195729756981	7.82199437114328
10549_at	8.28354907921616	8.92161978921460	8.70879632673248	8.67092120786243	8.57313599741916	8.49488689609169	8.44564994633105	8.26038203709901	8.49241783572599	8.70488486497938	8.18732523807429	8.31744743784278	8.43685487992932	8.25457972736055	8.39881855722631	8.34581980725411	8.55456537944371	8.12249923282228	8.43114711835682	8.21503253524537	8.28197364769506	8.76768258784207	8.07562590904595	8.08870224569728	8.83192654576145	8.68880736825479	8.76682223854223	8.68973183485370	9.21421579963167	8.80215823121466	8.57590325376119	8.55242239266946	8.55231141923232	8.25801654340488	8.18675044721094	8.20897960667737	8.54293555983749	8.33156875295869	8.54620351995269	8.24195813539902	8.08037151474547	8.18846545866227	8.43921116245290	8.47107154979048	8.28822443197600	8.29461065966418	8.35818010121962	8.27596534943582	8.37673169645452
10550_at	5.20703122100127	4.96464929684869	5.24252437731869	5.05162646178621	5.34639957945010	5.12965283042094	5.05961488537848	4.96959708295396	5.10384926549537	5.24808623333306	5.15864412883600	4.85976773048773	5.12639069483527	5.15155920598680	5.03025161663462	4.90130952004483	5.15214343866011	5.10495143922573	5.42944870193546	5.01337070225140	5.33459456158747	5.19670344473602	4.90915525730618	5.02443234583642	5.03622098631996	5.28991453869291	4.93350304893920	5.22097927452029	4.91368501468581	4.99547705351806	5.20045286957573	5.04423748143016	5.13437279026957	4.97154407631731	4.93929780371655	5.01822933166519	4.98184725861239	5.18844398317764	5.30739038468278	5.16346604890098	4.88842584275946	4.94504504176974	4.98322214248735	5.21571146908653	4.88096299940273	5.02702101128684	4.87099964339872	4.99329550008230	4.90729020364997
10551_at	7.19415334115459	7.08962792676961	7.93936861336121	7.74007115885886	7.98965827658322	6.91066155525559	8.25802749722760	7.49762922592403	7.24066179428809	7.47509711928099	7.32941781653435	6.67285343083231	7.23766704484472	6.91572972960843	6.92885223730698	7.49130351226170	7.48441249042258	7.09138580413680	7.14774320124239	6.99138086576279	7.64485137958811	7.52376186609376	6.80062372780414	6.86886239359435	6.85614728212603	7.94558644402106	7.07393792261105	7.65883920296436	7.80379630914051	6.71898684737946	7.66367669024916	7.37921231491311	7.52158262496114	7.29120328767777	6.93163994288710	6.97296057947151	7.73543295254907	7.46510294221939	7.16682891674306	7.19853628557147	7.06520713049275	6.87509289628465	7.50022028989237	7.26498341856608	7.17671721136444	7.35901661272664	6.98393021564129	7.04889179433786	6.82959508851233
10552_at	8.32499472724828	8.48214694064132	8.63073161820086	8.30178600286816	8.44187407398007	8.23153254711327	8.14186376794979	8.13533431039241	8.21983118020906	8.33527378904623	8.67215899008437	8.30543125045596	8.35521041325147	8.72991782152212	8.28755645652889	8.07949603474641	8.58907633006661	8.30177229532139	8.83503485277146	8.27517220177333	8.21789102090966	8.48656447874530	8.17398870666564	8.24905281487142	8.24277818899617	8.35653629949864	8.18608513552827	8.32386406228287	8.22735975970813	8.46341620657739	9.76726212560846	8.31234060603446	8.44198836290331	8.12997667940922	8.24646471339838	8.23648995879446	8.34835730876262	8.36949200477220	8.52400137755864	8.11931302014467	8.31969380724883	8.36126470645748	8.22078011012637	8.49252524374775	8.15052027497180	8.53204969585186	8.25191614484028	8.14435291373812	8.26185519713360
10553_at	6.68450834621861	6.52994136931845	6.62641532064189	6.32342923581303	6.53806759133603	6.28149142186166	6.36474195332179	6.38283642687657	6.46392326130472	6.67394105857091	6.45963050306183	6.15504599584118	6.50885985361799	6.33748933825521	6.30068481260224	6.68051610559369	6.64505094712106	6.16653179064967	6.56567926555294	6.41908458785381	6.95059323237391	6.95976775306172	6.31548047244328	6.61852957452972	6.65084982527347	7.19525035143998	6.40142380735946	6.75778694077849	6.15526068419021	6.27268626611244	6.52161506692455	6.52731128343159	6.95868478901538	6.33773499019032	6.40786299345359	6.37734282756068	6.60898857965082	6.39572761319096	6.46495083557155	6.46806350834088	6.63812216261230	6.45440739993764	6.97816994742470	6.52585963305174	6.32340658147102	6.33341264135242	6.32101384225979	6.31391196122947	6.37646672192998
10554_at	9.01913901304659	9.09641506281537	9.00912454902546	8.90818013321702	9.10816588600428	9.05542929105368	8.97136217165924	8.99881847661618	9.04372511368831	9.02382388150080	9.08050491386651	9.08001322436247	8.89878588198417	8.98464523942471	9.08165350106922	8.96076478996506	9.03277015648203	8.96012873150960	9.00081311111567	9.00198255411877	8.88786819161812	9.03196293037028	8.92232954467603	9.03107368278682	8.97454138153710	8.95580525939058	9.11875116791548	9.04705509401212	9.09358030266440	9.37867809381042	8.85728986693768	9.05599151775845	9.07813004533669	8.89047835670147	8.92262435037477	9.02015936816925	8.93949243233966	8.99966522320050	9.04813239686670	9.03449312220149	9.01954868746139	8.94508718946922	9.05914931233792	9.06108691595573	8.99632826781754	8.99418375980854	9.03385046700887	8.94048986199002	8.95342975345172
10555_at	8.78010895759049	9.10779490534389	9.09528907012863	8.87676952308962	8.91358373950307	8.81793392530004	8.76586742598698	8.85888486944970	8.73049333870650	8.90604633830442	9.19623371625485	8.67190263709102	8.75400146968259	8.91811110265171	9.07697332011622	9.05525205551814	8.76169340201164	8.81682173800638	8.82890113810460	8.87438812621914	8.72319540822831	9.04434919986601	9.06551613853791	8.92611868052261	8.73761931635458	8.92134141577981	8.79324730336465	9.22961308480354	8.84901450360468	8.73048992299717	8.77109599853823	8.85397956588518	8.95784300741368	8.77095568792478	8.88210743652694	8.84966054212488	8.84705088033220	8.97145825887745	8.80347673723438	8.86663333022297	9.01282870230011	8.94041168945953	8.80407236487427	8.97603136339034	8.87917100391854	8.90952001212881	8.69913110386105	8.81301426137041	8.74976008270442
10556_at	5.92849301791599	5.92311794799331	6.02661450381907	5.96731091412555	5.88865584977087	5.88721125837011	5.87424984956942	5.88241922126044	5.90703131786267	5.93490194242295	5.87259551845095	5.84213907699041	5.85082465001992	5.87666858269072	5.89542260496459	5.91008074622725	5.94496112327112	6.03594510683077	6.03952783679048	5.82529884538297	5.77037763031291	5.93576844668512	5.84310757781440	5.89435666663288	5.96500387476928	5.93796471885194	5.97428911249357	5.85518834171608	5.94873654515722	5.92994820912670	5.88247026029738	5.84548053785557	5.85241554330261	5.78925420546834	5.83827493073974	5.81993716559500	5.87390529161496	5.92362920031395	5.90147788364035	5.95105994185355	5.82738213421425	6.01490157238419	5.83664166681089	5.90598817292602	5.83041728874696	5.89698976995383	5.88536161694064	5.77130708584517	5.79089854957114
10557_at	5.36074557703528	5.32430310710985	5.49526808634947	5.45242470168423	5.46913685739376	5.30379403873824	5.37663877458669	5.30751050578480	5.32467153834029	5.35358830531284	5.46080929171776	5.42827171751878	5.40711822173832	5.48033418190339	5.39448156408850	5.40638979617725	5.41371280719038	5.22791580247004	5.39349338572224	5.23396313653430	5.26455243841220	5.36676469227209	5.30697219178510	5.34716791188954	5.42738104249369	5.41134955175484	5.37576251547168	5.47376744090750	5.34511271516753	5.42464608195819	5.42820146494205	5.36649460206807	5.34923393286887	5.21267358478925	5.55009530751739	5.37645245295472	5.40837308511549	5.40797689835780	5.40359272572243	5.27122313438985	5.30440643272168	5.30894136831772	5.39732269334313	5.40748443128060	5.26364499442530	5.44063617126148	5.27960137698995	5.30959867946738	5.31304479125254
10558_at	7.69751380426587	7.31640749167172	7.69037889918850	7.49870798368199	7.68477534204592	7.43902511900826	7.58653514649645	7.50900351206597	7.53785358714981	7.62022315817951	7.61528485167192	7.66269009521732	7.70725237232564	7.69378191286999	7.53890710133761	7.48601104153729	7.66475872449295	7.43770003949843	7.70941324695107	7.51055515242307	7.66401430004724	7.70369088068105	7.51089038420230	7.51077216360051	7.63086457452321	7.63893858894151	7.43732980958013	7.71102813439407	7.46197618756708	7.40487337869683	7.44971356162204	7.52794203678916	7.71625358363948	7.37328598257712	7.38772679289372	7.46146222170800	7.37744856465616	7.41126626987248	7.55448927239646	7.47699479816416	7.41860828665986	7.60298256938957	7.41183585818730	7.55674150985069	7.31730115989841	7.37445065196777	7.38197129643053	7.49078207639421	7.37472168983678
10559_at	6.59676615601914	7.15246251107350	6.83813716945475	6.49460971793425	6.52626139756345	6.52160722592092	7.10400787892233	6.63497102991826	6.58956536247160	6.60936254275483	6.93127340584607	6.67868628762495	6.57713286252208	6.53182357443927	6.56872943806407	6.48847016614260	7.09173584159904	6.60021927011035	6.64196478514970	6.53730687824009	6.56132955556647	6.58040351343625	6.53466520239564	6.53202710902756	6.52209710344818	6.58868711314155	6.49973024575186	6.53002535896824	6.56052417704331	6.70729256074288	6.73906061394787	6.85674802511883	6.53570722694376	6.49327796246885	6.55464467790905	6.46608576703007	6.48540157914527	6.62225118250654	6.59692278230945	6.62129173130709	6.62775665566286	6.61584274525612	6.50364092642730	6.65719737831423	6.36976655065689	6.45118878344604	6.52690316919185	6.65278216043168	6.48729668089308
1056_at	5.23412909318348	4.89720339914950	4.91080930125111	4.85759800679235	4.98513320058650	5.12339464132428	4.85477466728646	4.91868657550305	4.89921366805136	4.92242893414303	4.87167377231148	4.94151495300913	4.86547606746356	5.04617438118452	4.90912141263536	4.88749818011312	4.82045016367710	4.92817752594134	4.92471390776754	4.95355599645870	4.82881017032584	4.95344531381788	4.81853499813147	4.90074969953446	4.84998408339630	4.94894394228574	4.90419841184216	4.91788283173805	4.95557227708969	4.78620855616797	4.87742559483502	4.91168391138465	4.93988406154802	6.26368519040612	4.84709796623158	5.08608794854010	4.95028034414064	4.86699998726238	4.94592088510159	4.94567877497423	4.89223801590550	4.98981114622514	4.89529533173188	4.94551272094760	4.93744986237209	4.84830776696834	4.92952694611915	4.96275342677887	4.91155689111587
10561_at	6.75683092295065	6.57485984394527	6.56612201567153	6.53025187758656	7.07699778799997	6.72929849843211	6.95275824837658	6.97176278266815	6.72584238270364	6.75831404488715	7.13450418602671	6.67934527736028	7.61769484205545	6.88706902204992	6.63398970511776	6.50277856185860	7.00711613839892	6.55969033990047	7.07338042371341	6.55563522061383	6.54293546586592	6.64823684878882	6.61469120269005	6.77229295980597	6.76083409788296	6.54505960059376	6.51303778924318	6.54853625574024	6.34715722246419	6.68316949677287	6.96882245580294	6.48507565209795	6.51890447817482	6.73733599453146	6.51527320540924	6.51576396680844	6.46913578822553	6.75291035034467	6.92709837065738	6.71730941295631	6.79809471488680	6.49482043450154	6.43622982347513	6.85696937269806	6.51562182805697	6.92961324671727	6.55042365028106	6.62777583481495	6.64549823444576
10562_at	6.28824700225356	4.31819054220549	4.38445398316208	4.25429266248021	4.42601457626999	4.35905909573586	4.24217221808237	4.31384983757150	4.31374383180059	4.43186252233675	4.25577616080226	4.27291895836295	4.35410749934715	4.33900302992888	4.38096237348206	4.27833506039577	4.33925851122624	4.23194936762989	4.41214364021969	4.30668505115084	4.17283140216679	4.31828193853128	4.28495923040814	4.37324954388685	4.36584414844179	4.34073507036872	4.26198701165802	4.28030329993209	4.21455068740815	4.23751386353078	4.23819598090418	4.30749058186326	4.33084591140017	4.47333832150153	4.26725064689906	4.32428892137518	4.30414234990187	4.23856417549041	4.46271334427422	4.31563629348594	4.38817458796104	4.42845040109952	4.25863410474806	4.54369914742850	4.33348819416633	4.26896500056874	4.27138041351883	4.36518426743123	4.30967469311926
10563_at	4.51081588723601	4.92655619596397	4.93011741779271	4.79739505142816	4.98783155547322	4.84769535534727	4.94128195137619	4.51619720912787	4.81210074464262	4.79004478422062	4.58104421732873	4.57971684394532	4.83064661245064	4.65556303657619	4.59655773336537	4.73112337904368	4.62855554560256	4.61539323772336	4.69902276370155	4.58975454681003	4.65738822810485	4.66830309878467	4.52775167963516	4.58998484855468	4.68952344633592	4.62958977442969	4.66706673427954	4.58571317826543	4.46642125701313	4.60652845572525	4.64701309910582	4.49768481189891	4.56094436510390	4.61572553993769	4.55369413322217	4.70128289253784	4.58387751240972	4.61278672760979	4.80964252421982	4.64491396328064	4.45727350002260	4.54364936329635	4.67853991397090	4.74562764211767	4.62226736827617	4.62715562093352	4.49334622935250	4.75867318345518	4.63900466423804
10564_at	6.71309255340094	6.59117670743700	6.57310518720769	6.54329304339620	6.68456782958816	6.56296114757374	6.63071056231523	6.62142663055007	6.54449113589465	6.59369866566708	6.64686080890090	6.58907856778745	6.66838382716791	6.64040211375662	6.59341261342192	6.63531422328872	6.63556970676036	6.57568723738679	6.61809026412175	6.56086438267932	6.44826372132005	6.63653202652268	6.56369720594476	6.58852397658160	6.61584452706584	6.60335418625453	6.54694992671560	6.50969840686332	6.58032544545027	6.82547773072572	6.68071055510803	6.56860635482917	6.62669516393928	6.60095308128241	6.57872667677966	6.65074626016242	6.65280856403269	6.67140870146433	6.75598649560576	6.58415300774142	6.62043462896589	6.77125239751519	6.61453955720775	6.63935263980114	6.54304837267736	6.57068307953314	6.59190524815665	6.56638440203557	6.50565418277413
10565_at	5.43380999355578	5.04382157677013	5.16045133010709	5.08757105519755	5.16633243252983	5.11147387341939	5.02610831431292	5.07402632241651	5.10854071791853	5.21276016093682	5.66068455607676	5.02443087824425	5.16313844545441	5.25371230498858	5.06301704690108	5.28825097366292	5.59240863164525	5.20088916861219	5.25611075016830	5.07748600284185	4.92970230414622	5.19290205615800	5.05690862687918	5.10162179612499	5.10800998157072	5.12184940889236	5.16655403424847	6.32587778179923	5.29012778451136	5.01739015613527	5.14038954242356	5.20056729754401	5.10640019045468	5.31075259024057	5.22461877416003	5.26503309313173	5.02897410602855	5.17830161590848	5.23666664006908	5.21567654631556	5.04869662233666	5.08790093146625	5.05359411689207	5.17883581925682	5.00188670260971	5.33445102265755	5.05262858872564	5.06451162063361	5.04649106447201
10566_at	6.52762438709799	6.67498357962639	6.64945590432817	6.58237597610614	6.63924061964323	6.63967067865856	6.64401260153803	6.63672063634877	6.61171981649658	6.63552974542613	6.57969544864322	6.58241332260055	6.61485544035373	6.59120535925724	6.62278225683741	6.63484743805584	6.63858935086872	6.60728352395080	6.64330013136834	6.60178924182725	6.51141309497716	6.61535329134768	6.58251414721939	6.71946215825740	6.64079263043374	6.62134933695310	6.61838270932158	6.61440202498826	6.63522836967746	6.59900496418936	6.65363852681979	6.63709536298396	6.59974892143626	6.56159713314867	6.63343546311810	6.65033523514087	6.68546715411348	6.58174335570705	6.63712905515402	6.64133416167093	6.65229589531211	6.57593753387841	6.71010769585769	6.64538737970268	6.71300950323385	6.60382853174200	6.61420141179450	6.63627447794820	6.61807669298562
10567_at	9.63113805065226	9.73997185849145	9.72562911609080	9.69386705097564	9.85318169074411	9.76565128545137	9.68844945804811	9.73578430993329	9.97633096207190	9.73628038626382	9.57197725083504	9.55607198594122	9.85053684836365	9.59767544018379	9.66181628869093	10.04795165136583	9.61959534637625	9.67178468688111	9.68141147282803	9.63309286823788	9.45508901419175	9.73242764148614	9.61865654972592	9.84698763206485	9.67273527653621	9.63692691783276	9.61577264224035	9.83818636913059	9.88944819255433	9.71233123666812	9.80565255339372	9.57151978241756	9.72776615333640	9.50859570398867	9.61488658795794	9.60939641838645	9.72121366678383	9.63734448535388	9.70270057532443	9.56346061949642	9.54205394453524	9.65195815124080	9.52779798969634	9.64151757611907	9.49260784817523	9.61660158262326	9.76277873057112	9.58674019577547	9.76222615924132
1057_at	8.51264318716666	8.50595553028722	8.54865017360225	8.49190177678409	8.51085998642756	8.57849251737788	8.51247971720313	8.50466157969667	8.46479842304085	8.49248813771559	8.44153710380800	8.41343860696841	8.48181607202197	8.47902725375465	8.54488126618960	8.49409064454172	8.46984956887630	8.50119311860999	8.55238593204042	8.53466162157125	8.36840677032179	8.54991412614677	8.44661794878519	8.39739306941147	8.41061534272966	8.49904732601829	8.48454597378863	8.53908792678184	8.54596621844050	8.51953405925798	8.46436509215789	8.48684917600066	8.48135830734927	8.51203596005694	8.45874351167769	8.52259721518986	8.46299807420183	8.51754164853502	8.53151490037289	8.52891491160523	8.53950746662121	8.60771363341538	8.49750561862131	8.54181558882981	8.50220670742272	8.46256335458475	8.42279654135792	8.54636550164151	8.50559520721045
10570_at	6.01516683295850	5.98052226941010	6.14731102276111	6.08330636354171	6.08508540128309	6.01180030473723	5.97781751660326	6.03737145850912	5.95288406871177	6.17380535454526	6.17286206524799	6.01387010905957	6.01250402925088	6.01291006123802	6.07715461873758	6.01243311788552	5.99579308633983	6.02103412334377	6.05079674292369	5.95538827201589	5.90237113387037	6.03450244603965	6.02222749638764	6.10178236703417	6.04301572928161	6.03370433897353	6.07302867177973	6.00401190295019	5.97984772680979	6.01771579159993	6.00158420478719	6.09272962346636	6.02049590806625	6.00188744060984	6.02241032115240	6.01960838054074	6.11593716835978	6.06515833563847	5.98975601237211	6.01761141467270	6.00369932025199	5.97879645993082	6.24919824619272	6.08011630834565	6.12134832817552	6.00858007012300	5.99812139632086	5.99469696397393	6.08138212873391
10572_at	8.35306906984627	8.66887825807069	8.56397355267092	8.48657150776741	8.55631148585329	8.54751454683149	8.43892571806018	8.38082054957882	8.44528784200322	8.46681700479535	8.50734491817265	8.44895472363100	8.49088842817721	8.47118561166374	8.58074475769506	8.62266946116063	8.52223771790362	8.45884954334804	8.81528850425181	8.61888679447142	8.55683510242054	8.73040174448631	8.40700738503072	8.74057606037407	8.50750229750511	8.61127499399375	8.43922471608985	8.57325076634328	8.48352564659293	8.71245101786641	8.60468108870067	8.51238979509922	8.68418517428764	8.44630249281411	8.39366814704833	8.54272094144097	8.42610655282568	8.38789714523439	8.49988066956509	8.50228107485060	8.45118849426464	8.34470270893786	8.39859005368565	8.59001473479865	8.47519731163749	8.49891858092291	8.58747972479505	8.47280958098335	8.51645870547047
10573_at	8.15829288639829	8.24682942059065	8.23335889254697	8.22585548476965	8.27992477995735	8.24379563642469	8.18882562299501	8.20267765223060	8.25220789388179	8.26786576556285	8.23620459114173	8.16210005676855	8.13999429108959	8.20951236147728	8.25622847762196	8.22181237500528	8.20672759415954	8.28666010279614	8.28218486357929	8.21487449954923	8.09823611770376	8.18970517903212	8.09974092070952	8.20204087702229	8.16613976273372	8.29737685019191	8.21551471734632	8.31778065122255	8.23500505242149	8.17132432307986	8.22418990359787	8.19413215786260	8.25008069728789	8.15744784931499	8.22518043883868	8.22378661953751	8.18356473336982	8.15178250635435	8.26406033771632	8.26697150168963	8.12141817934940	8.14402178866674	8.22071904166044	8.25624385495711	8.18497669245830	8.16407182877401	8.16787678541341	8.18249617245244	8.17340156334679
10574_at	8.03739383932344	8.13211847811862	8.09804073939282	8.16435343848285	8.16499220360189	8.04976587707383	8.01457308675908	7.95208442355725	8.10874524813620	8.10471545510595	8.13448368562109	8.17470616087504	8.02614886499764	8.24478912037276	8.10555821065510	8.18260991805307	8.13558641837360	8.05101638563204	8.23103172246282	8.09742077335343	7.94321326021124	8.17563021431210	7.95665347222224	8.09583384627260	8.17601764428493	8.10351086649705	7.94963802169976	8.24081680944734	7.99047315201612	8.25809059698517	8.32808780564347	8.15137135596106	8.11497062468784	7.96757992185776	7.90720797644240	8.09957320850567	7.95043009291473	8.04942676724795	8.16329394645557	7.90255410109642	7.87460615187826	8.04059236059077	8.04652115471672	8.13513635583681	7.92643232844128	7.98349593688963	8.19396105320295	8.00605886211789	7.95840289770071
10575_at	7.34533315081400	7.47566118000691	7.35518548556632	7.35548803477671	7.44055100720968	7.32319026634453	7.37765655832346	7.31141880992860	7.38187369556854	7.40046818106888	7.38906525249663	7.46739725897271	7.36074716827601	7.40419101314950	7.39701881329939	7.39118365242742	7.41540508496433	7.38307851177747	7.48642596710503	7.29681118295329	7.27298530492993	7.40400483155093	7.36469255572864	7.28399016238362	7.44649142137609	7.50571501010997	7.31341352500359	7.42599526742017	7.39183976464095	7.41703743016839	7.46491923560194	7.42103805274360	7.39641401356758	7.38154488545535	7.34125586037187	7.47667242318516	7.43187606684485	7.41205811819524	7.46930044215157	7.32593031550379	7.33038925972809	7.46731789946655	7.44680406889424	7.48056426022966	7.34443223854357	7.37852797648686	7.41345932504200	7.43196038958948	7.43440418840698
10576_at	9.10710304851172	9.14628563131438	9.14548509881580	9.14250713065958	9.15041035199485	8.96483219584266	8.97003796868712	8.83655678471453	9.05187943574168	9.05672045787696	9.04182649210018	9.35969362673566	8.88088723034735	8.96101235826364	8.95542510212317	9.07551621839195	9.06129376469142	8.97029653845058	9.44877953767037	8.89124034801453	8.86424624987207	9.02128786494615	8.81294298577310	9.24044126483463	9.42659804613296	9.06544293032064	9.15473905917563	9.47211151505975	9.09920675899037	8.98142026546400	8.98990937879000	9.00000007194251	9.16270997728444	9.02453329627008	9.11616610393123	9.90357116992195	8.91920732388197	8.94828620677532	9.24436854319737	8.90101241978602	8.91116839802038	9.07820919191726	9.09840005200538	9.12410009520330	8.78988472953194	8.93227042945080	9.21212150799733	8.87992398078793	8.96220277252173
10577_at	9.55887861230503	10.01746720603251	10.33594564441986	9.71745381935236	10.17203712443851	10.16598147763324	9.52429771374789	9.59003312824932	9.74909231773315	9.88168961327870	10.49583652829018	9.49871943190335	9.83884767139908	10.00837559160876	10.26658946067699	9.58266465146863	9.95581001451623	9.42229154998050	10.03753044266697	9.93403208110409	9.60216391373448	10.22061862873499	9.70823604502325	10.73402286313206	9.68384692037094	9.89126591938215	10.11419685883459	10.22720230498040	9.54419499585295	9.42345229290428	9.83776513381200	10.18144040296847	10.21313891020439	9.58572137867039	9.67981432664056	10.56484166682759	9.83619690179381	9.79287045502126	10.08698375972328	10.05989137221000	9.43043272951303	9.48524182359764	9.92151316928185	10.34040695844719	9.90877621698414	9.69589707810544	9.69018904649158	10.15905266024721	9.65373491781835
10578_at	5.22058841872306	5.33046459535571	5.14646164314212	5.28988444730330	5.32485599421414	5.26803646031460	5.25030632042751	5.19959461931840	5.60704627903312	5.32859731239620	5.27669318417687	5.11853112552997	5.56242039835690	5.22673239692857	5.27411870431754	5.55343157163523	5.45699238058706	5.49450136993075	5.30362803898244	5.16362133817064	5.21847830424757	5.45359826343499	5.36224740272663	5.20075867748370	5.28687204425268	5.19690314777544	5.21010524071105	5.24760950125659	5.39526168209111	5.32901009697873	5.55818209950611	5.39339103139958	5.18857717798505	5.32144878911145	5.24883290063207	5.20784769661228	5.30841638680165	5.21277357711784	5.23277749659243	5.23260615277471	5.27670345356100	5.17034670899255	5.28832339988384	5.22476432721080	5.23181463529871	5.30658604297128	5.29185295466169	5.22453357095118	5.38103586309961
10579_at	6.51883407577263	6.40086761953396	6.64247357571911	6.86017992758643	6.78316142365823	6.37764431598247	7.62835871225455	6.35040130496983	6.39497867716685	6.69983622302153	6.60197479979619	6.35633285574571	6.64609708811501	6.46142688305129	6.82109173244227	6.72857857857440	6.57184304482793	6.40624477643919	6.61438375770370	6.48119819354258	8.62135491665494	7.07499209325420	6.42368808996397	6.52363702242463	6.37999821128295	7.37198060700018	6.58812937272848	6.90040305242878	7.12606125850393	6.59872170042153	6.43737433350625	6.75673370137509	6.96617261649847	6.43730366376123	6.37646808293843	6.34488132721423	7.19234621435084	6.53916019399588	6.66550073706184	6.67753094691499	6.52212700712111	6.43679905768729	6.73758209404587	6.65606565947404	6.47811348084711	6.33176564406737	6.68080755278939	6.42332291913068	6.32499656416864
1058_at	5.18305904012764	5.20943979399401	5.20171492890532	5.31877438793579	5.26824868176194	5.15116883865258	5.15432862149329	5.16260096580706	5.23933076622379	5.18780632801301	5.11187125186569	5.35042759864723	5.25560292752230	5.23316341761870	5.26347165612099	5.25730225204671	5.26018898044494	5.18900351085769	5.40601668333932	5.18234735510934	5.09353953494569	5.23310257514059	5.16302344719892	5.23105437827358	5.35102982855339	5.18177430258476	5.19761170338190	5.18039493968418	5.16385586517194	5.92129219128549	5.28023742455014	5.15502012513368	5.15151864049058	5.26505283693378	5.10288844783751	5.12101706967232	5.16222959423841	5.19604876303004	5.23452130303274	5.10706506024248	5.25116541513729	5.26402929203330	5.12855032472593	5.25487591119114	5.17407374676425	5.28836238563644	5.47849814331386	5.15838846873330	5.24438462286238
10581_at	9.84302380555228	9.94786809806966	9.51408445082291	9.33420945555284	9.54356357210114	9.47207616241247	9.65890619249346	9.51974574951680	9.38642564887004	9.47620135413250	9.41261190712861	9.19597420789002	9.49599628804206	9.33311023671192	9.72944597755585	9.72993886239441	9.46444722471942	9.76269219883096	9.50148719118526	9.31833130258331	9.78065426923486	9.43218066521932	9.40938189196867	9.24283201085024	9.25965770064842	9.54763833055804	9.50906524214769	10.09427709946754	9.78213591985035	9.06128549170141	9.30216096551112	9.57874300436807	9.40153352457080	9.42663675559904	9.36392272951496	9.67193941902041	9.84188347100945	9.76362454699527	9.63384814268821	9.49813811445828	9.29825941900122	9.73300143147681	9.48958209444578	9.46903122789197	9.50741548854058	9.44859822699001	9.36134621994291	9.54377405171111	9.33746291015128
10584_at	4.28341524109355	4.17984661962579	4.23325442307962	4.24377341251229	4.21199745153792	4.14640292813789	4.19896140947690	4.24562084947651	4.19840553811349	4.19887703388297	4.19299205386985	4.11739072086842	4.21698607722560	4.20995428874744	4.19304153640815	4.17819803726580	4.16726587683275	4.16498989293843	4.20694798724513	4.20484709267668	4.12284338405218	4.25510954466624	4.20839845197447	4.20436489704567	4.29291207978768	4.19612810728588	4.17929334805138	4.24028851773981	4.21299805681557	4.26137123525522	4.25450986390282	4.34747703102712	4.21299178919336	4.17469076404646	4.24849638142985	4.26036024025586	4.25517717576694	4.33366595609618	4.20141642057490	4.28743038948201	4.37704716364551	4.17636352226141	4.18897051876186	4.20746661373097	4.27117669146583	4.22553300330998	4.16292461912279	4.17438593560447	4.25116199150660
10587_at	7.44152085399743	7.39934538205259	7.40807156321272	7.46886552039894	7.40377844850564	7.38792523746307	7.31560467348802	7.41467166010194	7.36427925599517	7.39652554064980	7.37857617153455	7.29421067964640	7.32910644030523	7.39088776871708	7.40327722225923	7.49566507478708	7.38596145097943	7.41456973645079	7.43344277145959	7.45792636633943	7.31400312072993	7.52332881318918	7.33318358378616	7.48066337573865	7.37181461485842	7.40768495021048	7.38446415427128	7.55477687588726	7.28878519860217	7.28013538803806	7.30705013344767	7.40907375029639	7.55483366680298	7.36816365745538	7.38908724822446	7.37725315918709	7.40321762857216	7.33973048557259	7.29681157149844	7.55829654843338	7.41222360614270	7.34795116085038	7.37730113704929	7.47443120959081	7.33760688740271	7.32886072678727	7.30347183355715	7.31876905365008	7.38731066185393
10588_at	6.02450667581986	6.47230767862031	6.47799160616092	6.18379081605911	6.12799167900670	6.10465095131118	6.09230749094191	6.07149350786458	6.08618219599544	6.15566036251252	6.09966330582662	6.07010758808693	6.05553426295486	6.04202175592901	6.15823683322716	6.07052013670354	6.28024043386516	6.20849589442074	6.19404162654825	6.06140411552221	6.02913544494074	6.31464728462779	6.02073083366071	6.12249095334742	6.12894213155464	6.30925941742568	6.13838780500464	6.16111427684367	6.13613782593094	6.15193430332474	6.03575934248247	6.17437578135088	6.13577074991208	5.96923653235301	6.06156682298107	6.12911400461121	6.11598358596223	6.09827112406794	6.12664966837908	6.20173211502972	6.10372335650626	6.07470916318695	6.24115600056620	6.15144650496124	6.06390824491338	6.06905366633989	6.02214987231900	6.11413774091701	6.05073365172635
10589_at	7.62019577432010	7.80949137306176	7.52141040799598	7.46785502500721	7.67695465027072	7.59195666639775	7.44624217511620	7.47064728520376	7.49107361462996	7.44422739468837	7.42297122055935	7.46828491310592	7.58080726418332	7.57784313182937	7.68090138776705	7.46643381994040	7.58022089494987	7.58895523507016	7.92713662942977	7.46384408202962	7.34740292136959	7.49432530113669	7.43980667599037	7.53947092972948	7.64089616211875	7.46747813715317	7.45167631458103	7.52074991776198	7.55474070803027	8.00423345975717	7.60343215112843	7.41858974668729	7.56617571001378	7.47312557341258	7.48253540788460	7.50991734367441	7.40703265617453	7.57123282452954	7.62706474402035	7.37745566614220	7.43672747742909	7.54218278463983	7.44699163708940	7.52723416661875	7.48835419376819	7.69002852386254	7.50759762675010	7.40753222712901	7.55898197801947
1059_at	8.78325503278174	8.70776808589591	8.82901630409184	8.73319369819901	8.78775828467606	8.79381648008533	8.67233776862298	8.86552765204573	8.73100562809371	8.81839621727991	8.91907213269295	8.77461202144587	8.93821918681507	8.74867316104322	8.74304703192204	8.77227276016394	8.86833852461311	8.74271542330544	8.98457020139486	8.73484581458317	8.60420242358906	8.79859990836072	8.66476927042013	8.85983798113454	8.82043483232555	8.78734841224832	8.92146766006784	8.83945392604976	8.71010201378083	8.82296426691852	8.70181139169835	8.86546903807051	8.88209860430646	8.74644366878926	8.83153774208991	8.71588645967808	8.74379172269719	8.71696062120716	8.83375319521053	8.74673021190830	8.75805650544759	8.80090887519734	8.78035543507330	8.79903283451081	8.69285418893138	8.72377163866284	8.81103558355654	8.73526237897846	8.88553051055233
10590_at	5.50048082805277	5.49980770117630	5.50898424912972	5.47963993338884	5.49983200943617	5.41631094169946	5.48570846829088	5.52569139906013	5.42236063986970	5.49293987963855	5.39149897343701	5.50058863561052	5.53038754018170	5.47106280062424	5.50870600596362	5.38610309720026	5.43225427901654	5.54949085299903	5.51046144459960	5.46348014167570	5.35694946126193	5.46808609687185	5.47127818232565	5.43441282158243	5.49123176634224	5.47561384918266	5.46877160202985	5.54908940304845	5.43317931725669	5.42001321284156	5.45456354736570	5.43797211491189	5.43544087323758	5.49227261614274	5.51641994587552	5.52608087753708	5.42886379124110	5.54284185747174	5.51638548665688	5.57562788008106	5.48364719813656	5.56686568226287	5.54253714459692	5.61630815923346	5.48066370106941	5.49915559605901	5.48429316202553	5.47558648910248	5.50966647749547
10591_at	8.60028457520092	8.82152966907934	8.75370390204078	8.72156778154565	8.77180288473053	8.88789072038125	8.57118689766367	8.65684995241083	8.75182133388029	8.71483844668329	8.66205260956247	8.68359063326329	8.62658342343537	8.85440854550902	8.76173940354817	8.60529642021070	8.68283934111499	8.89398264369254	8.73693085579475	8.88102418131783	8.66211966264136	8.85789020366456	8.68129646505949	8.59515808235463	8.65427544061654	8.78199112508575	8.78681999563616	9.01728972318228	8.67971347342801	8.81798814623957	9.02399880377272	8.80548896696405	8.75359185441493	8.73835996301874	8.73588541949513	8.83297061142152	8.67578454365822	8.72440801452213	8.82594770440103	8.71703464801666	9.03744887356349	8.75498136978491	8.93062295213328	8.84889030621795	8.74070685331671	8.74900816900690	8.79416676095121	8.74524220857773	8.75446552225502
10592_at	3.89470176926506	3.84103265988227	3.88125068693696	3.89779850469544	4.00795292570465	3.83435691922907	3.78241622424519	3.83933977022727	3.88408161919435	3.91155434653571	3.95854011527965	3.91486351198071	3.84113475665286	3.92375809769505	3.93969550966886	3.77912494443685	3.84711187011940	3.84488592801882	3.96181506916169	3.89379908206999	3.83460080891637	3.86037082816640	3.93624121497018	3.94239830045086	3.89684511443109	4.01040704704529	3.89024165043557	3.89084443710233	3.86655662790992	4.10900077646989	3.87505402348220	3.89273809115335	3.86522488716399	3.87676837269130	3.78940586534645	3.82711614576359	3.86565865310618	3.81151158362804	3.88011262873807	3.87506966862388	3.84478761559215	3.98647649578241	3.81783481087300	3.92065005300529	3.87635098510797	3.89218792478339	3.86533249300103	3.78527065042598	3.81772695313481
10594_at	8.85996959352307	8.89100051746437	8.92865668472290	9.02149839343831	8.90546516615054	8.94785837236810	8.98946295797791	9.04197910620954	8.85586547326971	8.89872140020354	8.92512215626199	9.28603241456600	8.80018741239424	8.88976075121431	8.88858136805166	8.97822353431082	8.94374240932157	9.02888990713884	9.06192197169321	8.97371644760120	8.76013959563446	8.99732497128324	8.85786355847704	8.93639407113782	8.94548556253146	9.08356094452491	8.87424455642541	8.96657743974186	8.91310321005400	8.79668743645349	8.99189180106059	8.97713045085055	8.89571326910577	8.85349590126220	8.88260109631892	9.09579045460416	8.89861906615555	8.88371700648835	8.98364241767339	8.95664712475003	8.83310544879380	8.86155222079075	8.83328167786080	8.96822832428532	8.82638406597827	8.90777585540843	8.86125903667793	8.90662881303282	8.81488793615820
10598_at	7.91599193016416	8.07944234133330	8.14246320421954	7.89995178018786	8.06153047538655	7.96563407790767	8.01273849022125	7.90584294116128	8.05347715172467	7.90893625023340	8.00619005123489	8.04699202917228	7.97784101077408	8.12700743126699	8.12757361152819	8.25873283814258	8.04558261685176	7.97868837000835	8.23809512707282	7.99304514752615	7.96294152418688	8.07848486050082	7.90939508055035	8.08895365584642	7.97951249824756	8.21351145452309	7.94121450476766	8.12842939133606	8.15165988080079	8.00394274430484	8.14684133936487	7.99156956505473	8.28312060048131	7.96886281559457	8.06940430637375	8.03767734217218	7.89369115033878	7.91406626529127	8.06693807283113	7.94492969536212	7.91370208948271	7.85484730347638	8.02619623704800	8.13210194339436	7.90260349521639	7.99035122535265	8.01804296313402	7.88697759457956	7.99049034924506
10599_at	3.83768649863542	3.82118247713400	3.93567891193929	3.82257286269992	3.88434310365614	3.79749474201122	3.82466337300986	3.81412391312819	3.87756177268168	3.84969968879449	3.86680756965158	3.81396624353566	3.83030421399560	3.81046493717567	3.85838182618592	3.77973031610959	3.78593070011842	3.96566320241255	3.82524635000900	3.84228958041955	3.73937921598616	3.80781331256919	3.77968942221483	3.81088170321850	3.85811659128114	3.85752990835224	3.77763028187867	3.90522719141856	3.83766812961575	3.73761293597641	3.80485600757010	3.81975637258706	3.84755141682141	3.97054646101601	3.83115179218748	3.82453981134518	3.80945295769332	3.88764901656528	3.84005547005287	3.89915498489576	3.84905126832983	3.94823678837496	3.87935213963555	3.87599827608578	3.96028432975308	3.76659353329889	3.80048069589208	3.83801875479735	3.83684254085177
1060_at	3.51677167765868	3.47024629193308	3.50303392519275	3.44493040704832	3.57807821618610	3.52190461036903	3.39893797378160	3.40471432863292	3.49147642719364	3.47696924543623	3.44375471778870	3.39128995244587	3.48735482628543	3.46601532266268	3.41627109099308	3.36914128279881	3.40752723728101	3.39024102112381	3.53866513441001	3.40720912363802	3.30255579201993	3.40594694535563	3.39885234177935	3.39103254097898	3.37439520257851	3.38866061836395	3.55188361589632	3.47129131531915	3.41119063356239	3.34544867599287	3.37983832675679	3.48226456817032	3.36683498273624	3.30133761557421	3.34777654713993	3.33640911700035	3.30387809219399	3.44107981960551	3.43055591877620	3.37192477025427	3.44615131316506	3.43271898156844	3.40737446511548	3.44217935928451	3.34960681407196	3.40830910015700	3.42709704844981	3.39826119346426	3.35852032415066
10602_at	5.74801370042224	5.81124431805317	5.88118256335615	5.77578137378103	5.94980447652446	5.86345639341029	5.66470775475511	5.75847496541988	5.83852408259347	5.91202699779538	6.20465142834205	5.75602230056392	5.93703491855050	5.94271042176974	6.10875526523780	5.88285846880327	6.48355860175951	5.73766450749459	5.90031540217465	5.83560179185475	5.71612670426843	5.76281987109851	6.04831401273865	5.77336429092473	5.77085895261212	5.74528030042079	5.83652694103436	5.89197579813134	5.83910809972735	5.69093352094561	5.94439756426538	5.93638552590822	5.79464791968782	5.78997682806603	5.73384765485151	5.76852449844092	5.84278033999800	5.77991592049112	6.64790708288161	5.84097714839501	5.78333475443031	5.84158132520597	5.78804124586448	5.84458753593745	5.82742604819839	5.94666783956935	6.06280923313766	6.13285300664263	5.87548139690111
10603_at	7.72047410566336	7.92633419881865	7.88259833826389	7.80353013072499	7.91361973549595	7.93291248730197	7.77908628310760	7.71997659726686	7.80215480317098	7.74363000944779	7.71223702175020	7.74429208361466	7.77645535400915	7.82195418864786	7.78107538587811	7.78940450513990	7.75365208540703	7.73003629455259	7.81539139929471	7.87511707656567	7.58366321758819	7.77780856487510	7.73244820342820	7.81528958729745	7.80469355096453	7.71827312716755	7.76221740642484	7.75869311308839	7.76753053258361	7.70197415433439	7.71577308038945	7.67869037748410	7.85254003648791	7.69648063921072	8.11152081297361	7.75902771339454	7.83164393058716	7.81800588238385	7.81634174355840	7.79440560091526	7.74536418393416	7.71825441386050	7.76857384506236	7.82475270185912	7.69814197545722	7.82442183820156	7.72053680187712	7.82582313335062	7.81080182177662
10606_at	5.60715613964990	5.28070219890098	5.45809786072683	5.55947143313941	5.48860097528505	5.26431910769703	5.40257955464199	5.19814530305521	5.24900225075936	5.57004827661032	5.60696683947546	5.85779610255240	5.52526797236212	5.46847711314192	5.51010678378826	5.49670125085279	5.93232295781206	5.49762235602436	5.84586762233442	5.16817010364966	5.51820903743659	5.24651041549868	5.22104707383545	5.26089546185189	5.22035275609573	5.42203357689797	5.41154652887796	5.67840171466659	5.47799604030542	5.50679817832808	5.51295438896959	5.51557958560283	5.49309883196836	5.37035352771358	5.49235850706389	5.27524247107714	5.25554570494516	5.44149494234871	5.50884046385449	5.36919872433183	5.35922538479753	5.29604977461108	5.37445506159263	5.51997677608781	5.12470134242444	5.35039181525961	5.52986235823687	5.29963446584112	5.19878856248165
10607_at	8.20874358322940	8.21383851822405	8.23936221817101	8.21077084296634	8.31714819126314	8.29636849578400	8.19830118955579	8.19915731812578	8.16136553934544	8.23293407332443	8.27914065505719	8.19678602741484	8.17154864376363	8.24485458634530	8.23078745420914	8.23206275431430	8.21748730896091	8.25574655055456	8.26102278432196	8.19809534522977	8.03011300193358	8.26380262394721	8.14311098670075	8.20636076129792	8.17958105922435	8.17413901965493	8.15374444190218	8.28819204619748	8.24432405365151	8.26000896759295	8.18264721287901	8.31257433402140	8.28174223326184	8.18425128412811	8.29164015594830	8.21488034208918	8.19052471425507	8.24341287058492	8.29128720390785	8.32433621066718	8.18302790551614	8.22572545336288	8.19000384617991	8.28417535178127	8.20840265057703	8.19482837521345	8.18849469978882	8.21795037439788	8.21658698712380
10608_at	7.08270410680494	7.12648317157999	7.23257665746173	7.25378081206993	7.17064127015546	7.28536823329850	7.15623438511701	7.21889235479857	7.08457406075476	7.20273619248377	7.20580755723035	7.09264377089812	7.05437732891317	7.15641720935038	7.23383625654399	7.18861461724491	7.33440571873974	7.16056206407133	7.14585611717767	7.17984974148922	7.01704525484785	7.18813866761813	7.07179278832084	7.36043665552910	7.11220420914386	7.29480072850699	7.01719332791400	7.28943687562334	7.29748213938339	7.13093142068008	7.11090828674504	7.24412898888769	7.23536284756822	7.07321433769323	7.11925645431487	6.99729579784413	7.12900148909334	7.10736819585792	7.13613348322722	7.19656447684731	7.22629476457494	7.18425324936334	7.25564979032614	7.24789953670303	7.07240861746008	7.08536081201095	7.04021007203195	7.12984006900099	7.12850683350666
10610_at	5.17489629913983	5.35959672989070	5.27530827137032	5.28514824570140	5.34106980224476	5.25755643013551	5.29820599472878	5.20751195900574	5.21243979976848	5.34987002300642	5.51953848538750	5.29359633999454	5.33999661390864	5.56822337514366	5.45746597500383	5.33386492412060	5.30437848445404	5.59138084956769	5.34479069722025	5.33181091439038	5.21396084484804	5.34484820912607	5.50537901234707	5.27126508013463	5.33263558583662	5.31640597418269	5.28612239859299	5.33376226399181	5.32776350653895	5.36663168501056	5.25195629022865	5.22008132486942	5.36884523458696	5.18303861194401	5.27195288130594	5.27819211985409	5.33842717572912	5.41235134781762	5.43544025159289	5.31204314575049	5.38521216938990	5.47286515325122	5.21120303281757	5.36672296477017	5.28066532113455	5.33562888859907	5.45634039872161	5.24205869450069	5.56745012566369
10611_at	5.59903973935042	5.54021565747862	5.56849832882805	5.40488788470281	5.46575926119280	5.43224897282163	5.51055933301504	5.59344403874166	5.70202655930358	5.50220151401052	5.47742726435262	5.43336292413839	5.50603757837469	5.53228712618188	5.45998453384921	5.40483847626965	5.51623454992732	5.48947564594447	5.50917895036942	5.40350235752275	5.31731397143796	5.39472281766925	5.48075016986108	5.39783837963330	5.56525490839320	5.40160577641340	5.40713387799320	5.46674281394166	5.42763843541584	5.48132254401411	5.43327525878967	5.45998291994728	5.54357821581195	5.44385377535214	5.44285885361813	5.46743216346294	5.41721181080887	5.49903470031162	5.49429864311310	5.41289945957545	5.49659297479142	5.55499361992224	5.36942920599654	5.49405191528100	5.40947606755936	5.43141797156111	5.40887340099082	5.35915496798556	5.45108576467062
10612_at	8.17594556642883	8.07309268814651	8.16366387351893	8.13451175105455	8.10941021547286	8.09888208523714	8.13404584861983	8.17455605516693	8.06490054497428	8.14464248395102	8.10307000721838	8.12213552764350	8.13365821577078	8.17601869555742	8.11527994839414	8.31739391626862	8.13902630033077	8.29973879890025	8.17155472190381	8.08926556923232	7.97512382299258	8.16068357227870	8.13884645415092	8.04701946440387	8.08856533040063	8.04613712310156	8.08132192147756	8.09449969989380	8.14760655966608	8.13191804682764	8.13377344215642	8.14724339536259	8.11778954756441	8.04790137081119	8.11720534938399	8.15789767486617	8.11831950316005	8.17325721328381	8.12361199525979	8.15327597503805	8.13155314906138	8.14695524973389	8.13484505077662	8.14784249468237	8.12690896724088	8.14596038837943	8.10891022275166	8.07252975818310	8.13709353634935
10613_at	5.33314230517555	5.63689998588092	5.29951207824812	5.24468293028101	5.26234440674036	5.23370886300793	5.24517307201774	5.21502506017016	5.19771597724594	5.39112934435811	5.30793473456090	5.21712992155898	5.36599725068446	5.28124170282067	5.25527130781544	5.27035715874942	5.28472115114058	5.23238023609737	5.34501239765005	5.19238272647195	5.15823897147096	5.30138540895431	5.17624391554533	5.29218766907493	5.27490755971837	5.23894911831024	5.19710559812649	5.39385132106519	5.14285021804395	5.43265309307281	5.33218135628602	5.24739340040552	5.24389078000657	5.18863238744510	5.19010441153715	5.18855710736698	5.28816216496975	5.44163480342381	5.43784259657434	5.23772602666592	5.31617260082777	5.34861693815562	5.36600735406459	5.32803147012215	5.22554131127895	5.20678254320029	5.22097238636527	5.17810297771421	5.23519720893532
10614_at	4.58517267571037	4.74053555803020	4.71957532522483	4.64450527489142	4.70693835140681	4.59320212895908	4.79065106175954	4.69918865053798	4.73873946525832	4.65200051448258	4.73348322156303	4.60452121835409	4.64502950039041	4.65627319634824	4.70783711672608	4.69595215737638	4.60679729291063	4.63993526270273	4.68918052845588	4.64489033158795	4.60357235198297	4.58598456087666	4.64476865915033	4.86483292954332	4.80837206377468	4.67795582305059	4.60704506006553	4.65693556086018	4.70723512623139	4.62537552388949	4.61539628437644	4.68620061694699	4.68302742956245	4.67808297152971	4.73568744813255	4.92102077828363	4.69213088382716	4.59050324484350	4.69544856159061	4.83563727563027	4.66313971021537	4.63464161114986	4.59099419891416	4.70919515162164	4.69093229254562	4.54087278678800	4.74135378084564	4.72837238037469	4.63223172662029
10615_at	4.53349368762120	4.44018573699710	4.46742345981306	4.85154705719936	4.53458264808954	4.58690654884397	4.55717273906410	4.41357762173994	4.48988700043525	4.53345994364412	4.38979726632506	4.87367887778909	4.53053202844472	4.58434207751929	4.55295170412852	4.60655122910164	4.55635289812577	4.39327081760440	4.70762649237126	4.41000235609670	4.35602200607230	4.46115396716269	4.49268187493071	4.58887316303699	4.47546550654194	4.48025968527180	4.46826120948542	4.49707748984920	4.59470193521621	4.76527461014615	4.65390450959135	4.41520708695398	4.49386167664868	4.49284074268849	4.52139485832507	4.52813114498144	4.43911529988145	4.58392224118344	4.74302397861490	4.45098428973580	4.47608710338397	4.45991656547025	4.37720042366000	4.58761423440190	4.53086341876399	4.50425766023916	4.70865286219250	4.45939417745348	4.52169043986967
10616_at	8.61263796648264	8.25776552732598	8.32594015610323	8.37897381545270	8.30005900251425	8.37365765443220	8.31006670473780	8.36772100598493	8.33585813389676	8.32782806638712	8.43393425523834	8.21674423897236	8.37454082581090	8.49440018746794	8.33247290695720	8.38728202518443	8.46743740272090	8.41952434782447	8.42354562310074	8.37907865384892	8.17071505060713	8.37867270058270	8.26720488846761	8.39254536559723	8.32243473026500	8.42626718367277	8.32028488962896	8.33576173540793	8.32580686512031	8.35576178247565	8.35515353571476	8.30399525366579	8.40055992029384	8.48785191226825	8.30682614865813	8.27537232825214	8.30948703117835	8.29335920265361	8.39740405346404	8.32431506145007	8.29730767693314	8.49866920477989	8.38802827388915	8.38990091819904	8.26828447449885	8.33108083179278	8.33292593292229	8.29069056265903	8.47057241668867
10617_at	6.62422957638475	6.72667264502228	6.72145732723462	6.73035887004786	6.74234289850566	6.66616114829738	6.61009501283126	6.71726666417170	6.66055134176636	6.74170527731898	6.75002722385595	6.74131520999937	6.62459000748300	6.93969503591815	6.65609445335618	6.68380514777468	6.83662489919600	6.74258032363959	6.72540442306761	6.69336858987660	6.59616608420098	6.75653614020779	6.59703423504983	6.73516018105703	6.71772020846313	6.89970325148769	6.62974713671949	6.71589363794310	6.55678015569504	6.88851022110903	6.72529314326887	6.61956082950753	6.64259666625117	6.53999393474839	6.52917231514127	6.62831031643115	6.61964071200279	6.67768857269955	6.71127903438901	6.56763025510962	6.56775196566139	6.57988558282314	6.65373754302406	6.80473234631640	6.59376655979323	6.64631827090033	6.60058146103664	6.59431157198125	6.66903016517809
10618_at	7.26933472323883	7.19314783746775	7.13740733574930	7.05862328921134	7.18834422253058	7.06191944110468	7.13014415168408	7.15437482220988	7.09840263546167	7.13212582725979	7.21211415084990	7.15327999143396	7.18970880970882	7.06375670386010	7.12358002708083	7.18870072486690	7.15440002037451	7.11747545858933	7.18439559271797	7.06424744218418	7.09300450473836	7.22426738763126	7.04865597420217	7.09641898251849	7.16921929449828	7.17945285741761	7.15294511633419	7.15352590718999	7.11181310231810	7.18225028047815	7.18707977173124	7.14992832511511	7.17754523893766	7.12725530921127	7.07945467860877	7.06321063091335	7.12798758058951	7.12485037316996	7.19270678900236	7.15395226376529	7.18041794051693	7.18722044057619	7.21586155657025	7.17540322607667	7.10482479180827	7.07176835373601	7.14352835324494	7.14519471040474	7.09594849909819
[truncated: 7,724 more rows]
[truncated: 81 more columns]
