# Supplementary material for: Computational purification of individual tumor gene expression profiles leads to significant improvements in prognostic prediction
Source: Genome Med. 2013 Mar 28;5(3):29. doi: 10.1186/gm433 (PMC3706990; doi:10.1186/gm433)
Supplement: Additional File 2 — ISOpure cancer profiles from the Beer and Bhattacharjee cohorts, and part of the Shedden cohorts (ZIP format). [file gm433-S2.ZIP › sheddencohort1profiles_purified.txt]

	CL2004110909AA	CL2004111002AA	CL2004111003AA	CL20041110100AA	CL20041110102AA	CL20041110103AA	CL20041110104AA	CL20041110107AA	CL20041110108AA	CL20041110109AA	CL2004111010AA	CL20041110110AA	CL20041110111AA	CL2004111013AA	CL2004111017AA	CL2004111018AA	CL2004111022AA	CL2004111033AA	CL2004111038AA	CL2004111040AA	CL2004111041AA	CL2004111042AA	CL2004111043AA	CL2004111044AA	CL2004111045AA	CL2004111046AA	CL2004111048AA	CL2004111097AA	CL2004111098AA	CL20041116112AA	CL20041116113AA	CL20041116114AA	CL20041116126AA	CL20041116127AA	CL20041116134AA	CL20041116136AA	CL20041116156AA	CL20041119167AA	CL20041119175AA	CL20041119179AA	CL20041119180AA	CL20041119181AA	CL20041119182AA	CL20041119183AA	CL20041119184AA	CL20041119185AA	CL20041119186AA	CL20041119187AA	CL20041119190AA
NAT2	6.56641421907223	6.56750859014732	6.52204018017204	6.62607471752330	6.61509966283993	6.71144782799252	6.55734210952393	6.58276598860191	6.57293914008387	6.60421586442862	6.62315101470523	6.64017598154448	6.57473485295607	6.60847236764461	6.66286464345998	6.61763854445425	6.59377784600480	6.57879264779557	6.63878501392968	6.55941803354867	6.51685040036419	6.52475436364588	6.64991970251236	6.63532819583889	6.55342582756054	6.58685936183904	6.64483273161013	6.57764569184715	6.56994486871297	6.59945785545825	6.63916807429896	6.58075574959575	6.63525325040560	6.61247328191401	6.60359995440368	6.56855305495028	6.58672838373643	6.52813858550348	6.57598075381005	6.54475077830196	6.54398641513275	6.54003840952020	6.52120115391371	6.61286342092146	6.60066706733376	6.54647493833082	6.55971657688133	6.56146747968413	6.57588117954742
ADA	7.01629128019823	6.91879611865782	7.03183388137561	6.99856272481641	6.75639855869484	8.12288782661744	6.86908269986886	6.93931284810523	7.13118752263157	7.02532403688108	7.12469252711376	6.97440562373355	7.06834745372129	7.04247832908653	7.02193457070420	6.84685547419951	6.89744003988509	6.90393985222195	7.09284851675812	6.86650506956406	6.90830477087510	7.02995505064417	6.83762414685193	6.99603454577943	7.04362558652148	6.95186654272756	6.92594723821910	7.00173184896081	7.10654847570400	7.01409803184623	8.18945677772775	6.87753003023393	7.10448123399164	7.05956313706968	7.31171494947414	7.06035866906634	6.84464054025506	6.86147525988737	6.86767907893008	6.85918451322836	6.89495903045782	6.90456967690045	6.92749242835182	7.00407540886941	6.95308912809491	6.89673137818766	6.86486350854667	6.86936981380527	6.92828489241092
CDH2	6.09496758683571	6.10516274132526	5.96207343195469	6.10292262709566	7.14543558372587	6.24640754283989	5.92205854192974	5.96904391820648	6.05202837893332	6.39147878737086	6.12826898298218	6.00014374898874	5.99390736601966	5.98161013910165	6.18708335119133	6.00746647676398	5.99596482729479	6.74147579668091	6.16408526890612	5.92951643967511	6.14858733166615	6.69102167748492	6.12717901879541	6.93751940969806	6.00544081442342	6.05911414271108	6.02626703095535	5.95936518067918	5.99595612941025	5.97622206045909	6.37414411783443	6.02036828314075	5.99511362939790	6.06198667061115	6.03654198442097	6.18656102766414	6.04252968093095	5.97467819211571	6.00091653934734	6.00401657258793	6.04382718193583	6.01104133940849	6.03879132849522	5.94837352793369	6.03038079044998	5.98796270615040	6.67006292772321	6.03900268290560	6.07137992365236
AKT3	3.99567702377724	4.19839762263848	3.98053154900382	4.27560492311645	4.36808114232013	4.12009171330785	4.06473050850633	4.09263024016879	3.96443302736710	4.13163906262115	4.05380018944850	4.03340713639175	3.99142249019354	4.10570567770599	4.13273168249876	4.04903696901268	4.07019212693786	4.11774340610604	4.20433200583948	3.94603747786204	3.94663283946753	4.05130533222606	4.07800623759638	4.26017536333844	4.08854341099576	4.07119162173464	4.04543985209575	3.93770525332807	4.03233560254427	4.06182906347243	4.13207298520263	3.98979957751913	4.00479478764749	4.07429402097219	4.40773718029202	4.22277706356928	3.95375303023098	3.97358455172909	4.14726298754848	3.94174004076021	3.96516950071881	4.01547652242303	3.95057818012016	3.99758158207538	4.01814412866386	3.97657430626797	3.93414967030382	3.93989755786807	4.12409751143410
MED6	5.90264078153394	5.84274065500019	5.93225743819449	5.76518783591956	5.90830931706533	6.15392028037865	5.72355403326255	5.75427712168664	6.06089966872327	6.03725485032264	6.02879125093434	6.17036914925873	5.90603457403796	6.20683481649778	6.65219026073545	6.04888447072616	5.98316668587827	5.87975718619968	5.67723157977959	5.83342474178172	5.85569403486080	5.84692345114438	5.85784326597732	6.10751501648060	5.87043099719374	5.93573125811761	5.99850609544656	6.30100654714664	6.07844151209582	5.99059649489281	5.91069750608397	5.88576898663534	6.29711200713983	5.95799739477454	6.10776178999598	5.80528282955954	6.11854184178941	5.89433106790117	5.79869941087513	5.88906454594750	5.98636695405969	5.93548974376859	5.79189373902667	5.96881803688231	5.99781510656198	5.82318248691805	5.85824403277218	5.81671683404418	5.97704115158264
NR2E3	4.85597870000757	4.93848472354051	4.80502572936076	4.90905224631994	4.90654258177120	4.89570427480387	4.83887107584610	4.96527589399434	4.88836968415830	4.86144609631101	4.92463998920020	4.77688885295485	4.85883738438849	4.91036384765361	4.95571622558590	4.78465023497191	4.86464111891649	4.82450753026092	5.26827156953118	4.85322409337198	4.88390818596507	4.85476102278918	4.99925667699166	5.09007029571693	4.90803353121920	4.90358533044642	5.05849423241086	4.86388065349925	4.84551294322058	4.90738364118468	4.93599023767372	4.93322061141766	4.97592216198751	4.97636515016707	5.12075990840598	4.99018552879194	4.88102508475357	5.04236982710644	5.07734099522164	4.89658525023689	4.84595945059387	4.88452719799303	4.79385052866965	4.91349436724654	4.90873720846920	4.87005419532104	4.87832391851666	4.90407796019919	4.86272190400036
NAALAD2	3.43839300597109	3.49043338031832	3.46744137507181	3.51277789840051	3.56375242018811	3.58307368490898	3.40015492341532	3.50483293550067	3.57234058411767	3.48300552388240	3.50048217932855	3.59523189585669	3.48325758445360	3.52243554396249	3.58454847666089	3.49682143507921	3.49594896008395	3.44524295897312	3.62426878162664	3.49507644449642	3.45913875859976	3.40227918789424	3.65745013499282	3.60256774458457	3.41213002924029	3.51824843271752	3.70729044342741	3.44755929536057	3.49493700655899	3.52764005817763	3.56785828827458	3.52032766684476	3.52156288111611	3.53213461805691	3.49002004019954	3.52680037402071	3.44298109082207	3.44806422753136	3.50190421117880	3.42009263257201	3.49254966308641	3.42262706159045	3.43194248386389	3.52740918330420	3.48647918033597	3.43592584520080	3.49352878519514	3.44349106823925	3.43908872775249
NAALADL1	5.06973864116342	5.11740592900672	4.97520744492257	5.12157937340026	4.97126719494288	5.43654512236448	4.82679117690758	5.09583468304547	5.09804757842097	4.96800842482397	5.03604614088034	5.20312303775796	5.06309619962512	5.08948027518283	5.08339747200324	4.99286997347232	4.94372789026184	5.10627615536094	5.15806553053346	5.00306934505510	5.11216183374360	5.16176774891654	5.05083345636767	5.04906342649670	5.17900768784211	5.05972739468759	5.18179363096568	4.97203665626603	5.12947766597474	5.15142889910381	5.23976916296383	5.03768725490568	4.98715083778985	5.05726488701298	5.10152340379279	5.15142710686369	4.89601921159060	4.94086422521679	5.17778384193580	5.02804758626865	5.02078183311748	5.09006901169279	4.98724309540523	4.97516354003447	5.17631266978443	5.00123131087261	5.09228097913247	5.06046826361378	5.07724391293942
NA	6.29670792556782	6.33472781508263	6.48576954721392	6.51305426987503	6.57506528573489	6.65529252497308	6.49288418479453	6.75841725772283	6.31542143151847	6.38770393489047	6.36156768108633	6.33821904915274	6.48141114743507	6.37551802433472	6.58968432275848	6.26609643198246	6.47966325083016	6.31957094917596	6.51795421461866	6.62821725577816	6.41291888331276	6.50834206775792	6.45467615140524	6.41575517219195	6.35310202151385	6.37117621410979	6.36430010528677	6.34711644643199	6.43569497484021	6.47106906669482	6.46066644967811	6.65855810789793	6.59847745297419	6.54598915830516	6.51183935819557	6.45154114801939	6.45651480685666	6.35873539286514	6.44287268272303	6.27633351805424	6.56547845738137	6.33774612401370	6.40779467112101	6.50423742727712	6.40334497076743	6.33610403766898	6.55277179841899	6.42279180450299	6.34894761231008
ACOT8	7.44989552361112	7.48411997013498	7.23542166415459	7.51114727644022	7.11088241008042	7.72454070004717	7.64562573099779	7.46613477837923	7.42209067144392	7.41772441587057	7.42486772793698	7.37401723352234	7.35950109437361	7.48163541326954	7.49628229578424	7.40103091794620	7.37064391683300	7.28382979652724	7.58558881639935	7.28621134175843	7.30125014363126	7.23942515031294	7.52573351036222	7.77373468129540	7.44024944984115	7.37010839183851	7.48849788417608	7.41974069002488	7.50776354285341	7.81651032599408	7.54614125571047	7.36217905531984	7.44733871086372	7.36631159648609	7.51082208769924	7.28493525805236	7.62756202375033	7.44937296825863	7.47768157150665	7.34822025135339	7.52806476954213	7.38132561922146	7.24580997027677	7.37740371772067	7.48923713175167	7.38843210497054	7.25731441696759	7.29012330256144	7.37786655872707
ABI1	6.24370577624738	5.70284911961468	6.05420947217149	5.91646917695628	5.94693758305204	6.10498463581864	5.68708824628558	5.74495321109268	6.02275121471447	5.89836203800803	6.08656412167486	6.14629615848030	6.22957123247924	5.77520735770451	6.08075643934560	6.19169719902946	5.95350035312639	5.97475603830545	5.80886977866446	5.77817399791288	5.81451375652076	5.87283282148470	6.16339792874433	5.72060150997674	6.05460212179615	6.06274861777713	6.16265100977952	6.31387847487425	5.99585734746132	6.04438447618785	5.73656789846351	5.79490626116554	6.17918789211009	6.10344824522020	5.90586155515683	5.75058845035863	6.21892863625874	5.71266030604450	5.80848360064108	5.94832202264402	5.86177172584583	6.05544037146973	5.99989630403817	6.55951438762185	6.18530996406823	5.95392571550104	5.94497128143609	5.93407204775376	5.96085769315943
GNPDA1	7.46255735821759	7.50377579783591	7.46314694896780	7.85098106698404	7.25894583397113	8.49181709881513	7.74502529020310	7.78288052505386	7.46802659859625	7.37903096823727	7.54507969854092	7.68090668037087	7.76853193749302	7.91232617036607	7.73400440614057	7.98211638714847	7.47746952251998	7.55506147645620	7.32029765342533	7.38148261731877	7.41398547725670	7.64343039070095	7.64807946150907	7.34275469946079	7.39517160801147	7.42574016933992	7.41087078810282	7.33967634581145	7.69491807551925	7.47904739631151	7.87157989065974	7.30807972195060	7.54359522489176	7.43238813905615	7.43658667284550	7.55794473660369	7.43660944453013	7.56504836379810	7.39475209381861	7.47982359874597	7.55249842538970	7.43988853992590	7.27559069995803	7.42293695056831	7.45235724233743	7.42633473637019	7.45907726189283	7.47370512939442	7.36710260411092
ZBTB33	3.44261593701494	3.51509696905702	3.42299239196345	3.55520255176439	3.51210333258543	3.60330386731261	3.44604337422220	3.51809315621421	3.47067148364284	3.52793865550667	3.49620904771612	3.60116021128346	3.47187356204542	3.51706923733858	3.58119806892199	3.53716695784969	3.53923107435288	3.51883030622674	3.57839619114254	3.43980165452508	3.39368745792142	3.39820503951290	3.47059637403797	3.51392780194148	3.48119286373184	3.48247614722277	3.56408868435788	3.47881296651964	3.46422680667659	3.47632093021970	3.57607328542726	3.46256031942119	3.48289293196677	3.49083989391400	3.54625871593261	3.53091065712556	3.48675092269933	3.37736904790627	3.48052076107051	3.47417395086187	3.47863039007337	3.45281293427765	3.48063809258820	3.51749208347189	3.52760296030506	3.42318483252553	3.50273734786273	3.53847113585579	3.44584664730202
CDH3	9.39057718537422	9.74564973510023	9.03170521032334	9.61781742319953	8.91998785974285	9.01599083926569	9.49174087505762	9.35267147869994	9.42212849767805	8.89243936720749	9.72559837908315	9.37022472299125	9.28505372705908	9.19496316900922	9.50902328723791	10.24577624105208	9.44429758544711	8.95344958733598	8.95547437789488	9.04093891426151	9.32496436916460	8.97111798131572	9.02206377565546	8.83891273992713	9.14875066204587	9.44301501961128	9.64746574201412	10.15405200156655	9.29351220418282	10.13787233778063	9.35629775186518	10.03283774402800	11.35263321337548	9.18356481762996	8.92385168471638	9.21560339047663	9.04974965097549	9.45218890675178	9.96614541548564	9.47903772242261	9.46191456949849	9.38386080916474	9.67575602182675	9.88548201837792	9.62528296934452	9.64769337468826	8.99582255919175	9.17267786370640	9.39859743523921
TANK	4.82540458244626	4.77281011096306	4.82684275792913	4.90047384932863	4.89105663054867	4.99889120667978	4.85319249761520	4.81782160119567	4.88007452759209	4.92744176951203	4.90952108364220	4.98291473858354	4.79551138167695	4.67727995578871	4.82745616340871	4.87149724313218	4.87758356744650	4.89849456789507	4.87037696829469	4.92839858602562	4.83006891191898	4.86996531322888	4.93241447511848	5.01123593912692	4.91092998959259	4.86390954732692	4.94395041457870	4.90448460392652	4.83921440211105	4.97719816917018	4.72858062790348	4.78559840218681	5.02020217145113	4.89204310226454	4.83947980000819	4.85637781876029	5.01817141377425	4.75029399148761	4.97359473742628	4.86236187073617	4.86167983428730	4.85577465574237	4.85997843164710	5.15230510102132	4.84234694328396	4.87155769836863	4.78494020814518	4.83403397516957	4.87288918245557
NA	3.55531984627432	3.47166243884126	3.52172292436111	3.57075195380704	3.62019926910966	3.64579167034036	3.57036604574833	3.58268264107556	3.52874488463686	3.57459157383439	3.57601706811788	3.74568756534200	3.60053586294064	3.61356184144254	3.66013502368176	3.55142429872749	3.58098029883232	3.67559323844388	3.64738659662432	3.57824588344108	3.50595687903803	3.50573488331821	3.66702511867153	3.69626983562267	3.55293636650694	3.54633717134540	3.70864626210547	3.55295729806188	3.58859976533280	3.64300382230930	3.63603683749290	3.55181527082039	3.63565497695067	3.62796337123593	3.68201015471723	3.58095498663665	3.59815437462945	3.55859376285344	3.59076855227353	3.51337797520985	3.56328667390561	3.53354797003837	3.48041965159669	3.61910604262833	3.58001467508101	3.49857930515492	3.53881707267374	3.58490027184448	3.59237429047144
NA	5.44242972192746	5.43462121451566	5.38536664236571	5.53168403505426	5.43852510730008	5.53823084838036	5.48709725302328	5.55199188822053	5.55502581509347	5.44862257683955	5.47593549049979	5.67161257309799	5.67437309084866	5.51751687256439	5.58468732678239	5.43243558216998	5.47939478255795	5.43364136987219	5.64041972506757	5.37411541852452	5.45797374399798	5.38005004070377	5.59108825918857	5.52407454607131	5.42919345573239	5.50345365706534	5.53812991856904	5.48070606205552	5.55837046697073	5.54813004937520	5.53802421636656	5.56861337843305	5.47340295906113	5.60815057848533	5.56793354299259	5.59295684298325	5.52883015017416	5.34784550567403	5.62726368312073	5.50709136516775	5.55385080075085	5.47288914381199	5.82183709591597	5.51775776984246	5.63067882128340	5.52218826391923	5.47431639332531	5.44167430554577	5.44295042829728
NA	6.09649978164980	6.05455036440086	6.01666944280180	5.96558516901474	6.04884479366908	5.83656530253325	5.86607723478827	6.09169087873607	6.05000572286751	5.89008047289812	6.29329346899528	6.01731473306741	5.97886752324553	5.99067827818419	6.01851468770045	6.05730063548036	6.07359819087141	5.91646863538310	6.51787738436205	5.99210083076644	6.44853210702710	6.12999870000380	6.30352315604519	6.38042421473405	6.11163416378778	6.28147887692265	6.33620694951738	5.93267353437386	6.06819822741708	6.11898755571152	6.09792250420196	6.02132611211653	6.17260803743745	6.18796385554221	6.53905210034628	6.35936483940924	6.12513186142854	6.29305118123521	6.27032982865869	6.10481336292645	5.99441552835893	6.04373273296330	6.00152186445669	6.03436119302350	6.13010548031057	6.14939457359120	5.98419624793371	5.97748950830927	6.10405124918887
NA	6.47884731588679	6.26786589371824	7.10285972424196	6.37786287934775	7.11423880871255	6.53837680726949	7.00367917803056	6.08444195637481	6.50905214254299	6.77760959209046	6.70472961136281	6.13959230762224	6.34273520498924	6.25712077527392	6.15415114903304	6.69495190912527	6.23639595849997	7.01322787831839	6.31254241766915	7.13975827494293	6.44418911672814	6.70782347823945	6.68476274884346	7.20711383806638	6.43033072460983	6.49777249511153	6.43091545557731	7.17733389529065	6.22475672667707	6.27352275510396	6.23219313253574	6.55734707930617	6.80409167239894	6.60219947146303	6.13596119017197	6.27913120346794	6.52077596339082	6.42432294635482	6.43356525114560	6.90493372980939	6.40551467317069	6.63001323277918	6.54306440012677	6.85588552764668	6.59589267942341	6.45258200645929	6.93927937862974	6.76627372018349	6.53109680211165
NA	3.35708547452799	3.39604482109015	3.32291175410319	3.45536336577711	3.51111852160098	3.53139573321937	3.44548335261551	3.46050546670802	3.39482257231995	3.48093769520083	3.40145089133149	3.56645868212703	3.35715071782198	3.37154086752267	3.47852170323434	3.38674469096237	3.42664347023131	3.43976342844370	3.53446467180815	3.40813568212033	3.28933564526868	3.37864364724395	3.64085330645925	3.41373932639573	3.40560162653052	3.38879584035823	3.47095868227779	3.41467565509818	3.39204923126476	3.36464650791340	3.44929813992101	3.46612831386496	3.45677795209031	3.43351339260290	3.57229703814453	3.42459588695438	3.40864811336301	3.32615049427631	3.35944345506332	3.31906090738682	3.36181368406464	3.31456842821736	3.32893883970215	3.42303044189230	3.39852202880745	3.31379820359918	3.43252562440843	3.39257561546845	3.39412257532983
NA	6.73547671759584	6.54048210921146	6.87095516192095	6.91712276181703	7.07626484130083	7.43117428373831	6.78585211228235	7.11810539619177	6.76064947049379	6.84310794037397	6.82568330064333	7.02042313033511	6.95704585145268	6.96543900629620	7.04021518906970	6.82853869909591	7.08483592448911	6.81220458068249	6.97541096896382	6.56376023713771	6.77983303707544	6.70645023745246	6.76787409639925	6.96269746412459	7.21659976046325	6.88364733622510	6.78095629910167	7.20066225787068	7.05196302246947	7.08623796240491	7.24704217937690	6.80609879867622	6.77944581552629	6.83356065400022	6.97944578059188	6.75630775707218	6.99812149788113	6.81343760499135	6.66658768384244	6.80673096832403	7.22254675460900	6.78375753493648	6.91506246973931	6.70665961398447	6.92161087468266	6.98787373216700	7.12085976304999	6.87195201179732	7.61509883679238
NA	4.93309593967675	5.00686149194797	4.89111467143610	5.02664209903597	4.93275063824860	4.96546658527557	4.96164336379100	5.01369122433422	4.95007805986394	4.93051764856621	5.03490744529046	4.91759798008930	4.86248414298600	5.00103975786583	5.04443150492019	4.95396135229994	4.88895880523967	4.85259217843134	5.24124859864560	4.94558916511626	4.94918808018438	4.93144041112371	5.12258069355997	5.07300721479886	4.93252243427991	5.00322072445345	5.22641141993711	4.91140581082313	4.92760466708025	5.00417058064701	4.94373640240857	5.15867671142911	5.04770592759009	4.98748401499920	5.05172760147039	5.10030871509472	4.95073186303960	4.87775232541264	5.07287742001819	4.89989180315938	4.93767797623748	4.88822527709822	4.90635938527697	5.05292311857477	4.99510129698997	4.90712166001331	4.89200808267959	5.00653966014871	4.96802105406368
KHDC1L	5.61928102008259	5.47325670045186	5.53159385898423	5.68892374781706	5.47108120403436	5.45957933144278	5.57315853519625	5.59629548847988	5.69614090791112	5.46823091145342	5.78472765018514	5.82639462689706	5.59063744281732	5.52807573967222	5.57766680350178	5.59884019905222	5.62791835136189	5.53219887117047	5.57773676354477	5.68395810837545	5.65066109495489	5.51390854516116	5.61666508373625	5.56476701128677	5.62388481126824	5.72726523336929	9.40688236549606	5.48735357109754	5.58852962698887	5.63050683869224	5.59557610253471	5.57128226344128	5.68459034879069	5.57100040337578	5.48970537848516	5.71231382958536	5.69394949093437	5.74012521698760	5.78001947988540	5.64881502461987	5.62199085197457	5.63245952625927	5.50179714786349	5.59856401255976	5.69957956658520	5.68346869622041	5.63578643620869	5.58440105787175	5.67822542000989
NA	7.39080038514687	7.46693076383900	7.38654498887843	7.68640930490306	7.64956783275063	7.42678022338645	7.46600925631730	7.49153146546114	7.49037891529402	7.48069974268099	7.42816804591312	7.49124679381795	7.37297355907700	7.32331984156385	7.33632137107212	7.19935795624407	7.35026528261224	7.27533321254211	7.53471474618044	7.55364811244325	7.37449402896500	7.38393652485662	7.41168402203820	7.77727073397596	7.29725516566716	7.37086935156130	7.70946296615293	7.59396154287016	7.34510247308416	7.50107788904075	7.64068206971500	7.35038449558403	7.20486816540293	7.47562886860108	7.40313805470905	7.35219057188383	7.36264841581879	7.30098509621405	7.56297599983580	7.23240952215288	7.33184984012324	7.32851159774710	7.37012626010711	7.34044559597777	7.31981385522653	7.34380633588411	7.36486262107105	7.34450198131468	7.26435502459019
C1orf68	5.58714515788410	5.70405089057864	5.49610059035495	5.82684131133373	5.63292343988555	5.63775346908018	5.63309483386798	5.77760648195054	5.56184054951300	5.55173962046024	5.66529453155905	5.77554758727920	5.59079381827616	5.66052398919962	5.78672738946240	5.59231505262643	5.64056684177396	5.56030536570820	5.92978621555759	5.62792856096839	5.60494143718598	5.69917308445246	5.93386801898160	5.81336613766190	5.76990884806595	5.68773556913641	5.71734903008709	5.52445891805596	5.61062555034946	5.74700541923505	5.73149080848593	5.61420276632683	5.75436487290099	5.74483376334066	6.02382601076397	5.74243561339150	5.71000486795823	5.71525801601506	5.81312126969670	5.57702318331951	5.68977825218379	5.62286300948520	5.52213473973044	5.70204668411939	5.69639936492463	5.67419228280502	5.65088968545927	5.67156581618673	5.64930991610259
NA	7.12980543966767	7.04660056597121	7.07035404103925	7.11270679768344	7.07795501103607	7.71800074950198	6.87635229093125	7.05371436927902	7.20372105157208	7.84439083894890	7.20482066789669	7.23968746082367	7.03378636492454	6.94394897171582	7.47439559135834	6.96369908889010	7.01589636551059	7.15530873620741	7.06713010737479	8.02087074108363	7.05519361749317	7.05112004970271	7.26548813888637	7.69376985274462	7.03858553970525	7.08654819236174	7.33138675678586	7.02101980087777	7.02507487731132	7.32641179974000	7.81518251729233	6.81803458671982	7.40405704333510	7.12678788227554	7.17422592939544	6.98937763887012	7.21833881923999	6.95520122168596	6.90185951199076	7.19088083123957	6.99909396980247	7.04770346328230	6.97672571104118	7.53345735384432	7.08248317423157	7.15681649023866	7.32935928124115	7.05929155312139	7.26851510810994
NA	4.46723388488163	4.24007994849533	4.25488675000200	4.47825061463474	4.51021095297312	4.28156964038061	4.29867263212326	4.38824489522210	4.26397558801134	4.20838002260424	4.43940634737447	4.66999766543522	4.36272660604597	4.34383316980361	4.50804720693288	4.29300829302038	4.45707997686377	4.33344405303661	4.54615543688639	4.41391980794977	4.52229167171351	4.26958674811495	4.53952667765265	4.35774875469003	4.60834182243773	4.45871929325180	4.43175639399922	4.32824853525190	4.26257955344494	4.38800348841018	4.52747772147694	4.44524163676310	4.36990425275841	4.36251573955692	4.19494297774744	4.41585848345372	4.37606968833496	4.36912478809630	4.50297096585283	4.31989951548832	4.42758832747011	4.36130659914361	4.31451097769970	4.38695363357909	4.31247276679452	4.42318320065247	4.40502238346205	4.42660251762820	4.33015759827443
NA	3.83865635218939	3.75609869903980	3.78531112437529	4.03199956044176	4.12270627927256	4.17348767230446	3.87805062827458	4.02253712443760	3.99620101242758	4.18253835455535	3.99735012268544	4.15172317127244	4.26607584065074	3.91619988240372	4.00082990171691	3.89958495011168	3.85248450126170	4.30649257934704	4.26009097284694	4.13732921565364	3.81801786237670	3.91637901517650	4.25658748112541	3.98529631616325	3.87870748507697	3.93331344663673	4.05944308053303	4.14800320914958	3.97111729388380	4.01439940489071	3.91628903244440	4.02837916046039	3.89888829417188	4.00811219149961	4.09404798742999	3.87577670840744	3.99273174586956	3.76377803873162	3.84163229652465	3.99730003811799	4.01894690298022	3.80838654571135	3.88236919572918	4.06977708603720	3.95641270991105	3.85200476851701	4.02190488607842	3.97394438440671	3.94592783157047
NA	5.28508663763129	5.29141128882653	5.24831100534524	5.32714547579567	5.31771062068261	5.27834171033516	5.29437670226292	5.52608220884902	5.37773062590670	5.16617597969313	5.39484113124821	5.42073110525942	5.36094392500336	5.31520579122016	5.37369672624177	5.28486617783801	5.32112290618336	5.27630575128241	5.81949521933543	5.19550480282475	5.40627001657323	5.37058854455030	5.52737584824622	5.60641929308976	5.40637133827566	5.33808334528858	5.43106145726850	5.25782692745346	5.27296749605194	5.35642278068440	5.41863972313907	5.31514706380170	5.31761842857943	5.33343209688522	5.50300509938433	5.54796910316727	5.47555462259855	5.27217598607538	5.40567332234988	5.24740262095194	5.37572346627616	5.27747514087788	5.20002840004137	5.29558264264538	5.38212663086453	5.31199341254164	5.28070277020926	5.36288212932687	5.33097655022581
NA	6.84337192507064	6.60683509436419	6.73908751770108	6.92100519440366	6.65390045272758	6.73760407036372	6.69671526138222	6.82381408904044	6.92067664080959	6.81632531147774	6.80981588176497	7.27893663574056	6.85020911467137	6.70404451445031	6.77358939808241	6.70290841494480	6.69255723302321	6.66459895272423	7.01117149294709	6.70605448827847	6.78738271371947	6.80093416650786	7.01502447321306	6.89338322954895	6.45539795026969	6.83196427298536	7.12627646284873	6.57750831115829	6.68939893708648	6.79905675566960	6.74789308734724	6.89977819254929	6.83583561402163	6.88778613679204	6.66379626194001	6.76891453352893	6.73054750180195	6.62645202916748	6.79379208318367	6.65982761161092	6.59138128044657	6.73856693560154	6.46397777997802	6.85281619506866	6.73666160040798	6.77484132204482	6.57231198051979	6.70454602103728	6.72106568239459
NA	5.36039451560536	5.39734920517809	5.23487348206896	5.23554953115377	5.31642757991990	5.26301665574620	5.14988896978826	5.35107540678810	5.40624771381865	5.24889194853897	5.42615317754654	6.08900858139763	5.28607407575417	5.37296269886723	5.37906470173065	5.31029578141066	5.29346298486828	5.19708291094672	5.29726444636958	5.47750234704318	5.43462068001742	5.37988075474180	5.40293500726161	5.65426803295819	5.58003454099266	5.45134014221606	5.40816523497063	5.27222200070191	5.19192997009009	5.29931884437453	5.42037264039522	5.42051572686364	5.40683571931395	5.54864940827035	5.51113202197140	5.58233133989037	5.45134103311303	5.50616494823612	5.70152012985635	5.38597141744871	5.45489350152264	5.29810461512947	5.33941484899969	5.36491181335633	5.42572414810292	5.32821177555939	5.41551543523808	5.23958230088669	5.42035892351699
NA	4.55328959180965	4.56254509559317	4.47522586719617	4.61051202893684	4.53155226833980	4.57853228247479	4.50613445737839	4.60702852575428	4.50064633453787	4.50836634768140	4.61891362649788	4.78474229954462	4.54376669628543	4.63169690525086	4.62514834732104	4.56164875183981	4.54413069763581	4.58965969633686	4.69305694582000	4.52598681651558	4.54423430272449	4.50246165039799	4.68203856770342	4.62854398891377	4.70655029577877	4.57692268420661	4.65729986204507	4.53951181873708	4.51512606247310	4.57914990823905	4.75475114196353	4.60562839280267	4.64567277504861	4.60970321753611	4.61954204266559	4.63495554081578	4.67834433437234	4.61773678736984	4.68773753432929	4.54784650636410	4.52998454078829	4.51546667493172	4.46929572588226	4.55381210788290	4.58396628775841	4.56922266086356	4.51258200954134	4.52866830076530	4.56640614306249
NA	6.10732450538584	6.31319564162055	6.29794348676789	7.16451493813245	5.79097898283909	6.81049559370577	5.81484699251014	6.36670081511594	6.46316408016101	5.81299695238733	6.38173961894191	6.13591313698651	6.26004873031789	5.98335253089508	6.55663267545810	6.45326172914852	6.09556661354921	6.12972728937142	6.41018541073519	6.03291316091887	6.06744631232857	6.00590847663495	6.00745530898830	5.83983142583418	6.32592662717327	6.17233609270961	6.06491571491101	6.61649682452732	6.50692386268452	6.33089043750571	6.25629734085636	6.39012170818903	6.30532472023261	6.09611666561068	6.37008110954049	6.21088662589947	6.13094694031468	6.25645056698147	6.14257784216297	6.30514082466517	6.85718388837900	6.60577118206509	6.83201682994821	6.32764460522766	6.44760491687374	6.11701117845788	6.12038864597009	6.10453243747539	6.24578866067017
NA	3.66349329094077	3.61219627870468	3.53071135485273	3.72277318445057	3.65352709723923	3.73811116334636	3.64323469272185	3.70814105116549	3.68085390927971	3.74805019065523	3.70248347639271	3.67550533378430	3.73459375174630	3.68038352655352	3.69957080952168	3.68290138631047	3.66305689374772	3.65398258671934	3.95835557851734	3.66449299750878	3.61173007185117	3.68178881349485	3.75939512953372	3.80568350043389	3.63195298471702	3.66159643068509	3.73503020068840	3.66432239710930	3.67316008245430	3.68118464398004	3.67572448779877	3.68984474729016	3.69550419762424	3.73096462771804	3.86614424843716	3.79136692787953	3.74058218889982	3.65227774173439	3.72389309714800	3.63203906045381	3.57950574870605	3.61311420255025	3.63389322258429	3.68923700278560	3.68761606636739	3.61136954233137	3.68033668052138	3.71405178651109	3.63722974291043
NA	4.10029157427430	4.00008172006982	3.83449938520532	4.21645816751891	4.56885238022425	4.07874554586692	4.06039633927953	4.07026472551936	3.90197663152160	4.09616041011079	3.99948494756610	4.19233809050294	3.99234409682976	4.04432109450917	4.10709949718786	3.95757650068696	3.98394745356001	4.31993038360265	4.30255745738152	4.08358530296272	4.01772348989188	4.06249568919231	4.18633312264023	4.17270005108928	4.07771290213910	4.02063754495482	4.07345334271131	3.91774683015132	3.87388915264110	4.09317275655085	4.10310796350717	4.09081645115179	4.02343121038668	3.91743658941310	4.17732067038446	4.04036761013411	4.01159050625101	4.07723124801766	4.15981381426582	3.92287260242264	3.93941257584616	3.98176428261136	3.81312305746540	3.91708880938988	4.00542487413553	3.95574155902385	4.07568148296097	4.57403954050357	3.94802122271958
NA	4.03338817712693	3.99619300611910	3.98024981472376	4.06131644283048	3.99930558626532	4.21224148789663	3.94910176986646	3.97268062926178	3.99073165049826	4.07972781643487	4.02657753720492	4.11719212210642	4.15799049596582	3.97722832988876	4.09742339315649	3.97911109203911	4.00565890824477	4.03750742086029	4.20085597953717	4.00012690591394	3.99274571631731	3.99259337632560	4.05928199721100	4.10909189953099	3.99092900798985	3.97031070389469	4.02606726502080	3.97606968520407	4.01575572553071	4.03407088615782	4.07993200925038	4.04633438446304	4.01128289531988	4.03122416462684	4.15847757743868	4.00780231438137	4.03480287114097	3.94290731871722	4.08242154605592	3.97787325989785	4.09286032514443	3.91294690067563	3.95738619274215	4.05675480433223	4.06730056744964	3.97677114564473	3.97612247187054	4.05965735027262	4.02597136884078
HDAC6	7.59405510630621	7.82426862031562	7.53731199291325	7.75204744735715	7.60652420633575	7.75363873778585	7.58068034970230	7.69710420724382	7.56385657106742	7.56415561362153	7.68201592080501	7.77887257986712	7.56376558458422	7.59447302153007	7.45568153194827	7.71731841069646	7.61330425676903	7.50500697705309	7.78992159185815	7.58614092523674	7.63088938994445	7.57939942175037	7.65708418337593	7.69151775177144	7.53146639682164	7.71405652329397	7.73794147670901	7.50290061799027	7.72382386333465	7.56820514676871	7.78241450966760	7.64101796871779	7.55144806696906	7.61185120278632	7.66851184055227	7.66674144895634	7.60324056953995	7.73659785338583	7.61845738062468	7.58065132666458	7.48869120956977	7.53618398117138	7.53972267002112	7.57525857403395	7.64312389615582	7.61000083039856	7.52889614640406	7.77205282777499	7.67001702881295
NA	8.61408790248781	8.50351265462613	9.47052152555652	8.63965510125694	8.01262380213486	8.24373916531911	8.23847990733858	8.24666318512858	9.10848957588602	9.09465232972895	8.61834126261387	8.67630153116332	8.83998935346816	8.51505575362436	8.14927695271075	8.38293874677226	8.41771982735959	8.69094133079324	8.23637053302492	8.74451171368177	8.93651048555958	9.47387307477108	8.15326530272566	8.33999098830894	9.28993654250907	8.55448765394257	8.42059776514399	8.32728984793046	8.36944444021322	8.29712415133594	8.54794895417944	8.33707476066006	8.27208997232973	8.83436483861598	8.24987634800640	8.41043529643887	8.38014692931920	8.31980029370644	8.48086036264743	8.45886287747357	8.79385266987791	8.36613783710447	8.72355432152148	8.27145200644035	8.44922475502009	8.51857092895784	8.76102406556692	8.52695510968016	8.26854447349202
NA	5.91190549610929	5.91137624510006	5.75249532781869	5.76957539760382	5.86293023298344	5.68260893166140	5.79419864981184	5.83726853703052	5.78536265307498	5.88157551882863	5.92411240772369	5.72443521676983	5.69583001322693	5.86751554804904	5.83997144032512	5.95549920479053	5.87110315260851	5.90858911707986	5.78440389894777	5.83928658480555	5.72700509584211	5.74407844744596	5.90902335265155	6.11525639240467	5.77134675646876	5.88436344134452	5.97649953859512	5.72696243686230	5.74445048380331	5.91325218818769	5.88433369460020	5.77314000880512	5.81962925300165	5.82182779130126	5.77305539477431	5.89161048600791	6.10666593648610	5.75435979153964	5.85166197353326	5.85627056758333	5.78690197315360	5.80875135051567	5.90073199041154	5.61892610718636	5.85176973627378	5.82566257106101	5.73618997265503	5.85805585842320	5.68798025797323
NA	3.59410443168842	3.54014342602373	3.51392354001600	3.69453441104618	3.67729246185386	3.71236250854160	3.63791985507893	3.56869326474017	3.60437214623017	3.63057516628689	3.60642196781650	3.61051081529614	3.59012443434619	3.59794670821463	3.68523048061040	3.56960473131946	3.60041664109825	3.56173083170170	3.71426717959744	3.55821379793350	3.50010415120277	3.53601233776898	3.66578565677996	3.69984968182345	3.60044885469732	3.55674830602008	3.62203312794299	3.61536377839802	3.62124224615358	3.60997342279594	3.62222795226951	3.68402197217138	3.63149466897304	3.65058724566454	3.64794099977491	3.52503272944962	3.61103564078134	3.49978843960984	3.61647505710580	3.52421579154021	3.57814424903739	3.53256014170856	3.54074431214644	3.65435616621083	3.62266966380939	3.52267005392117	3.61371081297834	3.57685391249432	3.59024523061780
NA	4.56523697960654	4.39920936912004	4.29366853763209	4.55220749153144	4.63278216522571	4.80712155360946	4.35831657576567	4.55019090330492	4.44278319784240	4.34652876377927	4.51607445205047	4.85883960547419	4.39025160093172	4.68897676251485	4.60763012104805	4.65009584586701	4.79442551461468	4.52125980694133	4.50744586785213	4.57707489007915	4.43475185666948	4.45886732330637	4.41699336478893	4.53865405311586	4.51402414243540	4.58430388227332	4.62053506624763	4.44267369479221	4.47991609819335	4.85832763613650	4.52264120265495	4.49771148465671	4.63935120978198	4.44166508562518	4.38750091837870	4.44006492740436	4.98012931040172	4.31130682877521	4.45523187277072	4.46914574788847	4.37190436251548	4.41003007319617	4.35881882945294	4.52607314081472	4.45687608973711	4.47277224032172	4.40404218550818	4.53137706068862	4.51349870048617
NA	5.62461047790975	5.68237813607535	5.62424863591934	5.68700886085477	5.70646598376403	5.50481404465548	5.55599067487544	5.61652149783843	5.64538751189805	5.48724389457633	5.81285893347283	5.67653809719754	5.52010226386928	5.68353522597793	5.68246126650797	5.65283582091725	5.61669181528546	5.61906741902233	6.06149762204693	5.73827224263461	5.93575491812580	5.76106407832816	6.05415112744874	6.06317398902946	5.93394052807631	5.79549916096134	5.94249210783853	5.61105746406921	5.57042610374298	5.67211241230243	5.65972230752616	5.68027815764027	5.83565193035559	5.67435356012238	5.96218451573621	5.94443107239023	5.83203303805709	5.91034734040343	5.77075405349058	5.60661508182598	5.69209985651717	5.72066419793037	5.57446532325955	5.68993991757117	5.73622271241272	5.64972900338764	5.57226259486017	5.63177316671235	5.66125672182742
NA	4.07295316273286	4.20155654900642	4.03217802522458	4.16435952638252	4.11416440921996	4.20965205815686	4.20204138584624	4.07281547171674	4.11760974940520	4.09114204382623	4.22859124959576	4.52935584059837	4.15905612153668	4.27665315847398	4.12433654474857	4.11095581098020	4.35941500709882	4.08521478513628	4.31201298617749	4.12286799627185	4.09306400085370	4.11300406759881	4.42538394704824	4.01885116921570	4.11913488038664	4.17816392820697	4.31806291688638	4.21943150627481	4.07548882243507	4.15526356198907	4.26980932114598	4.18566465887639	4.18582430971289	4.18632632656696	4.39435077929748	4.12719251867693	4.16338565028084	4.12239970626004	4.21809506037047	4.14436413755810	4.09400552466064	4.14896940395902	4.38134379395845	4.14794344649034	4.20306613460266	4.22940722503645	4.16370641052967	4.11516570458384	4.11905489762009
NA	4.74863264870275	4.86817049104505	4.78294542309674	4.81723132241520	4.64785020284594	4.92997617064846	4.80987243162156	4.88349995453025	4.78778668695361	4.84373784197116	4.84889311983369	4.75581947267966	4.82365349215240	4.80804994143606	4.78262018397717	4.73878966698947	4.84284782745976	4.73601161018734	5.03707322787490	4.78359459288431	4.79267890714383	4.98948764994907	4.88220006522900	4.97582454778868	5.11551241423142	4.82702239903916	4.81055077763209	4.79308097152922	4.69008594722978	4.83050056666092	4.94171161526354	4.77909619514415	4.84209580515460	4.82174202411035	5.01954459385210	4.93519369188547	4.78872200282546	4.96467109445612	4.94102932121931	4.74647880146819	4.74469649840760	4.75240660033627	4.74730977075069	4.79943484931134	4.80210284787965	4.73721597497213	4.77810230492766	4.81983409617714	4.77360428817761
NA	8.17478031311395	7.85671884050380	7.80603364977937	7.66459446551088	7.83412558360673	7.77786508250490	8.24610204045567	8.05118516582103	7.86521894371377	7.76759380830172	8.12838981641778	8.10299724019410	7.99870298967011	8.67539254156463	7.89600724733099	8.15158371872565	8.22580671785617	8.28164906947082	7.81153237954590	7.88805776901433	7.90011293086939	7.88559937157964	7.91569556115712	7.85798460874790	7.94178856344677	8.12082795444786	8.09655648746877	7.92842357030547	7.92429451392415	8.16168675921287	8.00744909194067	7.91568937216750	7.92829347788973	8.14267829770163	7.84466490357093	8.06482966781981	7.98692590745780	9.00839189213603	8.01891140816272	8.47933607352944	8.12592520005668	8.15762962199318	8.46271250692405	8.08128433017576	8.30388787580463	8.78749785628261	8.12422244320643	8.42494379589962	8.34042989773332
NA	6.87922340661320	7.06142132275023	6.86067660094971	7.33940826867546	6.73569074730688	7.34730797505027	6.95856852016684	7.51493740184829	6.92447927700837	7.24322846034359	6.82217676189332	7.11582768854746	6.89241078767192	6.76990454674789	7.34041946172545	6.78935922445752	6.94342816248282	6.56799919371744	7.16470376925705	6.84932903286441	6.70239967425453	6.73701131857409	6.53978527905117	6.82347212446512	6.62031364796709	6.66582044342920	6.78818114342470	6.68887498920477	6.78903978093142	6.95919035555213	7.15684166922996	7.10778109041495	6.83761674302780	7.26088702463591	6.67778742933294	6.81207613558045	7.16005834434472	6.72926680798580	6.89936654282756	6.65869670282699	6.64986202512890	6.84054991955880	6.63663502810678	6.66268101929491	6.91642944340851	6.97268287917206	6.93519026387870	6.87519290319238	6.71750486663021
RP11-244H3.2	8.25547835675373	8.14593643696219	8.11961111406942	8.25168929278434	8.11387983414352	8.59956520469617	8.17558754495546	8.53425489954012	8.65239737936446	8.10699627700091	8.34372848073928	8.40532338339163	8.45030750635555	8.25867068152163	8.18549982121501	8.03952449957447	8.71156272393583	8.07821211255346	7.96570067906624	8.32222615745923	8.29713064955635	8.21786948985943	8.05027009594669	8.16778613850513	8.21256346356757	8.40656671952788	8.53613596367320	8.47587620933809	8.51078407294508	8.88470816024738	8.43770462784727	8.41298656784106	8.36161921670738	8.70213219856758	8.27386104646817	8.48914999963373	8.39755518094269	8.04407871020785	8.21754533604406	8.16172071723400	8.34735627999451	8.38269172176681	8.22485547717567	8.13542796638865	8.39145560815649	8.35105769296405	7.89419575827079	8.20036931945593	8.82856961519749
NA	3.31859799922334	3.38122753258421	3.29478287050694	3.45382561506733	3.42412289038537	3.48592807864465	3.21756748187033	3.48348030108516	3.41999332934873	3.33322822285207	3.35918785309913	3.49513403194974	3.37154574098249	3.39016416559927	3.49343571837569	3.86066885356279	3.33334807875468	3.39733252045734	3.47551518922622	3.36243027202260	3.27411755419410	3.30007484062974	3.59635008412922	3.45791571150082	3.41253857913694	3.33228129136217	3.52105963915372	3.27046461584647	3.43077668774552	3.35781991989466	3.37148066652657	3.32172692408996	3.32364296198181	3.33924018841363	3.41473960126564	3.48664519503628	3.29358092940479	3.17389042464953	3.34360098351083	3.29018774508637	3.43230331431494	3.31824561729154	3.23656032756085	3.39042359131207	3.38462470703232	3.30739183969165	3.41410120990170	3.30461083924587	3.25136173464127
NA	5.35348085811208	5.10100661884689	5.16250727822285	5.36713067380207	5.44056200899289	5.25286962543765	5.19005087455431	5.31103253480306	5.42830669651170	5.14634880689281	5.18754662535073	5.27388303607547	5.25369098380708	5.15201055847307	5.14227003161933	5.42575554857593	5.06859042512167	5.19908630372464	5.25259719840608	5.15243601972781	5.22868791619251	5.08127015585779	5.22512537141877	5.20498362786882	5.45742742559313	5.20945863836387	5.22539418736622	5.29445534151303	5.21655208131695	5.23200870349466	5.18203221560219	5.48503149849492	5.17797997536317	5.28556189643262	5.39812886801751	5.27110718228489	5.24568285028736	5.02778446065580	5.38129746567792	5.11899297544367	5.13617623367257	5.25355742821980	5.28415388278497	5.27126041411820	5.78868148351268	5.31586620396626	5.22309443466993	5.21085522440104	5.42420497161240
NA	6.91435756869858	6.85161703451287	6.73912785802792	6.98259695817373	6.77884095322156	6.84270265086089	6.81436924676589	7.07389756738319	6.83016534330628	6.55032004435055	6.93420391046902	7.00458777859761	6.67010491962929	7.21231864126596	6.81850157075871	7.28047266175448	7.17754820412338	6.82329006505956	7.05992589659232	6.63186917636890	6.88337490016714	6.82584621892989	6.85072841589881	6.80167547389527	6.78377213642900	6.86579409217414	6.74931536041154	7.02229164555891	6.83496334396097	6.81995377295207	6.94541603014296	6.79426187110814	6.74599797040813	6.88443631775149	6.86223734636413	6.93475376930512	7.24394352848315	7.08442153030708	6.94130092740033	6.80175734130202	6.77582288974381	6.84627035121476	6.69942281093293	6.94391432615149	6.84537497720802	6.88691992095141	6.79475726579011	6.70534503528625	7.00400210734229
NA	7.04492316292172	7.05721426810727	7.15845281352720	7.13718352958341	7.12783971759350	7.13581747999297	7.18851803230485	7.17063302187204	7.11798441764692	7.16885081969344	7.13268107643557	7.01483908109862	7.13098565196539	7.11638714856970	7.14301359427395	7.06451298211943	7.15389045271822	7.19011437065643	7.45861834823781	7.29171311140942	7.01514045914703	7.14772674775565	7.13997185580852	7.28596846068900	7.09597806947127	7.15460778372121	7.25060522164642	7.14928331526243	7.15724530030098	7.15956910757188	7.30457431153882	7.40480181324842	7.15207480725760	7.21426947267760	7.20679545405601	7.16122944832465	7.15922864362551	7.10570347082396	7.19821603455344	7.06809227809958	7.09592207323163	7.04110236434140	7.03320756358073	7.14421607037578	7.09612998847770	7.12076015475376	7.15995893406827	7.14220014875546	7.12729667109829
NA	3.63398226041077	3.65447850499925	3.48125210575100	3.80395985678573	3.57492693499527	3.69015532653423	3.59399358411466	3.76376730074898	3.68246020547742	3.69286412616514	3.62191194854503	3.80069791566335	3.70899065427808	3.69486486553183	3.71153368308111	3.61198937775753	3.66964750588147	3.58789407039588	3.93767520431122	3.60222708199022	3.55329231447953	3.60702470094671	3.93747170364649	3.80073226775903	3.57965081138846	3.55873924823472	3.75707772421055	3.55376718617840	3.65297375398268	3.66289678298953	3.76118962469044	3.64207393385283	3.63804511038571	3.64314923436701	3.63830627742444	3.66143355342782	3.71910623833217	3.51546049438706	3.62319149083758	3.58260642485085	3.51221477344614	3.61530379401033	3.45278810476546	3.64880811891887	3.68501005640650	3.59389235536260	3.54696400609800	3.61810231051787	3.66998608617573
NA	4.52929348115756	4.60311191994396	4.56308365293169	4.76358570619010	4.59140221233143	4.66591589571626	4.74730944918330	4.68911376194559	4.60591254228110	4.66510895393733	4.58917756430375	4.76024818859053	4.69729808135581	4.64370676314313	4.71585116831809	4.53957333723571	4.55402523187811	4.59006289413458	4.83503495534570	4.54755269779371	4.50480220916358	4.52720244150527	4.62802036383345	4.62539068337841	4.62019444876433	4.49508683073154	4.56613213964735	4.62914687859592	4.59263037001169	4.58322553453142	4.67665343038927	4.68711475106156	4.61913976380683	4.65441727697218	4.86372862866993	4.67162649991318	4.62139471041023	4.53656509361001	4.61662979961482	4.50348922776625	4.65073401348803	4.53808317410606	4.52770606335017	4.62544291016646	4.61994318230135	4.56658271882640	4.62979395039164	4.59406842201590	4.66475470060271
NA	6.55310333751055	6.56970243005340	6.51067842397097	6.95789686775889	6.87311669932801	6.61250372156841	6.54490757007996	6.59216207994723	6.59061180513863	6.50290115446281	6.57463450210563	6.79422254615930	6.34204847213905	6.82311410246960	6.63699233248218	6.68634494212049	6.72155210360872	6.55234619541849	6.95687095585461	6.42662417935952	6.60399536732693	6.61707954262176	6.68825995211364	6.88102472547047	6.51282890228698	6.58650977087778	6.55679863317839	6.63782814627600	6.68893389892740	6.56690675928505	6.58847818659347	6.63054363012769	6.54672555688664	6.44423286660483	6.58035987228731	6.68536478381498	6.49195619626862	6.51830973094583	6.69183196850544	6.48056810944226	6.38384143142518	6.45342242872064	6.37145409248487	6.51384576591701	6.59926803446949	6.46196348723750	6.38233406589023	6.40544770308290	6.47144513525558
NA	5.82851858415655	5.86184453002239	5.71822334509123	5.96135865195506	5.89136908480639	5.87616985745590	5.85649950684127	5.94760881474701	5.82620270735086	5.80795110407286	5.87672604864990	5.91195395261082	5.78002398041616	5.86639938473556	5.92800113888077	5.88204691502558	5.91748663819173	5.83798443689418	5.94590808324402	5.78002039241971	5.79094491758079	5.78384739029106	5.97668579584583	5.99143458606473	5.91514757548128	5.75825674813806	6.00036478152770	5.74463550551255	5.87022408105202	5.86968123507069	5.97562216435222	5.90024403967697	5.98609663280685	5.93588868935008	6.14616090416297	5.89871622494074	6.02614347300373	5.89070306570233	5.84432206362410	5.75413705793430	5.83005420139488	5.75499903240769	5.71553608399743	5.86557689150905	5.86556931633295	5.79225981610372	5.91438572634822	5.83926297482307	5.90577725018561
NA	6.19546928088160	6.33549121728323	6.11717344182378	6.36545835996987	6.12190855146417	6.06686170657368	6.15960782684608	6.25506528948049	6.19176910182030	6.04321664274292	6.36696357838576	6.07927433784088	6.17854526628780	6.19376657596493	6.29886625821352	6.28027101276860	6.22805796751826	6.22738693556197	6.30298959397975	6.22233016167089	6.24068449782891	6.19442596930625	6.35638639691883	6.37195115863129	6.13543143523771	6.25957010439870	6.45214546257726	6.18183021500027	6.14407870027219	6.25807574077044	6.25826892121838	6.29435897347466	6.17683769749333	6.33733972288560	6.28930846687487	6.37046829458299	6.29955099733129	6.57245450849939	6.29157212448018	6.23701104829172	6.20789744881025	6.19016056068970	6.15889656172169	6.19186577124125	6.34030746149936	6.23030147745023	6.14921176725100	6.28160472061579	6.16405470285454
NA	8.76664200790234	8.86417535525170	8.78583657003784	9.15631191734189	8.60482799781017	9.16437713856424	8.58362395341367	8.77309690007917	9.02983444883867	9.09662066656863	9.14658075950110	9.30391681359328	9.29111664675454	9.21101024469887	9.22140654838643	8.80468744080344	8.75464203283602	8.61591127615699	8.82740734897784	8.66710922402865	8.75686613594388	8.89039246350951	8.93936213774828	8.50715735511164	8.70510353202956	8.77629278809397	8.84909979699975	8.87845295415110	9.16573274466973	9.03711872104026	9.49697400811929	8.74292239396242	9.14403256070894	9.21695247268712	8.61723863880596	9.12327139869838	8.85416331601136	9.07758193674203	8.83355908862515	8.92728435876520	8.87028601593700	9.13560052988229	8.99274763302522	9.35977214426937	9.35308491768494	9.11344766940990	8.90690067918332	9.26340821342901	8.97455422775918
NA	4.11583900668025	4.14037829045395	3.98569034977090	4.16730593190812	4.14861621553888	4.19624173419448	4.14578970699726	4.24887597432893	4.10889487007307	4.10267174442631	4.18563673485039	4.16042499386668	4.14996437977402	4.08212201230221	4.28995233963063	4.21642686042749	4.16960232610318	4.12860598262728	4.36070960901193	4.18714235945988	4.12418689157231	4.02336221567393	4.20804059457954	4.19335045565744	4.09995788340454	4.11572028859402	4.19655782532831	4.08518729412440	4.16319974650478	4.16539889072656	4.32134219242577	4.24445853205199	4.18078067229355	4.20008468057448	4.09792155028437	4.16439738914787	4.13917968717739	4.12007937602635	4.14776524400132	4.03626523598469	4.28068791518697	4.08690130197595	4.05504208158899	4.21288110025663	4.15768218672804	4.14923345736433	4.05005269456926	4.17181530321330	4.11453399186401
NA	7.88134172216810	7.66037712132901	7.82482734103565	7.75154222640777	7.85786676607741	7.65360711009042	7.71586444001094	7.57935981020449	7.84270150417335	7.90564539623722	7.87404216937202	7.84829197911189	7.74822039536547	7.76101238578994	7.91179123717117	8.53284723886491	7.86172885713801	7.82572598749299	7.43922712702115	7.62542554725654	7.65914165698540	7.71378047093916	7.83397512324289	7.70920865423286	7.78869060312220	7.92314528663376	7.80321234016697	7.96021098830590	7.76504361041932	7.88202004971461	7.54361713770729	7.87780734791129	7.94804824939724	8.07938419090059	7.57752046425858	7.60459470503991	7.93827080742580	7.68324448265187	7.86252941521437	7.68381927596660	7.82103090338106	7.74162586146504	7.83379707633172	7.87150726069865	8.13240973811397	7.80937163687293	7.66445229523701	7.72390500396062	8.05432869837479
NA	5.47071534825631	5.50725028105651	5.46392384321506	5.73645483212866	5.61800193966328	5.50076481764518	5.68263115901029	5.78394372283024	5.59489620578761	5.47594912288341	5.49573073842197	5.42974878660000	5.74836003657031	5.58915083496690	5.63673800558858	5.50707806680507	5.56261474352649	5.48853736441162	5.67088385404981	5.59211459235011	5.64169461831480	5.54399230922522	5.54673532632569	5.64487203580950	5.61298890965763	5.59383241657241	5.56438050710569	5.41480184715882	5.63857571286074	5.66438688299580	5.53148432092530	5.58712557586761	5.42860231776501	5.52638191883995	5.72526559267013	5.63431953965463	5.53720904596348	5.44642029619804	5.73527035264810	5.48909467728598	5.50336926367455	5.49070944090020	5.37500748960362	5.49109317866829	5.52225133508113	5.60840714124085	5.55281532905076	5.46127530037335	5.46524126260080
NA	6.55532836536799	6.39702265884643	6.60886024016266	6.58059536970510	6.45003429147489	6.65499851328957	6.43525958319499	6.57457003283373	6.60420078836554	6.73413475095073	6.67409043040089	6.64951253595956	6.67302309519812	6.38948610313818	6.72673233154180	6.67855895654532	6.59132313543933	6.57172127546583	6.52428905885410	6.62569114645067	6.54941509958204	6.57339920916440	6.68785300705497	6.45105745023187	6.53347116645277	6.63205431136614	6.61430154342971	6.61028966133514	6.62523398193989	6.71127383618579	6.63484176584718	6.56381975063794	6.82033886399789	6.73756181906824	6.38065733424514	6.50200558673221	6.69231895089134	6.42486223405966	6.40269350855438	6.62755857569513	6.62292437939044	6.59114483412427	6.58570608225480	6.50897131663529	6.74817708697784	6.59989847395033	6.63982897307501	6.57785687428544	6.61503825448275
HDAC5	6.83441071365513	6.93165485819769	6.76782480197435	6.94939271991795	6.75968166112031	6.76566391380304	6.69503692300245	6.75946662940258	6.62061369726959	6.69399305446197	6.71489226674880	6.68307832514102	6.66864978258285	7.08515705246499	6.72634180795242	7.09766392198771	6.68364854241655	6.62192312336467	7.00881191290500	6.53859757542948	6.76209053645338	6.82098749409620	6.89641870042812	6.76162508709733	6.74431958092037	6.75623958387586	6.77578770469443	6.58642039155165	6.72483031452775	6.63950445073406	6.76916031858384	6.74499225575491	6.58868353741462	6.64142016705563	6.59946380101450	6.74370690713470	6.69157457505429	6.79275825498272	6.99071957098701	6.60501240589033	6.61996563229016	6.67731903952332	6.56956255505240	6.61971756528893	6.76190024798714	6.66046641827123	6.58600517531023	6.65002798414038	6.68588092452996
PDCD6IP	8.27811784664707	8.29530298872026	8.31557802923966	8.47099160931664	8.63517710837962	9.22068854960189	8.26050366237540	8.44312459970740	8.35723503142311	8.40583134755613	8.46813049666576	8.39027134800972	8.55085266095211	8.45577195607353	8.78490535599124	8.31494482252216	8.27166714510031	8.46323847785736	8.40781437396097	8.62881154666355	8.27658041341008	8.30980242883258	8.45700919969366	8.55089303639001	8.16778844902200	8.37180910246625	8.44620200885122	8.26779269942677	8.59640872050985	8.38066641236948	8.36084129431421	8.48354650639140	8.54366843514549	8.74332471132760	8.65337197358406	8.32647500556039	8.50382686941598	8.07651245563049	8.46242137458387	8.28265129518182	8.34362756933563	8.33697488249517	8.22727973807289	8.40821784317493	8.37378594720975	8.35952486917936	8.34007413344608	8.18826655598355	8.30103973310982
PDCD6	9.63590925018246	9.33427985735850	9.37522038104077	9.52521823688746	9.36986380090556	9.97147500682529	9.91052600634325	9.41399870249316	9.54885381663605	9.72694757470232	9.71602563485773	9.72560818166841	9.56434381817932	9.42580858801073	9.34050341775175	9.60783751121422	9.81455313529838	9.48736804961933	9.36819211797981	9.28383262124893	9.53139980743834	9.41410287935732	9.98656243447056	9.70684886650524	9.67502371404441	9.61563844450755	9.53208412306890	10.01088840414423	9.45892746560187	10.07543134588889	9.77099947313999	9.95413553685476	10.00819388596291	9.56629345824835	9.36106616057781	9.74111169349732	9.64833544244658	9.36554549738580	9.77403411882191	9.57424560647221	9.39397249969386	9.57337870511313	9.45828810318742	9.87858954396910	9.72456579809165	9.61456978511113	9.85537362931290	9.93755688199145	9.55808243544699
BCL2L10	5.27814486489027	5.35318094573391	5.20352409990762	5.31343651739946	5.16746089755657	5.43803640880051	5.20552679732391	5.30728116211433	5.36539590540145	5.19963917402901	5.39828005931391	5.37551609366581	5.22182666109826	5.34617194276223	5.26833333565189	5.28922590486784	5.30813650836753	5.37263604038879	5.55144547408212	5.37003838375644	5.45133013116560	5.25073228289628	5.38222966883639	6.04522128542019	5.39765760715049	5.39323089279195	5.58552113675677	5.27135937782270	5.27585797047590	5.36561175185756	5.36219979346982	5.39370908817795	5.35323753575585	5.46298203752668	5.39955760211567	5.64992396114353	5.27635745431686	5.37119064891285	5.59581924590363	5.23781999394123	5.15781677681055	5.25137776275476	5.20919970586772	5.30869313323154	5.36345578533111	5.37988143075124	5.26363389955097	5.28811995071074	5.30050628530794
BCL2L11	4.05423391304191	4.13069985405978	4.24196081274918	4.09962121445592	4.09707093475552	4.26277911713533	4.03747360580615	4.13883582477134	4.08769393464447	4.18438024129603	4.15214061759440	4.42874958609450	4.15426355113256	4.04381582746684	4.07805172433044	4.07046309288054	4.09128829803990	4.12636711291805	4.17325925214154	4.15612591446115	4.03679984103679	4.17853621062687	4.27216521725949	4.15955613333050	4.12563964924192	4.13312220710512	4.25007547800143	4.03942804420605	4.09345440503214	4.10252029568301	4.39758672544578	4.13890404238874	4.19399734473128	4.09280303302783	4.06803448832732	4.14001066784785	4.06699610274026	4.08249609491673	4.08314433017116	4.07875800748512	4.13415831532918	4.08180716140648	3.96612900077306	4.07116548886386	4.11530367334213	4.11159511405383	4.18272137485516	4.08450372511930	4.05340681114280
SH2B3	6.69704895385229	7.01015211425627	6.91525247286311	7.03616023914421	6.87932658646958	6.94877237481410	6.54115318750087	6.86101876748376	6.75143712856585	6.83744088725363	6.83477626203828	7.11406130212649	6.92238391454449	6.67392364336824	8.65225286405872	6.64973622290489	6.83165307806874	6.92875793595038	6.56951164743613	6.48624942924252	6.48120116407752	6.65483399517551	7.55278272923926	6.76953240701551	6.51785668016423	6.70898216725466	6.81689513779684	6.75211261826631	7.23452650053029	6.71486425852907	6.98286283731104	6.78500622604264	6.68212262582691	6.79882749717814	6.74828072184629	6.66322770500855	6.43002064711885	6.27009653345654	7.05107858053890	6.56795740030847	6.58695446835330	6.73492460826065	6.61446046370455	6.69008018667454	6.64661445599595	6.69124953663207	6.36395439786087	6.73028007449284	6.57009054462391
CDH4	5.40643807774526	5.55117445552799	5.48368670547835	5.45156065811820	6.91805577441846	5.40380876634463	5.34534214585837	5.43198092685344	5.41153486634603	5.37177081645653	5.57209844746774	5.39934699621075	5.33471530262916	5.42568040554296	5.46665607447897	5.45348725848511	5.42427210658604	5.39795192239689	5.60982352540730	5.45772667690794	5.51813186035228	5.39230981119603	5.48037544088621	5.54811048450276	5.47108203607671	5.51893808236163	5.50959549173092	5.35975182662612	5.39046343659638	5.46827432711813	5.51326556532254	5.44952208942859	5.51738104710280	5.47724099370425	5.63299239388229	5.49458029526907	5.44919921693408	5.44288539994623	5.35567322780568	5.50552537877124	5.31969459665236	5.41468232184225	5.49291089631179	5.37168948495445	5.42397997390517	5.40330815203707	5.41047085805144	5.45446134769622	5.40870617523472
GNE	6.23300643278729	6.22365464349447	6.51199004617171	6.34214388204155	6.87630757406946	6.48493039314216	6.23055751765121	6.33094817405502	6.44420678919451	6.83014141638083	6.31830849555772	6.32844512771873	6.50178534542286	6.28123154876631	6.76644174212198	6.64749913824524	6.43471368436468	6.37258624279501	6.10765163290659	6.55067136233842	6.15849448669681	6.17623288481535	6.42434043974534	6.09756096605844	6.06637800383404	6.41109839904330	6.15830161809196	6.74846392360084	6.45912834924146	6.26606880639527	6.44836935495790	6.51522965590033	6.15751614052679	6.45765082137685	5.95503109845906	6.19226574301998	6.41894122915995	6.33810058746580	6.08905389025679	6.22034445714928	6.55776298467698	6.40675986249188	6.37643321464607	6.14285394605618	6.14684718870574	6.16550889692498	6.72579337530475	6.44966164020818	6.17490966812098
HCN4	4.71617314386566	4.80645872299931	4.72477748281566	4.88322517155359	5.02042107815592	4.77694940632498	4.71209584636323	4.79762517409599	4.73654735970744	4.68521922182193	4.76856250715099	4.85230484489095	4.83745259146956	4.81147246577358	4.76808445153601	4.69937124394492	4.73811761425450	4.74342103829724	4.89620611109982	4.92078754678807	4.71718983908987	4.78547559890662	4.90950805391736	4.85114529564093	4.81259140245300	4.71794651026200	4.85830261931469	4.69121060718576	4.71185684781949	4.76802810896344	4.91546114019293	4.77717239098356	4.78215950880646	4.78517881667111	4.95440618682759	4.86539711795924	4.83696751217670	4.74286571798130	4.91161004468163	4.81582672817863	4.82831278824767	4.74629478094937	4.69139447454838	4.76340842912366	4.87101542896993	4.76234632964282	4.83041805748091	4.76681802719474	4.78619370488704
INSL5	4.25124848210794	4.28429231849143	4.20698173170835	4.33137546749134	4.35021908782163	4.43438107478479	4.42753149357150	4.40480650134037	4.34800547850622	4.29854266642810	4.37212944578964	4.55153205754212	4.42220782843824	4.27275478869951	4.32314109430647	4.30621352343119	4.37688919100665	4.33935713536557	4.51827122570301	4.37094097326676	4.28248046184230	4.36328365159304	4.56391159642832	4.45196434612456	4.33653516622876	4.32444229232699	4.48674285310950	4.29903132693393	4.35780047367007	4.31175838763937	4.37014436580648	4.42233626090007	4.29103095239849	4.30215652950672	4.47612015033460	4.37378570521436	4.33548579574973	4.25612394701536	4.43360080192096	4.33877428314402	4.32682658476737	4.34551087740926	4.27396313368157	4.29118753690270	4.43185535121171	4.29103946256534	4.33073829576683	4.35493714604009	4.33515680770281
FRAT1	6.88966333279485	6.79331907608687	6.87603056569292	6.95632763693153	6.96023680295987	7.29820124802347	6.84693205143797	7.05518546907969	6.77474053033617	6.85561951897494	6.93436083117864	7.12182174099083	6.88940074523785	7.07666161884154	6.77082622879920	6.89330251066643	6.86505338564534	6.97215673040710	7.26728916738693	6.83465021303455	6.93661346016458	6.80909404717131	7.12144982756159	7.04919115383735	6.76074071896493	6.89961615480017	6.89965950784247	6.81002338136014	6.88402169854135	6.81165869589497	7.00888154260059	7.02008561610590	6.73100735377305	6.95082664422230	7.17523657652277	6.78815659753781	7.13918646705354	6.93346187657173	6.86232719677414	6.86239161783137	6.84745951206398	6.79768211435675	6.79840430628921	6.75543756364999	6.96659978049559	6.79962243675374	7.19717130819426	6.89231665418726	7.02066155874142
TROAP	6.70340962918900	6.75389572291664	6.61969373072436	6.66872254583541	6.57756596578968	6.87232529942309	6.60907959156991	6.73481326629409	6.62905469591165	6.89689432465339	6.75721267383957	6.66016061734517	6.68104450069730	6.60408694038157	6.58305033667033	6.54853419797607	6.60547234999536	6.64220224999033	6.78004695765706	6.82734445453404	6.67942960608450	6.65616029916749	7.08877943764107	6.66436215656651	6.84091564782815	6.62716771524955	6.68699306212657	6.62814623032962	6.55471450742211	6.72689432175725	7.18953665403548	6.68564485635910	6.68296151514597	6.64564895435157	7.42612966086399	6.88592902987982	6.63301178606567	6.76477811956982	6.85076444506944	6.62593563831141	6.86004273262701	6.58498738854753	6.60144416907737	6.69864412060901	6.70027753172296	6.66762110738132	6.74602847410248	6.65363110144357	6.62389956791147
MED16	7.57247735708564	7.59249549308423	7.38981228833317	7.91192177027050	7.63865078565988	7.39396010973919	7.48400593773971	7.49230779259577	7.43775729066186	7.38436232746891	7.52733079232697	7.28358505954405	7.33223494421007	7.77734238013827	7.68427443015453	8.02341103578475	7.60621917368066	7.41094699979034	7.70303757295603	7.43809726619727	7.46962111630938	7.39258879915860	7.47443699166821	7.48467933052547	7.39927139354494	7.57459088246849	7.53265698522728	7.69391783444428	7.38381865304774	7.44081433423584	7.43606404197133	7.44087357801093	7.43696985671658	7.40779359568109	7.27608127063744	7.47178027717140	7.30083422046428	7.53487251453623	7.47655428092718	7.42816749405478	7.32920263705004	7.44956481700539	7.35238720262098	7.39775080676818	7.50222616445945	7.49794944615797	7.36482009163558	7.41731599120520	7.54990211593939
PIGK	4.69307612997760	4.81203670595596	5.07685397542334	5.15928351460176	4.95810038346650	5.50118742247011	5.38006106056873	4.59251855891959	4.66448184924487	5.07126176012861	4.84536472683090	4.65376373720677	4.85668796595346	4.77563400186960	4.78629502794318	4.99022782789542	4.70106272510750	4.64314532921163	4.88969142063529	4.61581162266126	4.62634232058761	4.67677257029110	4.56933262937740	4.73670663046435	4.79997068032471	4.69665658278269	4.60287879020656	4.67588590166963	4.54074158951133	5.05521068951243	4.59976398492421	4.92003913693002	5.11133829787161	4.71575131785463	5.07508791579130	4.53223157995573	4.83918846672907	4.47894440951614	4.69505948207344	4.76963443488175	4.94337018212442	4.66630388318282	4.81648207405826	4.89443908647627	4.65248664783231	4.72112156252330	4.87048529806690	4.76579461566602	4.63821272071350
CDH5	1.30109707394189	1.05185416398191	1.29985802730596	3.76892756798863	0.68124797515270	0.67686866196135	0.46525480860067	0.89846209988160	1.17224141215866	1.10328923407517	1.30308282268668	0.96248884295809	0.78358386357297	1.07125217539781	0.78225809189149	0.96284415376667	0.95194149157662	0.83274809534063	1.52004920374851	0.72525778534941	1.12508745660762	1.12040403357175	0.94592693528174	0.76515217776725	0.63947064724333	1.14658024749312	1.01136705771290	0.91728173777575	1.19677159240713	0.97295554712047	0.83363234158255	0.64361180679043	0.80052305602294	1.03801276838987	0.58313812519230	1.05259517095213	0.68939547452745	0.56631790345628	0.72592883655138	0.80228325150322	0.69948763012169	1.09486168014343	0.83948798114808	0.90335680595205	0.90927207067681	0.99519015336158	0.69418027638798	0.81038481091866	0.70024712874611
CHAF1A	6.82727638860803	6.99820553979153	6.80142303621778	6.85077115750694	6.81383163720461	7.07249679897197	6.79496451575284	6.89844655726302	7.02869932232891	6.96824600310943	6.95783734404442	6.87531426584309	7.08408191028210	6.96500600946938	6.93162030078840	6.82793294158199	6.81130762707180	6.76016934590125	6.94015907281757	6.95993195702569	6.92723135137120	6.86189931397800	7.18742511102375	6.94175313822303	6.84434249285053	6.87978279124724	6.95628194603167	6.91402592149984	6.83804148900220	6.89637133345165	7.34489304220693	7.00193411171446	6.96928939006713	6.83377667585680	7.33089289289388	7.01185261711166	6.75775832224037	7.14039421166190	7.17271873702341	6.85904578205020	6.97145138228391	6.85576254194424	6.81611482058140	6.95814948250584	6.91383732575376	7.00707287493128	7.08542308674390	6.84640522129019	6.83134723094368
PARP2	6.28627683173445	6.38874876308853	6.31113146471475	6.23784510186233	6.31539275563395	7.21013744658397	6.31365661704990	6.10498844380559	6.41854544847353	6.79575931687335	6.47250508023769	6.45034579616385	6.61722508016384	6.35307862290363	6.57381535574555	6.48721259835528	6.41003996527811	6.35390687119290	6.26286765753853	6.42982312303985	6.37658313551696	6.30535796728254	6.61710829832601	6.58056693213136	6.56720488858151	6.40670313018534	6.67406409343454	6.61887342808151	6.50010598179726	6.42157328113292	6.92838630045647	6.59584527043774	6.87975242288328	6.32398807283427	6.81721189953726	6.53412346335118	6.26192220938400	6.48925191911550	6.33018165210142	6.34869447409835	6.77673806772686	6.37542435762522	6.25349951933951	6.23039544650752	6.43679846603335	6.28291864503358	6.47730033615069	6.27408665536600	6.40929321562086
PARP3	7.06783042457393	6.98173005890590	6.91464317426015	7.09902119613639	7.08068309268329	6.91531877115724	7.12849451560825	7.44507223186700	7.24927116426097	6.86690742407446	7.19610583284341	7.29597727806092	6.99712799227733	7.19127565361408	7.54845815102099	7.22282844447419	7.33040251381555	6.98815301393755	7.25308073938641	7.14209344386860	7.12208094535297	7.00838534760637	6.89528938674269	6.89412015014763	7.11894517288613	7.18593842224389	7.35601082382440	7.00273635246111	7.24018566748450	7.25206657314146	7.07797734771360	7.35150124103754	7.41183387998668	7.21522780082469	6.92691837717208	7.09869395843253	7.16911458175473	7.10677163056580	7.28626793331458	7.15456453305189	7.29220204931641	7.22615050880456	7.08262511759424	7.17621788437490	7.31556085606283	7.18271887895764	6.84362543252315	7.09328291881464	7.19794306480814
CDH6	3.86507684223008	3.87887823465202	3.81002917806642	3.98771228536566	3.96691858455501	4.17482309093722	3.92947820068033	3.93805653517490	3.88610652057086	3.94126875140648	3.91985098797723	4.06735443534450	3.96144199918203	3.90042001605882	4.02321253844371	3.86998388456849	3.90079457246171	3.96228808543457	4.07316163080953	3.88287952698868	3.83265282222004	3.86859329432453	3.98339919768987	4.46303548603803	3.87670350259891	3.94177708821291	3.97665616181139	3.85736005061263	3.91847294886176	3.90075941094869	3.93487293275581	3.89921992789287	3.90911847172291	3.98036492168019	4.05749146408623	3.97274008421214	3.92403470560192	3.83174394968951	3.87001846382526	3.85814472243888	3.84559883363461	3.84700785232191	3.81543985981437	3.93286564336357	3.91196618659983	3.90801327743982	3.86749391977363	3.91424290628081	3.88821708834691
TOM1L1	6.66498588954701	6.35307919465256	6.28718594636455	6.56655706899090	6.74869575214478	6.47834220334891	6.47986676610198	6.40750878542554	6.56475612827475	6.77020054586448	6.73937227307303	6.66703992321939	6.49065751255658	6.28258260541534	6.24997053306248	7.06623625763605	6.79522771959827	6.48097877030022	6.31992189246004	6.70070759655300	6.50336144210905	6.21324214614504	6.48737126356921	6.51120843274314	6.63200923079648	6.78219226809723	6.74020571770333	6.80013348136977	6.51353702250894	6.72627924179305	6.23759459278886	7.27187712457068	6.83342047563942	6.98713681331293	6.38128631004020	6.41239596435575	6.88781355054427	6.47640175878137	6.97807969626351	6.55175132302489	6.39640680303060	6.67810606581944	7.14670659670354	6.95035532623565	7.26227135290285	6.88060944682925	6.32448813419348	6.59651985899393	7.27119242883032
HMGXB4	7.42073181798714	7.55734064106143	7.13731419922353	7.08382193055061	7.48753441779198	7.55979382999752	7.20864243954170	7.01644211057927	7.24591250689053	7.55498244719772	7.26705769088791	7.05719438064586	7.20620113232668	7.54751609373184	7.65640735733337	7.63248576458247	7.23433115642260	7.28079261877170	7.06881755612687	7.32296564138916	7.10090205341442	6.99888129302228	7.44523749974794	7.27712891584602	7.10950328347702	7.24635207813905	7.34217944711477	7.53770104419908	7.15477709393736	7.31053912279657	7.35518533799893	7.10142624087992	7.31003732492520	7.21098053130316	7.13183122291298	7.15997297355876	7.20442389506834	7.30820124608069	7.28531194720840	7.22202221305522	7.45449729624677	7.18091060657089	7.25586106038143	7.46147733221316	7.23821434270981	7.20187424670156	7.30848187715233	7.14881896383621	7.06023694396479
TOM1	7.28953519335085	7.42119137088738	7.23311409383936	7.50935596461647	7.17222168904242	6.95116588174045	7.15315542757828	7.24766069965918	7.08436222061739	7.00073203085229	7.27848685183440	6.96377522052943	7.14945244496239	7.40637273838673	7.34423461058092	7.38911511791198	7.34856013854643	7.11091851690566	7.70290520763459	7.16954095726025	7.10384293454848	7.16542432184039	7.40387462086504	7.69287007657803	7.03157155967393	7.32244348377133	7.26040920425944	7.42000063497039	7.17399743099379	7.18179025831191	7.07660184598038	7.14844769795451	7.27042371276877	7.10039596601350	7.16123888515275	7.30691088620847	7.51901997465347	7.08995909406343	7.14034379060698	7.16605943746190	7.09972795763626	7.24952473795668	7.17378442688249	7.56589381579720	7.26673357672934	7.20541041036571	7.03196471190765	7.05473556529621	7.50670863261814
SH2D3A	5.19397749379539	5.31882869315888	4.98764741457380	5.34347192280187	4.96615721438359	5.22177500213404	5.38602949399946	5.33970224638368	5.28667923936221	5.06934100681278	5.19950439169950	5.23459586702835	5.22269842195934	5.18434677136507	5.18092552005665	5.20766685701066	5.05763829401171	5.07144014077886	5.15135249506793	5.05050350778136	5.09830179776007	4.95390453529282	5.17159079592552	4.87159345581227	5.03521214355035	5.19417435606642	5.48937174734513	5.46233675854277	5.15639130156843	5.18942249959207	5.12998378017597	5.28698620812430	5.12979614642519	5.26818091189624	4.90585860655113	5.10446128941012	5.09714354538130	5.00073546167173	5.37259217238525	5.15708260011000	5.04789818627545	5.01151919527966	5.08137398659395	5.47381676060871	5.22396858274617	5.22941371547907	5.09433450721169	5.08125377544769	5.09441349455355
MAMLD1	5.79105326800622	5.98302418865335	5.82897193397894	6.17157255340314	6.01910983598076	6.22560221952273	6.02265188169863	6.05036910074610	6.09613530272902	5.91450893578276	6.03855133608276	6.05334478398379	5.99934304201570	6.42166497499567	6.18598362145107	6.09542429828898	6.05382477790768	5.95082776957579	6.00220648183281	5.73298607916768	5.85863378400759	6.03378232549476	5.85167488530689	5.92110861517066	5.87335502557441	5.78521188474279	6.11771957964176	6.01592979412494	5.88498388523464	6.04255710690494	6.02861564080233	6.25542648339247	5.87770033909125	6.07424199284593	5.98996995272963	6.59823185851501	6.15150762018817	5.84396302280388	6.04809990453048	6.09352111830164	5.96299881382626	5.97680415096424	5.87918018001605	6.24716381739946	5.99954585666521	5.98950501543097	6.03766002064514	6.06152920283678	6.01000266852539
CST8	5.61314268439609	5.56766559725832	5.53309785491495	5.70364127391297	5.61260517769408	5.79893092748324	5.64511121841746	5.79625551402488	5.73037157018787	5.71995749375729	5.65530778239026	5.90031468193900	5.81315316553224	5.60221462669819	5.73602635468921	5.59121453799532	5.66570625237750	5.62789820762768	5.85799894648548	5.79613029040194	5.75063530854009	5.73549398073353	6.04457082215707	5.86685074249633	5.63939383928211	5.68100494325306	5.85091830235785	5.62527077010824	5.62685961772868	5.68695186587166	5.71647341361460	5.68178370943121	5.76538460013255	5.79944843475039	5.93349933986725	5.74140631730935	5.76098756670012	5.71421799560155	5.80948001902453	5.62059553373661	5.70386390548818	5.59807083750627	5.57322800240921	5.79929974094305	5.71894263040227	5.71405630854995	5.79279809260338	5.83830176846746	5.77350637775101
RANBP9	6.92089315424544	6.51436208269870	6.78773312208824	6.65611345647024	6.46840692059284	6.91424913517266	6.49983759651477	6.79044532537224	6.69462232312462	6.96993296728742	6.80605864316968	6.63736762811519	6.64842444756336	6.42953130459147	6.46306509766766	7.01972708386255	6.79875613446658	6.52356492929367	6.53988187064632	6.81463925507073	6.59587013631530	6.55968666355797	6.57837057499943	6.51293771730976	6.52327127351051	6.67434824097832	6.69850407654586	6.55974452439915	6.60875913719566	6.75575014369119	6.94713000399932	6.58165187310603	6.82100613359763	6.66800515946661	6.54624037263074	6.51718913108014	7.63883582860074	6.90149592903224	6.51855159885886	6.68790219818682	7.17733651786084	6.65423234662977	6.74831271932894	6.58819065821093	6.98720981473956	6.77949543267147	6.56429941908269	6.55716955124847	6.81820478361058
DNAJB6	7.01784187884873	6.96703834740530	6.70269619527666	7.53922798805918	7.28155959888781	7.53252431744532	7.28118820070838	6.83843953993880	6.85208104975234	6.99662266606541	6.85239387273102	7.43557163975204	6.84536763481794	6.88893603165572	6.75112391491263	7.53721194092417	6.97900045189531	6.82904468402595	6.62759740918548	6.41909811897685	6.63396343077923	6.59858484335140	6.75414211604747	6.76613147363825	6.65754267715486	6.68574564117732	6.87025848095283	6.64183603395063	7.20031147057538	6.70846933683877	6.82330558934444	6.73774160740023	6.58159586541720	6.72831571458039	6.65552463130489	6.69852992232748	6.88180021045030	6.59174714198310	6.69629178308635	6.85946958446911	6.57904252363986	6.69212082551551	6.79755996214239	7.08613120012691	6.86391078403681	6.78600420774406	6.68410331466183	6.76983905724514	6.66719141070414
CDH7	5.67296491515889	5.67212958971715	5.65388118491005	5.67930585413734	5.63993879811988	5.66533304240174	5.63608000896001	5.86120018943040	5.65599799686547	5.67869284911911	5.72454270015495	5.71779613057157	5.76311666616427	5.73756299061184	5.73589930829570	5.60267411176671	5.70024522592259	5.75656738141808	5.77758516491056	5.69188453663431	5.65898669490825	5.64974032535100	5.82889262731342	5.80574185408955	5.74571698378231	5.75384897603649	5.88977165066438	5.64956340212812	5.74923607272216	5.78330216010986	5.87323203321605	5.69938018606404	5.88125909989452	5.77142334251102	5.77328171667039	5.88983190572184	5.85553779638796	5.60669069214745	5.90520872481780	5.62494413407422	5.71957986334169	5.69547416375720	5.58493385916852	5.70741157682839	5.72406662196884	5.74969511376792	5.61414277655042	5.73441191089943	5.69536308200754
SLC17A4	6.40602742085318	6.46160816214498	6.40305828079668	6.62242306350470	6.51354001061060	6.62587503826991	6.55721259209502	6.73325885279341	6.48256445312888	6.71194432024782	6.39345601275566	6.65528458662137	6.58361855864976	6.39446450230529	6.52989593768119	6.36055508613304	6.39736883302059	6.48289935144418	6.80920184298778	6.39494726216937	6.41020383031606	6.49569597251207	6.50900423026184	6.65055348305148	6.46285981680919	6.37411261523589	6.55068961256227	6.42985804258267	6.36625641749627	6.33951118647781	6.49377323925138	6.48032772571380	6.46254869067438	6.52675616935190	6.59992104213298	6.41226485083737	6.44885263488195	6.34613186429082	6.45433300134163	6.32093849551712	6.39241073818733	6.40056386194358	6.37667500860642	6.54067360184058	6.43219441994081	6.44323095523214	6.45215192998154	6.50993257311701	6.36138011079105
SMC4	6.16378821003553	6.04919709348862	6.08146652984015	5.85122058781041	5.88434421633121	6.51202630717467	6.65401804415830	5.88512184656777	6.12123866945329	6.42691248468499	6.25256302616033	5.92350917672080	5.85410031683311	5.96831263980290	5.88668563282806	6.12266151231232	6.09883886028929	5.89730953390300	6.20667008424806	6.83943182305991	6.03042244646790	6.01358523766183	6.33227977705104	6.37280092646199	6.38674540608143	6.07145650457258	6.13898906791569	5.87043623342756	5.86185860314409	5.95685263512377	6.12654803490413	6.56901944291636	6.33526180713570	5.91154054375036	6.31935934919716	6.10690189387862	5.88656670059726	6.54059437690605	6.15886612728379	5.93385928636792	6.17717501138257	6.01735301046392	6.01183932919250	6.39004599056746	6.80385942277343	6.17679280710738	6.51359336666141	5.99831279975926	6.04083992303214
GJC1	6.02791518820493	6.06539389235453	6.13555812449307	6.16621248524832	6.10332461311856	6.62590805850131	6.03910817897900	6.20065815321418	6.04563250457761	6.04599145666032	6.14595056238529	6.18035507294873	6.13149937105759	5.98356124023476	6.34368885021227	6.03739442975218	6.10157062190857	6.04226483456124	6.28036136648654	6.09363723427300	6.01980907913472	6.08493754260288	6.10530337230544	6.05859403156030	6.20555250947847	6.09346368005125	6.04644393861317	6.03098725430029	6.12160241346169	6.20970911613956	6.58904462736872	6.10582331280361	6.16915313963310	6.14752694722345	6.46444999058962	6.19702078449214	6.11547461463358	6.05565377018371	6.25451243895142	6.03345014013188	6.13969875585299	6.04343807445623	6.07756998652191	6.15011725360772	6.14041308055064	6.09963558590005	6.03237652229466	6.08426552370283	6.01552132778553
AP1M2	8.31978714052273	8.65007018474257	8.29980281371526	8.53240455716005	8.50821351647058	8.28681799747634	8.79875280030637	8.51533389564322	8.31620760764697	8.42811943263727	8.43108749635560	8.40426127441555	8.55308730334765	8.72304628778214	8.06796443315074	8.58283778961162	8.55983414142820	8.29883900328602	9.17854614303909	8.24827480325525	8.30285550653057	8.29363267454906	8.47771011673802	8.26754188086479	8.34871232303293	8.38473498035018	8.52409411202275	8.40875086176383	8.37021655629885	8.39050488834753	8.35865569232749	8.61409968327754	8.23343164102562	8.55108214700160	8.36503203438499	8.34972591489620	8.33148871473412	8.36292849160488	8.42573264625321	8.32535562088194	8.19356146977691	8.28845167734530	8.31267149619196	8.35822601696627	8.40218697335566	8.34071877398140	8.26783532598208	8.34313430816343	8.40837605128701
UBA2	8.59735176682124	8.36158026756382	8.44915724097486	8.39099526412259	8.35252854355447	9.12524625323899	8.19074684747051	8.08091030318760	8.56044486596131	9.12477797745026	8.54543681859380	8.14918594413477	8.43594861507571	8.29171627368613	8.70208224270269	8.43920165276234	8.15880887859701	8.64247315264605	8.08371332081990	8.71454898527703	8.35037084297872	8.25641556724815	8.80493962097884	8.38483061589990	8.44161399586602	8.41600508658051	8.54722195965102	8.84127413937184	8.13881258560497	8.59552308714732	8.45469045554824	8.48432252023509	8.69505705604472	8.34801225454641	8.37136936325194	8.14304824316736	8.61062898099553	8.22209011967670	8.03850922716333	8.42994003031948	8.45964268133193	8.59769556131362	8.65026849237089	9.29705622582272	8.53747154650392	8.46191132134689	8.83156035691543	8.82421771773652	8.44955047795950
SAE1	9.69296360174588	9.58763313183983	9.66467897659091	9.95582644754619	9.65621252268281	10.77684772895146	9.59373243890079	9.78613855216172	9.88540442753670	9.83760372696942	9.82718257607571	9.79037089440651	9.74248545209675	9.84153086331739	10.16902503230317	9.94036709913803	9.88076368571730	9.89303886434944	9.53355983164989	9.75645903748660	9.77297775329734	9.82980993633436	10.19971679782868	9.61145508383698	9.72206886941394	9.80643273942461	9.58348100678894	9.86094634202879	9.78010595705460	10.11044088434639	10.41202235581849	9.71365584517409	9.80306131893575	9.62767241926202	9.87236794704202	9.68572131272431	9.70407076416450	9.71718035060071	9.49299423252022	9.73385522118898	10.07978051192205	9.67632812841719	9.55737543542899	9.67670300365120	9.81426056011177	9.75811659331758	9.88360117127988	9.60719462934387	9.73206221639992
ABCC5	8.00298102395028	7.87394717576842	7.94103831524078	7.72099656792253	8.27486905079844	8.56631870977618	7.92598893644107	7.91241630014701	7.88598353508248	7.87405712875722	7.97937350660007	8.18999147655897	7.83982747407640	8.37576801404331	7.82575723220922	7.69897152610709	8.19638653966535	8.01758888528741	7.95201568583011	7.87365424903824	7.90514802677727	7.80790427078586	8.23946858552771	7.73727902793308	8.14972239803669	8.07445636649981	8.16080087666752	7.92574524746534	8.00937511472405	8.04699982449255	7.98779122723873	8.25140479145796	7.85399279384485	8.01272638308750	8.10464465976436	8.03431429838606	7.85485126268375	8.29835501125545	8.01181845473817	8.06471873074853	7.84788144303221	7.86895375998153	7.80853477585353	7.94212693421950	8.13711548215178	7.84412603765858	8.08117044329398	7.93731723828622	7.90359979114903
ABCB6	7.92975538734124	7.61257454842991	7.61818811367161	7.82620245406064	7.77297008125973	8.04959416267208	7.64896643740685	7.60660537678141	7.61085242209961	7.65897599724761	7.74836412556967	7.83185070523257	7.59058386818570	7.54749416245751	7.64044906053609	7.61183054633621	7.62789251586746	7.85906075549105	8.48776246710405	8.08808612430759	7.67407179819422	7.64845063406004	8.40752183623123	8.02225214492867	7.73217304732000	7.72896317367355	7.67897845017040	7.53994330699396	7.83935327899053	7.72478266139696	7.56147160726093	7.68408478149895	7.51348566715867	7.70982082214105	7.59503581804625	7.69678393243726	7.81732225609208	7.47398153622121	7.58682179925833	7.70932507430471	7.56531921113120	7.61366954292430	7.66538266117104	7.46897562555717	7.56921969957936	7.67993283717433	7.66829483256856	7.88764560015507	7.70080919206666
DNM1L	5.57962961515326	5.38430312447657	5.57441389444408	5.30601747618781	5.64216811970504	5.82865060437010	5.41792999198276	5.39036359387127	5.50501428056951	5.65370125487180	5.72166301949471	5.50149790146506	5.38030869886659	5.41404651454759	6.44546802357775	5.88156357417155	5.44855783279981	5.58814912509498	5.45414038117988	5.87515213640503	5.51832539049248	5.54594290135737	5.63107396454207	5.65320215674094	7.99710700016726	5.51254818204852	5.51981336925313	5.41785285732040	5.40042557149035	5.50905710893128	5.44847795767645	5.38188939177651	6.41198668721527	5.64909287423106	5.76460894566481	5.49505422444275	5.44245741174325	5.40556926988425	5.46396027587164	5.46051853477859	5.34114592900051	5.47984565230343	5.47510869070207	5.96920512149819	5.52773406245132	5.50293080619380	5.83176601140798	5.58502745488784	5.52252130831373
CDH8	4.54083549837468	4.55168133506428	4.54864039193106	4.56084001212302	4.59294419052422	4.70350552737548	4.60470202395097	4.57991223542414	4.51359095982212	4.58831841149669	4.56061197667351	4.69277232723386	4.54792139446153	4.62415564362871	4.61878519625618	4.53777821503103	4.53956743427704	4.55538913324710	4.68655793109201	4.60485297473433	4.57178758986817	4.52405930522811	4.68330924942373	4.67898501730149	4.58680029786637	4.52449082801802	4.61534452434473	4.62823524869530	4.56748610151360	4.56167896761677	4.70143700868004	4.60885623293680	4.52106818851520	4.58274548994401	4.66622870198198	4.57929034076828	4.67487091315602	4.60774341783119	4.69810859731774	4.52204174412249	4.60267359423632	4.56749822729887	4.51310366059051	4.66970138159580	4.56061474715799	4.47573303872340	4.56062219878335	4.65160012967430	4.55783210086723
ABCC9	4.62131172280686	4.61995625172698	4.58138760471952	4.66163713276866	4.65517327435534	4.67315838188067	4.57996547392448	4.60780032011927	4.57649558066963	4.57738893851390	4.66730519820319	4.78396717894351	4.60363166105206	4.60248743599142	4.68098163162633	4.60721079560034	4.56361374987925	4.62341890109732	4.75106933224350	4.64786189921348	4.54082589207541	4.61762123260810	4.75356342932363	4.77920967954374	4.81717570688686	4.62253996293519	4.73856899893857	4.58878029978502	4.67431096925980	4.69221141773326	4.67954174784589	4.65341215564639	4.72651257467730	4.65900940762125	4.64613477466114	4.66737043044021	4.72368170839068	4.63937153211861	4.68303155969426	4.56652269744197	4.66971675054980	4.53157847135731	4.56222452505480	4.71791617072652	4.66685311333155	4.57732681034169	4.63501764828450	4.61026760457558	4.58091692071496
ABCF2	6.37021588020859	6.60409447504308	6.28500075876023	6.47966748808239	6.50334426427267	6.60241891880185	6.38716098150219	6.50603956043987	6.40112695126311	6.29752869512416	6.44421777586744	6.67778744536401	6.33113228457387	6.50322466401063	6.48386917779706	6.49480106013077	6.42680225434758	6.28886825296482	6.29457340371414	6.20768035866839	6.33044906414562	6.23191513813025	6.38214284497350	6.28972521211336	6.22414010398860	6.40533305145599	6.48299664976781	6.37606346854946	6.45110887843849	6.52642213988348	6.49847488413639	6.67790815557041	6.46916783771986	6.33197708911430	6.61364507798798	6.44768854792842	6.33888890101840	6.34442554188299	6.56137117174614	6.35541986341339	6.20526671176046	6.38047720540354	6.28112347276157	6.39048893472117	6.46081137983504	6.32955357699630	6.47596742193312	6.31751741432638	6.36556652986119
NR1H3	6.95571229324861	6.95175255662886	6.81289629931016	7.12595680817277	7.12019581965292	7.12626772133591	6.82435619038809	7.05519164626292	6.97562866773801	6.97419967437312	7.02880498062051	7.18037429703405	7.10538630282888	6.99426120971824	7.11450934211699	6.96363964751331	7.20361832695235	6.79320805191685	7.20012877210095	6.83432664067239	6.93466864202714	7.21414458622831	7.10036745436012	7.55701023262506	6.70836386166156	7.34639638024633	7.15486627940405	6.80862556921787	7.03645458748456	7.15522096852303	7.42549883478910	6.96615722124179	7.15113717198609	7.00148109378268	6.97894179909904	7.05779011327558	6.79007119741438	7.00978162203827	6.89555628212566	6.89896925217323	6.77907785423015	6.84660825250711	6.89609360237244	6.94567755453102	7.13367854849544	6.88866759266155	6.73142981876354	7.02728032957031	7.04697895629512
SCAMP2	9.29910808017157	9.43321661542747	9.08003611567529	9.35844951407451	9.26655883814376	9.20429170100976	9.39606514624639	9.20955639203848	9.25681007471247	9.07560306482980	9.22650807626407	9.41361147683559	9.31059106573335	9.25425395110227	9.16324717820944	9.28366628821292	9.12293442088958	9.15231258211616	9.15849080017509	9.13647298421454	9.12397069372985	9.13977422183452	9.18591579611188	9.42899373015173	9.09846810133933	9.21110431205571	9.35019529976597	9.12406221199735	9.33493848250360	9.23364644613945	9.29821566494871	9.08310190852495	9.11400362551329	9.18880437909628	9.07155882839129	9.18227099883365	9.24015329339382	9.10764771846954	9.09516304275827	9.08866140897839	9.13773763560758	9.13220374803787	9.08245433094522	9.06740384295941	9.18943963744782	9.12543516302124	9.03088188893414	9.08453016564849	9.14470348293707
SCAMP3	10.02923722081774	9.96468861814325	9.72327881849744	10.13044062947592	10.16243900232717	9.97688464783290	10.08056269412673	9.87042729902886	9.73838479079572	9.86078039272880	9.94662384278786	10.06012667681460	9.86256469062853	10.15310722244332	9.86516541744433	9.95543134571965	9.88115971479895	10.06084432360843	10.02300255322592	9.78115422525478	9.71913616593782	9.71455038874643	9.83577810952245	9.70509518540431	9.76229697459795	9.87241267336242	9.89787285948585	9.94363898607781	9.84095665098161	9.83137680695893	9.91911457033970	9.87056507870087	9.72240543994912	9.85938541056236	9.87557292230886	9.87824686278656	9.98402510084563	10.04653674448011	10.00570501381068	9.84414911871021	9.87265841109308	9.81981415760192	9.83399292233275	9.77258819393779	9.98749547988725	9.76434787200125	9.70822520581658	9.80143859646835	9.83105322882459
RWDD2B	7.62474624813903	7.66750060457948	7.55832970904890	7.61178362203011	7.82773405036576	7.76192738427564	7.71555459691903	7.93736118545524	7.67298324984047	7.58441881657904	7.76015754238574	8.07061246977222	7.73782250383517	7.81510882416954	8.19876997439352	8.03146090150468	7.86558866087623	7.67125153583385	7.86869966708921	7.61492167363811	7.59255705251801	7.64443391003503	7.71954125105355	7.77746151162973	7.63138560451609	7.66193795271655	7.67152534065566	7.67835503275665	7.67491095698681	7.80211975176369	7.71018213152479	7.96157342146190	7.65690284487163	7.82379771260718	7.99099377632085	7.67498314229815	7.75642183232649	7.71647127632037	7.70702000572353	7.68340813554848	7.66046902173482	7.70232200968601	7.70796882904506	7.73272071026276	7.80103724272359	7.69004256741683	7.70243396253063	7.77964843162953	7.74822146847269
CDH9	4.94758620533162	5.02925596663369	4.91676216364189	5.04165623061637	5.05933388340653	5.13968905404410	5.23138029612610	5.04386169750892	4.99565020503107	5.02212122544542	5.05396744511632	5.24153282772247	5.09856026231647	4.93313032780496	5.05376962461706	4.96702085275257	5.05642941185470	5.03211394196457	5.20404300013222	5.00922475725767	4.91662811655781	4.95211527333221	5.41580476760883	5.02763345858866	4.97036517175080	4.98128766815611	5.18139128794684	5.02446694579758	4.99536090572997	5.01048599301212	5.03234958360065	5.09009202067502	5.02360864378496	5.01418997829244	5.16986123288028	5.06133655331274	5.00915012681481	4.94669601893105	5.13988077913304	4.97884089697520	4.98426577308854	4.95834185377878	4.98303437710197	5.03713424972077	5.04096845434975	5.02931701693895	5.08181977495605	5.16937237445480	5.12704104507350
DPP3	7.95184061560943	7.99482565297717	7.79698748923705	8.08943661110211	8.00944548272757	8.37105775217344	8.09214221789852	8.04114946075593	7.89286825384118	8.03364177816150	8.03611360379967	7.90489277240567	7.97747939483199	7.93718297276252	7.88042125326152	8.02781484375781	7.87043846504247	8.10454236498831	8.02128471184198	7.78134387902665	7.75233971691448	7.75198600301649	8.14744500676496	8.04845838602898	7.84812676601458	7.82061417568045	8.01885086683521	7.90282429464744	8.07076281967453	7.92818665434511	7.99642600917832	7.82668170270936	7.89995812835993	7.91575687714269	8.08695965669793	7.89058560440874	8.13278445357715	7.62566907296121	7.81027127591476	7.94597798963221	7.68714469845340	7.79655795129494	7.91482383527280	8.42835464275040	7.98616609609072	7.91921171605251	8.05030642144610	7.95992763564811	7.93862103266506
SNUPN	7.54073885521139	7.50083362636298	7.50497444684532	7.61151335010529	7.67403822307383	7.84525096762529	7.56496659265200	7.61795945724578	7.50413084186419	7.45995072688085	7.54697329810544	7.67335011031781	7.51919090931572	7.60347006763220	7.71664147924033	7.42084295682522	7.47045451117787	7.47693894757432	7.76867439350436	7.61329718058631	7.49139652889671	7.43991707287607	7.88737114240461	7.65310932256881	7.34488200869914	7.59875519204993	7.83058162025376	7.33760689386275	7.46415649076317	7.39275685703157	7.65324126023558	7.46584171494911	7.43945244470574	7.66436405640081	7.44118649846184	7.59328370812220	7.64575540581146	7.60487715030500	7.50031777345029	7.40816629924117	7.38433138918889	7.60039441938036	7.38043477774599	7.43325295094301	7.48277249072243	7.48512150781633	7.49146880198769	7.35165137169063	7.58507439429969
HUWE1	7.57176403916154	7.57900315584323	7.51120872325863	7.58930713060725	7.47475042545980	7.62093604853841	7.51810353257057	7.52676647197866	7.50615022248421	7.62208170093482	7.62213456530351	7.66841257247316	7.61733222201572	7.66743777695701	7.54205573073859	7.61148090485560	7.75150336353646	7.56544597093909	7.61526683461887	7.46685381313383	7.52832908858917	7.46299698319251	7.60615467000863	7.62816234505561	7.53403207338095	7.54464664914625	7.68583242237251	7.57912260013429	7.58122836946306	7.49951451281501	7.57103558225054	7.58528522940008	7.65306256977488	7.56675959331626	7.67878779973078	7.57733415567292	7.60341642850381	7.52568810435273	7.60307669204667	7.56907190983833	7.54790255736370	7.47307742589895	7.44901594888692	7.50677197406341	7.57220898469856	7.54093775789674	7.59249312700851	7.58128674135383	7.54615787142092
PTPRU	7.48204351606918	7.49111984216000	7.35358427571568	7.54270173303004	7.37137553508037	7.46652858220471	7.45571720445493	7.50644749706315	7.35938372887788	7.26226487267184	7.45975872788292	7.16121823881899	7.51666290463350	7.82410857555053	7.30820803535774	7.58831066683717	7.46850027887261	7.28511241363455	8.00534973726185	7.56270862105809	7.51623775713711	7.37494625872548	7.21474515673125	7.34648975026803	7.36961530528847	7.55912794919498	7.52016338719091	7.37279738232367	7.44828628131969	7.33534343932036	7.32489630655810	7.32464754974374	7.32221782324493	7.36373288948588	7.19279655922326	7.38920718805292	7.62066121135130	7.64209633293079	7.41471210327051	7.51936592870791	7.51255491315141	7.34262929259388	7.47928260029140	7.18252522764290	7.35973837540121	7.43776026874885	7.24641479021733	7.30024297079638	7.85583734801377
TSPAN32	6.58657010682851	6.78987448962464	6.59260022963700	6.85015437327548	6.69788189142689	6.76358722353812	6.65724897251577	6.78227806886482	6.71869216188386	6.73750714720898	6.63446519106009	6.83263544719245	6.79080826404725	6.65285164776594	6.73281051018278	6.63903417778384	6.72439565301742	6.75023980902158	7.06289916085179	6.85891717323755	6.71278400551577	6.83069861035672	6.61887219713249	6.79894277655720	6.57291882697782	6.77254786710763	6.63795269231120	6.73388276184292	6.71372692040569	6.69265129861245	6.69659947163893	6.82666473471606	6.69047603429242	6.76784569282959	6.74238402030710	6.91669052769687	6.62455217408644	6.43344896685381	6.74914978821091	6.77358247929465	6.57291247863730	6.59093200268667	6.53998677280086	6.61501131619463	6.58123284303317	6.62066999463372	6.59518156129450	6.68364279509154	6.55415724575800
TSSC4	7.29380134740148	7.43158600578816	7.11222806152834	7.32723905091686	7.49846382794574	7.66246296901979	7.40208220783277	7.28179741382412	7.21828451720395	7.21945113675341	7.37228030943455	7.27066624957915	7.23309744239020	7.59479384080571	7.53496675236304	7.32185591568666	7.46478836870379	7.30799793168454	7.74459902166717	7.20060085282647	7.22610561910413	7.17770104410337	7.47865541717393	7.44602217115236	7.27246007645519	7.33659046547847	7.44238615378796	7.19356082811859	7.38554282292249	7.31036380720905	7.58555259038137	7.20744697970537	7.34209093509139	7.28979104530643	7.67786867454651	7.34014862976172	7.33711326394805	7.42567208426680	7.50864278435146	7.25759761293494	7.23272150322433	7.29987759653078	7.27540299830009	7.33637543206113	7.23417752637613	7.34189446275830	7.27596242261292	7.32038034991432	7.30466930364197
ATP9A	8.07794864863195	8.04496739767303	7.84384625553126	7.89280283396465	8.11031744410169	8.23077103042035	8.23868541236569	7.98492175270041	7.93718249533624	7.88781389705227	8.11602682109552	8.44022778890011	7.95690084379741	8.32542306820461	7.53976049843189	9.48769723068558	8.41828999146188	7.81083628090088	7.87012169234895	7.60730076074376	7.78073990791938	7.62045680122068	7.70828079978785	8.10318654268812	7.89181249789121	7.89985163636208	7.73743190522196	8.36305376098037	7.96195092611726	8.03397018156672	7.97579564018356	7.97455583324810	7.82815758413321	7.83620265190916	7.66620375417261	7.59377938141743	7.98852325960322	8.28185337349877	7.76563988021966	8.29970832653865	8.00017153442417	7.84545920267663	7.99634640862061	7.92719580308993	8.15771334561565	8.01682984224976	7.65755587717219	7.67979458726196	8.67132652757064
CDH10	4.52262359273234	4.59223422789807	4.52344117623864	4.65068055966392	4.67918346865426	4.74097907172484	4.61826920963305	4.55629081553690	4.50799897847227	4.64562528449546	4.62264489484900	4.66809103873107	4.60106636291295	4.55062671468009	4.68135879390242	4.52837335512142	4.53631239462897	4.65296687723668	4.76808851051284	4.67044577678558	4.49642829388379	4.64101219780680	4.63675058707986	4.68291491491955	4.46936036742074	4.49648817465355	4.55586041428390	4.56832329210942	4.61968375100625	4.48484618944338	4.69108556536823	4.58816798959679	4.48236089783064	4.64113858181682	4.75211647836646	4.61212191090304	4.64971945178866	4.51895553835931	4.60673864799523	4.51318824804568	4.56385711506412	4.52261491981490	4.51025314166240	4.60706490737981	4.52792323157124	4.51828921929078	4.62587959278130	4.55402322067290	4.53381117558338
USH1C	6.25330353954854	6.30942698531612	6.25320123282550	6.40284607512566	7.49322169868397	6.44623895714906	6.43395001352877	6.42499103133546	6.29711663342694	6.29697317217351	6.39377724032327	6.35298071669763	6.45769848033342	6.38080013654320	6.43491726697402	6.25212825049567	6.37452997720827	6.28942956696047	6.55082780683969	6.59306179505079	6.28428836631594	6.25449189025672	6.37417245845037	6.31211437766186	6.24888756066907	7.29481765760212	6.35617510822681	6.21237589940787	6.52515316625927	6.27886232207283	6.34565192686245	6.25756448576285	6.27153942453745	7.44686930730301	6.47438340460776	6.37234229347253	6.38331391917797	6.29710015226017	6.36333859792731	6.26708704581629	6.27391581791630	6.32915247076687	6.17968767721881	6.31432708655749	6.32624362320949	6.29202644672355	6.31585453770510	6.39106940341515	6.34428839683376
PQBP1	7.55868025632004	8.48859039460256	7.59412830150768	7.99315214059182	7.65147811904904	8.04733761525035	7.71092405377370	7.88706400276846	7.71683221891628	7.55145745808123	7.73241056005107	8.09344953756329	7.70132417683137	8.03354302576477	7.72331234483434	8.29373973627349	7.82710966943086	7.45630689887669	7.86100984549835	7.47476099656006	7.60626540295355	7.62969854801139	7.53759613570725	7.57096370580838	7.48237530653190	7.75003531913383	7.64919579844216	7.62589996439078	7.75042634176349	7.49986911934527	7.96353384776910	7.59531753964773	7.78029269163961	7.62148924733663	7.72529790876418	7.53128179013235	7.75844525322888	7.68132561144650	7.68613175311705	7.67508211137157	7.48091203767895	7.59880811895652	7.60234792467029	7.54214832815784	7.76255118790972	7.52135929787734	7.74619107344747	7.84996783377021	7.62957897895912
EDIL3	4.82783486961636	4.70007542583558	4.76150453359371	4.87151941577083	4.69390666881240	4.65970755568015	4.64287920317318	4.74010829159980	4.81187081017827	4.72323899673548	4.81933553350590	4.80238700935621	4.74894078755776	4.73700249225599	5.20412042768409	4.99563024014913	4.74532276275204	4.68019249731799	4.75286575971511	4.71218284939135	4.68785439281825	4.57180942781282	4.84957507549059	4.72152209237915	4.75444851045581	4.75450299746768	4.77660949954262	4.73646442788338	4.73263409622384	4.78817358325100	4.72075007735926	4.69416437488030	5.31390861238699	4.75554355267955	4.76068540545044	4.69804645094939	4.70225057083976	4.70361670437508	4.56421627720607	4.73485551464676	4.72012588408389	4.68729373674576	4.69857835126634	4.67424697193514	4.74829747841926	4.73805290628026	4.69706945525937	4.79901435709567	4.69797909411075
OC90	7.88148009005517	7.76033571714187	7.92039078041555	7.88544690722855	7.91359055385470	7.90351599101639	7.87422430823389	7.85600062841169	7.84200068641454	7.79584177711917	7.74983484701427	7.54708281444729	7.85794081603808	7.62471612388759	7.93694256684259	7.80359718247450	7.98352571703604	7.71699789913456	7.99073385597451	7.84082490260900	7.81204683657800	7.73260873323866	7.72927143375697	7.76848956875164	7.90081643427168	7.82568675739211	7.86337456968842	7.85210072352918	7.90280210012020	7.81374503971566	7.84698093874983	7.93028604143456	7.90330266377127	7.86884308170810	7.69617529515335	7.79807397908126	7.87311385755471	7.68375957506747	7.90408224515915	7.77831712516837	7.78085340310602	7.74860318350931	7.74274494594092	7.74854937345450	7.70723161442715	7.74372194178285	7.69969373066411	7.65907829523959	7.75272068170638
COL4A3BP	3.70124697328610	3.96432615965801	3.61541125179490	3.95554985506889	4.55353673951954	4.83508882485779	3.80846461318111	3.90789669965958	4.07410356378183	4.47137310462416	3.87145609346128	4.33733852929469	3.98648265666157	4.18090599488046	4.11836745687864	4.43416099297705	3.70400024011112	3.98293612787297	3.84555164909912	3.45577051709762	3.59097220654402	3.68389895238156	3.94976387271811	3.87978188419470	3.66753873821810	3.74172139774651	4.02893693422155	3.86189728824186	3.65744139028046	3.92869469451438	3.89477830215326	3.66379221960157	3.92841720636198	3.95885207640964	4.35200839849574	3.72669391795654	4.00745154341185	3.88509599988756	3.83757238658834	4.20050297762248	4.05339303458026	3.79584925983550	4.01334223261810	4.08013729493498	3.89917793436797	3.69513478198407	4.06704286768156	4.02649795993723	4.06396390863858
KCNK7	6.00983487430824	6.10453535096088	6.05550239927622	6.06896506027758	6.06854664011452	6.31931916707484	5.99127536332970	6.21443924434931	6.06784448223480	5.95797953529042	6.15463557722982	6.10477992830279	6.01436017818621	6.06816396013738	6.10799837630529	6.06338830627965	6.02912549144439	6.03755645670718	6.37100837071646	6.23985505775490	6.23032789642177	6.15457305540917	6.22923249833566	6.15832790116105	6.21395870244624	6.18617524153874	6.29520133541739	6.06695526125318	6.05250908533841	6.06749420810114	6.18945442238981	6.16229079956400	6.18054779129123	6.20753213686572	6.20732997900522	6.22948807846461	6.10929083327162	6.23017834995044	6.14141020022855	6.05945071505277	6.06415698301601	6.03997530470749	6.10438747212412	6.24677630606111	6.15501733769305	6.09706249906919	6.07513948246645	6.15982208861037	6.10338054372144
CDH11	8.35826956831794	8.68331150732461	9.04113792063895	8.38771559840590	7.74084308914803	7.81623948512786	7.69346708036734	7.85706319540572	8.75455937358683	8.00610100739575	8.41449113965373	7.99603624592217	8.44958986505286	8.10553816513435	8.37631099849151	8.12776252078167	8.25061022120355	8.35795505691941	7.64482772662465	7.81095424813038	8.50089813716507	8.24844989611071	7.72933350304982	7.52378095611619	8.32449385806962	8.23516040369416	8.28789051408975	8.71205069699564	8.45675824673202	8.20382902225965	8.15570934601265	8.17060930075308	9.40585793672644	8.32621074595056	7.63724215021600	7.91369080331359	8.06868363476560	7.68844808865874	7.82967394076860	8.43738512683871	8.14082275856475	8.34326565597636	8.62297657671191	8.12254351969089	8.61923396866653	8.23202696954988	7.87305757493191	7.86510465852672	8.04628559158501
UST	4.58234152110874	4.63542396680282	4.65910887082261	4.75648826346964	4.82994325967015	5.08235154047265	4.67801614576400	4.94362110940620	4.69854965002090	5.25793066048623	4.73037321826770	4.73026559635425	4.77126864452445	4.63252110166397	4.69445536947650	4.90142527147742	4.89576131861242	4.64057110049517	4.86414551585715	4.92609879895004	4.58156645521848	4.60325525703754	4.87702767920075	4.78195577106368	4.55471077413528	4.62782111935536	4.75249531147981	4.78636997185958	4.79061691357782	4.65460042625590	4.89851384134632	4.73986276620343	4.63815380449921	5.13236998990000	4.73588146122606	4.72842841011973	4.75652312800566	4.53758457583977	4.63130849182364	4.60263672519403	4.66619212350753	4.71550112883842	4.61027040052230	4.62224611993234	4.65462326490406	4.56751432738319	4.69343629463328	4.66518607047947	4.79111181450400
ARPC5	9.43706301195702	9.40097297269149	9.68602691881300	9.11816593475242	9.56025475355008	9.67174949953510	9.38832179868728	9.27068640836645	9.59983466813383	9.52299947683593	9.55993230087924	9.25416597695359	9.73988170012200	9.46845698655598	9.79200911032053	9.55034559416040	9.40516207464568	9.56925879694903	9.09902668743615	9.53746966959364	9.38299466241450	9.36974707798321	9.48394051382057	9.10824072532789	9.41814516908063	9.52942210705041	9.55521162529626	9.42623846343519	9.60506750009433	9.51194023345744	9.64886296852835	9.51472389426144	9.64652195215977	9.59197580797108	9.14239776041623	9.46233879462868	9.65195136336254	9.33318266553603	9.31133298320148	9.49171605153031	10.57351775094629	9.45595663535917	9.55314444515717	9.49359791138535	9.61242825846446	9.44115324892045	9.46788350494219	9.36639027525148	9.45257325961346
ARPC4	8.41077409105865	8.23653052660511	8.21595948415879	8.26962188887030	8.16242172069253	8.44366938686469	8.13700509095709	8.39102573357901	8.22020108347441	8.08781582673810	8.35941231998024	8.23337196050584	8.13182982569639	8.28629621494356	8.70432670547216	8.28924279940517	8.22751871140502	8.27016211057280	8.40682430236306	8.17855543794844	8.26256036425693	8.25853217067819	8.15770890058335	8.26772555332497	8.25291639971648	8.42094840639510	8.47239081270188	8.12509180760777	8.33585825134025	8.30635298256285	8.31026715056947	8.23940006257705	8.37269104145560	8.28738578151232	8.12792758512996	8.21130475802812	8.24942472934187	8.09746270109468	8.36636100520514	8.13784170946478	8.10016763463176	8.25635509694336	8.02687499451017	8.21276858016333	8.27996768221025	8.30695300120983	8.31351476365664	8.15320294290356	8.35240050978116
ARPC1B	11.40294912750610	11.82590965629997	11.21004027587821	11.48477827130671	11.14315350862861	11.23690428423011	11.60794838569267	11.43708777824484	11.34393374164818	11.18399352398022	11.49732401621312	11.89087910671467	11.33627263924081	11.56813758599643	11.52998685631388	11.42107830523957	11.29338068153987	11.15343280893080	11.50510427615017	11.08238937712459	11.32446996090461	11.23670329901107	11.47162744027505	10.97144700105293	11.20167406557520	11.52932260935271	11.68481622744837	11.33191010815288	11.61218949553229	11.42499062431363	11.33869572372746	11.45541844894411	11.61384040053571	11.31237328048970	10.95407812970557	11.65181353657892	11.31068908481427	11.32300931907399	11.39034474408396	11.32617506167534	10.98994866170472	11.34035663776735	11.44815507636257	11.46471288669842	11.62659420035434	11.38364638024923	11.44205004970177	11.33310196456338	11.36245967161615
ACTR3	8.53613830058896	8.38599697133202	8.40519011858039	8.00634831200878	8.33220592344113	8.51560915063396	8.25744783212849	8.00446454225912	8.48242887776632	8.38439134346372	8.55949672823678	8.40744024661240	8.36399970544162	8.24528743979180	8.63212109620394	8.61542191972338	8.18412539899739	8.63948924541165	7.96603338433837	8.27487804445588	8.24978042382112	8.24489873287877	8.68645766610409	7.90037702044327	8.46370324958191	8.41901132108323	8.56965407750679	8.41885284809294	8.31344949312326	8.52516016031597	8.27339090273324	8.11018720585003	8.89500889844131	8.58939807075265	8.17910306267402	8.26451180032647	8.63508395842882	8.32972049089935	8.17757517971297	8.42357880470915	8.41452913775600	8.40642558677861	8.52949197420389	8.78148103642390	8.45939056956320	8.45418527353033	8.39058695104798	8.51900797717213	8.25092740111849
ACTR2	8.86720759807465	8.82315903660462	8.83553623600056	8.48777209203322	8.49563176831635	8.91826751714939	8.70293574968129	8.38212719974785	9.02419979511888	8.84094538508166	9.06009194870113	8.61460528060897	8.82328437569738	8.88376198441402	8.68597390794828	8.94299045582618	8.65316794021072	8.81021842604921	8.32196428090889	8.48744420811427	8.74882431497040	8.64421470052436	8.71424220959225	8.49615511781924	8.76575249094708	8.93067864243384	8.96890188152666	9.01090258245124	8.73213646523906	9.18746431105599	8.81929005113238	8.78327610103585	9.23010731120131	9.09669779381744	8.64593536614344	8.93161733728032	8.99303401120168	8.79638858531855	8.74525613803957	8.92966314397213	8.80591996623803	8.89565108875001	8.95299560119334	9.32459762366293	9.27615234225315	9.01983416255593	8.98773916878489	8.94365015505343	8.91917029899492
TSPAN5	6.98168385713879	7.41862036158150	6.86728492100902	6.93241647078205	7.63762855264549	6.98785563059333	6.89449469779479	7.25372847129319	7.10666282875776	6.77905194819419	7.16721981280982	7.52505036567680	6.90471013038369	7.67838210256530	8.99274606417463	7.06725916373467	7.36146631774407	6.83222713958607	6.73241266317998	6.98484991255995	6.97458976444115	6.78896479377555	6.73881029245891	6.63008533343924	6.81614380040041	6.95020013609954	7.28543362781538	7.30737048731487	7.25867988002800	7.78113750032563	6.92460256058124	6.87073590570751	7.30585600977358	6.91915990102658	8.89871979906397	6.91839387125437	6.80343029079132	6.95087487207228	6.81335602496122	7.11610041618021	6.87823053151516	7.07685765417982	6.88325970713086	6.84909884229010	7.00746420515113	7.25177605624146	6.80859005688926	7.02050170563398	7.09086978133501
TSPAN3	9.97648803397297	9.52980746909087	9.51050895199671	9.40506801556515	9.90228215999741	9.45776131156480	9.79071168947980	10.27214271130292	10.02453682056591	9.93261887394641	9.90630242205341	9.80172588909844	9.70099464253571	9.88839424645469	9.74344253577850	9.68605303245710	9.99318358283471	9.72070482590105	9.32139524408759	9.84659153747960	9.85744580603046	9.64554191614807	9.80396638094506	9.54082164170491	9.86333177817337	10.32375403569643	10.27157581136786	9.74574328610137	9.82125901496977	9.76014372736906	9.80594067337173	9.96777528758044	9.74371825366984	10.23164833399283	9.30152787059216	9.69577746950426	10.41983303793408	9.90538259773736	9.72670441374511	9.79375271868331	9.83542866241049	10.04445622436913	9.70363733374374	9.64102536222454	9.97768915166150	9.92306652776095	9.83935648899683	9.79573568940782	10.03375463628195
ADAM8	6.50702429903523	6.59396932125792	6.45804159112143	6.90427505079278	6.30970768392917	6.29826128619955	6.51889242209296	6.71157573545955	6.59326163843396	6.38127405014829	6.71475688278675	6.60003850098034	6.69122529490065	6.60771519818308	6.50539231408916	6.75344344807689	6.49729452670426	6.43850829262410	6.59060843977823	6.67100770948828	6.65836934532603	6.55695896123399	6.59032680945127	6.48800576376784	6.55255999914688	6.77430166587695	6.70644867132467	6.40098997859539	6.53591517724905	7.00281802246185	6.61991116235891	6.48482660048098	6.98388935390346	6.68407414984675	6.50019266320118	6.71944823709317	6.56900312283729	6.91774762991798	6.50395427376120	6.68298576542166	6.58185487467303	6.53147781505787	6.70753130370829	6.85289760904087	6.71920443037237	6.66784118723940	6.40396586201151	6.60116096675639	6.56974616262134
CDH12	3.79832929773563	3.86681608565880	3.74589547279876	3.88721916721720	3.88239670543033	3.96707130627766	3.84516937297717	3.92997104151408	3.82390157199778	3.86555632794393	3.86139779628428	4.26558435082609	3.91721818809897	3.82059840328204	3.92016089231967	3.83514929675091	3.83432067079820	3.83310443376661	3.98656395577719	3.82166910926923	3.77048886020919	3.78165230041674	3.99530416126263	3.86741162071600	3.81100859273957	3.78339294509447	3.94262773093917	3.83203323328413	3.82125237854226	4.25848263806154	3.81774298744469	3.95354936175410	3.87269571259272	3.87202006847005	3.93849940787489	3.94123154475571	3.87023664736481	3.81116084557618	3.88287241182407	3.86455844062713	3.84224468440155	3.81617711274488	3.76617679081083	3.88349485758544	3.91568190340185	3.84610578385271	3.77272071855340	3.81351028384425	3.83548738095290
TSPAN2	3.25736245913037	3.30793167219409	3.49893809275660	3.43127490647470	3.27918907467098	3.39651617973861	3.28436772922508	3.29655486692777	3.33419325377498	3.34579709877626	3.30615228625655	3.36200630295695	3.35402794282290	3.30753842650713	3.34700872191312	3.30490590401190	3.29208246242937	3.32245554115507	3.39344880059295	3.28335941897950	3.19452125852148	3.31146938367921	3.37481942504422	3.39837329840378	3.27228668582818	3.26942593141554	3.33584316622351	3.33969993394810	3.26697883767021	3.31308489974673	3.34669408251569	3.28161287289643	3.27598702332836	3.32780353669369	3.36195672388212	3.33077742592354	3.29299321849575	3.24279104573769	3.36995121650209	3.23410144396308	3.28432720333592	3.25618486583117	3.28008769416955	3.33956801064946	3.28061494474314	3.26609924525796	3.32646300518521	3.29906266191985	3.23792986214975
NUBP2	8.24076225303718	8.36822134355839	8.10533832951165	8.33845127331706	8.15561871995370	8.29330451247587	8.35653914252719	8.31813054935005	8.27937621374669	8.13804063887360	8.34032113598738	8.15381174595778	8.31498330747203	8.54348486047992	8.43379042953737	8.25084836529522	8.48974436507611	8.19716334850347	8.68733695093368	8.20871289417897	8.34715721963232	8.21053779218011	8.52916820522229	8.49767187836905	8.13994153614183	8.41777659106351	8.39059164424455	8.15370724518881	8.35823592555795	8.26961166694026	8.34473687616316	8.14884323125999	8.31101800231359	8.20645764733478	8.16300092790596	8.31863580521150	8.23063592055579	8.42214822078615	8.53858962889472	8.25522295611305	8.08915055237091	8.18286857480808	8.23585685614850	8.15459808425868	8.21299756378405	8.32206888822503	8.40711923423708	8.22717932119906	8.43918453929957
TSFM	8.98759004961980	8.20149839750084	8.28548392164667	8.29533085523599	8.18737508364703	8.96001937791677	8.21472410353911	8.44038535514902	8.73070009398235	8.21910639772505	8.34938659879042	8.40133068303856	8.21574776929783	8.27951159061232	8.68147591101847	8.48593520184973	9.09312394264725	8.19818811031083	8.35537354082076	8.37591459993019	8.28750223753060	8.22168828736932	8.45633220146287	8.50651376392117	8.92758658323698	8.36689025814449	8.39905725474250	8.61378763315203	8.29123681834790	8.26494099126156	8.53393782442644	8.46961025222457	8.39741634468469	8.21709747429527	8.30722041517311	8.43161425273517	8.41818630862578	8.10413767151224	8.34160742643087	8.53792501837661	8.12789443003051	8.24503002605278	8.08465965880518	8.35735779695260	8.34953908493549	8.21114294131617	8.14244304773296	8.85418883342260	8.20727757395302
TSPAN1	9.18330834801761	8.97496614166494	8.85121952562332	8.95537293296605	9.15948792644232	8.77937740157036	9.04353455731775	9.21811825044425	9.09181487925682	8.80745899924701	9.12797740273860	8.91190655131626	9.79506347612718	8.89699677905821	10.29300485818975	9.28136163603127	9.08445056813964	9.11500955138180	9.11712827019229	9.19416285076996	9.19058062592279	8.92345781909218	9.02228935310217	8.80565318565341	8.92866011206397	9.99137494334176	9.12359665845746	8.79901911127760	9.53656615163797	8.96990372314914	8.90536794782132	9.05402011548320	9.16225531073332	10.11472221852154	8.93149392332829	9.47304550859758	9.68493055620365	8.95364161193937	8.99101842933255	9.15452759387455	8.97467012677946	9.15372122231230	8.85380140716827	9.11011714623053	9.07225280354936	9.23956081287349	9.10556089446994	9.14786228949605	9.29865233073093
PPIF	8.90977614465833	8.88007327967919	8.89021710012465	8.72395256151393	8.90596762169688	9.24547363556854	8.80638949291469	9.04502923364361	8.86469657555361	8.90723362670198	8.96777914854664	9.40088073032837	8.93067678933869	8.74400508139934	8.96307406398608	9.00172071484724	8.77730129102509	8.85219266109488	8.85792459550233	8.83981408386177	8.80186355893108	8.92360816368070	9.06817357241830	9.08733415067285	8.73796174471760	8.93299694042039	9.00069954279471	8.72131835353190	8.83869195329797	9.00302460335470	9.07411080183808	9.35662726568862	9.08043362896879	8.98723050330882	8.87273777227803	8.81621399984440	8.88387264979935	8.65248257549878	8.68163320456562	8.69752621894842	8.58275445656477	8.76558796618261	8.67341484499967	8.84598394896150	8.99337037619763	8.82818304003328	8.99707558079039	8.73606483291270	8.68665770785672
CTDSP2	9.19103460544280	8.49882532118099	8.35025321685221	8.47871201653093	8.19058585490654	8.70053834292836	8.33848138926031	8.45415963568560	8.76095040061601	8.38866573732833	8.44303712659357	8.53792653989729	8.37922343370006	8.52688190028361	8.44561677330000	8.46085303697121	9.25819749735054	8.27468113864690	8.39013896708161	8.40627040574222	8.32895213361753	8.29071417347318	8.28216373474860	8.17659467921239	9.02228019798386	8.41900171525202	8.40859250531974	8.43868043284023	8.37344666867245	8.41767635852501	8.60060158763051	8.38765185296727	8.44197721751735	8.46981566848659	8.39048467434347	8.41537816073551	8.54046515710821	8.32716059493653	8.31977802527055	8.81793254557390	8.38706250604976	8.45122330564964	8.36194534850757	8.40187025738089	8.36408693201920	8.39682800203591	8.27455610655556	8.57074298976413	8.51573332133248
TRIM10	5.45445522974332	5.46286520210507	5.43292667883796	5.53890409380472	5.47638878169134	5.51752272146219	5.47800101576052	5.54260457628008	5.48657455844928	5.48740153899715	5.50990760954051	5.57414144244753	5.50950612623232	5.44540258727528	5.52226949892459	5.47314775561469	5.48511051083941	5.48424245620529	5.64621943212986	5.53269257995898	5.42242774614263	5.51254523122961	5.56638812767655	5.64138350210532	5.49876485050775	5.50704056932154	5.63045360171229	5.44512134029783	5.47713829894407	5.51749550007865	5.57241143590942	5.63662464063611	5.52115667823307	5.55739180880776	5.69059949440411	5.51990678328538	5.52152062366753	5.52005733388602	5.61913589656944	5.42716957151761	5.44834835177289	5.42384762835875	5.41028459998859	5.49549798281294	5.52440350789375	5.45338452709174	5.49045928742160	5.51982526547440	5.48639839602792
ARPC2	10.04499185396040	10.17444286734174	9.98625332967185	9.93732514323422	10.06118183567958	10.39923408629500	9.97190492939239	10.02942315144599	10.21192450662910	10.15662099396212	10.22464666356123	10.19557350201010	10.29298187327107	10.32309488068863	10.62262021500700	10.05389239012171	9.99796558583712	10.08583598599033	9.85283840425502	9.87625559089722	10.03953001624796	10.07433600214316	10.15110503915193	9.88034403696337	10.08012305012446	10.19114628822068	10.25953022667643	10.11361920690292	10.23804564048065	10.38524726755766	10.22042790545603	10.15079301006835	10.49676892070927	10.42561970798347	9.95997439670776	10.22246184280832	9.99963134733189	9.85576297151925	10.03057855332431	10.14698645964674	10.13731410104008	10.11010894764556	10.24323708499179	10.28825508402542	10.19756801973506	10.23268733745026	10.04064215610122	10.27714355186687	9.99506243276657
SGK2	5.52704607956408	5.58292211832792	5.48526264359821	5.74580326178466	5.69445340532368	5.70996175975098	5.69452877550536	5.75194237005117	5.63040453084529	5.58129840180446	5.68471366380144	6.09219834750005	5.65015749845119	5.60099234654660	5.73150645296500	5.75938376191186	5.75459757440645	5.79279907201054	5.71041058894736	5.86124435534480	5.52897426652212	5.46555202394033	5.65019071847267	6.16179306578862	5.77837216023442	5.75058446649062	5.73817786344664	5.59545181477719	5.69293420695923	5.59610620571327	5.75697646006889	5.66174250202646	5.63587060114001	5.92088541625753	5.68139014812693	5.79607492705203	5.73353194307904	5.73805273215915	5.77792119558787	5.57762750971124	5.56888928894410	5.58747111923676	5.59981714812941	5.61871840536874	5.65867325348618	5.61007147538334	5.58378583444007	5.53859609351531	5.64264929791887
RAD50	4.45121225739377	4.55999886684978	4.36101299124379	4.68403654808227	4.62023979588361	4.69866239792569	4.51100942596980	4.60844233619507	4.39288936623979	4.61406084946269	4.50061775986617	4.66526629043115	4.45385801592925	4.56444916180329	4.56461150387271	4.52063527966514	4.48719859212533	4.59921796952743	4.72491509039993	4.61202379227921	4.47165463000935	4.54651918576704	4.66440085013672	4.58825500478257	4.60990275019487	4.47340943611707	4.73534234678657	4.47264447706825	4.46619093821856	4.45626494156709	4.54225486610578	4.54851543408850	4.79409428387469	4.57031232965193	4.82831187627399	4.52293544123823	4.72419543844131	4.59086390846614	4.71635404025090	4.45799735453179	4.46473817920184	4.43286134535763	4.53920546801008	4.55545050068015	4.41807254985744	4.46363292296079	4.53918032797051	4.74952545508026	4.53372981754924
KIF20A	6.84184409413618	6.85961695486435	6.60730458777696	6.51578860226221	6.78581309328554	7.02600394369918	6.73581117636914	6.56813811185830	6.60996133818089	7.06359294762429	6.77129637679960	6.65846393383276	6.86397658502939	6.71680202372911	7.01787169775313	6.74770305504394	6.80625205781868	6.59461922581486	6.61747288010623	7.01717299714778	6.50046135417552	6.76784835095113	6.83923502487396	6.50207656766595	6.62229863118529	6.55027760876238	7.15860446323043	6.44710577010130	6.69222699651440	6.73721306121470	7.18368015534186	6.65357125191812	6.76081697591170	6.52592262195076	6.99118248569351	6.97131417768346	6.53288646308193	6.94056448986298	6.52367037774965	6.62987862642371	7.20419093541459	6.63900074848751	6.70151799839072	6.71273958712332	6.74907539710237	6.66230281784215	6.76386667828567	6.68712844497712	6.67159992016983
PREB	8.84264080626084	8.98923314461987	8.87459301908345	9.00621949453344	8.96127212010672	9.59935922674849	8.65642023999409	8.77766539805956	8.80495172440012	8.98679266009414	8.82048248527187	8.78176854101014	8.81789412254578	8.84162923367732	8.78592091685708	8.89066924407756	8.85879128419865	8.85736174310748	8.79614190247207	8.63780762342613	8.71408576930492	8.70586344660934	8.75599088035182	8.80953332103357	8.67798953426202	8.82822396339404	8.75877851301679	8.87924315361535	8.81156182564465	8.95256504814190	8.89202868632511	8.69711223335161	8.69743318975338	8.91799623901541	8.96554648868128	8.67741651048631	8.69442211177291	8.61970522744940	8.66935133633203	8.73143868064268	8.63514972748039	8.75065566713872	8.72235068450813	8.71993168063432	8.68788758930222	8.73092297775711	8.88783062900980	8.62382381431245	8.64367089792466
HIPK3	4.12076250786445	4.10202702836668	4.10255489489228	4.10242254692387	4.24780023195069	4.26898743951361	4.13939189961808	4.09416821861937	4.09867623230052	4.14860325055098	4.16168786465063	4.31743736835868	4.13296317219098	4.09580368149088	4.18956032851835	4.19679583647812	4.20795259737955	4.10128266023519	4.18544927596518	4.02809707019003	4.04852860843139	4.13725782197456	4.15068619903367	4.14407611035115	4.09844464095273	4.09400823762319	4.19354086349330	4.11092729762716	4.12553423342054	4.12319359994518	4.10685468579294	4.14983421893356	4.22135771780000	4.16421692712531	4.14969740069913	4.09713450885884	4.38720058939411	4.09097252548257	4.06963327264370	4.09836532209452	4.16375634565235	4.03912508977996	4.09059375871878	4.11142695882609	4.19649965589281	4.13849788150345	4.12525901319549	4.10510105575598	4.16599511897767
FEM1B	5.32644613371930	5.27017120455528	5.28570938875388	5.42433585924648	5.40725768268443	5.52807449546891	5.31330776145046	5.27412540373494	5.35402819116064	5.32956751256956	5.39423483057645	5.49914930434445	5.48000329370648	5.29019133490187	5.70968964511571	5.45385246770391	5.38301796852950	5.20642307535140	5.45619606101509	5.36819416060701	5.28338443275922	5.39952022646083	5.32545715145595	5.52011834079869	5.25190009420382	5.31872900768347	5.42058765722417	5.27358083671858	5.36777360318883	5.37129303771078	5.34482837578815	5.50346976206079	5.39786189250807	5.47967154894872	6.18735999226851	5.44443479234245	5.43110019262330	5.34179292040933	5.32268278295965	5.27520635630588	5.37665469043126	5.30700000102736	5.22260310910726	5.26884264311447	5.34224182082078	5.33351783564380	5.41699765239074	5.33109680162323	5.36865620511484
CDH13	3.82947766559776	3.90657990416993	5.27713759381606	4.24244420983922	4.27952577122467	3.81218384478937	3.60502763048331	3.88267244964600	4.18129866158758	3.81089661178550	3.82645790030374	4.27949944417027	4.55361929867482	3.93287638996252	3.76734574362296	3.52318317739320	3.53811086852883	5.13286528027877	3.98831220425080	3.98556007658756	3.65978793547587	4.28990811142156	3.86878998424603	3.98377196640586	3.60117488138050	3.86085101147712	3.69007652881065	4.12281355306766	4.09313260314527	3.75698798412656	3.74171222373643	3.93292664065029	3.68580565237149	3.94978736268107	4.00754438450907	3.59676401435455	3.59920212518404	3.38278580041770	3.83953054295986	3.70104405232447	4.62261242541021	3.77095656460571	4.07583312854254	3.84772896802080	3.62214674393183	3.55407998803438	3.85840362512104	3.70812924362513	3.48977876618846
ACTR1B	9.15216787235863	9.16068434945456	9.00627280624241	9.29629791177951	9.23065884604361	9.28047067414804	9.12608511004054	9.31676824215194	9.17230911556243	9.26481113606571	9.26031696265369	9.33295856111855	9.13695967124511	9.10801458157151	9.05178788830648	9.23774864602878	9.13273444801666	9.10026404708178	9.43474684142715	9.23607061106002	9.21039977619150	9.13326040638554	9.12569910018790	9.17223687964688	9.13862100164434	9.27772852846671	9.52026204298724	9.27051680663695	9.27056698195783	9.35018850314779	9.41383964946097	9.21695152193353	9.07366125295383	9.18664802043980	9.35111460844822	9.28629333329529	9.30104775129269	9.35543775648484	9.26874867704291	9.25495605406978	9.15220406644720	9.24349278924448	9.03795740828207	9.11802412787394	9.35070687380808	9.19575914947203	9.05999748584450	9.08604562662172	9.10038624280496
ACTR1A	8.53234572589982	8.56065727743793	8.36482894031641	8.72518927185981	8.77374528423223	8.82464142076562	8.42756851279088	8.42863469802601	8.32218239927146	8.31628423183992	8.46131309538660	8.36199129733426	8.27522902381993	8.55545660029559	8.67560518133143	8.60598483648332	8.43704437781982	8.40630860641236	8.44797137653677	8.08826151846391	8.26856985935328	8.25263624181793	8.36148217680550	8.22791146278992	8.12633463711255	8.43010502557800	8.51929171445389	8.21190626187490	8.42404386207543	8.38093496682455	8.41007130731578	8.37885847304424	8.59827876481086	8.37502091010679	8.38522320010775	8.42896918273382	8.45570342625185	8.18846913976008	8.22629951546854	8.28724766074236	8.11541581048218	8.32017657124466	8.30155598375572	8.43686965147004	8.35367671573413	8.26905440136271	8.38737115518193	8.29841021543159	8.35487068172101
ARL4C	8.33900014033043	8.22588972789308	8.41770115162436	8.09235549132940	7.76426032601972	8.88800696500897	7.96934291757452	7.90722199803820	8.39931528607299	8.31677766941673	8.33136550426920	9.09248069456368	8.19111422932489	8.01617005382294	9.00391525112421	8.04595312539791	8.05219918579580	9.09104713171491	8.20298789710003	7.94586581440662	8.10814753969846	8.32691539623664	8.52952011669936	7.76406493997581	8.23889315584178	8.25269181106044	8.38435218786108	7.92045611303962	8.33398033818584	8.27389346729079	8.26124314894459	8.06972072106238	8.34793005622969	8.12723176432222	7.90897204596777	8.11154236108574	8.26245677111468	7.88608422075438	7.82233528202741	8.19557055859187	8.26984991448683	8.14437148113440	7.97762434636232	8.01516591172268	8.24913545899770	8.41132465832405	8.89221875653397	8.22445167895322	8.00284142325525
RASGRP1	5.02648367631594	4.92480738491950	4.90104660499309	4.82442929991594	4.39642388677591	4.67543597105424	4.81098247968546	4.97092183305547	4.98705148783108	4.79384400136124	5.18263869312741	4.92835354735719	4.88983695366642	4.89950564990865	4.67737430122512	5.48502727960571	4.78010031558231	4.80927776573369	4.65003438246050	4.71869478078847	4.79530521783001	4.86479037297946	4.59679581588050	4.64224613142148	4.76969115485647	4.84710974803329	4.94090127950091	5.27788358673282	4.68921994487832	5.18612985066393	4.66071592074719	4.83649111831635	4.68292275384555	4.98002117947984	4.64733286557666	4.85936926054949	5.11119573719529	5.38097974141214	4.88737520483184	4.85484655264379	4.64526840159036	4.85820403593484	5.37238203636784	5.40396433231390	5.12265284637256	5.09089904044477	4.83840031011936	5.44453410392261	4.91247137281251
DNAL4	7.48169739989706	6.96753307139911	6.72861624021418	7.15053198071782	7.20610889293813	7.28627011909228	6.99827486668463	7.35753691752129	6.88598233526592	6.82804378699036	7.06692332266054	7.14144795497586	6.94030969260042	7.18864593143291	7.16522930761014	7.05687745359285	7.42896915167978	6.79072637691458	7.45784052344068	7.03309805268249	6.96273977604451	6.84046439704163	7.03859723224776	6.95072708142130	6.84182019592568	6.94725609996885	7.02507986881336	7.27297651462366	7.08720843116232	7.05982996987841	7.10239735650724	7.04276872096808	7.11598224285543	6.95607436453665	7.01639383372490	7.01836235620642	7.31967771383877	6.93145936499221	6.91256620110860	7.06196406053044	6.93964786369636	6.86020608191836	6.89500869395029	7.11027365839917	6.93763912484491	7.05110392980777	6.90152399443617	6.91287639347465	7.34382299321243
ZNF263	7.23032092818421	7.31899994035830	7.27234056185670	7.32452963071882	7.55785668767710	7.51037002864151	7.34441834684222	7.61977611338508	7.34132661823449	7.37497377698890	7.43074666590436	7.35259567060664	7.53432213315743	7.45603571910353	7.70198596344969	7.51941616720033	7.55838384472213	7.58664264969088	7.34913440666908	7.43559311907973	7.23628525386599	7.22522283204459	7.37540656010701	7.25156418396064	7.11281837082762	7.29284238926778	7.28651446434985	7.35842977142410	7.40493721243901	7.34847263181812	7.49348038633621	7.32176309250158	7.38093035835337	7.41724691841237	7.29036677715773	7.34790350209767	7.42664446554389	7.42922678078903	7.37069346356374	7.38278569861066	7.42427553365427	7.38909170840195	7.40125826036873	7.21405163857609	7.36784173906826	7.39027249252571	7.45213218423817	7.48995982049174	7.35025163383378
LRPPRC	7.66188493930104	7.49284181019918	7.58657560794147	7.10704856081433	7.49435851613447	7.83810728959739	7.58556896708433	7.16328707661203	7.35097886386447	7.57869999932951	7.68592881551252	7.12666343751724	7.29187175216849	7.28575610170499	7.52726509117888	7.98871148803254	7.57370702069560	7.85669849268708	7.43449298994291	7.32872724790830	7.35780449958953	7.28766439249732	7.74654545324266	8.66924701772903	7.62087893233619	7.40996088662957	7.50950031672675	7.43695703788575	7.20908225045523	7.52499658186930	7.17990626769018	7.35813124157406	7.85591587383362	7.41649684579660	7.90465401675858	7.28224073283792	7.55100473746855	7.57513316599012	7.43581980074411	7.48882911809718	7.28581945896666	7.43547426744824	7.70227816621389	8.03667417367340	7.66871765573790	7.42208024566316	8.00402888756559	7.64936413065246	7.57077986334248
FRY	2.93853864838673	3.12323552961400	2.87670894143888	3.49203918518780	3.50258838128779	3.02482306255750	2.69699907846138	3.59911102472422	2.93954735939995	2.92147226559802	3.03219800945282	3.47139956564588	3.02000348215943	3.45971409520574	2.97228194083994	2.83805537763602	3.01936265746035	2.96149210946617	3.50158474007766	3.35901988182260	2.83891996618347	2.94190916474824	3.37562792274875	3.37943180733118	2.87099899867328	3.03835543334422	3.18728997383651	2.86656095147193	3.11583366521349	2.91271323706606	3.04693828820961	3.03463301670166	2.88097091137135	3.18452015579551	3.16058186766139	2.98399366259602	2.76771796464921	2.80494667935159	3.11730623644754	3.03423209498725	2.98713556835129	2.95947768517763	2.80086031401913	2.97168899781555	2.87223045875049	2.88982062423919	2.91441427652191	2.87009300274047	2.78330239443170
CDH15	6.37409408297774	6.37849450718124	6.31900806787062	6.46513300181170	6.21499620840576	6.18949358116443	6.26654449669035	6.33731504905114	6.37616937745331	6.27540912118230	6.47681338687119	6.35710581641614	6.25455198781118	6.45162126068698	6.32784708737934	6.36324451362021	6.33972489594503	6.42813732455986	6.85300997411871	6.56309104514847	6.45311877429367	6.41383908513453	6.47773050998821	6.45576631741922	6.50797686539786	6.51715877977258	6.47834891048414	6.27627783267115	6.30534688307664	6.33382958259940	6.34765436101469	6.42475994665362	6.47993402518226	6.35338302863947	6.49723713659475	6.55504924320529	6.68236402723893	6.49744307497412	6.55599722624936	6.33948259145825	6.24438503109322	6.33550572927453	6.31587744967375	6.35928984723524	6.38437098671219	6.42915197830471	6.40507625899305	6.49868325702247	6.35992492641369
PDIA6	10.21861115017939	10.00550958263289	10.22870136594965	10.13702386752970	10.13263291571419	10.41768801555297	9.99225304481319	10.17003477069511	10.28833981999793	10.66459510442597	10.27281946624468	10.29883536366194	10.04522619134758	10.03218034951957	10.37393173174614	10.56809451588787	10.25038039471742	10.28033614551362	9.96126876670219	10.40271390695270	10.10239251324225	10.19973322882223	10.26779219768150	10.34201998910124	10.18978942308487	10.21705576249577	10.27714281546686	10.05942129796978	10.24403500605647	10.37148060857739	10.30674593708512	10.04836756296578	10.36669387225653	10.29176422116505	9.99153543023366	10.00933647193888	10.28049325798247	10.00539670012599	9.96966684317326	10.22381829704009	10.23648518558381	10.18656168022892	10.22977324663369	10.17443540646588	10.30624559362271	10.15802017591525	10.45909944513733	10.08249191621483	10.24631348237781
TRAP1	9.36293565674749	9.42126556443259	9.27641231184531	9.44953398846106	9.92839325920904	9.66902278182292	9.50730977401497	9.70737736941605	9.36031319211223	9.27762998998028	9.48200948070829	9.29531311365436	9.51110978031896	9.94463235629821	9.84970979584572	9.54764270286378	9.92563530940056	9.38563958072269	9.89691869535986	9.27799699156741	9.38124737264024	9.29845518620091	9.75768383310442	9.51177044074084	9.29926454144869	9.46053437749046	9.43556166833215	9.31061416587372	9.50448474018777	9.34074882739714	9.41122069444439	9.37255484859829	9.50849624946683	9.34570604879771	9.51351815576436	9.46141931018673	9.37943785131988	9.39884208861389	9.46915394467624	9.36073560091401	9.31865975195665	9.36686334119752	9.41765795216225	9.15769979163822	9.60078845954963	9.36098831298937	9.26308631353548	9.28469101593251	9.69951463055887
OPTN	6.63916240017267	6.50783762446091	6.80794914068383	6.47826228136864	6.44047014671420	6.52966168745495	6.36300955730687	6.28476442282264	6.52663144045460	6.42794019869850	6.56996864758740	6.51677248339378	6.52996699693695	6.43761841897748	7.11787838645239	6.87221500100704	6.29806345567825	6.65135696940331	6.42639084959386	6.64926758543677	6.43321685557641	6.70122861297016	6.46764877979509	6.62338007148194	6.47043374366860	6.61844858384993	6.78580505368237	6.73051216827960	6.39658665776131	6.65218904715636	6.43823196579887	6.38520320621153	7.13101394566562	6.79633772837070	6.34151454417304	6.61075697831369	6.32294817589312	6.28214698756670	6.67273735595929	6.36749581356352	6.35944036661518	6.49014369696909	6.74705692187228	7.84129922341408	6.50828798940949	6.39819346902696	6.57658414808649	6.72027096713445	6.34177587997461
BCAP31	11.35352017752814	11.23905654806399	11.06872736450820	11.26753534821046	11.00498466546201	11.12554360030923	11.25693893942296	11.06742137845473	11.24832710185964	11.05024414369661	11.28481614853838	11.05621268437051	10.93367567200065	11.78141160043290	11.48039903079273	11.77236037992886	11.11435621171099	11.32212862087390	11.19264682687459	11.05692952421797	11.10997506483215	11.05542501782337	11.56636825073226	11.29794108159434	11.06408114312538	11.32587297022611	11.25112578299142	11.04249959319278	11.27251690776780	11.21176422103982	11.13962072742851	10.98753600834862	11.01377623057175	11.10294947351710	11.01589178013139	11.01262722008121	11.14688778886962	11.64626127812812	10.96532657041076	11.38021975763791	10.85393430416343	11.10496533650610	11.11020704153988	11.33517030783446	11.11900878505596	11.22675067359350	11.19987340419683	11.17257087121508	11.10492422455411
PBEF1	7.82650500446526	7.48710673912603	7.89535882012459	7.31888970418228	7.47613542165796	7.34704273742908	7.69945888762257	7.39197611513961	7.73044020410942	7.91180574359407	8.08496294165840	8.14241791946289	7.41236895926109	7.38114066557648	7.44099515402342	7.86120565539290	7.56918367803939	7.90770776085273	7.37613807667146	7.64139775522750	7.71744026180788	7.86274446465145	7.89520857288269	7.65191326566272	7.67445513603106	7.83085937165564	8.42867155744342	8.21437421672600	7.62146762573682	7.74910029368543	7.36207543158739	7.92611863764889	9.14136235000890	7.49560644281585	7.43183872311935	7.65417649586075	7.88205198142045	7.49743724159552	7.48296127652023	7.70118966668640	7.41564160433904	7.94028335624655	7.58037346872369	8.56278069288848	7.91353540055390	7.78073948689205	7.80668142915942	8.07030265375894	7.67734176791021
CELA3A	5.67124582788953	5.73700868440503	5.56910188783724	5.79586854238750	5.80303935706739	5.74416450783106	5.70729021001148	5.82900741574880	5.69407773544481	5.61356218774920	5.74085034888456	5.78519214282346	5.74949005370131	5.70956516967687	5.76639805701557	5.67082951347340	5.68539347154664	5.71858630369223	5.92421249782912	5.65214155250429	5.71479695331066	5.70865716810023	5.82950457877686	5.61545986042774	5.84749875225734	5.74641811030362	5.69361163225587	5.65830093691305	5.73397102007814	5.76225316636943	5.90999126864971	5.82179734955109	5.64813741449065	5.67631045601339	5.94811179484140	5.88537251818819	5.92147512095375	5.77828056582216	5.86218329495835	5.72414579606921	5.86115201777874	5.63513979285323	5.66709285759696	5.68219473092190	5.72501913744112	5.74910731950801	5.69164381276669	5.68673615151592	5.84011760409059
RBM12	6.29283258391516	6.03154053627681	6.23470798532380	5.95675301466615	6.34556528726653	6.36504591719722	6.07838179452259	6.18940310352398	6.22643535076462	6.22694432757184	6.27270833933932	6.17489596299657	6.15211563424904	6.20436798222372	6.26236553903833	6.42328955364291	6.29880154594114	6.32857194754233	6.20433117350218	6.30484482558423	6.03283975832580	6.00414405125279	6.29447413064840	6.40974513262373	6.07451860405407	6.18712636946399	6.07907779635047	6.18683987905635	6.02242542527961	6.26906961024861	6.34779047128452	6.21934612070661	6.22999184874879	6.08856847916619	6.11569658497506	6.10499668335594	6.21689948452693	6.05415883779301	6.25914772006954	6.12302000333040	6.16033406435485	6.09235879783670	6.15928546987226	6.29592712958102	6.46355908759647	6.13944200219936	6.18915349251476	6.22757177305913	6.07583229568979
YAF2	5.53446694381435	5.49082512457940	5.55433508502163	5.56731241089920	5.38827841721249	5.91972995367908	5.42099200496443	5.45096383986119	5.47740104421899	5.58332886179350	5.52845393272102	5.62708976748157	5.63855261116032	5.45605356387654	5.53437258353590	5.44021088831954	5.51803485411704	5.57196970397670	5.57010810802995	5.48360022224756	5.51792909052077	5.70711704917724	5.62174298405985	5.62189055469172	5.67286381003938	5.53272919238394	5.50885733939884	5.57815090977636	5.46499634365415	5.49636515718325	5.53775165569609	5.63207930824449	5.69894619467594	5.61131411769026	5.83369669068185	5.58755759762482	5.55025864895668	5.48677678030871	5.68416658679047	5.47475612707146	5.50436433967134	5.46076323515483	5.44412059957321	5.50144822839370	5.57171755453874	5.46351896705617	5.55614988147632	5.49854201000769	5.56591292743721
ARFRP1	7.92735720525128	7.83932772373201	7.72398075715090	8.02929405965976	8.08663772586706	7.82841502901619	7.77896344325673	8.00317373248162	7.84333280778896	7.72107062578648	7.91522957811943	7.99233741041911	7.89089966435962	7.83938341436790	8.00003454718646	7.89763045729821	7.90246184457492	7.76419595572599	7.94033470663736	7.78937126883709	7.84850525006005	7.82921459948598	7.84570846502502	7.99746518499722	7.86380373991166	7.96400176333324	7.87035835193462	7.76981311766360	7.88859690173467	7.89386041568546	7.86369489920201	7.79828364425447	7.94166848930791	7.90810320089425	7.77474541923691	8.10928374578699	7.87074634148695	7.89949787327081	7.84776003154597	7.86927632211346	7.82446953804920	7.88094073563583	7.77368052647586	7.83055078490422	7.91512015848695	7.87987290406069	7.69989364733997	7.83306591651456	7.99955713022754
CDH16	5.42061243311585	5.50348029848122	5.34930999176906	5.52424728341671	6.11088592042676	5.34178285324322	5.51173641466066	5.56296407624967	5.41213922841885	5.42748203120455	5.51800148320700	5.44928619436725	5.41153506182625	5.45635708585636	5.51940848125330	5.44709514142398	5.45234594019837	5.48626101931433	5.70504341295162	5.84101850703422	5.45466752445864	5.43837969802656	5.61216219806391	5.64229287222050	5.45435222652006	5.52888517960239	5.55399964848174	5.40643945572684	5.49787335891225	5.50544971907793	5.48642526187330	5.62738674879633	5.68146297371648	5.65264073324342	5.60509805999583	5.62638800983795	5.55940276851060	5.51687175116690	5.80122570452412	5.37651047712887	5.39873997307838	5.48585143390582	5.38646771496566	5.50486606370959	5.48372958487103	5.53815732377048	5.50457830547685	5.53325642114489	5.50964052523292
TOB1	8.67767117784405	7.48282772304922	7.54234117480580	7.96631471638337	7.68924747478290	7.78796631181748	8.11698412099165	8.33497196278455	7.81750850176376	7.37384909145898	7.74643691996742	9.05163125470925	7.47228048163302	7.54101033809007	7.56237606134620	8.21635435047999	8.38550905077402	7.77125008887776	8.40539438184674	7.99500866239886	7.54992780856642	7.34010592641507	7.36409904979692	7.53295355451338	7.34495372986316	8.16725771937570	7.38839898919674	7.39298799060762	7.71555961951919	7.53112478301158	7.59726645917951	7.45584306930604	7.57731423944787	8.26995520255057	7.17266536297127	7.32618187944956	8.85447392755796	7.66334205321582	7.32028326800670	7.66078342300596	7.47233967970353	8.12938273550562	7.72529225969812	7.45434576764320	8.09852104722571	7.88886509363158	7.61771228004893	8.07890767515056	7.91351064098951
C4orf6	5.20352082886659	5.19096286677475	5.10773552376777	5.32737190064615	5.23265873501776	5.34389321772284	5.33427342964933	5.25460669177149	5.15814825628236	5.21462373820496	5.24100299174986	5.37372777718705	5.33529370054065	5.23337984749458	5.37928955148468	5.13881858550023	5.39571295278385	5.32563741404308	5.37975161396122	5.22879022055176	5.09513979400411	5.24111700619674	5.39692381336230	5.22196485640250	5.18320329114795	5.22494565231649	5.31395663357152	5.27513979990880	5.24901581687877	5.36117060836497	5.46014736767089	5.49591087322766	5.25144240967602	5.48510763606347	5.46607286756245	5.15426859625187	5.27568590194854	5.16721519330971	5.28966169822396	5.17664631172888	5.18860021186884	5.14505226967494	5.19894569572549	5.31391977883251	5.24982997272254	5.23559324999077	5.35562654986069	5.32354281954926	5.37821078171500
AKAP9	4.99095824562744	4.95317461313304	4.93707246381912	5.03069013184387	5.13288868878861	5.17599116798946	5.07203057665056	5.12228247654184	5.02901196660523	5.12149469335625	5.10376324485460	5.06792568449303	5.07088922753304	4.94494428930342	4.95484477040783	4.92936742067116	4.96797842076068	5.09080739505372	5.20938779286340	4.94071350322069	4.95403331690936	5.08829043152361	5.20476513608351	5.21097625787140	5.08783572106642	4.98152556370669	5.13919494823400	5.15935741985932	4.93449659511903	4.98187394705858	4.94992245249197	4.96040870366559	5.12439235072407	5.06551648945164	5.25324526414521	5.00555406889889	4.99682393214756	5.33201808406531	5.06328901028808	4.97462969364940	5.05334431170284	4.95564592220603	5.02894657910522	5.21334816977586	5.05613903409156	4.95100238588865	5.00432353316292	4.98605871894651	4.95136074822599
AC108065.1	7.91138652869701	7.63653465089378	7.46554379727225	7.58831464332414	7.66078505693921	7.36513280186276	7.86598535812828	7.66601405253009	7.79762347805191	8.59479038194610	7.84087734562750	7.64293239326592	7.37750263025689	7.62998473106870	7.76909099485109	9.16765922136324	8.08682164118231	7.58141719806491	7.37791764708447	7.75188922445354	7.59796649094685	7.49017838725678	8.05620798194035	7.30264796033798	7.63646070425728	7.69801272307083	8.21848004428008	8.56149193904479	7.50412433772071	7.95420025279957	7.37672651465060	7.72685842690670	7.90760938236557	7.89401756579256	7.29385284615764	7.49073798514276	8.54113416604357	7.67539155343733	7.66364908598437	8.04566121876407	8.75731594947255	7.82377686378770	7.74584594097279	7.54858521344936	8.43061457648712	7.85493211598587	8.40568167196757	8.47510905202901	8.24923506575672
G3BP1	8.02693612993162	7.75229561819021	7.98858809321282	7.78112388907701	7.88902673976982	8.10280687886351	7.97344041290171	7.74838037197309	7.99703529478069	7.87870054287770	8.05800457230842	7.93239892004737	8.04750810834263	8.07896194823500	8.33797098815321	8.33466292188422	8.09151339787851	8.10218105054438	7.73965971992951	7.92587605038628	7.86896721567959	7.91150713434876	7.91549259599947	7.81677501123131	7.76994428680227	7.88360449543151	8.01130276099738	7.82730139582857	7.96401627354747	7.96797873045876	8.15270390263040	7.77915068367698	8.44062422255742	8.01804355324110	8.42646965238910	7.97834479348026	8.17541432237524	7.72815072498384	7.71273146622324	7.96151090220047	7.94124358155084	7.86607757485036	7.85122235308989	8.02484308826054	8.03555871477942	7.95921233541831	7.94358568881140	8.00383687737076	7.98328000615728
SFRS14	6.43215605265070	6.49177671666401	6.39460597760097	6.47758480288034	6.62127180365595	6.64722831956554	6.40697659941900	6.58769508429610	6.66128381796954	6.73772663614892	6.60565608744052	6.48038896931307	6.55933611820234	6.44048259477771	6.43239137804429	6.41267987639058	6.37482015127769	6.54124584004600	6.58241329551053	6.45321943258916	6.54779537477811	6.50303249592773	6.59149055073936	6.77935001009614	6.46753311914353	6.63715121218286	6.67140420542780	6.50337304824261	6.47206892847021	6.56420505851858	6.89733945423614	6.63753599776937	6.48655064217783	6.52157238390002	6.58608859986978	6.51977119685516	6.39001162662653	6.54079007248224	6.52352599395706	6.50284215846517	6.48558988323499	6.52687617290137	6.47501391650692	6.41286520346747	6.62865450154440	6.48559869653313	6.51579506410513	6.61317649774990	6.39905416089089
EBI3	5.93422539464359	5.81894186539968	5.82725193103862	5.89352733451077	5.74060814141366	5.94047859165622	5.80024680765313	6.02389832596974	5.94213659105117	5.95481959399965	5.98408691764348	6.18327749533556	5.99848277900755	5.79667739778083	5.95860779735976	5.98991367557062	5.89927644821142	5.90111488484406	6.17405139427733	5.93768028616839	5.95690042984741	5.94606239163076	6.20707847964643	5.99524657544532	5.97702795889307	5.92376813070422	6.27474443178384	5.82552791060157	5.86755475139521	5.93500247708096	6.17635866555106	5.90391774028740	5.86054078042111	5.94097151942230	6.00323207242436	5.99874575982488	5.85104734996314	5.87385628295417	6.28518393334333	5.83208920164215	5.78292743806023	5.86446328870388	5.76460165456922	6.08956177970864	5.90550590859978	6.03247154909077	5.86502726010730	6.04594211771989	5.83354769695070
GPR64	5.31774479877203	5.26821396255935	5.21500095548511	5.38205842557690	5.29680692641330	5.34416755027924	5.36360541875800	5.43634475790439	5.38052542379122	5.33208030577959	5.41080502741747	5.45928690223442	5.30154182631929	5.41708350451731	5.83880600588927	5.36202266842867	5.27438331145801	5.52019989340382	5.50710259890334	5.42837687135884	5.43478271298211	5.28695028978992	5.28679285367117	5.66650928940207	5.28857611962202	5.34502849004190	5.35220492222352	5.28195261145726	5.22904476539275	5.32276877884788	5.64119646114269	5.31437324979601	5.35943088286169	5.42734987705085	5.26529607781711	5.32472925425898	5.37175044814631	5.18513336233568	5.23511875636293	5.38134086702012	5.38089504066947	5.66363742289897	5.22439489340091	5.25454406629842	5.29900036347610	5.29966434130103	5.41849167302973	5.42123441546257	5.34229013487986
CDH17	6.27098724119003	6.21770258885856	6.28260746098574	6.53628710994900	7.21269994365089	6.28428411887143	6.24411713079550	6.23633108794522	6.39694768918622	6.62253144262520	6.40387266724468	6.31060770508947	6.27779317508777	6.27441456712950	6.27558143262872	6.22007861332949	6.28167926161708	7.09358845239404	6.29262591660543	7.62543999023198	6.30009678168752	6.24487701069722	6.32180404235728	6.24300432673241	6.32150042701993	6.41292916668396	6.31350500797517	6.23195243603753	7.78839873465726	6.33767714550157	6.27173624996702	6.29021971610883	6.21284287711374	6.27973760503974	6.23269287232850	6.21445105583224	6.14470782397580	6.29918312850965	6.24263881416063	6.28339844134273	6.30699783568247	6.27896817583858	6.20569204155156	6.23603175522236	6.34271853544145	6.34071589062989	6.60661241508747	6.34336604908625	6.22001990650461
MBNL2	5.14690686402490	5.04585840415657	5.13026527537078	5.02164074476530	4.98929873060541	4.92560543671097	5.07872395467103	4.92718089534354	4.96333333948686	5.00027203087632	5.03958655352209	5.02030660758065	4.96103011510984	5.09032411360506	4.93753028844222	4.89193860548346	4.95666658783156	5.01097496482591	5.16549648500257	5.07976098970414	4.96575654573372	5.00925275418967	5.01815028242207	4.96031144005182	5.11365994253099	5.02777924084824	5.17489562028410	5.03336468330208	4.88382896608541	4.96826319893419	4.96037205691464	4.94208537059952	5.35171900574176	5.16992443684889	4.89708030840988	5.00946642085300	5.25739618438659	4.90423525471803	5.01506474135483	4.93919312773426	5.28118651710686	4.96120227280815	4.98118251562424	5.04412330290730	5.08717111650677	4.99726590081079	4.85296837080258	4.96858398193947	5.05906973241459
NA	3.94591200149426	4.00482669331746	3.97428503510261	4.01805226887998	3.98871021980863	4.04953889246035	3.97457478968029	4.00391517805359	4.01148666530748	4.03932859015417	3.99211634038321	4.00120739307627	3.93562103783493	3.98683147180212	4.09933578235596	3.98670887826447	3.97073913011404	3.98622409038050	4.05200798888512	3.98110405441871	3.93726550968639	4.02364210484103	4.12994141166114	4.05810663293392	3.99012283748213	3.95817007886802	4.03721714296433	3.95913612563108	4.02078832103674	3.96538420101233	4.06481168203288	3.94477613845551	4.04886501267304	4.01436240695916	4.02744968723386	3.97049477425485	4.08968014646575	3.92415818655771	4.07712446507219	3.86871300855041	3.94649633930987	3.87304787811770	3.98023765037107	4.02743575354729	4.03293459510446	3.92405811540618	3.96682628639354	3.99364847569557	3.95338325435421
ABI2	7.76255985773700	7.78571085597406	7.65231814327108	7.70740672122689	8.18216336119595	8.36945105500834	7.66016331559982	7.74717091602897	7.76370149972954	7.86503779687101	7.84496212419110	8.04203443971488	7.87958556785510	7.72819252475514	7.91451063045744	7.81118283374503	7.82249662776586	7.86130085108682	7.83541191621523	7.81519355856666	7.75544552429466	7.70961381348005	7.94823917130573	7.63436549321620	7.77336025704747	7.77235222317150	7.88463266461408	7.79003708297867	7.78003391408120	7.88723390874986	8.06627792419821	8.03792104844699	7.99175985212027	7.75261993976746	8.21700774442637	7.91067590021143	7.79946797909528	7.68637101263550	7.98159708269605	7.73079130313779	7.80917183190725	7.77338603844669	7.70648593598514	7.76689114105608	7.89200918084656	7.79750970087540	7.80296579813120	7.76509073055234	7.74488103865136
CEBPZ	8.08281721479042	8.45981326125505	7.96563106843404	7.72017611397601	7.79702541616378	8.21982795436585	7.71541850788381	7.74467919564931	7.87430622696068	8.12035219368928	8.18959102727741	7.55797114455786	7.81192026961155	8.05658438752011	7.71661454124849	8.08205678173822	7.79704865121225	8.06641250897878	7.84077308116490	8.08675918887215	7.84676896747042	7.79182806571478	8.14123232915398	8.37223737232350	8.19916435663278	8.06352460369167	8.11238833157321	7.96620063386320	7.70537699920246	8.09641033405721	7.82272710017630	7.71003428058577	8.43252946294972	7.80338213315643	8.30586942315551	7.83206327129606	7.96609934355475	8.51505954796881	8.07983144638594	7.87315330401705	7.90161947462160	7.87604504688602	8.06467744898819	8.56122245891473	7.97190361907460	7.97991643067546	8.12274644226480	8.51665153149646	7.88747720314733
PLXNC1	4.92357896434802	4.97839138931039	4.92952004975463	4.94433540092863	4.82123412307652	4.87386700773715	4.90182028423802	4.89791976811525	4.93658824259209	4.83567525193551	4.93263092698772	4.87237978857752	4.90121979390921	4.90131660893078	4.84665533408018	5.01523821783976	4.87421050809958	4.88955282688762	4.85217034369965	4.76615887509573	4.79910811575694	4.83478508132694	4.89897038048711	4.85621182889191	4.87408981041711	4.85192830677042	4.90244965615859	4.89792552078223	4.89599036946679	4.96949363604085	4.90282923619318	4.91501116620643	4.85398553819297	4.98762963536322	4.83153179965623	4.84174550606001	4.88208710445450	4.79780102713680	4.86391570759935	4.84500856769336	4.76071404439652	4.83442343547065	4.81448409437424	4.86394702802660	5.08699024391441	4.87163677019276	4.77930469300013	4.88576878145106	4.92435066683271
TRIM28	9.90578754438162	10.04188064943289	9.84405660330950	9.82427477428142	10.07495350551020	10.72248171768236	9.91260801888615	10.00815236564489	9.90088280060541	10.02486206811323	9.99878296178876	9.79045324095737	9.72962248619149	9.97308382797643	9.91248434239893	9.93615616456992	9.86612405810959	10.17641751940779	9.97465788670207	10.21141685027034	9.94110526407217	9.87890933233348	10.16500229693462	9.94135584013372	10.07800632853441	9.93269521537130	9.89272272976611	9.87899265899812	9.81126454883139	9.93110241737921	10.27082297204377	9.71496949720323	9.85247100285752	9.89025418902078	10.03265904874310	9.88297574624025	9.88644017147570	9.97964644219891	9.80875573667548	9.86887657046408	9.83313007248357	9.97542282859664	9.72515695956714	9.80395152967074	9.88108589497224	9.89430368636322	9.84477769220068	9.82557179180505	9.86346888063702
AASS	3.75611694994403	3.89280207695545	3.69693199273177	3.90182892495042	3.79033914265606	4.06122851113723	3.82574075010521	3.98787634610241	3.54537805420797	3.96138476706313	3.84583758637418	3.88537286170562	3.50873648100155	3.82338821389281	3.64937886788640	3.71223383828767	3.92111188588164	3.84852343499575	4.14820656757578	3.84061135803239	4.71072424341583	4.01389850714185	4.05180748127375	3.96063938526778	3.92770070056399	3.85482038965469	3.94405543202488	3.54078556690799	3.86948069565631	3.98431481263075	3.83800128169681	3.82027848488877	3.48886966069204	4.08965382282322	3.99401056634508	3.97770059745020	4.10006992071932	3.71546950326002	4.13922566703316	3.73210211546002	3.50852856683296	3.63325436096222	4.42658062487449	3.75624750983657	3.82535761668787	3.80487224090313	3.86883467413913	3.93981345033470	3.77372916618337
PDZK1IP1	9.61783454097830	9.38605693367556	9.64600845643855	10.77923669873820	9.13010593523124	9.20200503343702	10.05394819562682	9.72625030530571	10.00585191240220	9.51371856934742	9.83371492594293	9.89200667161692	9.89048189065522	9.65311230960688	9.65666041198651	9.56598912665254	10.18459415347347	9.38639238524650	9.84589129938534	9.61768866894052	9.72648441342146	9.46767884218283	9.32067897649753	9.16363459127234	9.39761730131852	11.00263630490775	10.74823000378518	10.54601831431388	9.95786286892933	9.66773290632608	9.31856733271615	9.92440330845452	10.86060992381133	10.42863943514597	9.12046378272465	9.59915271602001	9.42605162346332	9.54453956551083	10.38505988669318	9.64367998120139	9.31250713991124	10.60899782534247	9.44927275383591	11.35133073854415	9.98356396408332	10.05061238669706	9.37503378318672	9.43555385346290	10.55057098327037
ATP6AP2	8.75779645421461	8.32610536845177	8.70918799006512	8.50243421276373	8.52781025453217	8.93677137845483	8.31123049369558	8.43508949764126	8.68389821508229	8.71924530543668	8.79075471946217	8.63978838659886	8.71261503425116	8.54318728482286	8.40967262621672	8.83302072697570	8.53243301488287	8.79815107010804	8.11918936755005	8.59838478331492	8.44883887163569	8.71929897946761	8.55571189954311	8.57320812204278	8.55975194789392	8.75829121709916	8.74015561422368	8.93066571661239	8.76482076166368	8.71070653884962	8.75547463996097	8.79852089423692	9.04129542809959	8.69715760560145	8.23483025271619	8.25641552563283	8.81925914146673	8.36505307644907	8.40730603650757	8.93432471528534	8.84090677387751	8.61110448043618	8.77049546170298	8.73464396773150	8.84197361058648	8.61968303001831	8.89072824980498	8.45664875892902	8.70709367844344
CDH18	5.80754511493011	5.93533101058593	5.90935649650771	6.05229222873300	5.95863301159469	5.87310952307202	5.97253741753349	6.12478472706673	5.89413391603417	5.89189727231322	5.89152165185907	6.13619408023107	5.81409410378966	5.77580083181225	5.92716771623596	5.86106834252945	5.90689381975608	5.84330008915093	6.14364838946829	5.85768517538049	5.86766833244095	5.80403151493129	6.08625031550677	6.19448750976152	5.91090736375476	5.84034991988336	6.05409221014092	5.83775783504955	5.98681691650941	6.02994793655569	5.85682907816671	6.13866081674875	5.96082125036879	5.95201830029471	6.07293553127950	6.06992680355518	5.95717642807706	5.90721357769900	5.89523518148839	5.79251894955518	5.87605157746949	5.85155581894743	5.84571419643545	5.88585809361699	5.91754826745609	5.84821978932691	5.88920990312062	5.99912444206654	5.92316392789989
FARP1	8.92361143700399	8.47611437006429	8.47095179196793	8.63389634515470	7.98495360342901	8.24624165015177	8.46310548923991	8.59895387641029	8.33216834877254	8.50666178695637	8.43985033237294	8.50310698232577	8.40180596362150	8.22912047703838	8.05938676221057	8.41409848342923	8.66578820507556	8.48065003102765	8.29187137408239	8.51133293600664	8.29228353467794	8.13946395436477	8.35841753984148	8.71436334109432	8.06483394668788	8.36958269997077	8.22974613166055	8.17700572232222	8.45802630131961	8.30387835904511	8.29168696275677	8.20818640128828	8.42881924260581	8.23483689003895	7.92182838767578	8.09651636302301	8.28413773052266	8.12219109553048	8.04916094303497	8.27117008646433	8.81548035826619	8.25068078993822	8.18070398820827	8.67314352644446	8.29388257452422	8.34771795991707	8.09425586829433	8.19654445740057	8.25571542412461
LPAR6	2.37609870643825	2.65556252951359	2.56342949519524	3.19160431698803	3.25700934397492	2.43635047170202	2.45030602738834	2.46683669155365	2.44033665958917	2.38191818713391	2.61164766182502	3.27796011829331	2.61962879350183	2.44418895401559	2.42001690217447	2.35722329981421	2.53134170971802	2.46643631189480	3.00735469640790	2.33494373198939	2.42219349113387	2.80545031494421	3.01521015320862	4.09519376092998	3.14036451876509	2.49496735536125	2.36441455787188	2.45176720916067	2.46963122305778	2.69304692053487	2.45617572859879	2.40202077713280	2.34191279782170	2.69720172654656	4.80278871194157	2.64077244700282	2.56423664307284	2.22324795494461	2.51552049326420	2.52866102401803	2.49344832247372	2.40370524621325	2.61268177214025	2.52294285177870	2.47690936334356	2.52050281141402	2.44921346199777	2.69116445535481	2.43375702790410
U47924.1	7.45295750978007	6.84390843177077	6.77062103185805	7.05436744800208	7.20835660594420	7.33388054622572	7.03892379704788	7.16650801340508	6.98762357108876	6.78269819771378	7.09782548107638	7.22738617377972	6.79567532476434	6.93696752809434	6.91839202154611	7.09885284485742	7.23557197368588	6.90551365916734	6.98490148928090	7.57262902236906	7.05195026600268	6.96786274337265	6.85920942482547	7.77236502294466	7.23407268562767	7.19822402478436	6.96583508682945	7.06527629265635	6.95423532823823	7.75488996001588	7.05075748244343	6.84520529090376	6.95051737303699	7.16358694821098	6.75333946266735	7.11698854657495	7.00512826979872	7.10457009982800	6.95739798100500	6.95728789968781	6.89480859059664	6.88307379517310	6.77649537559623	7.09334332441404	7.05358989820474	6.96431084520539	6.95613726412488	6.76802311136214	6.89558665197138
CHST4	6.36938928164996	6.40393096331345	6.39094471326330	6.46656050746406	6.43056483760297	6.42292722326349	6.41027686666145	6.54152844251739	6.36791363327383	6.34659776124879	6.43817314414777	6.45896130157791	6.46081108393229	6.49580235824707	6.46743108487509	6.39424856899230	6.45914115141549	6.41823227115249	6.46583657882456	6.35469568674680	6.34858329392376	6.36974240134387	6.38438489549236	6.30623670679257	6.50956529131412	6.39168727376766	6.57120946192453	6.43921483850889	6.86308411060231	6.45942889655190	6.71812512542137	6.51688437813011	6.84517701097410	6.49726224545998	6.37945247696403	6.56646954083212	6.47619525022890	6.27457000284988	6.51460498837160	6.39430412095917	6.41413029083741	6.38690296173551	6.35634856136650	6.32701498656793	6.44526147517901	6.49216399367993	6.54122712037253	6.42003212013860	6.50226998458061
SLC25A13	5.24496911924112	5.23313182915310	5.02719487091796	5.03097680989865	5.47924459222448	6.59082413367052	5.12167223130407	5.26636702342788	5.15638727708919	5.30298923870637	5.36174400528051	5.64364960097210	5.08895517393031	5.43417259918916	5.18276005798838	5.32154689550731	5.59459810727767	5.09326949535042	5.18911883689576	5.09448868140622	5.09431727406362	5.21333842100915	5.25165413127280	5.62149884875260	5.12696006990885	5.22432967684307	5.24459423303197	5.05795262239824	5.48374217182566	5.31510838587896	5.18013250550218	5.43702637897138	5.29885443992000	5.23935357349578	5.40916535424265	5.25418863370762	5.05560607297017	5.15456930710374	5.01877531621494	5.15593661819339	5.09212612630689	5.20152793574064	5.24422749112834	5.10248556084910	5.28804903460079	5.12767654931224	5.16617686824437	5.20288020601730	5.13095675057575
ZNF197	4.33204742754501	4.44204099668305	4.34632888834351	4.44997369713507	4.50958664053029	4.49453467299684	4.38595354065810	4.42192175652136	4.36118927184027	4.38585602346852	4.37808685610341	4.47053165025619	4.36495479707409	4.39357061170923	4.48116963482215	4.38393256238934	4.33045774226989	4.42031241554249	4.78527571238960	4.39233411091213	4.30733243277317	4.42691663363534	4.49851359566284	4.58707422769869	4.26744236314409	4.33487018281953	4.38958401165638	4.33254373205281	4.32022339542824	4.39169616164685	4.41545065326403	4.46594193742123	4.45159292624555	4.40895134958211	4.43426041479977	4.42344975583296	4.37291953037441	4.31948756663797	4.52520093495313	4.33230297043784	4.36432693997974	4.34384791926794	4.34133235633055	4.44514123819060	4.46660792033217	4.35214599929042	4.42706859970963	4.36041164876946	4.37051069711296
SERF2	10.43030324479038	10.25568278626286	10.16906564952853	10.28541878719695	10.03694888272928	10.47419923162747	10.38408194104712	10.41693416535064	10.33665355726262	10.12518257994520	10.38969828717884	10.30551198537238	10.05606260359427	10.24587499097450	10.29572681437727	10.16344554766233	10.32503743163217	10.11909363037689	10.59561060512084	10.11780806111481	10.25020985165265	10.31864993458712	10.30749292556465	10.70473219687671	10.29392224010360	10.37368354901861	10.54472587797869	10.28829398787910	10.37420766745697	10.29732528897527	10.37201096151785	10.19076528469373	10.23409974389450	10.40110240032069	10.09370509038160	10.36705488517165	10.42460335704179	10.18430526186351	10.05849211505148	10.14145161001999	10.09126983222753	10.32517037005982	10.14974698667046	10.65179341853051	10.32132337969663	10.32823722163563	10.20229139682857	10.30304915763805	10.38133408323393
CDK2	7.58635580419297	7.36866862305402	7.43292634309503	7.48886130903804	7.34511424793873	8.47150821741696	7.39680117306769	7.63235221473340	7.84474607457241	7.66097218791573	7.55981324248567	7.87414507454276	7.63439382415074	7.40554417206469	7.55913511073030	7.40491089164055	7.44282216774566	7.43092502550529	7.45737780415978	7.58434290018410	7.43789303211291	7.41481932380241	7.46584624935720	7.46625825173634	7.65672874930409	7.48481862082795	7.46111312154556	7.43025550350392	7.56545041224407	7.60359401105887	8.44115411588400	7.63209528777625	7.80986876615719	7.49074817589817	7.87633673421230	7.57075434595871	7.47437842816595	7.40318099507404	7.62749274415810	7.46162491439996	7.62551360912061	7.47499443534620	7.45766940046502	7.56739290123106	7.55523235825701	7.47442371579967	7.49299369266869	7.39649728473002	7.45916063179312
DHRS9	6.37637028679959	6.30295425990289	6.42349223919358	6.30853723707500	6.28075639751359	6.27380648936633	6.32687900773459	6.29118032003385	6.65470376595036	6.31333174395530	6.55461674477765	6.50776137962410	6.31405578074484	6.36997902075529	9.29847377845436	6.42383251889887	6.35331804180291	6.21979893688412	6.38843464171510	6.32657407803529	6.38548965273720	6.43727764082114	6.25204198118474	6.35212246734809	6.37906811526467	6.60848163662677	6.52198637108041	7.16042599490287	6.76228720125555	6.35476474211574	6.43248869726446	6.31391955240056	6.27800080075736	6.56326324913812	6.32107985093976	6.44972907157985	6.42764845587144	6.45980874378729	6.36121118131829	6.45100604974126	6.32436279825425	6.47950273742439	6.30071921270780	6.28824535494326	6.53131973435687	6.48437020548913	6.43438845574318	6.43555041977296	6.39251899199065
RCL1	7.31151435971611	7.36408192654009	7.58144772937803	7.48458894901760	7.47930789924451	7.52578168475514	7.43553389553221	7.64575735731014	7.32471192913911	7.23741355217898	7.32719616914844	7.60923911544180	7.46039445778481	7.40151514417402	7.86914512716514	7.39334552076194	7.56594116471932	7.37437894190100	7.39540523267538	7.23967234994010	7.40295501247550	7.33400871738280	7.28864817129189	7.23928380456006	7.28990893606428	7.37604437883193	7.13586013946809	7.40327240245569	7.30766576554305	7.44886510602735	7.32279768300467	7.39019427125825	7.29903230574495	7.39232842273590	7.52547172682314	7.30083152147870	7.34497346643275	7.26570753810593	7.42175964783122	7.24156990869443	7.46168438479993	7.31515763559810	7.24864764952433	7.54179119416603	7.33850148170912	7.28549660271766	7.25754528022798	7.19646933517477	7.20496699143338
SORBS3	6.77893819092474	6.92509801769612	6.79565556494583	6.66059916593431	6.62668745602091	6.66813517397349	6.66884822440286	6.91158092004490	6.68532793023254	6.71479505843657	6.73550445293470	6.74899709473744	6.75041703415213	6.65395330449505	6.73024734255933	6.61014309143543	6.72316129085746	6.72104718852979	6.78118955339701	6.84649614937956	6.79142215857428	6.78877500036197	6.88312449456234	6.80617531575597	6.87656548167469	6.73320396018712	6.71195970442663	6.61674875373115	6.74730241274438	6.73739378575273	6.68135268372423	6.82537373642938	6.72875365934860	6.79454013621219	6.85447088268604	6.81183714698402	6.74356513934499	6.60887516748600	6.67971151662428	6.63696882142149	6.58754980677970	6.70533163985307	6.61476284736256	6.65642265221490	6.73445746362133	6.67298368972588	6.60782695447750	6.67779442157199	6.59951346223600
CNIH	9.07164217368251	9.02421830560431	9.21190235005250	8.67778261475515	8.88923938717288	9.15140445902462	8.61866760148326	8.64432782833948	9.04165544485715	9.44146356247870	9.09998784050258	9.09577969092430	8.86566363403659	8.91037438792875	9.70961468953468	9.31998087832792	9.26545664334520	8.87126419399983	8.58185433678283	8.85977026086452	8.83970424173370	8.92685423398530	8.94409620847225	9.51268546535249	8.73380592141026	8.91865052342203	9.18359913844974	9.18954905025413	8.93363806915680	8.81676415773037	8.70560213964617	8.84066548320655	8.98906158894386	9.01233311836780	8.94530689493414	8.81411853038066	9.06754890630731	8.76847540416035	8.64343106132559	9.01586079779506	8.92495844184440	9.01411645174384	8.81702382758105	8.90577195667421	8.97293627459663	8.85662783870977	9.06212961359769	8.74118737263596	9.10238913495721
RBM7	6.44861386941037	6.25197360951154	6.27550365442028	6.36643932269770	6.44976549644817	6.43046909423739	6.66869315443700	6.17141441094210	6.35543427088602	6.89277272083745	6.38244613916376	6.41359779091683	6.18413101576539	6.14480450787287	6.60048326282056	6.45188621812298	6.40296162339411	6.42629324153054	6.51124347241995	6.48345057878459	6.18192894961165	6.25924260761500	6.34026907646972	6.58450800425990	6.20644218980079	6.34993495442042	6.80836208754271	6.33697401029870	6.15379335534994	6.31621097514432	6.19985328959910	6.18454651722126	7.04383577559693	6.34109271130106	6.51592061183029	6.16958137367028	6.73442955827205	6.20132737190366	6.18483721555433	6.31459300899836	6.53150068513262	6.38630545441800	6.54556006198225	6.56089335250743	6.50562008572377	6.30346005700414	6.48889599505932	6.72151418958158	6.43624544394692
CDK3	6.16062728335745	6.15937116030131	6.13616757035686	6.26999518808489	6.21096361232209	6.21151731721205	6.24590493126096	6.35897488154047	6.29594299990858	6.47811870779430	6.29580106898102	6.16068083736798	6.28942509318151	6.06546859085537	6.10504140258672	6.22935288597946	6.29170282694489	6.26264560789791	6.43814361161742	6.31935724481017	6.38195601913109	6.32505641894310	6.23815784599510	6.47329674129488	6.36558496558674	6.35116500609155	6.39758972473474	6.22536396014578	6.26828881114496	6.24848841726761	6.26129955769588	6.31384336393071	6.22615924532822	6.27256114783339	6.29356674112069	6.31879138057325	6.14737071294822	6.30569443431343	6.37135790462392	6.31485139628500	6.13421885858453	6.34703514245646	6.32502222707214	6.10101770007310	6.15109813507111	6.16662448080717	6.12810630235528	6.26013164531286	6.28744828514659
RBM6	5.95942530075491	5.98863452925724	6.11230162887505	6.07260964303393	6.24634897679384	6.26218770180000	6.04632549610131	5.97608460198124	6.31305358747104	6.59343270092059	6.39098990209325	6.13768468374307	6.06684926524405	6.04643738475970	6.09526901855681	6.01804582139755	5.99306135005208	6.38153018896925	6.20380986072648	6.26856903006279	6.05987095898797	6.15223720040795	6.35099632313117	6.39479336682612	6.50084749871465	6.19416307134582	6.09341445715940	6.17007171741752	6.07222115044795	6.08203036012112	6.27823752303809	6.25134522766997	6.00424628148216	6.30764896995459	6.16509865847891	6.05378008935547	6.14305746761158	6.18964522702229	6.29894737688066	6.23055207434520	6.46811874323142	6.26530099545580	6.26962056908495	6.10074326393073	6.25500085884895	6.13994570346766	6.18275342390623	6.14099886682061	6.13319660343358
RBM5	8.04932069729642	8.03373758424698	8.05512168753723	7.98082564210697	8.56739388924120	8.33060008317434	8.09967965765920	8.15720632366607	8.37101743487720	8.47398109090862	8.40718758875063	8.17498587690707	8.30655493641808	8.13457211983970	8.15727703159254	8.13818273184526	8.08405903468278	8.42260817330550	8.18271378780055	8.30982610277645	8.24633440689970	8.28838976085588	8.35491915281382	8.34634561879424	8.32362152586779	8.28983756013305	8.46015281268347	8.34978309967783	8.11740915049942	8.29818101057382	8.28513417565715	8.26853082934242	8.25302740706513	8.33130122779681	8.23551870043121	8.32791661433962	8.32637991724307	8.33478523078053	8.51535626752250	8.31221448146435	8.52596823635096	8.26973098318644	8.17812367418282	8.38263867784484	8.31626477254825	8.29316651684586	8.10204691769416	8.16152951917534	8.29329814475707
LHFPL2	8.15344629264754	8.14102206468386	8.00540069706107	8.06845148451964	7.98533985325596	7.98609649135112	7.97399202429814	8.12235418581294	8.16643088550722	8.07282923834106	8.22002481742538	8.16737143033233	8.18036144647848	8.13449821324662	8.47818799381645	8.53652931664198	8.06491762277722	8.07140564026798	8.16281321677712	8.10233947881382	8.10831893332509	8.16877991188698	8.31311259340305	8.06223408131238	8.23126681648188	8.25994661628129	8.53150901174743	8.17793902380425	8.24741398766720	8.23474560949580	8.24319987534233	8.14801392860960	8.15670583424335	8.07991040618774	8.23354311574508	8.28159382020842	8.02697849216150	8.11918431928417	8.32631415111981	8.08338125411731	8.04212676624817	7.97577704128453	8.05772546280795	8.11739429656432	8.30822579609727	8.08477142681450	7.85990049161115	8.26027748556308	8.10886407837635
LHFP	5.15227910442796	5.44982155059646	5.49419591036821	5.80578184827472	4.89315248045340	8.64292889147966	4.74050978769384	4.93823103655414	5.46290620418902	5.25581740806865	5.47368909541514	5.58994886118136	5.10030218075604	4.97442509037749	5.18140510639855	5.06902073346140	5.13317016692864	5.17823476391720	4.87982062626531	4.87757404658552	5.48622326751266	5.33624980580319	5.09562588970262	4.82680793094300	5.31143496040365	5.33040395109962	5.18832304557044	5.36035571014612	5.50856521988532	5.43038282568005	5.24557133864032	5.15062910439914	5.33110661823350	5.68986372755598	4.99748795080914	4.95604917436057	4.87587453477522	4.83243965012604	4.83192874135935	5.32205729102121	4.97027003822043	5.54056311998532	5.43621773785060	5.38658844398885	5.16309545503647	5.29996721090509	4.91664091404694	5.15701189831482	5.07820427631435
TNK2	6.90037485573402	6.86950688286054	6.85110243901410	6.91073785948579	6.89208124804673	6.93334442297862	6.87170478320284	6.92620903507234	6.87100176259743	6.94111289605307	6.98717451413913	6.93885570027339	6.79016481901332	6.84899356543904	6.98917064343214	6.83519307058691	6.98443710668718	6.91364770938379	7.10775250084402	7.05008221481949	6.97407624871158	6.92799907257914	7.12152563431644	6.96609267830969	7.03838998170913	6.97113009995673	6.94323867143030	6.93113980766745	6.84178091994858	6.94850762160116	6.98093115893896	6.97772046559028	6.89912244183486	7.01435445572731	6.99439888052316	6.98841211590132	6.96374898346702	6.95896656849127	6.93953425327648	6.94956865870732	7.01556443538167	6.93083114916887	6.88662684456040	6.90777623162247	6.95788314502818	6.90416867292350	6.93121916678960	6.90171598151498	6.92005290102789
CDK4	11.23541071600817	10.07962219365852	10.11149892309303	10.18390868698626	9.91649634222067	10.90555006609299	10.07376220358796	10.55185599090989	10.61818951710684	10.12528582381732	10.18396468691869	10.21184372556808	10.01312505349519	10.24340216933225	10.50401842835857	10.35661929659964	11.20706890667386	9.97083312014495	10.26902132208522	10.17624355357493	10.07011586722944	10.08812100628232	10.26879702400716	10.22348929446104	11.12929337508597	10.04470652936816	10.09844884710026	9.93214777337939	10.07056616191183	10.02342990986539	10.75579276415947	10.24522001780873	10.13883515848647	9.92793968373115	10.39552398033566	10.30239840936765	10.13695754079135	9.89948963514895	10.09581853478138	10.53775140770673	10.02108534109174	10.10358596739350	9.86417698493550	9.99089516042281	10.14094920436501	10.06201806749820	10.07096727618623	10.60094850429440	10.04919581380603
TXNDC9	7.51516019231988	7.53583580942353	7.59340875593641	7.36846972977809	7.77038534126731	7.63185597901164	7.67681107156016	6.97165732182336	7.31545727329155	7.41987965025808	7.47521176547751	7.21039331500988	7.20968745290924	7.03504902712915	7.43802611675783	7.39002632460246	7.20602426549985	7.73829801480978	7.49539617962247	7.38866135474342	7.22640363863479	7.29081401509377	7.50498232203095	7.44964578697056	7.42968167597997	7.31782836553056	7.51639485509502	7.29140335074511	7.09007331218806	7.62801169845965	7.17316294747295	7.25899748902956	8.11699872844618	7.35616194769793	7.52050809794479	7.14827318579680	7.85169107460447	7.15117722389251	7.30534099925243	7.32284832818796	7.47842564841573	7.40207337141066	7.71408793530541	8.21049322743874	7.38469796688187	7.36797096960935	7.35162881205600	7.64414944639787	7.37602021087378
RNF41	6.81177025770433	6.51100488306353	6.31554165832294	6.62174722942623	6.62805270029892	6.60990847065333	6.43971653194582	6.60314862316535	6.81782687287567	6.34560466302823	6.40358456699062	6.59270340205514	6.22084130476693	6.45382051664034	6.59990462710926	6.57136954520653	6.54926079021183	6.42271460474275	6.81404459946959	6.41664985124822	6.20378895688459	6.20024249666470	6.29523208024794	6.36383144263425	6.50095071326564	6.31087447137441	6.32874486645992	6.29306962087450	6.33552713840202	6.38990643786715	6.69170200722606	6.45677041119105	6.33485795342564	6.41253094998336	6.44471689491694	6.42547624330374	6.46591717141741	6.29714748559103	6.46625113244046	6.24948684376686	6.25203703705140	6.37986885799887	6.24425938858264	6.29258126119027	6.40278235212962	6.35551203297609	6.25563348160925	6.20461192216079	6.51392216840166
ALG3	9.20379027346894	9.33542163970662	9.05513534892201	8.99637104725698	8.96550222195445	9.36719555368127	9.21329682868640	9.12929150480781	8.95396439057319	9.03080826111345	9.05074850284921	9.01999520882652	8.98686377472427	9.24964983495068	9.29086805840296	9.04074545196038	9.09870458320042	8.90920470394077	9.22562455235096	9.26805994565534	8.98198126998072	9.07435717728735	8.95800486265637	9.32731115717015	9.13650029196277	9.10466605152549	9.28306183829936	8.97547915202649	9.06406854059227	9.14136245672425	9.05884002546928	9.22491379251176	8.84443754626877	9.01696369837555	9.46129258885174	9.08026856739358	8.98912773426041	8.81198832674054	9.01105063117396	8.87394971775112	8.79804554616363	8.98334348250838	8.81965104122705	8.89864380806900	8.93204976054329	8.92008083156595	9.03431711128927	8.97545524062185	8.90451505307627
PRMT3	5.14609466345376	5.03203326224636	5.09463679967266	5.15549891871357	5.07834870789708	5.97711839728414	5.19765776648237	5.16119805275672	5.10234666334715	5.57133822372745	5.23952062834135	5.09723911695193	5.34223533613286	4.96740242101246	5.35097754157842	5.32146576950604	5.26149398672843	5.16050953928712	5.33280797571341	5.16248984578583	5.09949163665093	5.08498356890886	5.32212273430145	5.35933235637482	5.02881789762987	5.15601985271908	5.37663962831088	5.09027754952613	5.16015584276149	5.15892718126646	5.26420331074724	5.21064701528379	5.28505829361019	5.18630283973036	5.22272711745483	5.20415215818970	5.31283066880462	5.07014278366021	5.19604102452916	5.25806830037625	5.19577423359494	5.17963216907857	5.32334538535393	5.21112915560717	5.21684791174670	5.12826436488895	5.24373742851356	5.19751443586784	5.23847897758208
PSME3	8.54429373914491	8.35185324854049	8.35143417940120	8.53644002489138	8.48870908954247	8.94324824198610	8.40395428835946	8.63028822403287	8.46006925480628	8.44772601894698	8.51349099493561	8.63280094161381	8.48223556035732	8.40902282843476	8.71599552050370	8.60125220243249	8.53917279188135	8.47638908715072	8.34886649795348	8.23641270957173	8.34154935521011	8.26625396197174	8.38567750463430	8.34459318812076	8.27920273073560	8.45748763669643	8.41292444826175	8.52620780855618	8.58385153231621	8.56997577002938	8.59908557161228	8.52274370773795	8.74460590197555	8.46450967852095	8.59376549386964	8.41682031345221	8.54954280789662	8.20316546396474	8.50260871183247	8.31981611766626	8.33839782178184	8.37528698908122	8.33242161121629	8.46660516511800	8.57629579525705	8.39807145545029	8.40106040719050	8.38169900317422	8.45598556568532
MPHOSPH9	3.92674026389096	4.00213157205704	3.93755757702963	3.98403850790126	4.03225650327099	4.13222549439052	3.97119792703256	3.97967109943510	3.90139916513569	4.20074524386199	3.99136136415621	4.11387609262694	3.90698553261895	4.01035889786427	4.00112915681938	3.99390856397848	3.92006035571195	4.00945335711458	4.05616701423616	3.89710220693441	3.83562852375404	3.89242110853400	4.05950529756637	3.98965156982673	3.94553264897601	3.95527229704442	3.91114573578726	3.89929432269953	3.93502610956173	3.96610223732209	4.02899146802027	4.08109010438526	3.99757483572479	3.96257103758292	4.06696599451235	4.02959150384788	3.98956442860211	3.87345098192099	4.01249216951092	3.91159066336943	3.93301092331084	3.90025811228490	3.91501815131404	3.99432633461204	4.01638058471828	3.93323742435474	4.13398584791036	3.92992040504015	4.02748476134083
MPHOSPH10	6.40091716458604	6.38041290829662	6.33267882605866	6.25617922520060	6.41786070998049	6.83443368343768	6.32834970489499	6.32553156676012	6.39030779009751	6.67567027517718	6.52726645808481	6.49750958727273	6.43291982389526	6.41704350085766	6.41437937716330	6.35985563386768	6.34014954467465	6.45317625647015	6.33418502792117	6.39039689651772	6.30134780235579	6.22025777334213	6.66485780893364	6.65228687670163	6.41229792982843	6.40158376009768	6.39699170533524	6.40449039089085	6.22110194636746	6.50894112823027	6.44307486294432	6.20073379738461	6.63933693159734	6.36693727678205	6.35476221696177	6.44324190257268	6.48357562193601	6.58928205577778	6.32555484084573	6.42208119313985	6.33075650442894	6.32879986129998	6.39216711913793	6.73707761022758	6.37301378204795	6.35268853258969	6.47483739465864	6.52827388260913	6.30390283643968
ADAM10	4.53888844702538	4.40216051958170	4.47803687331838	4.39121957928635	4.47836303762934	4.44240160950803	4.28548450940377	4.38024973881085	4.35146097400836	4.41801667281159	4.60972538598224	4.33112342090119	4.33967056987695	4.41455988840608	4.51917375831382	4.40682278803319	4.31814926091925	4.36200729884662	4.42049887746193	4.28544306780223	4.34463177715518	4.40147568357477	4.41400399636498	4.71619302800868	4.45061863815444	4.58925973284143	4.61999330917626	4.63174994569268	4.40197264501227	4.39370670924071	4.42437234506760	4.40563717473222	4.71560202490577	4.47742830254996	4.42265012452265	4.29572728576548	4.60529510165240	4.30624100239320	4.39829919085302	4.36810550112089	4.38577442624920	4.40454869794158	4.35204993948611	4.80602815274168	4.55305809775760	4.37833498195813	4.44688833793673	4.26930827174211	4.38893735888961
CDK5	8.18409116561716	8.80543104817420	8.08701060242347	8.51522085747306	8.12683794095829	9.05820094911305	8.33196679576498	8.37236670727323	8.16214111699011	8.46426182816813	8.25621759371269	8.69022285395039	8.37164128746883	8.14013962673382	8.34288304413528	8.16381245692078	8.22733824002253	8.08982384086112	8.24268777696887	7.85268141947307	8.09170225534379	8.02024706378644	7.88589612536865	7.98152536154006	8.11877422209351	8.22797370082842	8.22952040659896	8.18881319111303	8.60352735165080	8.37954552613305	8.49781677850180	8.31474953970484	8.09450375500080	8.25119680866414	8.73752414073957	8.19207444225665	8.18224866755437	7.99427041804567	8.24437378284137	8.17068205854039	7.90332077056715	8.24915887719994	8.12751545509263	8.05951435700795	8.33004539861547	8.14068775417772	8.02871359164089	8.07429704881207	8.14734155728609
MPHOSPH6	7.99863550920695	8.01950224204175	7.95641640341628	8.18224150127482	7.94802413611442	8.23081196134375	7.99299542709056	8.18074798748000	8.00958902361703	8.09695725669765	8.27233201598030	8.04587544359642	8.09662105071313	8.07532565261733	8.30531893488632	8.03903022779092	7.97422965238253	8.14768561338798	8.05060672317494	8.36772278181493	8.12098209403888	8.18545329581858	8.32212486860266	8.28671365514532	8.39308564612343	8.15267854721279	8.39166808911282	8.15164338147405	8.14999557594285	8.23148080044828	8.18618643625868	8.06081287677504	8.28489922638467	8.23431080958838	8.41787800211799	8.11695125696278	8.19501313308346	8.26060538469691	8.29775845387455	8.23747826510137	8.31565534446039	8.03644545788666	7.93490314763630	8.33621427798623	8.10538446922079	8.10428478724813	8.09587263884764	8.10434728870690	8.22167877876317
NME6	6.53554029392399	6.61360152628119	6.39168581649635	6.66905580426424	6.69721071883729	6.70461613110867	6.74446796937863	6.49754797482454	6.56101020613042	6.46024730132183	6.46456469963472	6.64076153815941	6.43654941679624	6.87520500481983	6.86205579002520	6.47048256855757	6.42693166007712	6.34207560490052	6.42999400635492	6.58144865017917	6.31842736438910	6.30516374286162	6.30724035474068	6.38710054888768	6.31459474624890	6.42468344725250	6.56304462677322	6.52681140062159	6.67866325850604	6.61728641537439	6.51869401317140	6.73433119319363	6.41831678758789	6.48747744493056	6.43351504520851	6.45726257916901	6.56174033040673	6.42946288967042	6.46224814754250	6.42496798466459	6.50445176033347	6.44594362702492	6.35203376420846	6.53484024720684	6.58138510322450	6.44735025105456	6.31228042454199	6.59021414639720	6.37203738174420
DHRS2	5.98794232180515	5.94062247637208	5.90105279074257	5.90257956370551	5.84377086272188	6.55667619338067	5.89728064154008	5.90304006522329	6.01470897079748	5.86322284875495	6.16937690532043	5.94093431801345	5.88352485256003	6.06377328303611	5.94644238841603	6.48539033164611	6.02640940258873	5.89970003112088	6.04887588702351	5.86850117712382	6.00936771530205	5.87502732864940	5.90568761168689	5.99111013092031	6.00464590296018	6.04749131335016	5.98854051898041	5.85764284946514	9.88108205401877	6.04342742468694	5.94205567129346	5.95653091005210	6.00381154930129	5.95596469736932	6.19526867028508	5.91938212353866	5.95018329175211	6.08171469562946	6.09344446772196	6.08887249761327	5.89051527787952	5.98346082581098	5.90431058896826	5.90989897699928	6.04658058429051	5.96942444431061	5.91936225479442	5.94986190274961	5.98899423964777
CALCRL	1.81102174408785	2.71716290307313	2.01080882399645	3.18644419906427	2.59392504902540	2.24127306255524	1.73332072746200	1.98488319461700	1.79670636346753	1.91904330386164	1.89617371528516	1.84312226631260	1.78800665735364	2.58762035950712	1.80508294306660	1.68618118880138	1.73252562463766	1.81776582740933	3.87267952958414	1.77697390579049	1.88562607302724	1.73458756609756	2.18613511285256	2.51979142012953	1.73986091683507	1.71188791993094	1.67065644209920	1.71128791134785	1.85968503538157	1.79886133700989	1.73493227206503	1.95336928944598	1.90262111718277	1.84045714145739	2.65009260909779	2.01271963373345	1.93814006258630	1.59196891026110	2.13630030946477	1.70874710951104	1.76438393210738	1.78897792351275	1.67712898946987	1.78072814327489	1.82956018468333	1.85455689437807	1.83654389619549	1.69229265144848	1.69539653331675
MPZL2	6.12477634292818	5.99902349028757	5.87456859418350	6.20488636702573	5.76849219032792	5.89843276393281	6.63285430260463	6.36022700966100	6.37932777086067	5.80659181356793	6.15557840305004	6.35598889231536	5.96656363835166	5.90582643670981	5.82365176805323	6.66334763102990	6.32389991702054	6.02165084588014	5.98395138904239	6.25514965450536	6.04165697748163	5.89120938918381	5.78768759231406	5.91671064240709	5.82677637180372	6.08482700079919	6.28986349447437	7.08471698902251	5.98219803072069	6.58043376760285	5.90550424223404	6.35711856809390	6.96790882581822	6.10138782995562	5.91794268229660	5.88667292258173	6.20419087100629	5.97371936805260	5.85584412508549	6.45450038373129	6.73891507032192	6.85473951647380	6.32679077777128	6.11726940915421	6.15161512566534	6.46502724152383	5.96121416237633	6.19230749366902	6.14583517330918
TRIM13	6.35102199909805	6.47282972863598	6.37950878663767	6.43600438957955	6.33149421495132	6.81128171346730	6.21958025368680	6.28752738197966	6.52492445497564	6.33662148944470	6.44735234385452	6.26963400457730	6.34830485866347	6.25944882523537	6.34211514814273	6.32606178375201	6.59083827627224	6.30658320653610	6.46884727909733	6.36664248704987	6.35188692729934	6.22923379983094	6.29569256853103	6.53146560593674	6.56257008788903	6.52004996722405	6.75263796676240	6.32307173293010	6.28198271229085	6.44035796860301	6.36156835470807	6.30195829406038	6.33802317031336	6.57038926054025	6.28116410167160	6.40130509305336	6.51016025549202	6.23918418272686	6.29097508412083	6.42460346849012	6.55691966350487	6.52490037394388	6.28904103462928	6.24736257229729	6.50687409707613	6.32612002769620	6.22628473218623	6.21754742939821	6.30649224778242
INADL	4.76468903310380	4.89950010215355	4.69932051227268	4.70066105567398	4.63826010015144	4.63640312377759	4.56313107853954	4.60674634712041	4.79746960924056	4.59067092436264	4.85115987902823	4.62730435306757	4.61296154560133	4.86360520503109	4.65702557244769	4.78461750816565	4.68001943659870	4.67173576093103	4.85125525632504	4.87516861497663	4.84867305094527	4.76122505920452	4.95386888723926	4.66063065187464	4.92912646996067	4.98141808758459	5.03444228397232	4.70481819739186	4.64801434113496	4.77557864604892	4.66059585711212	4.79083923014900	4.78363121944023	4.72708373268346	4.78344707714187	4.87230460957087	4.71875606963137	4.83307601835732	5.05292746332541	4.91714738011179	4.69542137300291	4.76649682849309	4.67224209891486	4.65245578558414	4.75925910204958	4.70885718959159	4.66196327263757	4.69685143889640	4.71774111297863
USPL1	6.00217812105978	6.21001209092087	6.18955198919880	6.21315428393044	6.24576904566509	6.64355669519251	6.18949723331008	6.26477423144965	6.13192294439116	6.53592025984559	6.27185637290601	6.38466906466048	6.19519027050452	6.02534792287721	6.16959005998552	6.12715751050901	6.05591175959997	6.28231270462798	6.38296095639507	6.37180399907497	6.07125753885907	6.21797607835668	6.34018643892958	6.55645821315309	6.21093314865547	6.20509657590583	6.42068227843205	6.06064337988334	6.07974536304076	6.08976209503407	6.10845115316158	6.13534826896238	6.31202738782055	6.23118694055926	6.46183458069345	6.30657213452904	6.16091214138077	5.99552478824151	6.06729672992832	6.12821627579291	6.04380240635185	6.03886661664594	6.11415000781329	6.22070735000669	6.16215170039114	6.10115093841317	6.32083040896704	6.30530992631535	6.25757272827546
EIF1	11.47375566695910	11.46109926391437	11.40630570075622	11.54197943504889	11.71328942317794	11.60080238629320	11.38377119848340	11.68079196979304	11.44613891043603	11.83485434065352	11.48534474683306	11.57704627904672	11.37555357210730	11.33049539869089	11.57025068347695	11.60752983222438	11.30725882273442	11.41489835494385	11.49311822420116	11.26980619924154	11.31167109826827	11.36898207810079	11.95122305285908	11.36275175671795	11.42397225426854	11.55268327508634	11.61296264741525	11.38669632283827	11.50502907176735	11.39403805033613	11.64416991659633	11.60225858024872	11.44784255713799	11.43173939514976	11.40443965646223	11.43799231218745	11.57827496016415	11.33270808094322	11.49623812311495	11.32778463129539	11.31538697781168	11.37423280335369	11.47586034643983	11.49203662623927	11.64882823335582	11.51384812597163	11.63925895794004	11.40814793997522	11.44868937359230
CDK6	4.94578257456542	4.96194091895492	4.87092405839335	5.12442897321244	4.88582910908939	5.06140619451179	4.93444262700655	5.14612163564183	4.98652983365541	4.98399341298767	4.92286777705608	5.58047522397707	4.93699778311208	4.84430608919759	4.93666282169581	4.83327698823616	4.87454952869520	4.89613061215691	5.02832609278648	4.70023452185451	4.75856357088318	4.92079047370357	5.13638552277025	4.94568535256731	4.82051109250451	4.91835183621125	4.92472503954050	4.89653129696563	4.85407805763713	5.05731343965370	5.24165479521970	5.01800836998893	4.92882853912329	5.09858943401969	5.04976753873074	5.10151894054798	4.92128189684401	4.89511285898314	4.87617954513272	4.90713570015942	4.82849216099476	4.87019967167081	4.83122461411945	5.01007117503692	4.95784229245732	4.87980183152386	4.84183807013621	4.94737396304591	4.87934182083079
TOPORS	3.25413199746099	3.47580360048015	3.23951992113279	3.65780215771873	3.46253703065071	3.57990395524521	3.34077665767470	3.22563220323367	3.13381532137970	3.48504851398636	3.23341773115625	3.29226730065746	3.17609302981367	3.44427526899686	3.41918392769612	3.28899150806066	3.27951231497665	3.30315416939477	3.52772293738641	3.34907847751404	3.11725405149677	3.19265703264071	3.36639608459958	3.51409497775755	3.31736075428986	3.22090248573109	3.36154172521964	3.27243995199518	3.25306580468822	3.21060703426837	3.38310328089952	3.34393719984859	3.08655688429340	3.23338569829796	3.50462897303546	3.27277621337932	3.24372483828078	3.10883020568830	3.48148139833928	3.14050616942343	3.37218683118291	3.16888252759918	3.19411215387180	3.18240227765362	3.17178792094876	3.18294384609215	3.22102553059873	3.21586907463504	3.06965906866317
FLOT1	10.15937564289122	10.16569706123720	10.03856277185084	10.35601967478151	10.50620678561976	10.15905881227917	10.07126832495183	10.16666004943124	10.11794526333922	10.16014254875740	10.18794398372333	9.99775696273123	10.17704764122483	10.86263440280870	10.18692807227702	10.20611315721378	10.08182710939818	10.02512064133122	10.23245577907882	10.15693220235436	10.04552803022177	10.01157723206473	10.12922395649461	10.04128988670789	10.13847057423449	10.08920806755310	10.06382284710232	9.79554915631885	10.14856544185763	10.14543405331514	10.17762621017831	9.96202234097396	10.12766665467716	10.00293854343340	10.06965806837868	10.21042108343110	10.30397349799867	10.19349400710961	10.01234987584931	10.01496716553104	10.18593718292431	10.09439513967637	10.01261519896076	10.16690333345142	10.17915685037049	10.05407529072319	9.82839917663299	9.99790640338132	10.05375815717809
DDX39	8.47598904439484	8.94026414680131	8.64161823613514	8.59853412624221	8.95410218407620	9.46833888615652	8.80444619864978	8.74677490021391	8.59459731426956	9.04949133699203	8.70903361687171	9.01367401068406	8.81766680397464	8.57926761953720	8.59926469823862	8.43969547563179	8.40913068707727	8.66630503762492	8.52809797363350	8.37047126501242	8.55928582341596	8.64570934874017	8.80144915660601	8.71963666929752	8.46191261280300	8.62462608950501	8.94245845721573	8.83788630333656	8.69026332007273	8.67765251109841	9.15477415004618	8.76787207169225	8.56414898329877	8.44890264209305	8.70186451663515	8.45190583284508	8.35927432283460	8.44057841715389	8.43196162544195	8.51987968826409	8.67089202510786	8.67151669708026	8.62357370108316	8.47203015796582	8.58235310700154	8.55529049273113	8.99098319773750	8.53684766380988	8.37762398276808
PSMD14	7.68777363752842	7.67739612409792	7.67109528885262	7.16928093835311	7.47913657678412	7.98353882652058	7.36989564567343	7.31320245277654	7.67044507541554	7.77231187277193	7.89608420922492	7.69828754708484	7.59399479835500	7.27307967605529	7.89403269130799	7.69484942966640	7.48688653828099	7.84718478798452	7.37166459697586	7.62900724509338	7.71597830422890	7.80342908839420	8.17130921034676	8.12927895715835	7.75788106053192	7.83371276245450	8.20134138941166	7.63372811046588	7.52436181863376	7.93935341075837	7.32226275769242	7.42323798545245	8.38247505340789	7.53554046671174	7.77085421800125	7.61726557429511	7.91031955070584	7.51195565860814	7.46810437224130	7.74130812571399	7.50453710970975	7.62093315683020	7.75732987322102	8.12462560374477	7.88109306207103	7.58817426660266	7.77164093266867	8.06418828268603	7.68247889175078
SSX3	5.56708552351927	5.57839412211654	5.60611131201654	5.76952509311136	5.77334737886834	5.74572602050502	5.55407296613228	5.63146731179799	5.61919244785260	5.69607887009469	5.66072641332373	5.85030683323939	5.67789402651375	5.59585275357152	5.69306265887476	5.48595235717541	5.70892844289532	5.70480887411493	6.01419721456543	5.57145535871535	5.49125342710481	5.49011676505938	6.00418494582906	5.86716570938041	5.67504964389355	5.57922411154095	5.65806388373787	5.62784401476006	5.55901202742484	5.70776297515517	5.81005251887118	5.60231881287727	5.64207765421738	5.66311141496173	5.82902054487295	5.71529137294335	5.60793236646176	5.37063815953701	5.71272378327555	5.57012720733999	5.71003774190945	5.61221725571045	5.51683513090014	5.63634854407962	5.66773627632409	5.61151972740609	5.59898528894192	5.64277393595326	5.59899643525035
OLIG2	4.66974515245854	4.64077965780569	4.66352800569160	4.79580974001454	4.75630199937378	4.92006122623117	4.61898337770725	4.77537098200706	4.68410751009889	4.69116846772041	4.72429159555903	4.77352373755683	4.70844288961953	4.65952571815536	4.75976053199850	4.69855163643949	4.72117742163359	4.68635631991933	4.85765676347677	4.80207908307756	4.65285022405328	4.73383666070658	4.84449282315604	4.92623233553309	4.72950416103785	4.71694814307780	4.79914215815595	4.66600635179902	4.72963101102141	4.71797018621606	4.72390553433853	4.76614183069462	4.75410323092243	4.71344092098694	4.81119403567876	4.74733309222557	4.77150854680779	4.62820245175388	4.73967490849166	4.61455507524228	4.63063400743702	4.62947135610980	4.58462968875120	4.67665281144013	4.71647510171687	4.69440193234540	4.66419230719352	4.67347841013126	4.75324933894600
PRG4	3.57291214905895	3.62784389454413	3.55868923710375	3.75931496123477	3.80472027507598	3.84320062166809	3.81944243705202	3.74349983843848	3.66533177826434	3.76576065994570	3.98114610789949	3.77841980111020	3.70662990175587	3.72644009519162	3.83566442446770	3.62104110851316	3.77233508712126	3.70863229173340	3.97692270808065	3.64422815517739	3.62810617069717	3.75510275737635	3.91322918802420	3.73169243169898	3.63483514840029	3.53774753531373	3.69508515175646	3.73207744867568	3.73625438469970	3.72382457651980	3.79096372601060	3.65592603756772	3.66565065097637	3.80856876254110	3.76986281970885	3.73861533525457	3.81054716291710	3.67385427939317	3.71193196000371	3.60349067638750	3.72511023911986	3.63826858464187	3.58776430975569	3.79117075387112	3.86090139615932	3.69757762145955	3.76930200114656	3.66309924717107	3.81442419484578
CTDSPL	7.76008337915702	7.74817976193856	7.49515097706688	7.75310434509226	7.56841491546993	7.96473598276643	7.98189278877131	8.15464083983713	7.66751152090680	7.44130717543496	7.73802800182655	7.82656759786647	7.65612090756583	7.81951060181224	7.76147782545277	7.72644418146056	8.14707278326357	7.64260337821117	7.99200476259702	7.86610086281464	7.66001841295698	7.54862978795730	7.52175120104150	7.98020955413912	7.69345454179609	7.70262776947760	7.62909218367289	7.45981507357222	7.76686566103964	7.70037938915311	7.68833206161490	7.84000420763177	7.62536540740896	7.89210457105047	7.90563251830789	7.56979213843948	7.71782149039402	7.84280396847101	7.78667300561668	7.75143973289839	7.76644747003165	7.60718686679408	7.60262643630728	7.76584230129353	7.71136345407399	7.67837904990444	7.59667332625579	7.68375319292786	7.76188046697807
ANGPTL7	5.00544884263965	4.90925438601165	4.86822925378099	5.07564844046318	5.07107165324400	5.02630115878453	5.05666308867407	5.11335492241372	5.07400324545615	5.02536086128187	5.07687500798910	4.99350630226202	5.05822019112076	5.00184852270093	5.03096965855356	5.02741726091095	5.04909362585812	5.08962839744588	5.23457068241843	4.98826500796378	5.02588992846697	5.02723383146506	5.16201547465362	5.21195918388741	4.99279330086730	5.06590613410993	5.11082928799501	4.96051684106917	4.97053488352357	5.05906847089454	5.05292797371340	5.01358449526141	5.08677860727495	5.03805192357657	5.25441826783792	5.23487504398846	5.17425129625359	5.04170561051787	5.15061388909499	5.00248916851653	5.02291410533169	5.01128844492480	5.01518614786327	5.01190384150306	5.14026711745142	5.05845436828750	5.02090867529795	5.14367365620971	5.04585446998572
KLRG1	6.39785446015426	6.05010917451584	6.38727527155505	6.31310338074294	6.33310078707093	6.68542712063117	6.30756971725676	6.48027729568302	6.47317300714296	6.24043804496177	6.33629423030863	6.60129482627219	6.39117353440920	6.28111549613708	6.43029919821317	6.21009103984738	6.29033537870839	6.33099606261235	6.45884129301354	6.25220165546501	6.40757352895489	6.42201377501970	6.29115282035445	6.35788749096120	6.28814599426764	6.28572608525227	6.39595621427450	6.39102302048639	6.33349720425160	6.42892503964161	6.42940908200102	6.36946774016453	6.45162895846189	6.46424499666331	6.56010249503121	6.35518393157315	6.35846652138408	6.37521976535140	6.48319264162122	6.29361759760305	6.36504888926400	6.27886257188242	6.19736494659074	6.42982345428767	6.34693414768708	6.34702727531586	6.36376105500989	6.34993965703482	6.46110876182166
CDK7	6.50222068680408	6.27003654890604	6.69300401447110	6.15878443623182	6.40951226888148	6.70530238928657	6.39379959929016	6.42383946958229	6.47974186063164	6.59173867348015	6.68929777079748	6.65837016300518	6.47477192889150	6.54966796082220	6.90794615777361	8.13976459726130	6.34988260254625	6.77471436181326	6.30371867244544	6.30480076557184	6.42996741104045	6.22937487749676	6.47114284836577	6.33223137592966	6.46952792714447	6.47989212981196	6.64650681571811	6.42245870955336	6.32651504808530	6.63794255563486	6.21266967557027	6.48234363729277	7.62407307842717	6.85288922593241	6.36468847255766	6.49815607793903	6.92703904523456	6.68998845584101	6.22585079295682	6.36251195643997	6.49567264814152	6.40210192974639	6.44638865317509	7.17893845426489	6.53993237474244	6.37891284642313	6.34665124651247	6.63376581903997	6.65797770377393
GDF11	6.18814470955751	5.96749952252574	5.90424542684050	6.01944652153403	5.82935616050683	6.97591794320941	5.80468945003838	6.12715169550091	6.00355765937721	5.98713216364859	5.97400245246566	5.90778100266634	5.90165282139458	6.07723033761721	6.16033063323952	5.85246848350740	6.51679826768936	5.86514175255329	5.89407352611299	5.78107675524237	5.95904148699774	5.96344646897488	5.90135377338980	6.26343209025842	6.11968452697192	6.03478814305479	6.09012537206479	5.80777784374116	5.89781462264479	6.00056100521422	6.41061200950228	5.82652215977620	6.09452984092280	5.92123064194066	5.94336825323119	5.94049099412166	5.87183517649040	5.92207896712972	5.80570556640286	5.91062541453243	5.82256965183926	6.00002342036172	6.01481796123989	5.86516579942202	6.00454246959814	6.00116790314169	5.88915103338673	5.81297879650623	6.16947684193934
TRIB1	9.22114651057400	9.02994296758733	8.97138452852652	9.19905486340886	9.35639233063835	8.67113499198765	9.48293268230865	9.90495924674015	9.23710757038818	8.92665228461001	9.19972970653351	9.21399500476928	8.75957616820134	9.68780651580591	9.23597924603320	9.40665533645334	9.22218470756875	9.15221883843308	9.47734241994896	9.02808134463869	8.93576148074833	9.01868693064334	9.27787779640890	9.23451928762791	9.00600352734908	9.07424241849595	8.91780466232889	9.95944697994130	9.25860258439381	8.99347142099965	8.96187700426429	9.29973662518914	9.10311382683293	9.00262696679028	8.47113444784094	8.88237882860287	8.96267968164014	9.42758175774868	9.28517393489137	9.02366893927254	9.61575748763076	9.06801432715455	9.34265091039966	9.39519074846626	9.15162027647499	9.28222491398980	9.12505750422458	9.06763285113779	9.54483924211084
GPA33	6.19783443211275	6.34129024363820	6.29799682172269	6.54011181737323	6.53720876086207	6.59003397086608	6.52037212612330	6.61662868911026	6.41726882743612	6.55501233811395	6.51087095674005	6.68544754418390	6.61398256020539	6.37578660288202	6.51890171800261	6.32681397825277	6.41585145364824	6.38885548176098	6.63426312310509	6.77020225705345	6.33924010935910	6.40332141504917	6.41130699754800	6.42619236736424	6.31790972953087	6.40373656351607	6.42579827282623	6.43287567994876	6.83259207951576	6.43486625645708	6.53593696591515	6.52462019950785	6.42550084355788	6.52270940945915	6.56330083051134	6.34776119362395	6.42271025373608	6.26379694706507	6.49604056109330	6.28655431913759	6.31286396963561	6.33911928509142	6.31998292475921	6.38102944280006	6.44681154764640	6.34084515738801	6.37135032338304	6.36559801290834	6.32890808628661
CD96	4.09693556863900	4.01179305892938	4.06372573664815	4.18915935103487	4.14606466643634	4.14027950364561	4.08822268842276	4.20806303016684	4.15106318204140	4.13322806601174	4.17993282362242	4.24650561442416	4.14117445709314	4.18272828334143	4.24676458715373	4.08041902411891	4.11455209068874	4.15284593260150	4.23999037812157	4.04244037385180	4.07062419893738	4.12725018093893	4.22772347383637	4.20948997724951	4.11693188489090	4.06620477985443	4.13261225104889	4.22844261486341	4.13558556646970	4.28845692739523	4.18157017031330	4.13198835707836	4.19132858988134	4.17750768011252	4.17460137616699	4.16566943853193	4.06434879690703	4.37108575817636	4.19759474269684	4.06936785052480	4.14866653306681	4.07782109144038	3.97538852558970	4.31937914241549	4.10726838109689	4.11489007135528	4.10826491647014	4.16937934742291	4.15776734689735
PLIN3	8.83034121399172	9.15908190257444	8.92162458818171	9.20801954688906	8.87850758277092	8.88754939725524	9.07747584675166	8.97365925524775	9.04629023978733	8.72725688318532	8.98465072221375	8.91819714360432	8.89111400180305	9.24968222235916	9.94862155725420	9.03617517480841	8.94043598594110	8.76239647405189	8.53344961723458	8.65529055497385	8.84214533592755	8.63655732951897	8.79375884122888	8.48458940114222	8.68965448638268	9.03838769543909	9.26710003434156	9.19538997381087	9.08469731324984	8.94338634212305	8.84232006420657	9.00118948993521	9.62274072538985	8.88113344975107	8.62476843385230	8.87945715165009	8.68074636384044	8.73806784165441	8.87676559679160	8.90799519997936	8.73763983986807	9.11032553686075	8.91998950450927	9.14276627534660	9.11719850399845	8.98097443255329	8.67867462573185	8.71394533347485	8.77317501685067
MFSD10	8.58000882877128	8.22500681796922	8.35695312564350	8.51511973270678	8.93069449931512	8.46185718628218	8.71097140704016	8.74107842371848	8.39382515760839	8.40765587366395	8.60513842110357	8.31691906266709	8.19951456506567	8.48025504630453	8.61616352785953	8.47397008355417	8.56015138013017	8.55473068015382	8.93700916498511	8.72752954292556	8.48536661986071	8.28250354433893	8.76350284409014	8.28152808845342	8.84325571946324	8.69949745037262	8.54385347083224	8.20327890890567	8.50071043021297	8.42997205473353	8.30278036859960	8.10759596386124	8.43555323354738	8.44344201339205	8.47666874131298	8.59702614579875	8.61444010961905	8.91682509269500	8.38403461103402	8.66627520216371	8.37882239087712	8.49849572149379	8.32409760418057	9.01665225609682	8.45090290971729	8.49777274412824	8.41079128196671	8.35574676403126	8.74570568872859
STX6	6.49405313088777	6.60749928550595	6.58749995824556	6.68414519716757	6.64029742352629	6.64680354169372	6.77571043883544	6.61127473656178	6.71010301906470	6.61613939154202	6.63500417956300	6.53031800245917	6.64697317571029	6.76769939267276	6.65033543390193	6.82101514691088	6.78238871114383	6.80325216334356	6.49204700646697	6.55808277226400	6.53439381471574	6.42123799268209	6.71915088042681	6.36491536858820	6.46869925062877	6.62947024310136	6.61291732778546	6.65109214467861	6.57676364143124	6.68379271060906	6.72056726955278	6.88640191354202	6.65772233663925	6.55840956674533	6.58237032868573	6.49035263161627	6.70557485541979	6.75959027358814	6.62720740478573	6.56397474805964	6.51553967952432	6.64852942089292	6.63369587600577	6.86016869571648	6.77473325764988	6.65204876653993	6.67237513713705	6.56081867614196	6.56119187686566
COQ7	6.45764580672479	6.36611535889470	6.36968686422667	6.50201156919990	6.44670034718979	6.61873014253090	6.51134527497329	6.50404212671758	6.46265570910237	6.40113372043307	6.52704539316261	6.47581883522201	6.52221271077161	6.45161738311499	6.57370574250773	6.52895872009838	6.43265722668192	6.43707905620932	6.59610668548668	6.56996615476237	6.44093911659837	6.55343526227196	6.81712353346258	6.58112567793498	6.51208428419692	6.55383794810066	6.57567041615796	6.34932531897353	6.45787336098902	6.48279327529111	6.69013338723550	6.37381756693243	6.52380206584559	6.45700877286200	6.39388496870935	6.48795879371221	6.50521526222140	6.48182956718897	6.40392281890498	6.40787700687386	6.52564943054771	6.40350482107612	6.40081099788240	6.41963848968184	6.52759658842100	6.47078091342610	6.42316542616631	6.41916413949714	6.60154502786241
NA	6.31248965272240	6.51070640790718	6.26785304419472	6.40524210944783	6.24976216993336	6.29520945504260	6.47590864691438	6.52260373459995	6.39055565713696	6.33357485981435	6.52450876815281	6.22305865678209	6.38258792991853	6.51261517229921	6.34985206631968	6.50488847471453	6.34169206569656	6.30117547075803	6.64977838664084	6.59874843895005	6.50742295340345	6.22187536205015	6.56332578931264	6.61364190706084	6.39374506366446	6.51884276578976	6.56856231439891	6.30132490502995	6.32973551283220	6.49044723009601	6.33957331520817	6.42675828748743	6.38669742132577	6.31657651289239	6.71870608237110	6.40629653836248	6.37519993160673	6.77140525088484	6.50713122551309	6.41628470008551	6.38826158426881	6.36941329351683	6.49110658952737	6.41060907505234	6.38992338812123	6.37351367836436	6.56376126238495	6.37994912263729	6.56566747650590
RCAN2	3.99133105490558	4.04956233975492	3.79891463189222	4.65260252779018	6.81630373191333	3.84989922371843	4.11817376190382	4.88471470928137	3.91405948348356	3.71793478345098	4.07237715461413	4.23640474412763	4.19349503193067	3.98971793708944	3.86542388561069	3.85949822073877	3.87366495241187	4.12377146280499	4.30391678282062	4.02714254173067	3.97737503623866	4.21491665402867	4.92188350988846	4.08898948554360	3.78272116457918	4.19337807765701	3.99761937821067	3.75155278256060	3.87663741412951	3.74150792399230	4.11430787443812	3.73002344872104	3.74018333487876	3.81196468900569	3.85398477550090	3.66292503461853	3.80220295575310	3.68034354146563	3.81622554155476	3.81567670789898	3.60538060822889	4.05993136903714	3.58750526838506	3.72865725337181	3.84779802726687	3.78943551457781	3.84477594043857	5.58282496573388	4.43688533854061
MSLN	9.87062364938174	8.76263606481958	8.86068597086498	9.73601088903861	8.63133744560822	8.68044645431194	9.96873099649723	10.09027414554213	9.01226648957768	8.69685958734885	9.32290767450465	8.69614522799380	8.76259129409675	8.78828532549267	9.37591346906620	8.95077769235587	10.66099228790618	8.75987331214893	11.80279451862144	10.74785538454988	9.08220714814569	8.80251206571828	8.74327964246667	8.67301662789214	8.84321661180760	9.61426015758626	8.86868157363437	8.77996107986477	8.84996841054059	9.25586399154377	8.78346184059803	8.74781810157070	8.90189934617499	9.41509126805063	8.63070317485489	8.81292889193825	11.51871895080840	8.83775254640369	8.67413802211390	9.12766868709044	8.89119682887624	9.15845562622412	9.76437479742746	8.81833221940036	9.10900504328105	10.43910506641175	8.77358004973044	9.91673947335508	8.95262466810137
LRRC23	6.12289534387209	6.11189780547124	5.86850884371751	6.19249594389300	6.10744814359484	7.47152963764360	6.13621378842180	6.06668128839326	6.23698367817397	6.07201368441041	6.12991923056617	6.40455955754480	5.98057525724268	6.37760022002200	6.27135267579312	6.01888323272871	6.28584341090936	5.98196625640883	6.30829452397251	6.11041755126681	6.20365343530731	6.00025640848265	6.24158764942540	6.05787841793274	6.31039965336109	6.23426938261754	6.27796978564871	6.03010269960098	6.04516318487326	6.28265328596158	6.01333157146330	6.10904221539252	6.17411786281871	5.92462677206034	6.38991897186683	6.18238010655658	6.14317057387544	6.07847539878822	6.04612671181826	6.13787417161309	5.78546122470722	6.05500713231082	5.84727434460035	6.10248003956068	5.98165255158158	6.18174567720477	6.06614818870896	6.05439808919328	6.41247953669397
LRRC17	3.80700729972769	3.78393063294431	4.27648169513032	4.62345734747093	4.03587482291982	3.92434800967440	3.89292966719606	3.87670542164418	4.01037854227233	3.82421180657666	3.80338710554897	4.29673628743599	3.69935073176898	3.90643265766680	3.97412116171573	3.72923336622732	3.86264186178354	3.82680415542293	4.00078792823226	3.81511630896664	3.86224459856189	3.78727492933991	4.13855177079023	3.89362686494057	3.90775010947583	3.71457273265741	3.81513212747338	3.83185709923685	3.83900626126935	3.88813159317779	4.44290159475521	3.93767560561510	3.85812642820926	3.59989485769614	4.04389866102740	3.79361975334247	3.95113319593567	3.76404283618608	3.92431644077900	3.70922731688590	3.65647963936361	3.67409205574373	4.69386195482309	3.90157548073465	3.82308412257121	3.73928061741221	3.64700388858415	3.92283259548215	3.82763613537774
RASGRP2	5.05206603575452	5.06142021120559	5.21148233041927	5.20919036321678	4.97444556315087	5.46873249414256	5.14100951157580	5.19325653829658	5.19398173300231	5.13691998224464	5.21486960107446	5.19433215531801	5.12856928676200	5.17216592872885	5.12132966973545	5.03498739259706	5.01397180565340	5.24184751236162	5.16740780904393	5.12387760254050	5.41687721800483	5.12416381545760	5.15982377740459	5.59655972738720	5.15369019730577	5.11525551992303	5.27486785681590	5.15144725942523	5.13354107170341	5.19613063574582	5.17350861142016	5.23592173383169	5.13832737192433	5.34114807163342	5.14560332762229	5.15753928178782	5.07650197248563	5.09476994088021	5.18063467098976	5.11737417586872	5.09183716773422	5.27992717857540	5.03738340383113	5.18317240115941	5.07284322846077	5.07098942224311	5.28402348592114	5.25824575116221	5.18085060349226
HNRNPR	9.05212667601934	8.95756259719365	9.02127473775999	8.83833251640732	9.12807644631445	9.37594133924749	8.98411240946051	8.79028636888066	9.09351848384846	9.09727016335230	9.18480848630012	8.89847325143610	9.00250603811953	8.99712856285895	8.89237505788115	9.01521608393396	8.87635646379935	8.92618781809439	8.74570143222040	8.97132356534830	8.94123474938475	8.99241070868239	9.23542725306491	8.90464038253154	8.96091154615414	9.12078867593628	9.09070174873215	9.04348329333288	8.94839917116574	9.15211432246589	9.15542704501417	8.84386430354920	9.29431006959269	9.06289001476114	8.95957992841647	8.90401478727527	9.11684508484420	8.92501896147515	8.78072301849233	9.04153098560134	9.08265160052179	9.05254967397995	9.10804734936596	9.12648182250788	9.22726582032415	9.05090515135483	9.18982156741295	8.99844396189076	9.14611428827073
SLC35B1	9.45801263163127	9.39709171083175	9.48237118212102	9.51706935891661	9.42306888428993	9.55743602361054	9.19654635561954	9.40290389684857	9.43918419287410	9.75734154334330	9.41811554520762	9.84248706763698	9.34013451370661	9.29736944214509	9.37931639081712	9.48378611350578	9.41724816643626	9.44368280057239	9.37720627469835	9.36342398870252	9.26710802624751	9.59964787584012	9.49471503205665	9.43992155536334	9.37702620191605	9.45427902516110	9.45524792671097	9.32227824302635	9.35856451300164	9.44740468445228	9.32993177799217	9.31611687360774	9.31389371984471	9.30252618597632	9.31053267920313	9.32489159901981	9.41052736898800	9.18309600153374	9.44537683444236	9.41923260741135	9.21219226893048	9.29934468405721	9.38377238182977	9.37632670009720	9.36466105661774	9.31170389560608	9.48427730145231	9.25891219240146	9.42896875022120
DCAF7	7.44604255865095	7.71049718587699	7.34287399570278	7.60894007524800	7.50742036874246	7.59767729119448	7.44984579457619	7.63871356985280	7.54737438248548	7.88184359537078	7.50111362114934	7.60861796026380	7.51571253066333	7.64125494057701	7.45970083333962	7.62047756461565	7.37733114020397	7.37971759767898	7.40524529162894	7.28407881127805	7.35032118801761	7.31443991851856	7.37228831250593	7.39812668423813	8.06731433538030	7.46269860576211	7.50228020147542	7.46064905354557	7.59110708029027	7.50105671122471	7.72073903739028	7.50981018056005	7.44561435757784	7.43089230303266	7.56552522550610	7.56151069284923	7.31468448075690	7.45083850521892	7.61269354927847	7.42188816337377	7.31085699608361	7.39023335340109	7.34122708761360	7.36549244486407	7.59133085780962	7.46770521916565	7.42994929660998	7.37355473892762	7.36231998083597
AP3S2	7.62345363502416	7.53472446838737	7.59956195842187	7.68556113183577	7.74532163788443	7.86146888172265	7.63204868690193	7.77859811580366	7.55824929550694	7.68460218728500	7.65543071170106	7.78221095144074	7.57279666604649	7.53650279725654	7.71167340266040	7.99488808536324	7.68047527633215	7.58395319870496	7.65952756753077	7.68040016802676	7.50319433914068	7.50823740477792	7.61233552775808	7.58342293377488	7.49286263090889	7.50885232557073	7.49671741912133	7.80921095798290	7.55538609635962	7.62317850929596	7.75065782945260	7.40683883904754	7.55594137063658	7.62734593743642	7.54328648109678	7.38323568665942	7.72533057804660	7.57818896435431	7.46796477702735	7.55944451373919	7.53008353194649	7.52944392982551	7.43952086690050	7.53624530795495	7.51684700528569	7.54169904728189	7.47265025417875	7.56492390594814	7.65743506988551
MRPS31	5.51918171686814	5.57519077734858	5.60615989534126	5.53991745677111	5.50457328733308	6.16539325990290	5.54448268075359	5.32427467034989	5.80504231352057	5.88143388742724	5.55556603955227	5.50466805685313	5.59101957764798	5.72979812357788	5.51458420832344	5.36993876053582	5.30149223264652	5.51714647397608	5.32685154203388	5.41450905974161	5.45507429524392	5.43110982685578	5.51297076687189	5.74070505744544	5.42452699184015	5.49657821713518	5.64275304202776	5.49135510280705	5.34871908380700	5.47272018554481	5.49342283142669	5.46049404075142	5.47657878921290	5.64879714749414	5.38007904917627	5.49244715304050	5.55862087855864	5.40925525789778	5.31039587237703	5.54375999719015	5.39577714409079	5.60646509874879	5.67368704641563	5.68144204230458	5.69614434892085	5.59424891547594	5.46897108787238	5.91025051777115	5.56145508601598
CALCOCO2	8.47774775072271	8.31739392253858	8.46504107784046	8.40044291130663	8.75636999399206	8.39703545319293	8.67876195745796	8.33167905990542	8.43051462922205	8.53637032246631	8.55874797266534	8.40330348709949	8.48462012861783	8.51736749334212	8.61636933872528	9.18444949339304	8.66104296529832	8.63908920510513	8.30642864080533	8.53816199562238	8.40871045209215	8.39450142557634	8.32733406293416	8.45010197775406	8.59744475898993	8.55231491265295	8.35560269184916	8.49356900817689	8.57380452249120	8.46493225113510	8.34725608052979	8.31049701713615	8.78093095416150	8.60500281662234	8.37417319305649	8.26797779713251	8.63758927686055	8.44602015388086	8.48119709381101	8.51831342169464	8.39129576102793	8.35076949976034	8.86846197672422	8.55796146482298	8.57271543988581	8.41533503456427	8.51095097147343	8.43252167363515	8.74891122989324
KCNMB2	6.04288550849092	6.21406478101969	6.19389728855792	6.34506967619565	6.30743795060049	6.29779198964955	6.32124087036158	6.31640884280393	6.20338867696753	6.26625965759434	6.28653567285872	6.39300887394196	6.17330726432105	6.18252854720997	6.33719584501867	6.09514626102230	6.20973608105401	6.26100124543607	6.50244350074045	6.29350184954984	6.33568232174136	6.30748984834856	6.43229060249755	6.54312311557982	6.19900409994907	6.12524044915203	6.19889758010051	6.19397941704510	6.14133569237152	6.21148306957765	6.36664264213405	6.24976176997656	6.25754180144830	6.32488003100912	6.60543313070884	6.41067175858145	6.34533795971354	6.24248309876602	6.28282558234542	6.14877475072263	6.28063306601194	6.10763537043671	6.15441188577769	6.27461372293775	6.29799513692051	6.29283709199650	6.30882509178080	6.29571263603355	6.11077973709841
GPHN	5.86913269548818	5.87875598572978	6.02177987325238	6.00877301587171	6.20795358068075	6.05377030249810	5.87100748183414	6.09568851913585	5.97556888460859	6.16086030000782	5.95348642100820	6.24476439250787	5.91664159635934	5.86617874287575	6.21114824943766	5.97153156505655	6.23468933113580	6.03579343776551	5.98052431941005	5.79331146133131	5.83758618599777	6.79519406347733	5.89511056861711	5.93898939970264	5.86620032407655	5.87860517734924	5.76600950903879	5.82477851141056	6.06542687169197	5.93504320516720	5.94583915531263	5.95588752056223	5.97072136043587	6.03341179176925	6.07916261494221	5.82984543443729	6.31451036372334	5.89121771808591	6.01861061562224	5.96616853646051	5.86752139546061	5.94464301633586	5.72674838578992	5.93078049799317	5.98547204963898	5.90431984679859	6.02138507367065	5.88782601922834	6.04564114208790
RABEPK	7.50582351856058	7.77499075217098	7.52841689347067	7.66904077263239	7.43499285618617	8.01075043833528	7.71131340129264	7.69907766147071	7.64289491849884	7.67991956169947	7.71108582162165	7.88945582352948	7.65983923145262	7.64974386116174	7.75126223606857	7.69914230910499	7.59266475224017	7.48840675555907	7.65578017496008	7.75531005787198	7.66676942096221	7.53285735732078	7.95199143836901	8.15990661326918	7.72109747577380	7.71449875274093	7.72307699907562	7.48558391884510	7.62105965867799	7.71032242237630	7.65525504220013	7.80698500131916	7.57320712792426	7.65043203221251	8.36208397225883	7.71228244790576	7.66874466835223	7.55430900252221	7.61804532719005	7.48013890409035	7.47704402231138	7.65415167784440	7.53003887564040	7.56861220929446	7.74935538806215	7.63849129829893	7.47394982115198	7.68595211662299	7.55555984258519
TIMM17B	9.52481367709680	10.33781419210291	9.55947934668417	9.65716290800219	9.52449335769179	10.06476704040679	9.55726795017238	9.66940847248912	9.55923225814622	9.60798412680361	9.64943103766943	9.66574656564231	9.67000692017690	9.75837551125402	9.60157483697550	9.71756598758858	9.68730879314289	9.50219875068108	9.80859092063648	9.45146702239587	9.54547433664733	9.59950231468117	9.64560559183343	9.64605477464225	9.62912079576122	9.61998872551700	9.58763171761870	9.65836660608353	9.84452646123876	9.55053271352593	9.87008975503530	9.72851106069174	9.54418784971675	9.60072487487099	9.92430567563886	9.65339603834209	9.54878560658019	9.68499819885560	9.63722343367086	9.52021659199731	9.47774971381617	9.51691028898601	9.51106009472051	9.53747783545485	9.65735033202112	9.62491451304357	9.77827015521506	9.76003274341614	9.51238721110723
SLC17A2	5.77647264825578	5.84241310765342	5.73502409418909	5.84992270021913	5.84522024878048	5.88451365045836	5.83598481452736	5.92199699131210	5.84752405921311	5.85991971789072	5.85782075204851	5.91222215598622	5.90523480837976	5.80570308782463	5.84556006122531	5.82690353394968	5.84556592068424	5.89138412702408	5.95592777300353	5.80692883939721	5.71645655137013	5.83141559865346	5.97890314939758	6.05009800684944	5.82726012051323	5.78604533886642	5.95877499194996	5.82920086112090	5.88552665064417	5.87247371990322	5.79537618640052	5.86996936654254	5.88838467747380	5.85424571863152	6.03192431785263	5.85121112079316	5.91454557675730	5.68844955189468	5.91393250981399	5.77570403480739	5.89680156619842	5.76447466481688	5.74584239142944	5.83203680793776	5.81455797721836	5.79333190488777	5.79226312882727	5.81818752312131	5.81664816615462
HRSP12	6.92874436720254	6.84621929896027	6.98159600025922	6.82957742583423	7.06436260840789	7.02993695653582	6.83806671138641	6.95800210100734	6.97208343051688	6.99963105785168	7.10539729799812	7.09707187482118	6.83412456691452	6.79992042500840	6.90192419329069	6.86882069822003	7.00285365943472	7.13690832260858	6.83327641727394	7.20358080628392	7.23834090495652	6.97719481375460	7.30983778414502	7.62508014849429	6.87527874898826	7.05045935073941	7.15497364735752	7.10673204066740	6.81518923207496	7.86806921898164	6.81044165310065	7.04229064093363	7.79843641187305	7.31446061339884	7.73267914672802	7.06284406389251	7.36745727276098	6.92517723939837	7.39689867961163	6.93474344716928	6.81740270248288	6.98202477087846	6.93878293167164	7.26313976034135	7.05193369896717	6.91806162628162	7.41940229168173	7.11039955909394	7.19448167767070
POP7	8.50122309508606	8.97904526655685	8.28738181106857	8.53846376568032	8.46079057908529	9.01779054290218	8.44322490067329	8.58636078535633	8.47325191144760	8.58164271787389	8.58087487849110	9.15635781113538	8.38071775855684	8.50791434767389	8.79648248224217	8.37537123958985	8.54955078101322	8.34649760639976	8.67068040490579	8.18662387518097	8.40630760274447	8.29134125465220	8.52418348170827	8.72139018743485	8.22390528464228	8.40949042300251	8.71057511572611	8.53112778429366	8.63346387206091	8.66899404771913	8.75677674143163	8.65049428331857	8.52746835059344	8.34794264872477	8.60203090888719	8.54628487015492	8.32499484621516	8.48569183435711	8.41074365740965	8.37601875392499	8.19256036596576	8.50048054690393	8.44320200712717	8.64275843932341	8.59868980810387	8.49226194312907	8.67076044067674	8.49656625426585	8.32339624658772
GLYAT	5.68467209287163	5.74346330837013	5.68102857190850	5.96379581394993	5.90031748858485	5.87591100432323	6.00722715876524	5.99893732494660	5.81340335189593	5.84822656038068	5.75602381295237	5.95178512397000	5.97233673964990	5.72388904729049	5.93891315458262	5.71048776438730	5.83358137808176	5.85024380510540	6.01298187140395	5.81006806220145	5.69769353811854	5.71574556033104	5.87327500780451	5.87013726909104	5.73998568978149	5.70059954548703	5.82092863909597	5.76546875380190	5.85832342527452	5.78235778929206	5.85249357061365	5.77253567183281	5.79083846543760	5.76181918227063	5.96691231946947	5.72740018657340	5.86716883422525	5.67549870686198	5.86763527973798	5.71920817674508	5.78033246595294	5.74118706636432	5.72624680238283	5.88779491143792	5.79770064185095	5.72606955034569	5.80487911502786	5.76121478322986	5.82431182978609
CDK9	6.50660809574631	6.42815134036340	6.49008638024657	6.76238745212595	6.42458953123837	6.69029285592772	6.39388050276510	6.36568005538182	6.48302485910756	6.27635260456116	6.61081779278853	6.79009884857563	6.38884414208562	6.68844675009348	6.57551521982020	6.91305527230613	6.77724433562558	6.59047129913346	6.62697199922811	6.39352798794893	6.44313459289325	6.44490470675164	6.33122778092052	6.46175344419603	6.44342527660108	6.58067795174343	6.62208301805647	6.33881857454395	6.44739475234487	6.44632282207385	6.39647675313851	6.48210582267789	6.50465910438327	6.47152677085449	6.44016493744017	6.50300171290691	6.48441744411388	6.26079274562083	6.30861665813337	6.24163192547964	6.36491455102961	6.48139453866729	6.26764945531306	6.52991228516427	6.61691566550306	6.36812270565907	6.30475693972580	6.40040983031262	6.38702840130910
SRRM1	8.39205048634942	8.49859887369780	8.45033762585722	8.57220757718083	8.16816303854804	8.88180290536287	8.50050181578745	8.60993875461700	8.64652781680030	8.73425277717784	8.55891548862955	8.61751783267949	8.58093269720310	8.56929805382159	8.71953778457554	8.34516917037566	8.83556612932949	8.47511172096154	8.59735578498254	8.49705169653377	8.39839964782003	8.31690922407469	8.63645460716746	8.27422296143536	8.46061581218317	8.41975557196439	8.54228416194616	8.79023238738152	8.36279238396927	8.52020942230773	8.63505775432037	8.48929651640619	8.59522979587621	8.47556448928834	8.28690888349989	8.30418900500108	8.31761656403784	8.27492540350880	8.71958950261311	8.48363519587634	8.63403873240905	8.38232293045549	8.45394335581183	8.50751649559629	8.65898320031110	8.48380592997932	8.51067795512933	8.29576524825653	8.70873742422375
SPRY1	7.84479426110774	7.66238306197487	8.10500214954771	7.92711764216325	8.24874946488519	7.63744164808796	7.54857999111501	7.97191984338636	7.75261645408440	8.08624937644391	7.78966680532428	8.42207160834241	7.96895989027219	7.68917869336558	8.30638827932888	7.97981653479681	9.26952947682935	8.05712659685270	7.85937221321670	7.56956193114994	7.77202955023684	7.76656557436508	7.46055161120618	7.47904076427331	7.97484906214407	7.78538343092482	7.64415294231283	7.54913453137536	7.90730276191948	8.73462880729258	7.54649772031307	7.75702018814312	7.76591315338828	7.81654444277243	7.52626611763209	7.54557677928696	8.12561778065334	7.58466433997981	7.41512114380392	8.08572752992418	8.33695921567385	7.87691811380350	7.87126946522523	7.71768899745575	7.73727715431824	7.82781568424360	7.58811796765061	7.57293870539634	8.00540967793875
SPRY2	7.05418525490556	6.88134723552775	6.58207176059562	7.29660582687327	6.83090066010905	7.08256606067772	7.01898038411108	7.38878808451464	6.99808044481027	6.72534885056037	6.90327539242923	7.03529921889205	7.29672458424766	6.93707539621379	8.55815510766919	7.38601063436959	7.45448089840279	6.60776543723165	6.96021056067751	6.58672448657918	6.80512419853532	6.54951510382052	6.65619679150177	6.75016582001326	7.02415497380053	6.88015526135683	7.27019250782748	7.31413005350573	6.97977104075468	7.02850013302420	6.61646922321013	7.02563520872633	6.82811838195087	7.03838876367996	6.60319246617974	6.95941849337734	6.83682518954759	7.18186755071290	6.67862250722526	7.17023320818413	7.24801564650361	6.98241551741578	6.93744296690654	6.64662399638731	6.91502903194787	7.23141967414097	6.58246494124021	6.68557969159817	6.93392444084220
STAM2	4.82661086692641	4.88926630939325	4.77363145505331	4.92826556308568	4.80238586037180	5.02003560257708	4.84834332375706	4.80316101239024	4.77948405836156	4.88531157402220	4.87447040690653	4.89671716680929	4.87256508343565	4.86926751989200	5.00309540952562	4.88258218014705	4.90051928862203	4.89048058790957	4.93510400405876	4.87206646336235	4.78867592362517	4.84214471341711	4.86179954142072	4.95841381876145	4.81713584440290	4.82875897094543	4.88515590680935	4.86043672807405	4.81280444640822	4.87333797981367	4.87398767671940	4.77558187767499	4.88321106225146	4.87057489037303	4.88354933677343	4.78488759811947	4.92103327617088	4.76806805203300	4.87723666110980	4.81122507006094	4.79864169495930	4.81069665365910	4.86875174349871	5.00316287891952	4.85203763261563	4.82322328697036	4.78473558116498	4.81651197903510	4.88904052896469
NA	5.98346482632536	6.06511930562513	5.90287715297865	6.09257675923373	5.89532869752103	5.95042272195656	5.93556485999528	6.06916260951967	6.00716469226445	6.01778500444317	6.02214929503952	6.18218361587683	5.89164565502358	6.07035228531232	5.94650977525993	5.93965099208746	5.99816989368360	5.91477908535694	6.11029542426025	6.13406631950951	6.09411966720202	6.23557191545737	6.07069099372132	6.07266440444211	6.17422585482755	6.04042043331257	6.11273389444241	5.88913834904134	5.92699253199493	5.95856925148808	6.08845443931960	6.09662682326449	5.96090749537860	6.07773591589336	6.20571392923293	6.05788538956591	5.96116180719908	6.08065111691275	6.02382410490355	5.96649074602031	5.99463881979136	5.93624287037027	5.85704930048627	5.92001379341302	5.98290924505574	5.99384685933486	5.98495593931351	6.00064656627000	6.07388358429792
CNKSR1	7.21318051032080	7.06544343825391	7.08746282527337	7.32555982844408	7.08668273471582	7.29005913243080	7.45933588790220	7.32419317237238	7.27403316394569	7.11140673145216	7.34871386528234	7.21472819689863	7.12102212104549	7.59808567677389	7.07368599949706	7.35746786645232	7.47131916344172	7.13279169923887	7.78959797542598	7.22421376850824	7.17862618986306	7.10035107069420	7.24589940768758	7.08125286396723	7.37345861643203	7.37979786287702	7.23446460878693	8.04198250844389	7.06878117055122	7.31055778023277	7.12744977469096	7.13880952105615	7.26283748213840	7.23253832419672	7.07443881396548	7.15881685085168	7.30420542928448	7.62898300657218	7.13571987337429	7.40462083347446	7.33867297895885	7.21946790656598	7.47300143862946	7.22640469450455	7.39184455395061	7.37003908045833	7.10910697096230	7.19807425480855	7.55669673967762
ABCC4	5.42227471881770	5.53954440018151	5.85783399452938	5.51063786131798	5.63827308766460	6.02416109327432	5.80112150457915	5.64129479975505	5.52217412844693	6.26005755948054	5.55982832349033	5.86271227753483	5.56056727352293	5.65245819437859	5.54032378642434	5.61321646987825	5.89277152802551	5.80315649439240	5.75485050299068	5.72082301769964	5.45507681677292	5.77753145121864	5.89957747844923	5.82286976060835	5.76523251816913	5.57440436295483	5.44836887774532	5.38948244876534	5.57698298396376	5.45349855385133	5.51672895201659	5.74473222001095	5.39478192021422	6.29075077426781	5.69745387347377	5.49810686997116	5.61719525734754	5.38390776523353	5.48425993589441	5.53372633060756	5.50669451499224	5.49219838325170	5.47604047363791	5.71552649967062	5.67095406651353	5.41047604751482	5.53218124025635	5.60736470895019	5.48363152975045
CDKN1A	9.34473410349559	9.32196270927526	9.13486958958131	9.43934007577066	10.03889911558112	8.92487982301106	8.85520812413193	9.01494435390748	9.24126632657140	9.15978956945292	9.27097421261533	9.29103066370360	9.23424792420664	9.19219664727282	9.25282347043408	9.02320428864745	9.15609703766788	9.14948411847433	9.26834976661416	9.19584546507375	8.99378429698474	9.34441672623694	9.19491180952065	9.10881999395527	9.12841368836745	9.33477331307288	9.18226904828363	9.18307650226945	9.61268068704105	9.11814767495400	9.60247091303303	8.91061790131904	9.38348798890725	9.36448559939558	9.10153715858167	9.35840571971361	9.22114056100306	8.99221889335142	9.54757343526266	9.07051252596587	9.88051263570471	9.06685047965048	9.24306960058993	9.17710592735509	9.10201222729659	9.15235861889944	9.05655530153517	8.98738262348136	9.26498837660623
IGSF6	5.32619434497709	5.19689974840429	4.98831209806954	5.14247652194084	4.98893871141841	5.00554496828036	4.68376968450892	5.02071688839231	5.04521696754704	5.00056709894666	4.91000301529169	5.79899967256926	5.16205879646368	5.53570117687984	5.29026601494428	4.70674596052116	4.76749358866108	4.96100338729555	4.97129484084376	4.51444635669642	4.75465151420695	4.89395024690991	5.09694227432086	5.09790235995512	4.87840872925814	5.04419376956362	5.06480498768122	5.11410098001561	4.88507836942215	5.29529158256791	5.39297866077837	4.96646244515225	5.12448924502145	5.25796753243133	4.88415784177908	5.27335991522971	4.82544073343957	4.72686583010207	4.69020940413570	5.13236009852739	4.88587761292917	4.75910907227792	4.65448889439202	4.95518735726862	4.86540607390285	4.94997652531472	4.73775316294779	4.71933575229696	4.83320641651355
SF3B4	9.40176837852023	9.38208080249546	9.23592038421214	9.60332040711249	9.10613815082578	9.46210969649867	9.35908980620672	9.15473573655640	9.36002010844495	9.30376220245582	9.39608954958477	9.36216166400448	9.44252606956208	9.69561394203559	9.25177458270751	9.46089714479482	9.51793472653060	9.29382485618124	9.58830468343849	9.45942886351745	9.14035554638582	9.07837690163342	9.04369833839702	9.05065655065522	9.04875520243626	9.11599421201840	9.16471435129468	9.49121178164429	9.34259395482231	9.46174131053478	9.58610437101635	9.49414063501841	9.16399620986841	9.15025842334456	9.42874615830639	9.03245380438224	9.30103312967757	9.32430233516701	9.23577266195578	9.21834698379439	9.29623618885106	9.20019822195380	9.15944638376976	9.24897066458325	9.37298975439812	9.16221492285265	9.17485286796302	9.30950596270162	9.17334752765997
CDK2AP2	8.47512835592939	8.53220230344579	8.73172860876767	9.05207120340503	8.43328891970027	8.40008897042038	8.64694803182346	8.85993632128318	8.42267144911946	9.07805282236418	8.56774181050779	8.99687057929096	8.34955020242668	8.67935739773962	8.62543763864837	8.60590735819227	8.48635258279873	9.13357262112812	9.25551231708451	8.43523765574688	8.52541683328281	8.67094464359502	8.32345649502379	8.31897660531735	8.32199176037866	8.42518437341282	8.47580996396898	8.49055278239785	8.56026318094116	8.46404241972369	8.39477769932200	8.34439425434616	8.66079755352964	8.45900552029415	8.08075038895636	8.29405234385084	8.97271782978941	8.46194052664877	8.26600928154467	8.51000556506138	8.18030886157958	8.53205713311071	8.33997947569009	8.87121718527802	8.39237152542683	8.44011231569141	8.79400171448373	8.52375097508533	8.49228827331938
IRX5	7.29117556922837	7.17800788863354	7.23139326381962	8.22780015086961	7.00601590105990	6.99369746034566	8.23898936920877	7.48612843524740	7.38830146989117	7.19649845475708	7.44320906998371	8.11982593040070	7.16339559947129	8.10008021233357	7.00985996948551	7.26619300853322	7.43898178138436	7.56687055178411	7.85814367391847	7.38630055770145	7.41518654325221	7.36445201870006	7.65277792791520	6.95122059508318	7.26072717087087	7.47507169041661	7.31525450961511	7.27820487806421	7.14135003433141	7.08725094262889	7.11321191231487	7.83875047391567	7.18139385261517	7.33330592177016	7.07801455640983	7.21107953920094	8.11016566647737	7.24472035574965	7.58831662277441	7.36614106529063	7.29638149118969	7.41087802060909	6.98919828598512	7.04639328975006	7.66599682066933	7.28943680221968	7.29518819436683	7.62095058064740	7.30380030111240
RAMP2	4.87582841625608	4.99481364284060	5.03246516628231	5.69147194980468	5.31856836369727	6.17030211860699	4.68353067125674	5.00379168546172	4.96549043523590	5.55928492916803	5.03418691049820	5.48515069063053	4.97197762408109	4.99447576265308	5.10202291769329	4.84377756035836	4.74013197660874	5.23233665265930	5.60524240493817	5.07226872096254	5.02361712644033	4.96603745085843	5.28099331819781	5.36318400261497	5.03657057601642	4.83942806907580	4.86444920625987	4.95376282328665	4.90429982330466	4.91692574149256	5.09751039359930	5.01110452974042	4.92648168204599	5.15747326328631	5.41007656287992	4.89432407900908	4.97604234067276	4.72420021268419	5.17642032413639	4.79495206600836	4.86001302080986	4.94985701568950	4.77624761370994	5.08307075264478	4.92469120668723	4.80330594994771	5.02582529930799	5.03798338198417	4.71005473875973
RAMP1	8.23805852214834	8.46148389369903	8.39557911529369	8.06262577930631	8.73870522929492	7.90894867507243	8.10301875494478	8.56014349347841	8.33410029421177	8.48453435309597	8.44399864386599	9.03492174487390	8.15231612219770	8.31954922647043	8.13404548503457	8.14729371519061	8.58697229906123	8.26209212956947	8.78575660778121	8.55820133288745	8.38097020551299	8.61435960563024	9.32719960699346	8.80289516938175	8.42882089279233	8.58769997071715	8.78085134232945	8.04589867161833	9.53706425007948	8.50006247612804	8.15008214914427	8.27574743667648	8.69599206195219	8.26075763755039	8.05107744431372	8.38735888588929	8.14603666954857	9.13055745165964	8.46201341133091	8.58276167115127	8.03234025835186	8.36454070012576	8.37687019354060	8.37443984440277	8.42726979686194	8.61201662652175	8.65327450914431	8.36339283992727	8.49834925052879
RAMP3	5.24174139781154	5.34249043081570	5.39685785544314	5.77517191125318	5.67823888432049	6.26470491465051	4.90679520101851	5.25841706982292	5.15440013157354	5.29662443111165	5.10662038159273	5.85396992833967	5.46505667413210	5.00799099692885	5.01251071113682	4.96142736911979	4.87538701640803	5.38338013801393	5.39520454007211	5.43531319047960	5.05935871410204	4.75323840043910	4.99752406765054	5.40437118234128	4.95414108841247	5.04732174411265	5.08069249606751	5.16551932678601	5.12502318148166	5.38708307973852	5.35211521061288	5.43323125023837	4.87807132368698	5.68387431054988	5.52547651712245	5.08582346325578	5.04006764951969	4.80296691989902	5.02629292605654	4.92526111927042	5.15788068503415	5.12170424345107	5.09074021427388	5.18504961063638	5.12516645260308	5.06525620391899	5.42018020028806	5.23891048944850	4.87855565244849
ZMPSTE24	8.72000072389103	8.62412595100073	8.78821859421201	8.37288012765380	8.59191656368324	8.38476729762276	9.03450109052875	8.23572561896218	8.51033314043171	8.41570111051372	8.70492580226035	8.24196222279491	8.61897880605959	8.31487664353242	8.49453052913084	9.08112500400396	9.20211382462958	8.68645531231946	8.42674872578282	8.61907155266945	8.42243328947208	8.48605432720401	8.68328485126236	8.45291712638591	8.49987301861391	8.57654488044967	8.42658255934041	8.76676806896886	8.33758842086313	8.63764026518121	8.31582774544631	8.28377055783475	8.70475310929329	8.66751833935047	8.22191087273800	8.32505375709033	8.84217560578346	8.52106823626260	8.66925494945339	8.56258740751311	8.52792986956119	8.42197274817434	9.08867605523006	8.63677193255435	8.67073420239520	8.44992523554642	9.59213813233477	8.61764326068922	9.56446418526107
CDKN1B	7.68292055760433	7.00017846009137	7.64665529945868	7.23733917975445	6.84060654278838	7.59308686069609	7.07085202126254	7.48365125421152	7.64534516437877	8.09374343466623	7.32919264112417	8.36992651061482	7.36269789647626	6.97771507453835	7.52089776793288	7.15287011693575	7.23558397794608	7.24988208184746	7.03116926343112	8.41751452205503	7.19934683156666	7.57405057718572	7.24479112351611	6.84771658292594	7.37357042099298	7.28894182204922	7.22886711960262	7.43875154195001	7.20010313660021	7.70910979065116	8.82917674491549	7.39127088131765	7.38169841305367	7.55963648230512	6.76230015462770	7.09315894939739	7.24490458758359	6.87623326062719	6.94185478493331	7.19858745619646	7.70072228393881	7.39041814863625	7.32271076033836	8.06310689961652	7.52423398656815	7.42795876049819	7.23141459500286	6.92582504813145	7.22382659713981
AKAP8	6.99744297051106	6.98347236396167	7.02677753122827	7.09679913038599	7.28397078051206	7.13943528412042	7.04379220792448	7.32319481441034	7.22074481090498	7.09555564565762	7.19899247557777	7.24418461023919	7.18201034684299	6.93954461495574	7.15458687632570	6.98517544656252	7.07282491520023	7.06678122251751	7.23733397340474	7.12452836801312	7.07361786390870	7.08298649178881	7.27472065356171	7.27565037764570	7.06692143589149	7.20243724002524	7.25271674479571	7.22882716744082	7.09440777661183	7.18153149981864	7.16606256358192	7.28476739839289	7.09614168796177	7.14860568993050	7.31420130118219	7.25082043147708	7.05075559219700	7.08508862173122	7.13233877242841	7.09561240430478	7.09393686979665	7.08079984747109	7.08138814787226	7.09167040143982	7.22741412798587	7.11842207198788	6.99780718325602	7.14137086027508	7.12043811794244
FSTL3	7.70067817948619	7.72833536351209	7.19315015214192	7.32989781013543	7.25713339556804	7.14353918173740	7.22135167440442	7.31767642571910	7.36253798920548	7.21527304132229	7.48965750430091	7.20549700589520	7.20203932629776	7.22926719068526	7.94371030045642	7.17219716947599	7.21415982382152	7.36708894730483	7.41288151056262	7.34237344576958	7.32022523756902	7.43307606520627	7.41965923901331	7.17872777879837	7.20227572754557	7.52035939174723	7.51891093140831	7.45714211416737	7.75700968504827	7.33214819977971	7.33493012700362	7.27049823196282	7.36487871593376	7.43054078133691	7.33364262334946	7.25591594411391	7.16073179095858	7.19420640910555	7.32752500828796	7.32382551966693	7.38115600455796	7.48358687621693	7.64953922307360	7.34151634894328	7.42632934253787	7.38668604027043	7.16308792094325	7.37650998466004	7.36884079478251
STUB1	9.55150580655020	9.65284703858459	9.48983766831070	9.72348192760174	9.37924561610994	9.54158007092468	9.83436914944984	9.64517974906251	9.60196680184654	9.45057318375552	9.66799457795022	9.45738412012498	9.68059949337216	9.95746726427489	9.96145792551952	9.57721121645119	10.13214358034323	9.44291612191300	10.38318862448974	9.62146499299352	9.55039630172507	9.42292169524780	9.52631334062468	9.48746807002513	9.48705484868285	9.72967905027684	9.76754146489356	9.53568467091943	9.67636198827940	9.61497889628692	9.35865288815160	9.52962820733969	9.89499373167729	9.47661421578070	9.29297006058460	9.76285076659417	9.57543199385920	9.63043731338330	9.64239507058944	9.62982213031802	9.35858738195846	9.64159047761700	9.54982772569772	9.44662194961566	9.64069881343135	9.63026808810052	9.57275452449560	9.50007430387299	9.75862112958726
STAG1	4.27471627117454	4.24224447663056	4.35195925160419	4.18565133003109	4.35451947570516	4.44391669672253	4.15192198489428	4.19017439472136	4.14836958864218	4.40968387238460	4.22925543316838	4.55440536578913	4.20796143427854	4.12722206775371	4.26620791037218	4.12112977645151	4.10974913846989	4.36973351934947	4.31364569607795	4.66788401213447	4.13437412829066	4.30044524554729	4.52487810278869	4.44488417479975	4.22637470145099	4.17283909347230	4.33134726663117	4.15905016849123	4.09029244606994	4.10869409062460	4.21691906738450	4.17844963720026	4.39910757515542	4.18417084818887	4.47260149515297	4.28354365856787	4.37131110686280	4.13995374669867	4.39936990651689	4.15253885878877	4.36830882366851	4.22036098490210	4.07389979888338	4.41231686991202	4.09161482952176	4.10496975813972	4.59635428720158	4.26263603426456	4.15992160530900
NET1	8.48346119084146	7.85004936109876	7.84378457389735	8.10657956208182	7.65745021643574	7.57615735706167	7.94893491882141	7.78922513113847	8.30735413884653	7.84910386928383	8.21940409444015	8.05056657214113	8.02452033512380	7.90885797045195	8.14309233030344	8.35070048014566	8.10251658384088	8.02364570913219	7.62600295600750	7.77638077935179	7.88622406725676	7.88023282364223	7.80016678001408	7.55795240419414	8.03420923290629	8.10601367775397	8.20393789731755	8.58404958779965	8.26809203190528	8.13759785570105	7.86115048519736	7.85303743504839	8.15252749142356	7.93482210841379	8.36453555536279	8.06386562747008	8.12300975176952	7.95721852058760	8.24263836720043	8.07462210290268	7.89593413733292	8.06126514150100	7.89988297784833	8.82271298743557	9.34065292060234	8.10585661604608	7.85990066431740	7.92983586484310	8.12644971344198
UBE4B	6.75642599133824	6.70130462741371	6.68763988649472	6.80109419531480	6.84438995194124	7.39262990864962	6.95881510535791	6.89120006106601	6.81603371002868	6.70690381815128	6.84581500274833	6.65950543636317	6.76623992703616	6.96256654585516	6.80016968948668	7.06487888740540	7.14853867985349	6.77510267053028	6.76624923759689	6.64800394653946	6.72483775672395	6.68766562155155	6.86438696391364	6.80905930713670	6.76960293078358	6.75410188589646	6.85454273479906	6.97534398197397	6.75288037223551	6.78137576045260	6.84162310991703	6.80095795159095	6.73432311244720	6.83186307944197	6.73215748240349	6.70391372765763	6.83202270590304	6.69417913483648	6.70086766262252	6.76205768395013	6.97073141206836	6.74168920624740	6.65278646861439	6.77313258820045	6.83086903391462	6.80765879439564	6.65534551826230	6.69845648069818	7.07822538771651
EFS	6.60088105079721	6.81041885319475	6.39732595591911	6.65320658290613	6.18385686574505	7.07091376463388	6.29003691961397	6.44147821522683	6.65976716611669	6.91813129571252	6.48166104157336	7.08330657418074	6.33899930162031	6.94791908614265	6.33453652459843	6.39596819890609	6.91123015989177	6.56698960833760	6.34168844363990	6.51482056386122	6.50469148625746	6.32596010832000	6.56776660382625	6.21205974316160	6.92120186147541	6.41531988311532	6.42369578931440	6.93035286320848	6.41662664368540	6.49291026799434	7.01006041860722	6.35471491431183	6.28827400209154	6.39116432932317	6.42375878859316	6.27734565233943	6.24396513302487	6.48760166227847	6.79524801191971	6.52839496386330	6.25790940163301	6.60099445457985	6.31180788361202	6.32179064482672	6.44664979807141	6.34052476648008	6.56708826506874	6.35739503872294	6.33772750512890
PRSS16	6.59527372785483	6.43667724186604	6.54329407279707	7.71249208576807	6.65334260000903	6.57016929146172	6.91053137170921	7.19766072154002	6.70923336494166	7.10867006919233	6.69279416210260	6.54193757856612	6.49054960364390	6.72412142092093	6.31237933391659	6.75165318001947	7.05554712508424	6.45242774680589	6.81706569891616	6.78746799903789	6.52402909212498	6.51530212617242	6.43872611958998	6.35999703510514	6.53488001358315	6.59926678230886	6.60152884721330	6.47649528153779	6.61656066705617	6.65384957087506	6.70460941142027	6.62896086026680	6.50413875279616	6.70092032148019	6.47279177687942	6.37293292187332	6.86550480677352	7.12718844851519	6.71657979352757	6.84670742320962	7.00125489190368	6.62813549386561	6.69010418142368	6.44509829941800	6.73117207696172	6.58096908972251	6.41229927907823	6.68088191297914	6.79488535309071
CDKN1C	8.02612040145072	7.82278458804895	7.74845051190608	7.78064670918769	8.28902938578882	7.79306656715122	7.58619371950627	7.73640435008351	7.90824337381582	7.91471675578182	7.89464873900903	7.69394203951681	8.13141909674694	7.88848058422334	7.82349637097737	7.63929021058669	7.77646097419700	7.78854525618170	7.82994330084011	7.69677633791483	7.85821751097384	7.73705392708299	7.74119489494809	7.77873261412131	7.81913202021656	7.92730890834822	7.96476901698953	7.60199887338446	8.06468843044976	7.87361065227989	8.85746982089568	7.92345753741833	7.86485167519440	7.96163502138114	7.88333790749425	7.65940536907069	8.24299905002940	7.77741470524907	7.65756133016537	7.76817484138914	8.45875989023122	7.80013864190614	7.63608222465639	7.88491162502933	7.89034350029542	7.75266171611098	7.58009663863508	7.81111274886024	7.94980300476364
SIGMAR1	7.22103984674465	7.40150328973612	7.14996751880679	7.45868546504488	7.16230788914680	7.44574884303194	7.24280680842612	7.32780602187149	7.23049721740087	7.06060525587805	7.32929758741032	7.26411637666418	7.28523798095514	7.15030787533650	7.40953480192013	7.38542594176012	7.25345390526938	7.09380089265239	7.26164726985388	7.20380114647127	7.18921126636266	7.12564630521900	7.10224525673865	8.44214146697106	7.08317068852065	7.30195617929375	7.69788147532029	7.38416404300640	7.28799519260067	7.43912500196852	7.15465927381546	7.30808036305289	7.11037502265501	7.23409808454311	7.37801163350617	7.32157528912589	7.09048394775158	7.22299980617648	7.63275521413816	7.14098296116475	7.06862316298003	7.36936294716018	7.10573389767299	7.04812128778130	7.22901972301873	7.15103533706570	7.32253311921286	7.09576863734014	7.12757895664684
DSCR4	6.38610461052079	6.39820733756904	6.24978087348551	6.53344756447862	6.30772327287734	6.51171151412503	6.37348873930472	6.45065068699562	6.27496092851891	6.25239306531271	6.34433240733625	6.24711156289850	6.30556487704519	6.26388863261767	6.51371907292924	6.27573961728677	6.33446787151807	6.32876551385489	6.65375770104415	6.31380305645377	6.29778052267520	6.20415481805902	6.38314696688990	6.54743207152946	6.47301926003958	6.36920923093478	6.47290475184380	6.35100206486227	6.38635005061060	6.38663235256547	6.39300062241411	6.55100743931917	6.39703138468990	6.39387643774528	6.52898912781717	6.40402976824984	6.50190003918213	6.31890022754409	6.51837372316965	6.28388025831637	6.43484792269595	6.27073335891532	6.32659456835582	6.31167410307753	6.38535839251465	6.34756962272571	6.28225656765059	6.38795103094335	6.25168081597929
BET1	7.82589772842363	7.81412176714225	7.89876537201825	7.96817659145078	7.60846882621498	8.03456991429127	7.81897608686157	7.94884415219332	8.11326665996008	8.18727300376590	8.08946083809021	7.87847891103603	7.99832338106449	7.66173955139869	7.60675188599557	7.77738085348069	7.80369615285145	7.78842186395845	7.63949038764972	7.57210825599518	7.86427482597119	7.88888172326014	7.70625433670647	7.67084199415437	7.90588849588434	7.92486864756873	8.11024632088582	8.65503600604542	7.75655699339862	8.76646840390157	7.64040326018208	9.55910819498781	8.46927236802227	7.98577068267984	7.81842642991127	7.75883657546636	7.94063541079100	7.99807812708711	8.07274224759512	7.90448951539503	7.64087850124038	7.94036690857215	8.66237595521899	8.10575417818100	8.78337523521756	7.86148163153286	7.74472194175946	7.98551453189955	7.82691827507845
SAP18	7.09568835773326	7.03466016377830	7.01605354172791	7.22947084838695	7.02400521591493	7.12154138994718	7.03408854033890	7.20426359118721	7.14529223414710	7.15296956821285	7.20833082601569	7.18868733492501	7.18614296694661	7.18220105890593	7.11074204418554	7.16955502300315	6.96192757536344	7.42524203003197	7.21234960178695	7.16375681880224	7.13080458684815	7.15774568831427	7.28071935510126	7.17397045368121	7.17052862167167	7.30909448066051	7.38545908635646	7.13623290567167	7.15404369855103	7.22262046249035	7.37642777713996	7.15489818932508	7.14860558578951	7.39779626720106	7.27944873867447	7.25952955650043	7.35802414650917	6.91559075775282	7.12225104155486	7.20831865674863	7.03268690040355	7.15864546852091	6.98346840255237	7.16689536482492	7.24956517501377	7.18075269479479	7.47368023728546	7.17228771316737	7.10115701045846
SMNDC1	6.52315876923282	6.38703707127130	6.58209786187407	6.32460072190172	6.25417126429077	7.68046044860369	6.39358563297047	6.37676933467939	6.44756216630992	6.47413771692517	6.49153713093132	6.54589058682701	6.39859625991934	6.34601524083028	7.12582013826277	6.62074211717578	6.43176482381898	6.47272213173312	6.25633070882541	6.28686221921231	6.22200127153609	6.24929364057725	6.56633100758011	6.56713741214126	6.37434592442932	6.38344731345796	6.35664988923831	6.39038470385966	6.37500228033421	6.56169701205452	6.49253451071314	6.19287409519090	6.70411365508775	6.42830759541145	6.53416034297118	6.34176209816366	6.44685255109162	6.10009027320671	6.03473380839799	6.32962156241935	6.22054241721037	6.47768812080014	6.38376053842951	6.94498862594999	6.32441671874270	6.33223976127434	6.27243769022485	6.43197616886898	6.19029282236848
BCAS2	6.85054085906077	6.78918785606752	6.89851645479920	6.69892720662441	6.87169371430904	7.19180419348021	6.92538421858590	6.78629254934927	6.90953117428638	6.85398625712752	7.17871867145529	6.84697201159370	6.87001722955458	6.89300078608573	6.82153869749536	6.80615139487283	6.75050573245071	7.06556497893497	6.78499507243094	6.96101758047305	6.92282206981806	6.83554806454013	7.22653517132785	6.88240335746437	7.19768705106984	7.00472723096391	7.02638317194602	6.81446798420568	6.79125636616332	7.08122264869879	6.93285681663107	6.81146365144424	7.45686904639291	6.95648221435016	8.95146694014632	6.78305770247547	7.30563059997425	6.82571972094346	8.76917128299072	6.92975332492042	6.81032611881934	6.92866244735225	7.14395946873792	7.04368320868382	7.03281041882122	6.92779487052737	6.94904106168236	7.03122787002013	6.96798126488566
RGS19	7.69969137459837	8.04688887928101	7.68719417525464	7.89998217593087	7.79291586995112	8.42938193960393	7.66164086485974	7.99942068679463	7.85553387348625	7.85759218472298	7.88712429988052	7.68691909223975	7.90335032657944	7.89098378278684	7.89815782783733	7.77605282890326	7.66247644489093	7.72872750768573	7.85099027226418	7.64589653133252	7.76833678040395	7.75869664135140	7.93016787614294	7.74342111849674	7.72197928023054	7.83056754036097	7.78561552614776	7.57103077904327	7.89893249400971	8.04320746453572	7.95253852548823	7.79998887111375	7.76276071476513	7.85421561967801	7.91380160379565	7.94272109259734	7.58187868080188	7.69006242503783	7.75032610313417	7.69632859348499	7.51728540559457	7.81405126491363	7.74165027751253	7.75768855552424	7.88437758097446	7.86065617085422	7.53481631817580	7.68517777304841	7.59153865013525
LILRB2	4.52021608724744	4.66841831560862	4.31822352271685	4.58596534367296	4.52435558057727	4.61471874924815	4.48822428413903	4.51243077629502	4.44450335340809	4.69530292884878	4.58660367791897	4.58226642530246	4.72288885067189	4.48144714699853	4.65558966851227	4.39418252233649	4.51750135867203	4.49687708438050	4.53348384827166	4.53135331037276	4.43231962632944	4.69001246860303	5.03132003196950	4.66494980723072	4.58634219216624	4.48061615940115	4.63720575349282	4.31829614533925	4.64390575267008	4.71440843445997	4.75781624091423	4.49203639908952	4.39068103865081	4.50145235684427	4.71004690982538	4.71587098457478	4.50124100132379	4.41531358687815	4.52676946267914	4.40949932210333	4.39208149407366	4.39478009452865	4.42978051325849	4.39292073132417	4.51760045802616	4.43358249561173	4.45006118353495	4.62803282875378	4.44741727773403
EIF1B	8.29518375198170	8.17611232145196	8.40806210167660	8.33340731522990	8.56990247026477	9.83959136970570	8.01018375782978	8.31402292376535	8.31386003133601	8.49129536053516	8.31076303798953	8.30023055656129	8.28598263433148	8.08654173673831	9.01738063073114	8.07947216435920	8.27567098095104	8.22237998267842	8.06370138124889	8.40683259523489	8.10601276808458	8.19234157469348	8.20804726937672	8.34480569647898	8.12659570432874	8.23100717475164	8.13313350003365	8.06607079923642	8.39149294447779	8.21408709089141	8.91488730555926	8.41826325880579	8.16738477223953	8.48974115395145	8.74256531572780	8.05555402484876	8.28503197845426	7.85245055404888	7.86774690087634	8.25838949734184	8.28108788118436	8.34786287912959	8.01312570392210	8.40314724325112	8.20911327871469	8.23815402282756	8.44942541295634	8.08924743301226	8.15267922118932
CDKN2A	6.24501792045722	5.77858562618527	5.75300811633582	5.81811757188584	5.66390623950176	5.92302878203596	5.93943898544684	6.36791918549892	5.99906744581043	5.77293022750070	6.01073354520243	6.07068997909052	6.17549500625619	5.87635700856905	7.11763192736897	5.94047310332636	5.98778786502780	5.76675872276526	5.91701429249499	5.95100080691808	5.96432589031431	5.89704394415729	5.85353004248395	5.80122979027682	6.10481099469816	5.96651848157002	6.48800787898498	5.88496341917818	5.78921142635873	6.12561510252073	6.10990907050073	5.86511994646008	5.98923631599278	5.83738151267445	6.10229208091994	6.22426228629664	5.78276931726900	6.18287926341774	5.99241448714668	5.96845605553411	6.19913279457713	6.17256637131283	5.83387218748281	5.89031525243373	5.86816022402342	6.03333925992232	5.68080800606450	6.00302498178793	5.82020110030210
SF3A1	8.56038660987476	8.47390234089276	8.44195387230466	8.55792816394630	8.54317105909471	8.84010670542924	8.23726433144342	8.46165954569985	8.42620562579360	8.35175900445268	8.49703200372197	8.44703808120316	8.39529176809215	8.57084110943583	8.57346513610848	8.62924222211426	8.86499533310895	8.35106672765455	8.58652616854604	8.29332500029617	8.36113946838628	8.34785902464554	8.57297144641328	8.48960264981205	8.34998589590083	8.35214952672332	8.50682068984245	8.38427381717977	8.51272591271578	8.38858727578601	8.50151733438851	8.23922377238846	8.41707276263864	8.45409201723672	8.30652005939769	8.37400913331520	8.47843019877673	8.18133464184275	8.43781106354234	8.38604682973580	8.40975920914237	8.31919848584186	8.21400066368418	8.33792426063892	8.49317810157300	8.37019926214843	8.34651062795010	8.19510309001516	8.57983332491845
TRAIP	5.58816118287902	5.81982000737058	5.49465449009452	5.61508472684113	5.80774300846032	6.33324338130725	5.80470810136326	5.67978718024918	5.68351469764189	5.73583028186247	5.73333011281361	5.71726810547419	5.63705957594845	5.75359718405320	5.81046462846885	5.57961013456842	5.66909427025830	5.53149960669351	5.84757537730340	5.83266129905364	5.57110973674261	5.52457535153105	5.63465228937770	5.72060290715902	5.73183390747106	5.58691339112752	5.88503469039527	5.52644966588305	5.61188367952949	5.73575973867233	5.94209496373199	5.86282962407109	5.60374087993817	5.66264730991715	5.89960584796901	5.67903868304690	5.64261801730840	5.58679169167907	5.71177235286303	5.59274431225171	5.77364835471213	5.66675896775679	5.57289068496301	5.71814433225104	5.71477203617957	5.64685954935755	5.62157562194987	5.71997620076873	5.64438973936316
DNAJA2	6.32299674344692	5.90923810223166	6.17820761850473	5.90886308157586	6.02804598187316	6.60892700092264	5.86961307874193	5.91589873234362	6.09497173078926	6.08108785803629	6.33504066042068	5.94684334623982	6.02903410081607	6.21496516000224	6.98653692537744	6.77273868924986	6.19835195042974	6.35534245308644	5.88960312236513	6.08008697544849	6.11279550061650	6.25410006425733	6.38750037078025	5.97283801794661	6.35254283803183	6.29555614441311	6.16565580048199	6.17693562170280	6.15674337812226	6.26375630703537	6.02526648489555	6.21522489947128	6.97879716946312	6.19390480379811	6.27050812360089	5.95126084313797	6.31352515334889	5.92291003525254	5.93471553221676	6.25991099369524	6.21787360826797	6.10356521180173	6.01627595492976	6.08788852507343	6.32994159877301	6.17869178692171	6.11432052578089	6.09554599212119	6.38057431372556
BCKDK	7.73591269281116	8.01724245048026	7.78550796815386	8.01444749273985	7.74739817128070	7.94721673620910	7.89088271357905	7.95807882470484	7.78079606994636	7.89782182470488	7.83261360248808	7.67180262801372	8.00372173203416	8.38291910454027	8.37334498430109	8.00027389178049	7.92320322350861	7.64702712845732	8.02475840386227	7.61947768118805	7.72032367152794	7.67964114529030	7.62524990348221	7.42725940341224	7.67232590371666	7.81991617463776	7.75952538011128	7.87259856131951	7.98642630152664	7.76147174119380	7.68273287026960	8.04474946017254	7.90672395561279	7.58793762960785	7.75455241205852	7.75911008816826	7.62836821794625	7.60635025882918	7.71546468643891	7.76207642941408	8.07185230652611	7.99177265728331	7.81677851688441	7.70841231564991	7.69626364900309	7.72277343903237	7.79753036470277	7.67041767639162	8.00597398889771
MAEA	8.52368367976403	8.50352534620999	8.56156943147542	8.53929139193297	8.99239701631588	9.31416978299052	8.63955019688614	8.73131879229029	8.56685308364502	8.66411130664796	8.62084099239995	8.66146971648942	8.34236591983113	8.48885977039384	8.75938717496046	8.65792406667020	8.78164259441577	8.52791829328491	8.37458790503313	8.33417559396200	8.42742277548485	8.31289090741967	8.40637694021643	8.49828784036660	8.63426989687787	8.52019524445116	8.54367706214798	8.75181186427995	8.50752531964496	8.56088333112830	8.60683340054908	8.28114595277813	8.90050135136124	8.67093032756290	8.43448780957642	8.41619238951098	8.53337018603958	8.36439819668641	8.36919232517375	8.54804298038314	8.66799693004190	8.50399838019458	8.27084834392971	8.57223884333882	8.65262965624051	8.45367561023536	8.30420572833141	8.34779977563537	8.49626604590222
APC2	5.60952295295474	5.65719501775658	5.59545157190298	5.75886575911404	5.69057663171856	5.64844988091112	5.62788822547693	5.76521506745435	5.64624287546041	5.56459035646746	5.70502826586634	5.59459663566654	5.76776128994391	5.63085342635327	5.64568312334182	5.66091559054890	5.65392518546076	5.60985250987043	6.02432820645500	5.68402916867537	5.76665938013130	5.76369466462611	5.86744332814432	5.81894033607354	5.79300304172232	5.81353177317254	5.80607369331376	5.62937969853469	5.63712453645879	5.64626713928635	5.70509074156147	5.75914183155843	5.66590034280621	5.64113797994435	5.79253165284293	5.76841930277367	5.72056455214548	5.79719333354644	5.86719532606889	5.62631095517593	5.52147837680612	5.66169549327688	5.50322994395151	5.59761545118877	5.60750510091947	5.60521426978047	5.51191615601324	5.55105238669211	5.60273236714879
PAK4	8.20809722474322	8.34269308500150	8.11162789475418	8.40945990559741	8.21541245819555	8.33436965889111	8.34924917868337	8.24093982850265	8.18926955621917	8.26820652874023	8.23655578839589	8.27046525721780	8.20552869931799	8.24467731359270	8.24649433903762	8.17668671189902	8.30707178885086	8.22131063784345	8.30687907263214	8.28532993963225	8.15187578219465	8.10789794271747	8.39873525301398	8.24719823992864	8.34959403310367	8.21708413127962	8.42668955321161	8.26970038392846	8.16019045436089	8.24870372815402	8.31382455421232	8.20099282792773	8.18656804908146	8.13708100947363	8.24498714207694	8.11932148953929	8.11475603580412	8.14879471453048	8.18778656173437	8.10532023197890	8.04447040692609	8.14537867235730	8.15584385114433	8.36538538282344	8.18873858863293	8.13818848978752	8.20916653409624	8.23825164358782	8.15407694730817
MARCH6	8.36646968141362	8.34952254431314	8.27406969478290	8.22082157625104	8.56665400428176	8.31955983375063	8.66833843679768	8.25134002117969	8.30726792249404	8.75361498790266	8.38159099278989	8.35826520100060	8.13576002568994	8.37293877171711	8.20584211918661	8.52523681682383	8.35402813877794	8.39011160983046	7.81592765521509	7.93411817329611	8.13168389405271	8.07016176849757	8.25456169003111	8.27462487662646	8.37294908363749	8.20298291913953	8.10583328998318	8.71044723875009	8.16483542191626	8.45842607281475	8.69071462183041	8.27527055311535	8.38424970504976	8.23395932945515	8.22585550646847	8.26411887702496	8.40346240072723	8.20331246103692	8.45351951001778	8.30661307599311	8.89226162540011	8.41069344027807	8.20987292181084	8.53231282639144	8.35421692531200	8.27931613921013	8.41111989631830	8.31171376901280	8.26291589993992
ADAR	10.85830741140528	10.90306376171187	10.61170958767068	10.62975908149703	10.85257560304155	10.56466799589382	10.69984202029638	10.45041688586204	10.73012334653117	10.59066426176235	10.83472732745548	10.60647540234677	10.65656991520988	11.20221879924250	10.74151477616438	11.22415529086070	10.67951605112140	10.82492546765969	10.56799690243818	10.81142902505468	10.56770595388210	10.45977402414827	10.65040018682341	10.44218894757400	10.52505241552582	10.65531087933150	10.56775974824419	10.94237233282477	10.60361997150116	10.71914201756096	10.70665206662976	10.61121310985350	10.62300268193908	10.56819865954052	10.51988811914115	10.58440230046003	10.50922017302686	11.13970438677128	10.89526613613855	10.63414543601928	10.70450801265419	10.60943857662431	10.93646853925990	10.89262743476140	11.00150872560330	10.63568207678294	10.76821839297179	10.70880826874686	10.60534355065616
CDKN2B	4.44610878441697	4.50929347522150	4.36439488207121	4.37385501810186	4.29826442072776	4.38243030821445	4.29081159330250	4.47803201042043	4.39917531776709	4.30784253339498	4.53555595751207	4.39279622144345	4.36013490993136	4.37212731188075	4.46295194820090	4.54156870562391	4.43689224346928	4.37692261671399	4.61770003656169	4.51390260693427	4.46478213722393	4.39666662038670	4.42060085972140	4.65042897046331	4.58505129912763	4.70138949860273	4.77934189573424	4.33568704453328	4.38309829716242	4.51283768155758	4.49889426989716	4.33791969147728	4.50531947433226	4.44125824101978	4.60554222031932	4.53806879097231	4.40252382984313	4.46305420212520	4.47628093518779	4.36399835903616	4.27525732189923	4.38777978353566	4.31866366469027	4.37955881751560	4.42582761032619	4.34991079675996	4.24980541576833	4.33986183018465	4.38295623852852
KATNB1	7.00413701807237	6.95531897551200	6.88340824133264	7.11039387151114	6.94275674108609	7.12819984137456	6.89028055042805	7.36789700017557	6.88800300655618	6.91980371445346	7.00140473102305	7.05008495213621	6.80125190120343	7.27233684976555	7.33472629607175	7.11284859405838	6.88038294122881	6.97583323851510	7.41176387456060	6.99844253717001	6.91089304392155	6.90836839684957	7.02516668678697	7.32162730756404	6.99015569323531	6.96181063978257	7.01848738378400	6.89669686032059	7.06069861539911	6.93107278049824	6.93252565387509	7.07083439270298	7.08039670340118	6.94051795105236	7.12842881659488	6.99587182497762	6.93349256889147	6.92580225754708	6.89399054304801	6.91801612201375	6.81438042220105	6.85059011164302	6.82579703516409	6.86626503290238	6.95681426807911	6.87883113290312	6.80022499998402	6.85443271578630	6.93652632488107
NA	6.02636590194551	5.92896676521601	5.82346102347318	6.09748080255610	6.01108709258155	6.79949660181749	6.16762509261857	6.02652535298494	5.85280930652661	6.17692992522441	5.96208024920410	6.11140377099655	5.91451387783017	5.74782054789222	5.98270970113874	5.81357573572724	6.25874320905582	6.04381227243040	6.31348095110949	5.97653338047795	5.78378577896415	5.76726548806260	5.93772326195943	6.36618802897243	5.91442611410222	5.89160049712819	5.97118822353045	5.86410281385773	5.81410025107125	5.86265253184384	5.95528678968069	6.09431120040150	5.79902293131970	6.08003930661502	6.34304161187173	5.99702231778732	5.97733083661152	5.78907388559659	5.83104572808014	6.06485872757928	5.91037143120650	5.97851824970578	5.84451401867577	5.94290564792634	5.91753408831112	5.94737696621442	6.02864127502532	6.01039715859778	6.08571448988661
SNAPC5	4.26369560294112	4.31361254405646	4.22435797773979	4.62204200305146	4.24267095829998	4.29431813934102	4.31530611813122	4.38972468027766	4.31388274065760	4.23099339975664	4.35453468574554	4.39830047349270	4.26582950844454	4.28887701685264	4.36290647808531	4.33036345996001	4.28198547977574	4.26559949661497	4.28336777909227	4.31170198089561	4.27182617503281	4.24942676360919	4.32737983145609	4.34023078849582	4.16386237705981	4.37030039220348	4.45812618100538	4.26841254873012	4.30912873787461	4.40522821047075	4.33593970655483	4.37307702655976	4.36831565428937	4.26494982189461	4.61033567982015	4.30001284360581	4.31704534038762	4.16621538823579	4.22366514151914	4.22398926303433	4.19688052372480	4.24663901742542	4.13146781876445	4.26045180147792	4.26534553780929	4.37944637345160	4.30076881379319	4.33504518622030	4.29868542399497
APBB3	7.40886384565782	7.46588616047562	7.52435445712729	7.64998787391978	7.68092299326341	7.37159305050718	7.54761968231572	7.47480360144540	7.50516933390567	7.61762359444905	7.53322787863950	7.40063393708698	7.60410802544146	7.40045127694633	7.44489722202193	7.43059407803892	7.40160306116616	7.48659032750259	7.83101510375357	7.71805016096523	7.55860229065683	7.75093648445983	7.65756153109446	7.47324528998772	7.59492256676296	7.54125303241608	7.54129952790041	7.47787852025211	7.44576801320439	7.47411333681959	7.62261774257830	7.56302213651803	7.45374121495721	7.63601908001549	7.64364239928321	7.64969674508234	7.44376613878654	7.69892663926532	7.51242601728575	7.44464195870135	7.65006696866994	7.37568940809922	7.46832435062009	7.40226033800695	7.54175835492391	7.45816512549049	7.57179215428820	7.56612620526645	7.55665190533629
ZNF267	4.18143954940015	4.34426620951281	4.19000383987797	4.32555945915796	3.96724426392354	4.45062283686877	4.53234135857698	3.87169814897364	4.09359200736161	4.33870305400171	4.21219955180078	3.94319049362196	3.99211108647765	4.55068472967658	4.35667967520825	4.13436459307390	4.09214601060378	4.08827515684757	4.08941477708484	4.27967124581705	4.02505929088323	4.02655275463866	4.08360618344182	4.21096273551194	4.51331159125401	4.11017147711053	4.28870335494481	4.53150696612545	3.96739091612578	4.17072281517017	4.05695444722959	4.16801473592674	5.14270657905678	4.19017230444202	4.20821244493692	4.15989877569317	4.21689602280770	4.06414657708168	4.47280818187472	4.13726120900306	4.40782886453927	4.18102550481022	4.24091828488285	4.54449967187122	4.05780129392861	4.25124237337614	4.31044212468499	4.22765025697087	4.13527771789472
CCNO	6.51667102607436	6.65078559443309	6.43915053893897	6.67037244990425	6.52013169905125	6.77165052021137	6.77825143523063	6.58499382263690	6.60494911115149	6.63049139893259	6.61375481116283	7.80127293836132	6.82188980234633	6.42759958772165	6.45205237771490	6.91090019172837	6.88526772082087	6.72593273901666	6.80399209031611	6.92722659865222	6.58844840340666	6.50565795422990	6.72821884659871	6.41018390077218	6.94425869165760	6.56261232859823	6.50460135232680	6.54260899378914	7.26341964785891	6.58155818019349	6.65548727886633	6.53065260266360	6.53094958183586	6.58855417913183	6.50686373268737	6.52846093884664	6.63240187310198	6.98251291399450	6.68641362783324	6.57448583414971	6.50224371060781	6.41380106204456	6.56664104341549	6.47007746866398	6.71561026740021	6.60849815549187	6.54645244744289	6.55394938188560	6.58920617151951
CDKN2C	6.39324310434227	6.44564271858791	6.48347210327316	6.42235471751769	6.49170540769469	6.83366729160954	6.16979128011390	6.50145280016729	6.57291079933867	6.67610219220390	6.43073229490574	6.48707022962893	6.48642446783208	6.40851096060958	6.54709276393693	6.63484951206290	6.60897888188681	6.28816870157838	6.43085956495443	7.30074526560322	6.36528129993007	6.42340705349369	6.36223731573180	6.19497899439403	6.40855159785191	6.53572632680164	6.41632389800037	6.25898796606072	6.37519457588359	6.43944488576203	6.69401923749157	6.31733277308404	6.30334599245007	6.32641036920180	6.25925224755805	6.47711736069612	6.16550392201610	7.18945864728228	6.42124506594589	6.37522469355725	7.43720446486550	6.32747916373474	6.29710526700107	6.32439339420245	6.39238304125721	6.40673486800388	6.38486202216617	6.32155538617480	6.26351450308365
DSCR3	5.54999351153821	5.53417540811509	5.48215902005641	5.61338812212427	5.60732721582907	6.02717839667261	5.51241199392732	5.96954319222708	5.55805995062526	5.58712005356274	5.65629899561592	5.98813222491666	5.93737443931578	5.51115856365783	5.82346299725054	5.97305179539923	5.66223078379234	5.47916079055895	5.76203845956618	5.54741625960975	5.49434421504045	5.49021496439002	5.53009585446668	5.42909067625383	5.44769535197441	5.66073391740447	5.78359840033349	5.62862933695680	5.64947667369164	5.80479859591369	5.84963266103255	5.66740214376457	5.59323360338421	5.77220562718637	5.64028748862110	5.56401940166172	5.69819797974852	5.45882376477750	5.65471856828690	5.56566260574516	5.59250604196775	5.60714319341211	5.41895030205611	5.44898614579829	5.72811561679774	5.55909377927616	5.47730272810460	5.49642037321159	5.53309762408841
TCIRG1	8.52111832671723	8.63431680786943	8.61827621996695	8.69010330002147	8.70189837550288	8.11344595369438	8.66968726586606	8.47068705470160	8.57691876927452	8.53975136233171	8.88933979089108	8.74325891181997	8.76012456106362	8.92637747585029	8.83202576530577	8.65350415726772	8.36965103981174	8.86600190680564	8.96145830675062	8.88857114115657	8.66906340629849	8.61450932628179	8.64482879494174	8.67051788125324	8.53972939951218	8.88498012021429	8.64210180454595	8.61508775490238	8.82339587721330	8.66993817448022	8.52179454333875	8.37874530710221	8.67098502817013	8.64502487410788	8.11983656804507	8.49020250186285	8.60047918565712	8.68165270464307	8.47027599360722	8.57283071559386	8.47627590628893	8.54156474012017	8.73157491958686	9.68765987980616	8.62479640312777	8.49386574799126	8.46369401236379	8.87600345533933	8.56378487311065
RTN3	10.29319315448680	10.20460928128085	9.98908015185006	9.83357392181843	10.63906457166013	10.24745506106941	10.28737965996292	9.87035314144070	10.15912779871415	10.15941300423705	10.22034992504963	10.24955150261473	10.13890628235638	10.11970013324491	10.07862070348756	10.73310863271827	10.31342430872011	10.53008673230889	9.92882653786496	10.22291403256136	9.98642466961983	9.96727951881555	10.35080078054898	10.25462041473513	10.37155823713293	10.15586328737901	10.01264251972051	9.98346351395722	9.92734363975724	10.00543417252384	10.43718771697793	9.99345715171613	9.84944444554863	10.00758977360904	9.84634054122063	9.96222809937454	9.86107770243114	10.10347522114768	9.86297446292516	10.15513175248613	9.99113765945526	9.99946942520808	10.32339717658312	10.03176895444565	10.03436571166270	10.28099338958093	10.13176013741900	9.97982834709095	10.36357394781737
LANCL1	7.16305094753934	6.93440380742438	7.04440734840741	6.96894878488532	7.47529374682294	7.24076160701858	7.08366639747512	7.05871190839023	7.17907673657235	7.15771122233184	7.23520178110720	6.99044518242994	7.04240197752395	6.94763048655831	7.26776620430257	7.15586554600835	7.08482001939648	7.33057580551145	7.37662984933909	7.39367821428629	7.08181976400878	7.11566537676177	7.60472322786945	7.12425527552483	7.30025757712496	7.16501201707604	7.19700482186045	7.16944121015966	7.08562040878840	7.18452883522154	7.02250917817448	7.12630899498173	7.13548107792886	7.15269254009836	7.49569783876950	7.13066408094463	7.18413511798125	7.01133916935915	7.17125359460036	7.12835080295074	7.20317274867355	7.05741610290512	7.08949991103375	7.19545417823130	7.14160777512562	7.07491703837134	7.04024749594379	7.20425701306487	7.12239709705039
NMUR1	4.82037696663416	4.92156182726267	4.90617286068538	4.99636796867163	4.90530700958516	4.93614519949119	4.77313808917553	4.87631264931292	4.96244736101253	4.82149134781409	4.88584981982991	4.83922976187148	4.87605405031237	4.90190610847074	4.93068215727516	4.79713078679667	4.82070235955057	4.74880266637756	4.96396769814088	5.05933891391906	4.95079971782288	5.06710543322115	4.99270974369183	4.99791443775831	5.02135629605019	4.98806507155872	4.97095068055981	4.69103792598556	4.82872671539928	4.78824413024815	4.94699215022044	4.92933073887307	4.86040034819515	4.90861911475772	4.76060293554861	4.96921857932605	4.91665753306823	5.00855806862164	5.25328432156112	4.76236441615060	4.72676695900534	4.80525667119203	4.75976577895954	4.83795786566957	4.76621682247789	4.78295399968920	4.76611514808790	4.83715788744526	4.77346984805931
B3GALT5	4.61293777941901	4.54376247364823	4.52524180742055	4.69258430362977	4.73189505935775	4.75094044699220	4.62556473066257	4.73997305781509	4.61252988672455	4.54164524301477	4.63999567515808	4.68278483727789	4.58099539003024	4.57947367085292	4.75854685386848	4.55090951264749	4.61291010757174	4.60914616347158	4.81280130603400	4.65381912231174	4.61916648579442	4.52647349174563	4.62010411959910	4.67009299361245	4.68679602331028	4.74742225815155	4.89100402049565	4.63461222174498	4.61973245328867	4.67062951834827	4.70042707920963	4.57578196098193	4.68687143537867	4.74300141889259	4.85037949039486	4.89870816910736	4.69246099063507	4.49699216761685	4.65880626034049	4.55317299860209	4.72367154702782	4.62471772380196	4.51990996449837	4.60327114819170	4.71830626620483	4.52958541127987	4.60628727142979	4.58487682308600	4.61150035055324
TNIP1	8.30466342893316	8.28058761243729	8.07955027990145	8.44141566034336	7.93481752130276	7.85464440915312	8.30289861652554	8.10154897176529	8.19407724872478	7.99813424706930	8.21712104293291	8.07280216546133	8.13971662054947	8.63684888289155	8.74889602835912	8.63060094311516	8.56611384177449	8.24241208670395	7.99896736286255	8.06918460982688	7.98062009123269	7.94991403489563	8.00318902269333	7.91182612885978	7.84366834355062	8.17454142346078	8.01932937238150	8.05874826937160	8.20765858473913	8.09935340374873	8.33785492570943	7.82779068593018	8.60562614661851	8.32185743002409	7.89109414296405	8.28943711669015	8.08613696162741	8.00168657761895	7.85627505899244	8.07679757495923	7.98174905650751	8.05969383192015	7.86277588781317	8.43409774139913	8.03758539847646	8.05613070569744	8.00400394247337	8.32014621602677	7.93362092063420
LAMC3	6.65233875723150	6.59784276343082	6.56677486677057	6.68229781571652	6.36238652171541	6.51003573062235	6.38266536466273	6.60056561528561	6.48077818801442	6.43164071320167	6.85700350026592	6.87242906872511	6.36931932984240	6.33900578897885	6.48327005054693	6.49922729764297	6.61501677287364	6.27416210632953	6.67982250514093	6.51546917285905	6.44769463592973	6.61191887011004	6.60795519871431	6.40135373564617	6.61655048385483	6.66737440996012	6.67478248345150	6.48239324456947	6.43554710640110	6.62436965065038	6.52173334693698	6.80875125327555	6.63288887980136	6.66224859235865	6.66913051651457	6.76682487841626	6.43385177578848	6.52226851771393	6.47585473024586	6.36519872101658	6.44967373361269	6.79896004577796	6.42405024217026	6.55918481421370	6.52361565036582	6.58428652769228	6.39232591023020	6.49800353617135	6.41042654862794
CDKN2D	6.43353646192916	6.37131345508235	6.39839989530190	6.44705281718343	6.91837877124533	6.50422030430617	6.41095841843904	6.49460723829691	6.50757789628467	6.47097302756164	6.51688329896266	6.55373539913858	6.37490235471736	6.51395995056789	6.48345993457419	6.39699771330341	6.36815640949591	6.45634086238350	6.70130722607477	6.58084660267655	6.49234135640600	6.48781823481187	6.71226094008414	6.60334194337625	6.44813424253676	6.56989802484273	6.64181311663262	6.40481404256881	6.47730805254426	6.44780881576449	6.44468056091822	6.48571070647597	6.39481796719862	6.45293070631116	6.55750980611800	6.56930525643870	6.42596494355850	6.56984073608242	6.64180816253546	6.35959216951819	6.24112569369969	6.45041455944236	6.36810739149032	6.30527605611805	6.46627680137798	6.44042655445922	6.68381548440985	6.31939714461432	6.32696949157855
IKZF1	5.45457321624615	5.49404990005464	5.46899694011822	5.49303201448792	5.38972520226601	5.38827353408145	5.39052426016941	5.47670708527108	5.49805387930699	5.41058299560821	5.53655485289033	5.54213411664015	5.50797211674668	5.53106325485335	5.56518777793207	5.48260190561943	5.43999450476660	5.44834806602171	5.47462680641732	5.46816040377045	5.53475864378216	5.49521294399868	5.53986030823186	5.51109264086019	5.43692749948525	5.52186549318787	5.58212123980442	5.36175659033153	5.47325661341255	5.56198778909053	5.57036839605739	5.53198907484685	5.46372877546521	5.52404734117828	5.59195154090007	5.61565960849548	5.38702745290686	5.51487158434660	5.48624948044936	5.36690290703096	5.41646184216553	5.43433625058849	5.32426456438500	5.39695884099783	5.51406330558785	5.47824239322556	5.37187385516844	5.40884170978134	5.42090665032360
CRISP3	4.28254600258612	4.20813664158125	4.25646195471289	4.19270063076524	4.14571793983433	4.21619464964096	4.18099926730210	4.25907574335839	4.33964301885355	4.20231274698173	4.44834700021195	4.25041106998180	4.23647704276099	4.24005074424705	4.27452623542504	4.30762915218894	4.29252677653168	4.20980825797149	4.26498067905029	4.24986888734870	4.34691781338435	4.24344459867362	4.31502107077251	4.20875980032830	4.26843603424036	4.36581128094508	4.32943003782293	4.22068184380310	4.26619104880796	4.29735705677414	4.27032576385588	4.19345101106693	4.32452452004278	4.30481202532734	4.28457066141102	4.30929819128590	4.26791385374779	4.25878857718359	4.17751850389850	4.30318558335708	4.20050639197612	4.29069376636541	4.16250519834291	4.22625444850131	4.32124964492656	4.33246918896672	4.19507281196644	4.27730086225717	5.05207602309506
SMYD5	7.22295370613484	7.36078003762176	7.24840775167735	7.50973852850999	7.27174606537001	7.68017930416487	7.47773063218817	7.35610780840268	7.24877645654084	7.43365185003496	7.39137969968260	7.47282126504181	7.23158348929977	7.38358931399582	7.64455902365991	7.38147276201525	7.39597920478007	7.30135828346654	7.47790339045598	7.23830857461929	7.22746003175910	7.20239656360117	7.25417011192151	7.24952739234399	7.35464954701650	7.20845319716800	7.20152810808317	7.41841383604556	7.24191065752367	7.39451124593220	7.27946859012528	7.30142764957215	7.18928611995045	7.29143213635063	7.26246728421816	7.36984445749226	7.34074230384429	7.40438209698477	7.39318000928076	7.24322605053045	7.25652970118397	7.20756767522345	7.35245669390084	7.24802125844994	7.32112820869462	7.27812915671903	7.24814634966312	7.31985673280144	7.22786971281255
KBTBD10	3.32562106515973	3.31538723150374	3.22874259598874	3.44116423866406	3.41349922555835	3.52696793326693	3.33472825327620	3.40346316159291	3.37078487640462	3.40634739896673	3.35479359455242	3.53380483390617	3.41301162081403	3.39123102305309	3.37819394197357	3.34725907248428	3.34801935318971	3.41546405514309	3.41768421881642	3.42605253980672	3.23934118421082	3.36192399871261	3.47689052384391	3.42549881827685	3.40156063943463	3.29502023478644	3.39168211511729	3.37878670279574	3.32482745827757	3.34306022376384	3.40628363555595	3.32059374442630	3.39044759490205	3.35978309491565	3.41129721671488	3.29594705867429	3.32914372840220	3.34210267288201	3.47631553737660	3.26910282720012	3.32799609017578	3.26598552805579	3.28373819752663	3.36125050805513	3.37751275410449	3.30441873720728	3.47507715901359	3.33333351693646	3.29669013951754
RRAGB	4.63258068071256	4.65138736980184	4.59096358371493	4.68232834598230	4.74357085334640	4.79761294497355	4.76724198181181	4.76443900060341	4.64458602963100	4.74728905542181	4.66803774010898	4.96056720633792	4.89218155858317	4.63972149213657	4.68907181911402	4.81425636945871	4.62137076882470	4.57005009202195	4.71486190589550	4.54374938671139	4.56527999889055	4.52110895357850	4.68175799135666	4.59793342778692	4.58930697062498	4.62556063720897	4.73209066532847	4.72074520913015	4.77920875022417	4.75903517914016	4.93507568769880	4.82273268416598	4.83470892198084	4.66730779501122	4.91864287137428	4.65247630451542	4.69930899350773	4.56548587793564	4.68972452239708	4.63275521790735	4.77341171596728	4.62256638434880	4.64392918493607	4.66577585301211	4.74078812223875	4.78117826096420	4.65416727915432	4.66929599739723	4.63390620474602
AKR1A1	9.87019645160707	9.77804055944713	9.76355624186320	9.99185331965465	9.40524173481769	9.68222593966111	10.10523843927676	10.08394205536752	9.91784551103108	9.77323082431661	9.91818785437052	9.83021296530223	10.03062881555536	10.14952118992031	9.84986055763543	9.86934325760625	10.34015415559158	9.59019971755215	10.09332306924486	9.79892936062358	9.79405699795493	9.71677900447862	9.74412343091468	9.54813911618553	9.81018139818179	9.93628124341541	9.86685891178821	9.80168727429001	9.96891374386049	9.88127664156025	10.20448283570560	9.61141939623616	9.62104920536151	9.90808823284699	9.49333651911366	9.87343414379144	9.87267665297128	9.75822754375907	9.99107035594282	9.81012788635649	9.74207684360193	9.66409581869272	9.68263063695624	9.60874609999584	9.83874064116116	9.80455233064757	9.49913686956357	9.80109915796129	10.65150306498680
COX4NB	7.99605800591754	7.98310453721341	7.89974253059455	8.06148459181361	8.00831226103268	8.85747916717047	7.84192204466252	8.26164038634832	8.01206829886562	8.00257088929976	8.11778831458897	8.02260983829702	8.08955623860683	8.39569427152094	8.35464703629259	8.04634186843731	8.08687559955827	7.93224833552983	8.17018840990227	7.77314633928761	7.92510834986615	7.86433956206797	8.14084632521828	8.04238517431332	7.99924594788467	8.04098124266431	7.97492535673410	8.41149568495818	8.34591351128445	8.12657334130207	8.30801293429103	8.20540925692443	8.50996733432203	8.13882311947811	8.46732597957673	7.97548001883548	8.03952132839525	7.86777954276184	7.94977545235546	8.15690159178660	7.98272841787543	7.99590443453377	7.73402156053827	8.03736516312678	8.02253722478643	8.01813798761347	8.04988443408903	8.02388390287427	8.14393266582026
TMEM5	8.30027977792284	8.30471712365108	8.17118694874219	7.98177178101760	8.10873598699641	8.58395757278186	8.11601304817542	8.05360029225164	8.37764990720065	8.23304403042201	8.37079227716518	8.40646771745189	8.13979255433330	8.47695791380306	8.23016404082885	8.34375468252811	8.98307604021543	8.23077025673948	8.24022655878379	8.58612993295703	8.25831427492424	8.17705244790692	8.52290381574544	8.14093786084052	9.81066464704446	8.33524771197969	8.33422192339019	8.32090088249276	8.14328304530211	8.44294724294864	8.41915087371291	8.44674167552204	8.64464696529059	8.28725155945575	8.61405804454627	8.46025938048527	8.51411272476321	8.30342121936775	8.37461412348839	9.14161325223624	8.15842299732967	8.30458688149034	8.21394927142315	8.30002199765958	8.47466682178209	8.27826328671448	8.37083069886458	8.80658284569925	8.31216514715220
CDKN3	7.24683523074782	7.30317369054660	7.27852901353318	7.15181690955117	7.06616323898023	7.50111946207233	7.04677132466201	7.07986197822995	7.22188235499076	7.95261152627316	7.64045154661891	7.54300386006398	7.29905815701196	7.13154870334229	7.27284408868735	7.24556298560339	7.30885253380715	7.12315334357901	7.25834015227804	7.84839447167975	7.35862469435972	7.28453742688635	8.11335335909917	7.24127092754939	7.27246669234792	7.32837533007330	7.87901998191520	7.16175930803914	7.20859752710160	7.56650545411705	7.29012319037220	7.52499431269554	7.93413060730082	7.15371374143126	8.61212751469151	7.86925946227626	7.13756099503882	7.55789500594007	7.53203345426888	7.26293398976154	7.37759325005708	7.25076097937661	7.14459726073779	7.25292159520480	7.32259520856310	7.26041992862799	7.88998727569534	7.24651962960990	7.22063254708869
CNPY2	10.77036682174412	9.89543842485912	10.09412381962601	10.13785778720097	9.76197087771014	10.66221493636343	9.88587083433689	10.13842793392343	10.97968807474512	10.23924884657962	10.15399468651138	10.33036906018929	9.90474924055269	9.97490654788945	10.00959003711449	10.04451975967951	10.07901020806432	9.94225816645358	10.16728582806578	10.71446597254033	9.94300817791972	10.16734863603238	10.12533686377125	10.01774451047560	10.65670085628041	10.02522330721342	10.06629959915417	10.21159140120838	9.91729531650528	10.16117039990096	10.48674885474443	10.16439369787388	10.15724904251380	10.11765872820546	10.06099302583753	10.04080197246216	10.36610561920194	9.75224347459456	10.22880957166396	9.98309891957000	9.80259384057866	10.08874667149236	9.93985375150328	10.18555582393060	10.15271347201537	9.97051377728523	9.92323217986367	9.92370767211236	9.97377960762157
B3GNT3	7.20103315305596	7.35034437503112	7.15902372866897	7.27224620729845	7.07183796767272	7.01096627344841	7.25373763318513	7.36160847070679	7.32939815423293	7.06056792533166	7.31919137808745	7.09869012188507	7.32374022138381	7.08131495327657	7.28579815107718	7.15456140132513	7.28453057785461	7.11845403524194	7.23964550519185	7.09825520199411	7.17110113631201	7.09357959920675	7.27635175693899	7.02941161861581	7.20765076810240	7.59412885755700	7.53030491943620	7.30131850956670	7.37712243327211	7.29542450611342	7.14460728277082	7.24693410921107	7.34192830677795	7.59143754441671	7.05717403113813	7.25729413457430	7.23515026497543	7.12253838616127	7.21734427641333	7.10444901708745	7.52068489423735	7.25111905581391	7.26906461768805	7.23796061261264	7.24987130629622	7.36192797290101	7.08044537744126	7.25525215850061	7.11528078592530
CLEC4M	4.94734326084352	5.04766655932664	4.97037282955006	5.04956881018424	5.03733507512593	5.06362308983467	5.09379688958872	5.16456354003529	4.96592447373242	5.06001202083346	5.02124566177249	5.05074996935568	5.04485023664197	5.00601012877873	5.16363984560650	4.95293632874870	5.03326389110675	5.04364017346752	5.19380387489057	5.13573142415687	4.94502460892385	4.98958307033138	5.22799209694563	5.18498056927394	4.99783959162677	4.96781142629714	5.20438289183342	4.99394619386090	5.02880457396316	5.11905066721649	5.02625256693452	5.15463516646978	5.08715760200139	5.10706065422358	5.18616879656552	5.11046365781361	5.13241087859891	5.06108422998356	5.08678979642682	4.91434570639830	5.00972355279211	4.91675404969402	4.96793575239364	5.03820936528395	5.07360096832832	4.98273749666956	5.01945212107859	5.01120913410878	4.98741522622972
TLR6	4.14154736676648	4.12578384204084	4.11936116862244	4.38193375411888	4.15542884677766	4.26160581922133	4.09879643962895	4.24888158325906	4.27651627160633	4.24847404878100	4.29979285272632	4.54868661741400	4.30642163195532	4.28713237083874	4.43097902617649	4.35419499160105	4.20242267407541	4.32266458117595	4.52896179065245	4.14991351461773	4.24999094581926	4.12667914855356	4.40613004869387	4.32444849411972	4.17237052067172	4.28521875613934	4.36375709167722	4.20259099745929	4.26143388125067	4.26489877932073	4.28626839744705	4.34048084734121	4.38309634777374	4.30603208935234	4.17572518227483	4.34547949211103	4.28147809562124	4.12745128646959	4.26196405160300	4.15467129888573	4.24280533830340	4.20009445407990	4.06319197743785	4.22218440891312	4.30201622999688	4.20333319345200	4.05245105861295	4.23906452999998	4.27167457280300
PCGF3	6.64429053229357	6.65558024998931	6.73351750028921	6.71269923082245	6.75945595216574	6.77727921158643	6.83482026755817	6.67542759100226	6.75417761109206	6.78093437968311	6.81861079597066	6.66590836328720	6.75741192301722	6.53266979720862	6.60162443387318	6.69793748647321	6.62175421414978	6.74841050017905	6.75934749891125	6.70434420668651	6.70865579472063	6.61776192007515	6.75965173640115	6.60190407991315	6.91580568520816	6.79298728193027	6.81659866224949	6.71653210230195	6.66282921997894	6.75984110776434	6.68545076647929	6.64994470242278	6.74352808356143	6.72471492062696	6.79501160284186	6.73034808384663	6.64625694452494	6.71762869632195	6.70811400808579	6.80278775879831	6.76360438682701	6.61824855540386	6.53862450349927	6.69005047109819	6.83707516405825	6.68859405164799	6.55692333608520	6.58174265316039	6.62923217203761
TFG	10.24575064108030	9.93746967636451	10.18651440216897	9.98550187612502	10.03328859424911	10.76525848677256	10.11461770066402	10.19538216366544	10.28558245044929	10.11606884432614	10.24451541933352	10.20359853356105	10.15014244415753	10.48191662657874	10.33496225748559	10.07072519556442	10.29784604924743	10.09868639700384	10.20289243582097	10.47470211436208	10.07471502569943	10.08281019594790	10.36079700669905	10.32506961996526	10.43502175819421	10.12061098436171	10.32330258078219	10.39794212214202	10.14157861854604	10.32066041647249	10.06072575545199	10.44597304278629	10.58180599314617	10.17745113517217	10.50004682923288	10.29174808188305	10.21250126714535	9.98010528760284	10.18724768379237	10.03691063376307	10.19212213946400	10.19315383879604	10.02627893586660	10.47466402463462	10.14520186955999	10.11636192042290	10.08126403635242	10.31421883485267	10.16782835696098
PKDREJ	6.38812577331494	6.34621075229280	6.33948079652015	6.40551617445914	6.42275571556800	6.43017204661457	6.40212804035823	6.54252720613183	6.37118734319917	6.34413217744333	6.49875242871318	6.45311900182294	6.35793318493804	6.38754832077437	6.41770756559563	6.43899583584072	6.41190451560684	6.45694968481883	6.39845657508219	6.47127777846672	6.38848996970611	6.35526976406034	6.54231210401562	6.52887535590935	6.40704239885226	6.49055491902771	6.42138765923788	6.52907702877065	6.35216615159921	6.43438957102397	6.55129168297690	6.52631282683494	6.55594363388502	6.41228096813329	6.49978984916104	6.50135048669648	6.64196923123063	6.52125171745643	6.76866379029097	6.39856925783759	6.51304644373916	6.33109651468752	6.37228200550880	6.41840534482821	6.52532238870810	6.40242247269820	6.40916910687180	6.38309281212113	6.40730547531639
TRIM22	5.96284779631020	5.87668516318398	6.04567683424717	6.27067305307276	5.50962264874800	5.74064207677497	5.80613412395535	5.67258261217548	6.21143547761396	6.05587935950184	6.25072203270507	5.89546896592728	6.27817236407907	6.05533336409342	6.98682150382064	6.47416827677765	6.22309273656927	6.37809736353169	5.62610557897085	6.12118873902597	6.11504782017137	6.02496441667906	6.08455088515581	5.54254529965253	5.89954581268035	6.12683783524836	6.05977136231696	5.87130493154418	6.03813689858334	6.53814915104727	6.55469119842172	5.56738294663903	6.12942044404797	6.20360249950008	5.54425513306733	6.00491223286869	5.70446605544691	5.83370550660303	6.36344281456838	6.13798423431444	5.89247968481175	5.96734355575899	7.68089918727816	6.06156375885677	5.96690194233189	6.04821391260273	5.83631315861913	6.25673218314420	6.16980098341083
ABCA7	7.54783003498190	7.49180869798872	7.29626277189274	8.14560058064372	7.36196185957094	7.31564785450407	7.99775882056913	7.75169299484027	7.43995631623621	7.32331641896411	7.72517092805892	7.52372937934267	7.64656079240131	7.69922225295517	7.41156748556627	7.63353188709126	7.42305831428878	7.39495013217646	7.66936684401514	7.77454365631972	7.51414865765046	7.30963524601726	7.34020746316123	7.45178622341814	7.37927989881460	7.63833718329416	7.90505968795599	7.30273621089121	7.37958303927847	7.52395698603924	7.52823186516211	7.77473916095955	7.60165704215117	7.41619411300847	7.24382380334597	7.68005055550280	7.41533173371566	7.62468611357515	7.97967694167534	7.72082176799500	7.43478253678586	7.74499547097278	7.42057278103251	7.51271981707485	7.88146272925449	7.61903959416268	7.33294055208061	7.45215229232179	7.55656420818427
ABCA8	-1.29762987589351	-1.33322221990382	-1.38328005337199	-0.68704538050289	-0.78646269661797	-0.83100518863972	-1.20452473615274	-0.79913040810352	-1.60886703589320	-1.20500533407114	-1.27133119609637	-0.70343771674058	-0.94906178049191	-0.94387387612473	-1.05402962291536	-1.27080366814808	-0.90007705767675	-1.06747962197512	-1.09992213899794	-1.00217330616257	-1.19947488855550	-1.05702733924794	-1.32748941560672	-0.65824885983168	-1.16066316275796	-1.27922220765799	-1.08684911483669	-1.01359100401093	-1.59908290085992	-1.65289209529373	-0.88731243211119	-1.45558701321755	-1.03081767820877	-1.04956388456852	-1.04272634983763	-1.40573121934491	-1.04707509471425	-1.44800181875382	-0.76171762125634	-1.10262045947016	-1.11217628343378	-1.09747992693517	-1.18567213308415	-1.37500031792823	-1.07274848680946	-1.01174552325420	-1.48034982412906	-1.48181493703181	-1.22864781826090
WARS2	5.67657106249800	5.66413069754046	5.48237920162481	5.72765652282384	5.80705151528102	5.71894922186697	5.77326677436073	5.78245084574505	5.62937983724778	5.65015166452841	5.72327166144603	5.76954929722067	5.66802347106557	5.98887101444574	6.00597828146826	5.89985380277790	5.75724166542781	5.69695908722062	5.90581519530268	5.74240963269953	5.72263865628982	5.70329948515689	5.81938802144087	5.67659547026297	5.68553507604006	5.73599053755775	5.87500811015740	5.50386251160756	5.62257054775433	5.67924406122943	5.63674313022691	5.84169127495038	5.80215217978252	5.83669192680430	5.96682338479599	5.72563927648981	5.89752373807663	5.60904300244402	5.59613886885762	5.63735882094672	5.55685381270320	5.58382580070296	5.62168078367611	5.81754214254037	5.96121760534005	5.74716781118513	5.61493518067758	5.73862901571369	5.81485085630368
CDO1	2.55103999853318	2.73471387496577	2.86730032692613	3.15561595984425	3.30927834599534	3.49025903983928	2.82503173994860	2.81414391776487	2.68368312055656	2.79941026048075	2.70431687989454	3.22956856861336	3.14149489976349	2.82862013551710	2.80392538533794	2.44504036211603	2.56536344453382	2.78845961108210	3.21436019578745	2.82309531453930	2.66631862939169	2.64471486034883	3.20381789001455	4.07838654327591	2.76211326799659	2.51901377719120	2.80058908503114	2.76312237034471	2.64907890408374	2.59120729248542	2.80332167937070	2.91631674088616	2.65192112373458	2.82495175365155	3.26467066655609	2.68248564108871	2.60484188808526	2.43548854182970	2.90784144168791	2.58801241946081	2.82592673074238	2.59150119607410	2.54801734045257	2.76067234055682	2.68081666447346	2.61807261993021	2.82796798616326	2.66906621592547	2.51867678385170
NPM3	7.91279001706416	7.51756163735228	7.41174395607580	8.05813165017824	7.70215107135241	8.73507153031026	7.71577242605116	7.99101742897940	7.53172883206005	7.57013788130487	7.59482274301506	7.71483150604265	7.40022680946567	7.77303479173880	8.20743193096922	7.58237609467201	7.62651619693397	7.35429497436165	7.97662618657323	7.40183899448532	7.46898639339885	7.40553466432440	7.80847013109007	7.75420582315164	7.33496121725920	7.53319567658856	7.48281060064251	7.31242357537697	7.45925301188091	7.62236097037331	7.56610804573984	7.54354060870234	7.58717646937633	7.50881330957146	7.99593862059524	7.80816355747425	7.51490854377052	7.62538724513709	7.56852518571530	7.46057606763691	7.30126672108215	7.63504491082483	7.62315103655348	7.47674186595285	7.54332399449312	7.49873943305614	7.59494165532540	7.56035118517517	7.57037504490721
HMG20B	8.50551088954800	8.57223650949886	8.46318735676317	8.66751436410439	8.27400772375281	8.71757897817210	8.59668821480333	8.58688165452169	8.61972113968776	8.36224443135613	8.45554892553731	8.52445319365123	8.40701235879561	8.32532749136340	8.63529484549569	8.53160874991123	8.46012865961463	8.24424755942412	8.27954125679897	8.33438220220183	8.36448663440047	8.22303758141745	8.26973258560389	8.07387532324096	8.31455375360779	8.55689441250571	8.75634210157949	8.51437595495569	8.51800457513322	8.40482216178494	8.48200897976120	8.65173269701395	8.79524841227096	8.38110516390019	8.26631527502858	8.45896543293981	8.23692662909290	8.35542182779493	8.84960843562635	8.40713498038522	8.28848292046052	8.48155940962842	8.34374959685233	8.31837964857358	8.66132257309578	8.55038597953303	8.31114441224962	8.19893012738579	8.39283321974415
HMG20A	5.18998512243082	5.11198608404992	5.34668169435128	5.17990577266991	5.49051305382724	5.49716011920584	5.27324997438781	5.06264236185928	5.22637384021277	5.34770486930047	5.19097466114904	5.07257616605525	5.14480893712662	5.15245195380588	5.49013471549621	5.38203261826457	5.32539679450939	5.27553646237169	5.14173515114349	5.20384070224251	5.13639665798274	5.03942049043960	5.23812345326839	5.90145866608735	5.02072137485587	5.17980537972165	5.02204120258499	5.02617011711050	5.11055991049655	5.15191417307537	5.25017273940659	5.08550404727163	5.05236044343854	5.21584496808133	5.08307774709148	5.15778933571233	5.05796854247759	4.95633194664970	5.02502116863524	5.19568364613437	5.16666114716504	5.21815170652691	5.16339879574462	5.07640485719019	5.09481591315162	5.10536081594973	5.07708556172427	4.99977666554753	5.12408121732859
KLF2	7.34899984203556	7.01279438110973	7.31661313052198	7.19800461974953	7.16475776757863	6.92799776730608	7.19660875622860	7.16216276947195	7.25337496016438	6.94989297876809	7.28922513685265	7.84302188737216	7.13498002241134	7.09254748479712	7.03920757202133	7.14613670787804	6.95523459274343	7.72419767446259	7.37016091478063	7.03624270510159	7.20924979659544	7.32907505001112	7.39363398448064	7.06024573474656	6.88561338751032	7.98075410289714	7.30785655878698	7.05262768136163	7.28881570148223	7.07929398016394	7.14563085200827	6.92152974256984	7.39491666783388	8.43964629513227	6.91508647569196	7.09838305952434	8.53622240851449	7.13571682005833	7.07047102962140	7.27389809724046	6.98307230824330	7.17273240833746	7.11324672582231	7.11987158878338	7.19842576570540	7.19263992354684	6.88340464576832	7.48318757196242	7.07542160341129
CBARA1	8.91500885152514	8.84231395080891	8.72033960484959	8.78773596154805	8.72675464125166	8.79788545970153	8.83250506173594	8.91283318352448	8.73599056086640	8.79618233934244	8.86617332255255	8.89671360284224	8.67962974758543	8.81498852437129	9.00684228158287	9.02981734076659	8.69445535144822	8.88565694334396	8.92656729130996	8.69621167295439	8.77188600557951	8.80320078579656	9.25229649901987	8.84038269024647	8.75428931105978	8.90212503902686	9.01787388515776	8.71554937691777	8.90553819172629	8.95220765411747	8.76456755335653	8.97261766532647	8.78035023316894	8.87102375209212	8.85579265947643	8.82562269737616	8.71080043909175	8.76992123135282	8.76711430046450	8.71327678765462	8.65941579140869	8.79873073157117	8.99557414825352	8.94618828291307	8.86022742069608	8.73604309163836	8.98157248799486	8.86953521661165	8.85863528146196
CACNG3	5.55481319809224	5.54607531112716	5.42229500007605	5.67436008593803	5.82922837141174	5.63977260434050	5.68883206440353	5.73111454092638	5.59164549438811	5.63583849913128	5.69282371432350	6.09332121061255	5.69579148304552	5.61344283805834	5.69075933374671	5.52977605889239	5.63995420022149	5.68256462893439	5.80049744516816	5.55338750421369	5.63568379878548	5.54033145965111	5.67499668882244	5.89917808233772	5.60522551765299	5.61126982552906	5.70535790914055	5.67022104301140	5.67675176801820	5.68635755629448	5.71834889954367	5.86995158080005	5.73857720122482	5.73756603263353	6.04696608235682	5.74395220848237	5.93270047349189	5.87514250814283	5.79560636871525	5.59266946940054	5.63633452075300	5.61665851481349	5.65023201744174	5.68455412524123	5.78913262374293	5.66209936141049	5.76153366114369	5.77999928667753	5.66086554826260
CACNG2	5.97257031031125	6.07198207675930	5.98380159951275	6.16125908161378	6.04409092361631	6.06488202700662	6.00229376274614	6.23776419054583	6.02467710364166	6.05381077085271	6.08203824152420	6.25155706301785	6.17943153005752	6.07148541204565	6.14213787165407	6.03514741972517	6.06265137494778	6.05490260087882	6.26586618461346	6.05193828924005	6.04327976837777	6.12733085133505	6.18335924274763	6.16608424533869	6.06118886214294	6.04648765040226	6.07533577787961	6.06667151183104	6.11921848903141	5.98090134680040	6.21356709349294	6.15748811564882	6.10700206641468	6.21703367910536	6.42120947621310	6.30838491945094	6.09905131425752	5.91244433263903	6.04625110374307	5.94809312595149	6.02563368064444	6.02044643076242	5.94954715248542	6.01247594686351	6.03830715820772	6.09038992620438	6.11376727872585	6.08392498281425	6.08676333641172
CITED2	6.72582712772236	6.96975317500145	6.88939345350244	7.05949294910253	6.55899351469662	6.80685795376037	6.93471921425400	7.87678951263219	6.80337546086158	7.17691798116165	6.74094118803990	6.92957999250037	6.57281304039170	6.79027476988038	6.87418612935138	6.70908491284030	7.38860867443827	6.67874772507393	6.68144475263349	6.54461232178267	6.62849434751555	6.58283924589669	6.62095567625794	6.25463521568341	6.44801426879978	6.71989574717099	6.76130259479880	6.92969660547941	6.76811814059939	6.74297434806533	6.56043973624378	7.74661703472224	6.42607642462238	6.85459928437129	6.07600553832068	6.40440147405592	7.07996907814779	6.39168563393415	6.24559251872875	6.75846421924854	6.51273576516279	7.31339253919349	6.84514445165159	6.27519932274327	7.18110101248579	6.99686122124314	6.51426903953461	6.42434350925718	7.18322082690593
SEMA3A	5.41149414099721	5.62426714864849	5.30842332384171	5.46488042119677	5.29194765433090	5.36932714629948	5.32403950933555	5.34507818918065	5.58628069823501	5.86762113844059	5.74132137494635	5.39650691489454	5.35279262264820	5.20484802283060	5.61975076227995	5.38989049040468	5.43922802018571	5.34215942406498	5.47991092229254	5.33682549397678	5.35744121634925	5.26024820921299	5.35232818461573	5.22228525613588	5.69368340476761	5.37758525973706	6.10032806455417	5.18747680678709	5.31151982360817	5.75841610081201	5.40542176621628	5.21083531026430	5.46530188704694	5.37184760782505	5.60804224894011	5.49572640076908	5.34832282369545	5.32926130902779	5.32319858267761	5.35661279057626	5.27513986375866	5.45534920805688	5.31491438893511	5.27819863594694	5.32689126216006	5.56342188925797	5.27002246679696	5.35848797517043	5.39892871009010
TUBA1B	12.49784105130888	12.65704770137918	12.32349928180998	12.29759252397575	12.49107160207419	13.03988556604527	12.30707385630803	12.72105596926813	12.56444375404469	12.58096073607887	12.53624365837202	12.72938048942107	12.49592861365702	12.57477676402787	12.69346031814690	12.38822147164085	12.54037302524882	12.34152307670212	12.30389694609964	12.50327372238206	12.32117909978614	12.34603271117291	12.73253979850970	12.40040364974233	12.42141529029130	12.36030553830241	12.54352980762251	12.32909625851801	12.53742877328320	12.43694379532585	13.02398766628142	12.61748598402981	12.84729949279057	12.34923521790704	12.71488235962959	12.60922176781088	12.16487223276366	12.32537475190087	12.38609930817478	12.36473897046673	12.41194331624186	12.28832051709704	12.36281393569913	12.47975121553436	12.40662922808242	12.45192623927147	12.50494973235189	12.32514612752981	12.44400923155534
IRF9	9.74452573770978	9.97539469803557	9.70279903178841	9.96913137520198	9.65289545660508	9.77002970774858	9.72799573961697	9.69610591248832	9.90324425849207	9.87465106695382	9.98414909917596	10.07566970194272	10.08999925779020	10.67296561389268	10.26019406314694	10.35985948125155	9.83332856575275	9.65913259097348	9.64655778652287	10.08025414677086	9.78586201529283	9.74134376497587	9.77734888159054	9.47199754330913	9.88068570112967	9.81581703694273	9.75606422326801	10.03937912116988	9.98481000026948	10.06160271022272	10.19385203199617	9.72000116360183	9.98668707503503	9.83997283255660	9.65568060289246	9.86783310269883	9.59962681987621	10.02083683663546	9.70165488544417	9.86169176917399	9.80823903844088	9.81771555644896	9.95081398615259	10.19340391877641	10.07376442806126	9.85929915147030	9.78491763815977	9.75240861838672	9.68579343390796
CDR1	3.58781400380362	3.52014484332490	3.47643447187111	3.55822001664651	3.62789747647641	3.60462181489863	3.45037491097907	3.61081088501620	3.51092024875696	3.55715289501199	3.58207592020933	3.54551211684428	3.48663398020222	3.53584120662023	3.64391266283703	3.56535736201067	3.57265527066526	3.49192319539269	3.66132230766031	3.51641511038814	3.44729322615562	3.51966927725975	3.72593788967235	3.57753002106876	3.59617341554218	3.55524137302736	3.77246604637240	3.53583191785555	3.52472270995920	3.55596312450708	3.60297681640102	3.56717627400189	3.66233541884143	3.59999707911796	3.66392773769891	3.54527030109774	3.57441891480342	3.53783006556418	3.61329452608271	3.49349545697878	3.51506093179789	3.53679708369312	3.49539197824853	3.57614836292348	3.57574660380732	3.51166720855603	3.52773732992422	3.50596356054614	3.54574798200503
TUBB3	8.78312999465369	8.46610498535879	8.15647630505864	8.41652416636235	9.13665746005194	8.89811783988642	8.09795707969779	8.02547697705528	8.34287689015605	8.46304879477904	8.49660624695322	8.34902132674708	8.26828475278266	8.25912888389724	9.14171409317299	8.19549104701928	8.07825590261003	8.46787368000092	8.28516327886743	8.00368696520382	8.24351086948334	8.23848808679334	8.37703935988383	7.99239913793839	8.15693675806854	8.30404415744906	9.11622717947287	8.59763036504104	8.76164782595060	8.45696656609737	8.66561720629543	8.45390448555511	9.28131796488495	8.10717952764497	8.67399179632967	8.85514014777939	8.41322817422697	7.97251180895795	8.42519525993396	8.24373724599582	8.15259474473385	8.29785897632737	8.25707614334509	8.97279622307412	8.34199581886187	8.36048667647301	8.05554660835730	8.23453176786714	8.20568163677062
TUBB4	6.34123717236124	6.19441395619257	6.18792190348011	6.27962202599984	6.28084899982633	6.75486835552421	6.39009164255264	6.39114863565350	6.28528825798434	6.41939097194958	6.20658017757223	6.88788663857906	6.48113156233366	6.29835090091682	6.31785963873167	6.04002991994751	6.21985928277452	6.34151306237145	6.46173136123035	6.17537129749531	6.16588876178030	6.20126257697184	6.30443426296353	6.32632670804918	6.18731365746059	6.06304530711335	6.28282115892593	6.25168409127686	6.27846767692585	6.21995476471688	6.33827217891706	6.42484737648074	6.18521690699492	6.30076896826618	6.40406744829438	6.20838373925660	6.33742380993255	6.06294511480211	6.32560565489020	6.15962536787351	6.28996431817306	6.21862659842981	6.13993391539043	6.25673415185285	6.20537401913357	6.13813393479978	6.61683331040716	6.40546902633620	6.31483685882654
TUBB2C	11.02877435406549	11.42353796280324	10.65678528555163	11.10335109791475	11.31589447903943	11.49679830205634	11.06477776223451	10.89120927521438	10.96147227178096	11.02326766611883	11.13537602299245	11.28866427516950	11.06274184136039	11.06848771126277	11.10292216906457	11.08545746193875	11.12346926679518	10.80680625836218	10.90411602050342	11.09440544684904	10.90633959116849	10.76446676120999	11.34486756735551	11.42495572998668	10.64119388653053	11.00734209723220	11.77662508388165	11.00943842417820	11.03879966687649	11.16037141121964	11.11281391267324	11.25950628353721	11.09601401743272	10.88458830936208	11.25833788208910	11.05372507206257	11.21067324784610	10.91796737621148	11.00496824729439	10.76096474259613	11.02532813762651	11.04174068436957	10.91036704455208	11.13946492916559	11.19001593972172	11.07862198244602	11.34280281120538	11.19192395071806	10.90702340336110
BTN3A3	5.34088235764451	5.39570780433624	5.33451014602130	5.14123736685305	4.93354191477163	4.98106964435673	5.04030407043743	5.07727835846552	5.34082781209738	5.10756045484186	5.27010197362318	5.16514157879640	5.40825718783606	5.83634567866445	5.69060575904494	6.15001297008293	5.81059099774698	5.25319655321989	5.06608203462788	4.97174524983192	5.06818185730682	5.19384116005021	4.98905744110397	4.91326014756306	5.02928911055605	5.20366788141137	5.03316338187402	4.93014839401437	5.14445579929110	5.38867909965966	5.37655645803882	4.97105762274341	5.37507356062661	5.27889465979200	4.94535063744179	5.03155211633104	4.84258452572034	4.94517262478308	5.04389855181419	5.01171871610312	6.01031853248427	5.05670896349120	5.16318764317859	5.02028605557013	5.15009313296730	5.02224548448555	4.79583375107480	5.24087847586296	5.30989836734127
BTN2A2	6.61208485152162	6.56979571125965	6.55448650921381	6.63614192162751	6.58613765320701	6.66609752097251	6.64618041064096	6.63345132457274	6.68702029532203	6.78001610506152	6.70793868654652	6.71604589731608	6.81592295685072	6.46399690295407	6.62111141658680	6.93307238781005	6.65866392877849	6.59621247341425	6.60606939665843	6.53326988924708	6.61188191505925	6.64728799312952	6.79771464694992	6.64338506522217	6.64078924456455	6.78377061128165	6.58910250823475	6.48822872796147	6.56091567933660	6.71984645414583	6.80139565945427	6.66529729644194	6.82313310529493	6.60949362409113	6.50276963364349	6.57356074442797	6.56541818530007	6.67089733793937	6.76738161475366	6.61471098790748	6.84346656600304	6.57566064055178	6.58055968573270	6.57855227939474	6.78427654158692	6.58362602325339	6.60329062419925	6.67213769062070	6.57874436492395
SYCP2	3.54342001047711	3.51979826567116	3.49351891959193	3.57368838031645	3.66723526339315	3.62730686358747	3.53477112973721	3.55000571995833	3.53788873909676	3.57093830092052	3.60835954087346	3.54769149245493	3.58460351101338	3.61245808825014	3.59927202489534	3.56475589123210	3.54310508911755	3.49357426334176	3.69063394807480	3.85530433819703	3.49799451348793	3.49590135739158	3.59735049420350	3.50755970699935	3.81281251722085	3.56306376193319	3.67373800673814	3.53029711021723	3.49395680970113	3.56652505934294	3.56566037484047	3.78308180114121	3.61882685395524	3.55980069112003	3.65213914756837	3.53833948888171	3.48922415110326	3.44373488272106	3.51755335383705	3.51549909012707	3.50611098304057	3.50797031510032	3.61417106971750	3.54667730988035	3.57635320124075	3.50513629732888	3.51469684114351	3.52170241596646	3.55990344522474
SCML2	5.41937831922495	5.77435421792809	5.55806871949210	5.44588827175786	5.45428983263578	5.94592881569346	5.38514554244226	5.42676689989109	5.44877932098915	5.54564264606464	5.56900580646096	5.57943250878832	5.51473842632812	5.43295156944511	5.60126403488216	5.50027919552005	5.51888381603205	5.41627609300243	5.99842947536433	5.73940591855027	5.74915995560049	5.59534096643569	5.46810461268006	5.72422645883082	5.60597444541061	5.68377244870771	5.70190411122282	5.47279539500943	5.55095400393449	5.56796671131093	5.56937833072594	5.60682522940010	5.52297185389846	5.65445722494995	5.54151106759989	5.67814492287562	5.58928229920864	5.57114381767945	5.64634471636321	5.42318882660915	5.39513712029865	5.36270420212613	5.43977184444437	5.42734813551131	5.51516465619019	5.49732545037053	5.50676594936269	5.56299237434588	5.46209914041792
CDR2	6.30056765355747	6.51943558637454	6.65731526482540	6.44673984089652	6.23476697107465	6.35586846048963	7.25156007658116	6.31119544714847	6.67760176572872	6.41226645754444	6.43779513701261	6.37671259523018	6.88892394240382	6.79887438999048	6.72409352836638	6.54663576161874	6.44808491022324	6.31450708705648	5.92056096990796	6.27142861121350	6.29311589426907	6.31252832008663	6.24347577373423	6.27346059542918	6.35630777039093	6.40330022956381	6.22879753030547	6.52759845292733	6.71441889691476	6.32629593652571	6.21580570137617	6.37998205475645	6.83116580865243	6.52948019901563	6.14870283718985	6.26227854093264	6.22088889140474	6.29369821149967	6.18198351412527	6.51322798034040	7.81918080515550	6.87880008512288	6.98781766019041	6.44166208242564	6.40233115158841	6.48760671065215	6.58810629173452	6.31464753464456	6.90868093387291
CEPT1	6.27678484241927	6.21503069274540	6.26924654551593	6.21279782193882	6.24209353653754	6.41602216395866	6.47507956487810	6.17636997505799	6.22023397901485	6.43313876363071	6.39377238489758	6.26911362806628	6.43289881204339	6.16991566318836	6.43261905325655	6.55479722901037	6.06398835788598	6.39744372556599	6.12994994500086	6.42691662094145	6.18089259173122	6.23995274585104	6.33602340951432	6.30800707990908	6.54206938363751	6.41315822242688	6.33318631459661	6.19484193009170	6.26203540355766	6.28378989104560	6.34617839157834	6.17803249724430	6.23304115453153	6.49790119497943	6.19571647920504	6.39163760348235	6.40021683747733	6.32624717358469	6.20619107609382	6.24264608974831	6.21179315804820	6.37980496199814	6.42393511340761	6.37645177874430	6.32904160551152	6.41566261617155	6.36110489093919	6.43518064083861	6.18779567014887
CORO2B	4.71302033567501	4.61936043039489	4.68867133807359	4.86837599035534	5.08224044093961	5.14102943254077	4.80632617726681	4.68063931011819	4.79069727131323	4.94348825341460	4.74326197754113	5.00285356968094	4.74981274668512	4.77010965116635	4.88778769940838	4.62568763069906	4.75731475823214	4.76076418179666	4.92294450371399	4.81438765492344	4.66064994532250	4.69449885935020	4.82158160593660	5.02844785967541	4.77528835455995	4.60512318476063	4.78281116535698	4.93947914861193	4.63775341625302	4.72596391659096	4.85608874197578	4.94669858789646	4.71339454837696	4.79680385819745	5.02775896612537	4.64508432245094	4.60037563144343	4.71724047069406	4.88804145624702	4.73648515820963	4.81526370488054	4.73212704633689	4.67872308999983	4.93177894539689	4.70396533446894	4.61414621274620	4.96243612155279	4.77529277436412	4.62398525886033
MYL12B	7.01687995043539	6.91960785145319	6.89017552794877	6.78986540374494	6.54244827897822	7.25218985153106	6.87278709650679	6.75958176410525	6.90587556489301	6.84875207718301	7.07390288761842	6.72779445379595	6.94069482793069	6.57452771480486	7.06803233822394	6.93349403041440	6.74437399523571	7.01831841803210	6.58978987004975	7.23549380355467	6.88879517143676	6.84808706181111	7.02126443526231	6.86385480710581	7.20353914807390	7.05240140273408	7.34476886476100	6.91469999459665	6.82234724142867	6.92663916341303	6.94341178072808	6.78673974601095	7.01589737881866	7.16659543157253	6.89738748323345	6.92799307616730	7.19533841019701	6.76559575885033	7.04329909950847	6.78967174298382	6.84073538976473	6.89963984004989	7.08031668058884	7.09361699663739	7.07139631841138	6.96660081376550	6.81109929368793	6.89322461277455	7.06400920052013
NOD1	7.56220912333298	7.93336310865120	7.58377423889353	8.23181204753551	7.48809472230563	7.71210252142186	7.63479189426492	7.84882550858000	7.86910535273497	7.67267227063593	7.85608179770705	7.77935049592304	7.67694178036106	7.49108789222915	7.59095369566260	7.75339744511889	7.78822305170888	7.66065400615020	8.71228434259441	7.55049581982465	7.61621941808713	7.63762642165388	7.57305750721159	7.68174875047185	7.60610508110997	7.67955855683411	7.78250548554647	7.71218077554571	7.63326690434180	7.68274499497799	7.70098377747669	8.05151335580060	7.57628202356504	7.58469087910606	7.59100285024956	7.90881287103196	7.63643696942845	7.69079899175392	7.81703931386972	7.67650872252984	7.90467006117543	7.67228171149100	7.60461002957182	7.71349288233379	7.71668219792689	7.71765834527633	7.54218673575231	7.73314430825784	7.67975195706730
ANAPC10	4.45158186786355	4.39952699742076	4.46899065657042	4.39676785051864	4.59121908875234	4.91688294945393	4.33566152520990	4.33140885575276	4.55283350025152	4.82575017871621	4.57288907576838	4.53486901241848	4.39274157595495	4.56977164145826	4.87470776006307	4.50684936062485	4.62434865817669	4.47394987530656	4.72848019390687	4.62362359098903	4.39685725527672	4.41377039121681	4.57106406297423	4.59588285311662	4.48025507101558	4.54772607755573	5.14571176154791	4.67232319470291	4.53646776764636	4.77562535898797	4.52615955060406	4.60327590210774	4.89252614760142	4.54259468984183	4.76998919285137	4.52512743938284	4.67317746063234	4.35900932362078	4.61990411808972	4.50164551477255	4.65301828470628	4.62314493451917	4.47363340507427	4.78818410809568	4.49410959399598	4.50724241770786	4.40127646910644	4.47206958702503	4.76349137994997
PRG3	6.35106390794271	6.47433798806270	6.26974604593556	6.54903657145409	6.41242592605896	6.37775514152101	6.39688153750260	6.56412869367341	6.38646721193603	6.35737034614801	6.40671121495021	6.41538993917848	6.37361702449510	6.42355340716171	6.49345733098479	6.33146127616165	6.41333702785960	6.38733270910262	6.59300169150684	6.31710402233339	6.38054149469406	6.37647097821068	6.56154192849687	6.47857763048309	6.44002284474147	6.40910545970142	6.43156529972143	6.39341250515166	6.40279340656336	6.39456682603715	6.48938514205549	6.51440802325752	6.43478916757936	6.54325813948966	6.47889112702157	6.54395126863117	6.41414580198309	6.35075150255663	6.39542989729373	6.32781404408940	6.33794821506843	6.36922949705804	6.33387672393209	6.40315739911796	6.40334131652040	6.42547871870497	6.40194913840112	6.36179008438347	6.48031870439585
DLC1	5.35085321571079	5.21944785237902	4.99074390571664	5.39698725207573	5.04375691600744	5.21781998664314	5.59010516100624	5.47823426592953	5.18517636125424	5.05876167682794	5.22491494242403	5.13980929047068	5.19368780056729	6.11083619448806	5.49286934957223	5.27872081422492	5.18347741244669	5.12931824757957	5.34799017172151	5.02558174821284	4.97036166093907	4.92436619163396	5.24963370893378	5.10092120437186	5.12834257158228	5.18926463111063	5.26936246727619	5.04882718082069	5.08797760111357	5.26399444864078	5.17523979379124	5.98691209145240	5.10326302289782	5.17179301206004	5.20806105013584	5.03631032754301	5.29378738407600	5.16392804481446	5.05898778975196	5.12431364686463	5.14783577465493	5.15626031238416	5.10776138384628	5.30126398949712	5.65677223864903	5.25274985540261	5.02173788474792	5.22224513675940	5.10028655071530
ATP8A1	4.76220738223870	4.70778181100306	4.61099238661366	4.75066506508121	5.02649755502049	4.91508127121001	4.98724964317898	4.73364369760784	4.72607770877635	4.92984985625446	4.88207267675870	4.86145814582349	4.70411238438872	4.72824517974057	4.82225418321870	4.79282956355132	5.27956510338802	5.10543606848149	5.03918169888493	4.71016269458128	4.68679797410485	4.61121239806049	4.95697506526637	4.83000225209066	5.04654971571103	4.76437650081496	4.74758888090497	4.63973703897876	4.70369862984839	4.76341170906816	4.71902553783616	5.06163199650515	4.98556968957890	4.86118996936167	4.87761420946803	4.75365672919814	5.20706428016227	4.82199133698465	4.90676151668337	4.81087398803378	4.64692647449947	4.79476724793123	4.63622351135206	4.80355458136189	4.85590899397466	4.74182605975001	5.03935564873950	4.79471867611745	4.85765122264327
NDRG1	10.87413289044283	11.04231620587965	10.84781632208308	11.85123107744247	11.63920033837725	10.53959814786133	11.09150972467601	11.12120830326008	11.14585951697779	11.46703996770346	11.24031420024095	11.49409273231432	10.67213680282366	11.40590825430534	11.10730011833390	11.27729121048902	11.12557550627631	10.92449985203627	11.49422069616297	11.18238334952460	10.97238492520959	10.99166531986329	11.92642251286122	11.41434657055150	10.93554253951712	11.01826541821491	11.32911488792113	11.61879782054998	10.90328290057443	10.90457684055808	10.91256445027914	10.81222544930623	11.51775796343182	11.01316847481906	10.46315461979904	11.20701664503283	10.88200984856559	11.37181474096294	11.12442704068118	10.93767651372189	11.17049816019822	11.27079377799384	10.81119490499719	11.67586558675125	11.26645338514237	11.01663913949601	11.23737929802169	11.15594588101869	10.83018773020886
MYL9	8.09944325780786	9.27586167659749	7.96741418741024	8.79183535141669	7.61663983482891	7.53686411496699	7.38981424377487	7.80661499083546	7.93246253324310	7.63698326573999	7.93410475734938	8.03190854809086	8.24626649535936	8.11224325880948	8.01851789135334	7.73099512548336	7.75175506858760	8.08706727980810	7.76554111931775	7.76932006729213	8.27724736511881	8.13297725839887	7.64759719398321	7.49980498404749	8.15288363178352	7.96248642415091	7.93696505160810	8.09738188969283	8.61679763535322	7.75650601302076	7.90435244659254	8.10996768500508	8.13906997729896	7.69618581398054	7.70292231179864	7.62400559653590	7.62561673337262	7.84237602052136	8.13786657515280	7.86330182258516	7.88609267808307	7.90036695586512	8.12721240742583	7.63216328854060	7.87208888009405	7.81841349973127	7.53859542524365	7.71774519811516	7.66631563594416
GNB2L1	12.40943862257704	12.40606528418167	12.32695901967709	12.54868852343669	12.41942012097724	12.60175984019132	12.53445576557999	12.70509395246554	12.48111003027595	12.44375045027738	12.49619930641197	12.47788820014920	12.53195079703007	12.50483525600016	12.70797849101468	12.77982532653431	12.77121101046241	12.39194424383293	12.61791711359810	12.24912882627059	12.48767958802659	12.49146715079821	12.24120995213380	12.33917378937784	12.30742357148099	12.50586597497012	12.52898356440031	12.30760194067297	12.41101817951081	12.39010277864817	12.58474843466503	12.65487274774362	12.65273193860585	12.57742793321067	12.44880034690088	12.70110133434006	12.58034759186584	12.33655300767873	12.47278782959040	12.27642640884750	12.27068780089167	12.42877288758651	12.09840716437150	12.66405665581305	12.64219797655748	12.43521901378801	12.28776562637587	12.63156675756954	12.60162424908555
ADARB1	6.31942804521228	6.48293412442109	6.45877541122049	6.47084934851423	6.26634986743274	6.37867837571004	6.25807396642067	6.38348444475103	6.45631881521669	6.27939402801985	6.40946707165109	6.38901545980799	6.34359524075760	6.37484171461618	6.29981372580616	6.34657616847442	6.38184588796124	6.34228764065420	6.50019557507452	6.33336446076815	6.40494367654264	6.50526312170450	6.45577157813839	6.45088545406236	6.43426401912314	6.51166009363964	6.56454657863982	6.30223284870108	6.45641845235483	6.36428623723910	6.50016540855059	6.51982354110908	6.39780267493623	6.45728747434379	6.41764609658509	6.47506308248752	6.27033511660622	6.42044225497011	6.34305622398628	6.32623786299184	6.34861148525065	6.30925297657552	6.36842107734021	6.33443619771029	6.40609776379053	6.30243446217923	6.31165611925110	6.33920423355040	6.29664409038406
CDS1	6.24361138511972	6.55618897033708	6.00367296438204	5.99990474987720	6.06802360234893	6.24636987114528	6.50024756977802	5.99850029622671	6.13254920837684	6.04313438307654	6.17680782408163	6.58417149350987	6.11655175362439	6.64355889467820	5.98683812920706	6.84766601743978	6.47418983843192	6.39053222707294	5.99359082657107	6.09448755664654	6.03973612117324	6.07069739559455	6.02962477802902	5.94252882945391	6.16750592524236	6.24674281648418	6.35052218474337	6.22978503615356	6.01512120858516	6.45239234328458	5.96385945355286	6.00487618009595	6.28712544557646	6.21640652748235	6.05916295780040	5.98385773601311	6.17746458830297	6.61028975933343	6.16531978144535	6.27833083422435	6.04692248533197	6.20523292666741	6.22805078126063	6.25027925607045	6.18448980647798	6.32662973923839	6.23797872538245	6.69054903776282	6.35434879337430
PEMT	7.63091887272582	7.92357866916397	7.57172626930394	8.03628217414756	7.50290276895561	7.98432903243323	7.63515276385604	7.72614983384647	7.61983969606079	7.87326722882216	7.70761241610276	7.47998496707074	7.54304894711514	7.88551183595830	7.73381125898790	7.59675183838133	7.58986654920674	7.72760142179238	8.10592448165622	7.40446949989866	7.71948291022055	7.68327379149079	7.79227456143110	7.63849669961571	7.60778487196255	7.61610754166506	7.73301900089821	7.50241535959811	7.71803220972853	7.62817211731362	8.07419636396985	7.58190108728979	7.53796371375898	7.65279487321985	7.65819131560685	7.64489723736183	7.71702369835299	7.52515644152456	7.41524999287101	7.60738477933974	7.42215306617060	7.53883292474621	7.47232970001438	7.56160021586577	7.62734430939676	7.54161760855420	8.33591735714268	7.65345008261672	7.65878959469701
PIAS3	7.05182887279075	6.86279157069899	6.90134510049230	7.18510393804113	7.02393629912815	7.02345222491966	6.78825080420905	7.11965440687814	6.99525251894467	6.93044240374324	7.00095846150209	7.21333187511958	7.29481188061919	7.18958902890282	7.18355773646631	7.10414192046817	7.20228228200109	7.07527297495522	6.96770392047015	7.03872571867854	6.84537454286181	6.71181514518542	6.83675968256746	6.55040989932155	6.96190880579567	6.76890073793290	6.67609356131720	7.28626205360500	7.02426302806838	7.12111610679381	7.23941974055937	6.98911313807041	6.72352435066678	6.83741841757224	6.68261804194847	6.75923767239248	7.16083498237424	6.71892308848153	6.94979266749036	6.85904259261029	7.06204425154182	6.97713869640005	7.07926163954904	7.07429755917138	7.20003726367347	6.81119284255885	6.96056542940658	6.93334629704282	6.75953864313622
ST3GAL6	3.33100940386405	3.56120419467372	3.47846867887096	3.65042063317758	3.45761531252439	3.54305908702513	3.33051852273705	3.43909502263891	3.45358794981493	3.51269093859905	3.51545845725383	3.59638209412326	3.79949252152666	3.61621305049650	3.58419962247279	3.24731072755494	3.45323596596522	3.41678965130399	3.62860611331621	3.34021086367793	3.34429047315999	3.39639212278349	3.51426854596720	4.14287138778134	3.82168460063637	3.40346039816460	3.42730300673105	3.39724627956119	3.45597705467266	3.47254098008025	3.60880606542998	3.47931979700931	3.38370972510758	3.64496345410435	3.60953029306229	3.47459286807344	3.38053405202540	4.04812701073109	3.43701413033717	3.44690562515666	3.64518034623699	3.42486547530733	3.58805313211137	3.42826039988228	3.38875212896703	3.43858246680989	3.50962048039347	3.31142705735506	3.43586909705428
NDC80	4.16090540338022	4.23031476385899	4.10248001762330	4.07384902318526	4.03893622964271	4.60639305779182	4.00334582195039	4.05133354669034	4.14102757377041	4.21958900147340	4.28966711214331	4.11512945533865	4.24429810059766	4.12861194215468	4.18555027013786	4.20019434966001	4.10911195721569	4.14025114732365	4.10053461695120	4.70313936728504	4.17248109268109	4.20131009582369	4.53277037818390	4.16587696089085	4.22619022163865	4.21434088360198	4.27578333883060	4.04797537093717	4.12407674421959	4.17453314602360	4.31930464309812	4.05201674405595	4.28229061122763	4.11899706025745	4.48329102300513	4.28998163323319	4.06533569272297	4.30067114126628	4.16868582861553	4.11087101454130	4.24568006005938	4.09272361961317	4.07712955569430	4.15887821406500	4.13319083547569	4.12715110755299	4.14881341585049	4.11259018307639	4.16377303122799
AP003117.1	5.91763680775817	5.67061949383775	5.91840850267919	5.88417198226469	6.77705384514018	5.64087853571488	5.65266259677451	6.19330154088238	5.83088820276828	5.59041414963959	5.80244873973425	5.76548843456506	5.88896705145781	6.20447411233987	5.71970414532151	5.76941131268904	6.73611889938678	5.91172800660973	5.72522748857423	5.94079602688926	5.71702553095931	5.94829403060568	5.69412637637190	5.84330166733652	5.62988340451826	5.82937686578314	5.64792655963029	5.72295953258457	6.13792503192050	5.81317154334029	5.86648355532915	5.62363014813083	5.74035672783647	6.03489293518359	5.78685226225886	5.61086955225601	5.72039667275001	5.83867704175441	5.67258378994196	5.92773126843839	5.84048576526590	5.67675557170131	5.77457894198822	5.60703140627807	5.76118898884935	5.65008056788951	5.62913346316270	5.68913455912108	5.85066312288664
WFDC2	11.54747458353707	11.68591315537421	11.16299957986661	11.60461118256693	11.59422565162396	11.22919959049664	12.61597084292193	11.94491451683303	11.78488819324908	11.48787756300697	11.55516775545854	11.16579847531461	11.86983285404874	11.73401028586330	11.00447167441736	11.84950417889656	12.55909242439323	11.72955508062796	11.83268976921254	13.41160442450015	11.44946878257997	11.22073208325967	11.57263278964687	10.83862546565663	11.66768316158117	11.50518321270740	11.35062819332007	11.07709263943918	12.00303922633893	11.30340802902819	11.58925347849531	11.77741763377608	11.10364831391789	11.21641218466706	10.80446736629511	11.46805163268074	12.41496131901211	11.35969577674518	10.98920350698625	11.66016678347960	11.13558818630573	11.75258544460659	11.61157387701650	11.86652887563016	11.64194111977933	11.98812435953482	11.34003634959245	11.82537112875539	11.49387117242976
SPAG11A	4.58259226538653	4.58572969628117	4.47855443861744	4.62481605750041	4.76150337938634	4.67052402893035	4.62870145831279	4.83908109120761	4.59789336592002	4.48169108748685	4.62995951962362	5.26874519297801	4.53040066975068	4.51586435326643	4.55406664371028	4.66592536475180	4.70474088359218	5.10313428670202	5.02889332134688	4.58239541163469	4.57743511037388	4.54867292411221	4.77762106461180	4.87249323412527	4.54769775707118	4.52442353595108	4.79697702703847	4.52359267747389	4.77476930490599	4.67801895385741	4.76087782109768	4.76286432750047	4.72973067134561	4.72028087539788	4.67562216500682	4.65965250526157	4.89791619379443	4.54089737241213	5.11796730904771	4.58898796341577	4.54466638774657	4.57597891781043	4.66001030663771	4.56467628920254	4.78755125664528	4.54865737484800	4.58839881686253	4.74152997718196	4.75088488563351
BASP1	10.92701450585963	10.69250146447709	11.03864050438785	10.39384356765883	10.06958877094167	10.23748220567963	10.33080957940770	10.33185845406575	10.85227363552800	11.33093447828481	10.85605552593318	10.90956423218307	10.61725104893040	10.53594558045850	11.08437505869278	10.48676806373390	10.95628999547518	11.11297515263548	10.91853186070972	10.74903716770224	10.79954649020430	10.72468155461553	10.59122400389198	11.98392733602603	10.63752023491492	10.63226335860772	10.48580923020364	10.42291838548087	10.67136108909689	10.93389910409985	10.62958086091195	10.42886617765204	11.61736832856575	10.61275774266863	10.16413687249112	10.91570434817672	10.94475974181263	10.36851966789317	10.63735451118970	10.60303361878822	10.45749914021437	10.66862764317683	10.62229016413912	10.59427572911824	10.78467143638783	10.72318533644902	10.60265321594477	11.49249668540504	10.82822903660889
CDSN	6.83593576928132	6.75660245974692	6.81116444448174	7.41626533215845	6.73183089080617	6.83555170110568	6.96273335896687	6.97381455679636	6.91111296722587	6.88750809807502	6.85170280694911	7.07401246011697	6.92667886458460	7.00926670635977	6.78484985645860	6.71731756586090	6.78778114214897	6.81025573526565	7.06049577400920	6.77065393791667	6.83200716420260	6.73678774503731	6.81773779133340	6.76764189164157	6.80436832542096	6.77018241827066	6.87537177630197	7.11841322417502	6.82076096845292	6.77428045412718	6.77369246582426	6.94335452469596	6.77788472925280	6.83411263008333	6.99213782729295	6.85007271171927	6.86552966147331	6.74087379140288	6.97986371938776	6.77562397628688	6.87306173160798	6.75008203004180	6.90571901342013	6.81679628397821	6.72401265413027	6.80750204628805	6.84891486569142	6.76148002716057	6.77668973060631
RAPGEF3	6.42781177702309	6.50623598989543	6.33460218558181	6.72118673373808	6.44094429597560	6.43933284333605	6.61783210391564	6.63284914664519	6.47514183733594	6.40447197912270	6.60305574633212	6.59958773876278	6.42118263913951	6.73859260976749	6.58177785719563	6.47736089414793	6.48750632051242	6.50011745795146	6.67863432223117	6.44873923667158	6.62016976375267	6.51102067842742	6.63521646427036	6.48882116075883	6.54668533713927	6.54118981611172	6.63159788505805	6.47972105263649	6.49426336739409	6.45076323323633	6.57894118810254	6.52094855555601	6.51048171878778	6.54922226790437	6.76544156131752	6.55245607708734	6.55675620195740	6.70688085734103	6.47611815644762	6.68591521403941	6.45036400707582	6.61369373516584	6.74642836014502	6.51062121346464	6.59537552588770	6.58371467596536	6.45875172264681	6.47072908669150	6.58726965736926
YAP1	5.74384606455010	5.89191943296578	5.71964970454593	5.99313333321595	5.41561184654167	6.44559589185875	5.80937892931713	5.99895903484965	5.82750368619582	5.49117449115299	5.86882172508901	6.00832212568936	5.82923630511080	5.95290158192594	5.93189532468426	6.02642637095853	6.29959806300441	5.80262515274983	5.72179434926221	5.97316531174712	5.60199625475092	5.51250851504561	5.67475458708275	5.64372157756563	5.52821951527227	5.80485437349275	5.79617964363101	6.03621863929034	6.07142340758638	5.92717533994061	5.70071186033463	5.51015636775998	6.19228392589711	5.78104489695672	6.05707601727789	5.60338150760947	6.03813536122243	5.96136657127569	5.50003141613110	5.88926548465786	6.10004398249969	5.88195529560781	6.06841950332034	5.66877547533284	5.85522660729823	5.86621387524999	5.73292355488318	5.76818920201528	5.99114427944959
SPON2	9.66202786457852	9.78251743087129	9.61741443422417	9.70884720182093	9.46332010429653	9.06388673068553	9.12147707701832	9.19850984592733	9.59881130294204	9.28000812794987	9.62378996967122	9.43653909113165	9.62660071673060	9.53636982500931	9.33455031901211	9.80330896351696	9.40613046472462	9.27886212029355	9.33438259819761	9.03575706572808	9.49006503921320	9.49202158780352	9.38888229042787	9.76220539014359	9.76914267652365	9.46016713232828	10.12620531241494	9.34066204592544	9.79324478850478	9.35718102784523	9.49979351862511	9.27509342601135	9.59127670415972	9.46766857710525	9.37969944638197	9.22453925672548	9.16413182449854	9.14919550035594	9.20768526945730	9.48237314963377	10.83668130148416	9.31591998407026	9.55274134529729	9.33224476986524	9.60821141275795	9.32191012506470	9.12514029475082	9.17620667103704	9.67295635648824
SPON1	6.24867480265349	6.33016197633353	6.64731351197706	6.37115368990574	6.10290997141965	6.04722439581290	5.99797791628409	6.10658813717424	6.53310308682262	6.11696242437585	6.09667678142566	6.11833749194580	6.27193389076932	5.99296414576248	5.95028648622703	5.91589175350653	6.16938238644677	6.21973020415877	6.16239666091559	5.94592270151105	6.24685807770653	6.12776944959092	5.96156728725214	5.97834852122252	6.10652834127840	6.01436187971934	6.03962925109005	6.04156189880824	6.14521171555646	6.07412839713172	6.07746104327280	6.09873679421432	6.00262969772940	6.13661763819409	5.97167672436856	5.97481671672320	6.16260184106382	5.84240701648471	6.00770823557201	6.02218357987912	6.15051265138101	6.13801817252418	6.30140756855242	6.01287353089351	6.15106158758098	6.04468763052701	5.99326796032815	5.98868625381810	6.00511278077028
PRMT5	9.80755887073871	9.82808472777171	9.96047181404866	9.87746078969764	9.84575209736331	10.76689567507289	9.77763060551220	9.85510974614068	9.82192974224218	10.12688659125924	10.00239291352759	10.59109834607107	9.99131346602224	10.24042356678138	10.36659946827865	10.32061277193292	10.22685508705079	9.71763927741115	9.82600556424122	9.51594103369990	9.76476781019301	9.75124836268761	9.70936911397146	9.68679946346403	9.87300451166952	9.76846326577167	10.00449004619788	10.01633842082858	10.19778199241717	9.83513699116416	10.29524126484434	10.02317585585945	10.34780314567609	9.83860988358677	10.38858187109047	9.96870319585475	10.02305782801267	9.60458847292698	9.84495559522021	9.81918074707627	9.86772547190918	9.82463682553415	9.54929355844272	9.62585392733852	10.09527227610157	9.75471786431646	9.78797420974325	9.67419879594468	10.00365306118876
TESK2	7.30285573292028	7.18128518004209	7.22449317764161	7.32615240473697	7.34765527859481	7.48355975033052	7.36138110924017	7.43390660171911	7.29232856325987	7.37330476054493	7.31667537902821	7.70954290261667	7.35978808237117	7.25155226679302	7.44136151332937	7.36459265535143	7.49708664356069	7.37363208644176	7.49151337917701	7.43708538273498	7.33203518336100	7.36167372307690	7.48246427043085	7.37410569639424	7.34752524413604	7.31990735090036	7.31285724613724	7.37738463342280	7.33251427839433	7.39209866469615	7.52055880415893	7.36131596243780	7.36004880865783	7.36726560943529	7.51503689213664	7.35116509926935	7.35127034407121	7.38767018686794	7.45438144977496	7.31705573519677	7.44041207192044	7.29714068508941	7.22258879842372	7.33209557477304	7.30100203533880	7.26704518855753	7.32029537907776	7.31981602341599	7.46328786164796
CD2BP2	9.10065657173267	8.91364705744098	8.93336836189801	9.19530623781391	8.75813418300519	9.05831885879578	9.04570255304863	8.88990267785012	8.98215598062900	8.92674514334518	9.06437345890880	8.87146299250492	8.96751051197134	9.31358788976319	9.24589499985042	9.04138179696845	9.04728194142933	8.82842933202308	9.14607911968777	8.81932828043656	8.88762410102473	8.91234304399452	8.89836705910474	8.61899739338850	8.80030918673371	8.92571807045015	8.84323298756632	8.95515596362641	9.10700479178098	8.96810871591924	9.00012989945016	9.05551205066233	9.13130046904390	8.89056415719651	8.82946091372459	8.89450373544456	8.93334457359716	9.01126908189411	8.98167312118896	9.06820683280851	9.10980168002216	9.01826435839337	8.90844404577869	8.95464349933727	8.96589727729608	9.00833707932718	9.09313609844637	8.81768361162237	9.20209803984680
UBAC1	7.76355822077759	7.77558651184323	7.67173733939020	7.84256262721157	8.38867311891208	8.14447747702517	7.76920059243214	7.81120511408704	7.70334520087774	7.40664694214233	7.82357282315980	8.24700433631695	7.90677705894286	7.81262855192070	8.12745320745498	7.82951309635818	7.78070109759990	7.69444178289226	7.53421753622171	7.76036002503571	7.64368257494952	7.52869253914030	8.12682333000197	8.04133684766753	7.56205448257694	7.85399026861991	8.00642190431667	7.77606192272570	7.84811127291184	7.83810737296617	7.97504406499303	7.70286988422072	7.65679695324929	7.73876064574216	8.01749918530957	7.70300473620236	7.74622701586988	7.55195990817872	7.75216972644520	7.66789298753803	7.69779058681284	7.80730992336863	7.58214470954296	7.79974420195076	7.81578158429871	7.70494867441900	7.69727216482624	7.75592600948852	7.58617099113939
CDIPT	10.50575932596048	10.52489435502371	10.40430638648466	10.75258249106699	10.72418948799021	10.81666372037631	11.01087404308969	10.53516118212336	10.44801840637854	10.56783332695691	10.43452360183711	10.41528707180181	10.61826239758155	10.82635240227900	10.66106646057046	10.46930573620083	10.42041282003126	10.49011185057515	10.28700918892090	10.07774292633008	10.19471389468713	10.15376901487532	10.27275056028927	10.02121516005410	10.17155603207122	10.37424204459491	10.11358108918814	10.78473361157847	10.65943579111603	10.41343114839858	10.40018270278999	10.22813552404318	10.45813708127841	10.39798536753095	10.01999754312535	10.08918750983890	10.24334571207553	10.24826840779497	10.11896680261706	10.51012884730243	10.73921056867059	10.49076414477959	10.58558312679592	10.58728435751767	10.26789550730960	10.49096921209136	10.26966480373779	10.27051868040462	10.50451201971667
PGRMC2	6.82228901643716	6.75010645608159	6.78288870366482	7.45347205068881	7.12358288511154	6.94370063941406	6.69633771949773	6.95904304555663	6.88579650713291	6.91555165785632	6.89030433990082	7.23155982579251	6.76549752073855	6.96449575640783	7.26762245475429	7.14146535568407	6.93762743017362	6.87756633317835	6.84663882127562	6.76410189339794	6.77374982489015	6.74070346078443	6.85448440708391	6.95314445449899	6.69061554185311	6.85343393553577	6.76969353167418	7.01517184959630	6.81951900557509	6.89761083307069	6.81979188758908	6.82167051898390	6.92413305277913	7.22565906542198	6.74073618009082	6.73773918493253	6.88746373379759	6.73218407850952	6.76855095030834	6.78193756711583	6.77894295301472	6.99782608941904	6.90485674930843	6.90136455745995	6.98561363299931	6.81996869963956	6.82958912580412	6.75079862807356	6.83992208610757
ARIH2	6.60176865785909	6.67059026415652	6.63026884321747	6.65015693992605	6.76030444349701	6.91088722463200	6.62418951807350	6.71932839673258	6.68339370189110	6.74553712414322	6.74602332473885	6.83588128237990	6.61136760168291	6.60024265337034	6.72903925430081	6.55799767281880	6.65817656721220	6.69928036837542	6.76811803669726	6.63960798973766	6.58642906384029	6.64782730625919	6.67571049271137	6.96687727968006	6.61604302428864	6.65006621846262	6.80322336167860	6.65560275304447	6.60719900332080	6.69144501209310	6.77015520610990	6.87648826710553	6.63839435945600	6.70821633535056	6.73859417426264	6.68155120493011	6.63797174104175	6.62895663718270	6.81301220788471	6.63847383634493	6.67048640780646	6.70111577257497	6.59123164420327	6.67509417475194	6.86233689164260	6.63716188939549	6.63336407158844	6.61937383885466	6.61335599361694
TUBGCP3	4.26619316522570	4.13840167551159	4.25301833525006	4.37589008951945	4.27233279136885	5.07954761798546	4.37824616217137	4.32158741783062	4.34355009246310	4.65626782648506	4.27829586128518	4.47868236627718	4.49048542674563	4.10220269779689	4.22342271519265	4.25956735880882	4.31073652839405	4.18551694540751	4.23917020291685	4.32954985422056	4.15855344498825	4.17156121892099	4.21259263009571	4.28288858521917	4.10423279857363	4.20684457812270	4.33051554090900	4.17497075815493	4.23616265046765	4.22364925154773	4.24798020255567	4.21869040910859	4.25226272252981	4.26071733965938	4.23441338796511	4.21326642799391	4.24077250430539	4.23469085346405	4.12923800289133	4.23106686130994	5.01284132573486	4.22667476633355	4.11893720097210	4.34067849397633	4.34587023877646	4.20765603267175	4.08113370725563	4.11245761689233	4.30216364373087
SEC24B	5.85970146001428	5.74575588000706	5.92353695218401	5.68419908992504	6.18932041250451	5.97560358909978	5.49149555830136	5.49627941506802	5.72565286989430	5.96255521835530	5.91042371153556	6.17754483383883	5.56404938064552	5.54987286747675	6.19720722051220	6.71026465494291	5.97661623671460	6.34187890910761	5.55155842964086	5.83413446070462	5.67777921427030	5.70847547762824	5.89078949123854	6.05892174408782	5.73129508726417	5.85326792722067	5.94266734057273	6.46748641245074	5.67596628529003	5.84071030395378	5.53519369754369	5.78150627007976	6.59459618356605	5.86755526844566	5.74710396770032	5.53894604395768	6.03359158503241	5.61965518395169	5.74043948734811	5.80599971298195	5.79453952726447	5.92946796367083	5.90587786455344	6.07358567240769	5.84175289027289	5.86894915013817	5.93343124852276	5.84029405729405	5.83332663242968
CFDP1	6.24293220143305	6.30963323055687	6.44316513185248	6.28960229432121	6.29779009467557	6.83201161521972	6.27154230612456	6.37928469103423	6.40087986139049	6.41663927968665	6.44140185435613	6.19882211601198	6.59544063025677	6.62806705618674	7.74624356515849	6.32510236395889	6.30322335492301	6.30176350324067	6.15226146851956	6.38616178561229	6.22015869822394	6.16665975165902	6.28514426590894	6.36256432380981	6.54920600600097	6.34742922427574	6.37057028528174	6.47854283500294	6.79561461603173	6.31533395658473	6.58477243914597	6.40460733428696	7.24574112194546	6.57640760868643	6.69205356120118	6.14914366454339	6.44378175158522	6.22027283544473	6.08448986464262	6.61689449473738	6.48944712928753	6.41414565065666	6.28140326909682	6.81167195586299	6.23243689360582	6.26977010970418	6.31389015898116	6.38883022397157	6.67499123338132
CD52	6.23055073094194	6.24199329478310	6.80030982442545	6.19062732173177	5.72622629579435	6.15615410888200	5.74023106427774	6.19246591061459	6.48571231783797	7.14536238288908	6.54906008459912	6.73747128288924	6.20738230570889	6.45749357585528	6.78783939389670	6.07140134485435	5.85580225510218	6.38205458963424	5.71869375669016	6.08893112760431	6.33939146008989	6.27578056149080	5.88177758732155	6.28063578897574	5.96961781227749	6.60627639768146	6.85282632407850	6.31005076051229	6.34632249087411	6.50952638680772	6.21713664552809	6.15831682402862	6.41140056385754	6.64331585267287	5.82902112895851	6.30184556030504	5.82127605688010	5.91567592169642	6.31445554248543	6.13864269518476	5.92438411542224	6.21011852165697	5.82485844529336	6.79111646201397	6.27711445049949	6.30075933044054	6.46773034936349	6.17088299773125	5.96224620108856
TMEM147	11.04474279948841	11.16069723951613	10.98027994915686	11.45109120666707	11.14763647773863	11.59623155485388	11.24123067402661	11.44621089569236	11.24202366350282	11.27477309553282	11.18091595152081	11.10580284769148	11.32158955054696	11.06389334053009	11.05862147900470	11.50312103502289	11.03050822285136	11.23905135876261	11.05921474128013	10.94212956372130	11.07206300998397	11.11950977244665	11.33568045865046	10.77149839761653	11.07956589142684	11.06737701245369	11.33868980261574	11.46258231921132	11.15464789419164	11.29418768458478	11.30926842140146	11.38149343601336	10.86616102212618	11.13813943979684	11.00422759982617	11.14136707453068	11.25031339860389	10.92737998216250	10.93668148244777	11.09174360357711	10.91817104623086	10.96873976125982	10.95852885709823	11.15583184385369	11.20799052331221	11.07410939115493	11.45354419135999	11.20931103474829	11.08215117535878
TIMM23	7.14277225599532	6.98723791594510	7.12905692050089	7.00113883064945	6.94552749631432	7.92026219218749	6.80280957695808	7.10872404405151	7.03221927910499	7.22044428257626	7.10774479437943	7.08185176230505	7.36260428774781	6.99908064265438	7.36140510991328	7.09087410783495	7.05955921827064	6.97940958241394	6.94074497845568	7.03217865309455	6.98530145026914	7.09788674786271	7.14663458952984	7.07617129653950	7.02503424364285	7.05826854009660	7.22002970016380	7.10512597338742	6.97111724686806	7.09756763495818	7.17628158017346	7.10725579278474	7.31018998473726	7.04097067508623	7.33372143507416	7.08700558996701	6.96591351698522	6.83316011039012	6.95100986330067	6.95250305717809	6.88822950759110	7.02807223807404	6.94571346508680	7.36101303940291	7.02466815157670	6.95159915131112	6.96476038151150	6.98602088032742	6.89340499591350
RBM14	7.80823955340580	7.86888072509460	7.61609253627898	7.78801688205383	7.79293053641373	7.94499146410365	7.69470049054144	7.67996460396882	7.66398847746232	7.80500057428867	7.77476453924667	7.77070493630733	7.72615177429717	7.99190291217646	7.85017114948892	7.77365289477039	7.86645332653725	7.76246625820859	8.15196295314854	7.71411851852153	7.70727880444113	7.71277633984030	7.79425005860803	7.65598822562053	7.64909729343053	7.68909938583188	7.68022221180275	7.63349427693225	7.74068520174388	7.60255887245487	8.15286323601056	7.63101858021535	7.60647513704678	7.64808081020027	7.74628452729395	7.60741403156494	7.67177796666062	7.66535704136135	7.72083989203426	7.62794339258651	7.69253108437121	7.75094160487919	7.66052908608605	7.63409540535822	7.78527725030030	7.70825714485917	7.74204359704418	7.64174068140826	7.74550245688547
LYPLA1	8.88071566897547	8.50790181607562	8.82620826275585	8.61284335812223	9.51592379575713	9.09261491277451	8.82758186582504	8.46053135515309	8.87072129522776	8.86382814268521	8.87921431260153	8.47717026196638	8.69382147943214	8.38115850503609	9.14078287843529	9.07976683604254	8.61329783407980	8.93452344869150	8.76583695436251	8.63433146304650	8.60165771356349	8.54917617326250	8.87928862727118	8.77805276037295	8.85073902166816	8.71871718406421	8.48675422517615	9.11552381283422	8.67958191330763	9.01302586243365	8.51939086523743	8.72946146782338	9.07078973676260	8.71368299330862	8.58775305135822	8.55318615105620	8.96542270179243	8.63319655638954	8.72452951495585	8.58926713778416	8.57613818522776	8.74375119048661	9.04641494723916	8.92439829022714	8.89240514093266	8.80252808524462	8.83283299654208	8.73512084376231	8.87611225791527
CDC42EP2	7.07368276608174	7.13202698190643	6.98637171494953	7.16142064147904	6.98914955602347	7.03420840738834	7.00691336484015	7.10099903988054	7.07352512501744	6.99376770974053	7.17017309274680	7.31773312620531	7.07647636872754	7.14186993946857	7.60202184152343	7.07473754677483	7.03736295298810	7.04490728172254	7.25282023767054	7.33575701299072	7.07898979105232	7.09987058115873	7.11395741284653	7.25262262729344	7.04361521460184	7.13012699123012	7.06680130730412	7.13952959619889	7.09251438329713	7.05845943070358	7.01206956157196	7.18102378467970	7.28309019447731	7.08585550712451	7.04909408888425	7.12765899804844	7.11411267070654	7.02419388611548	7.11311411865541	6.99116288135034	6.94190953349566	7.08858943057532	6.98303043264601	7.35790145877923	7.05480844290793	7.01171613916436	6.99457206766573	7.10581653718586	6.95012454903276
EMG1	9.51205020153138	9.21881199156731	9.06749178165398	9.11894088338544	8.84700458007723	10.23218176232189	9.17045134399879	9.36153575198868	9.36652949009729	9.44526339196451	9.34171504140728	9.45840020371431	9.02251628764251	9.49100748148507	9.81535198909669	9.02305573651642	9.44037592249560	9.24609316177812	9.24620169640662	9.73292589996082	9.05771315844715	9.10120990983932	9.22168450142909	9.56494078762750	9.10528513980763	9.08891898963269	9.40838469458355	9.38818634608004	9.04892657280249	9.71417617444751	9.24953892129340	9.21792989587702	9.52171916318527	9.12927262710200	9.52865534598605	9.35507748854742	9.42286134064115	8.98366427567525	9.19629818920308	9.14742477393892	9.11729138689842	9.17121525412242	9.14400554762134	9.81603680044969	9.26054243986893	9.20561124412880	9.17684032429531	9.18407461914490	9.44093204971417
IFI30	11.44678551205470	11.43298855795490	11.22108521927615	11.12241271139361	11.09961907412972	10.99163414546712	10.92153455411115	11.60577713216980	11.27465851118141	11.36043590909517	11.56760566828369	11.50326851053130	11.63741635579483	11.32569084137850	11.30508382240190	11.13031977810421	11.06270802746998	11.23826627290363	11.18522665699332	11.29702662229164	11.34826664579563	11.54102871949515	11.92478544234385	11.19787558249734	11.54807604027888	11.60667988530865	11.58886087830023	11.04633536553601	11.65020205287819	11.71417539174736	11.97402568785918	11.25728395162542	11.27093974656250	11.18323973300188	11.08887492854780	11.50524298897170	10.90760718935398	11.12200223963085	11.29584100663699	11.30620603476857	11.21968396816827	11.04958270863789	11.19997134301278	11.06042185673958	11.69347608144229	11.42546522699260	11.21840872646332	11.50054702866269	11.28224073011441
C1D	2.58431967331057	2.89881440525664	2.62417397726243	2.99029971809686	3.07366152928782	3.20682429215681	2.70623681153000	2.87397573668088	2.59286883230591	2.97870844972526	2.60659284024434	2.94680475087244	2.73853252299928	2.91363232473683	2.89295157832717	2.38879933985114	2.64974260929553	3.09999213924705	2.91352965998642	2.79008663901974	2.61003556584040	2.72936153982345	2.72539258763131	2.88333949468971	2.62589125108270	2.48167527750669	2.53640162594179	2.73059035060079	2.76779982535092	2.66925792666118	2.79996266956085	2.73603795140441	2.50800997365071	2.76197466095875	2.88230518210445	2.72076024541612	2.63093161106757	2.49104680372804	2.86259601770975	2.57132296428233	2.95572828006546	2.65119225859461	2.53916097411925	2.98060419177498	2.49979496177609	2.76500630331899	3.04873934985159	2.55133386802846	2.42522785738127
OLFM1	5.71050435789703	5.63468464579908	5.49960613363664	6.73124718983756	8.37197005632068	6.04783911256981	5.71129695948271	6.21903316280807	6.03944153258149	5.60221377597313	5.85847221086277	5.68303966283829	6.40842547141647	6.07395029491963	5.65765229777852	5.69326844216967	5.86977889312507	5.74247477050050	5.84254309726960	6.20032323999609	5.74497577506053	5.73860553073791	5.72405419782287	5.58261806952160	5.66636831622102	6.39721539577878	5.73341922050263	5.90878761310128	5.74003993114161	5.71056959065732	5.80190782857324	5.90315260666073	5.64370656168325	5.84678764734252	5.70327633505394	5.75264068605922	5.74328108358952	5.74466734415323	5.63265502537024	5.75655659081443	6.07897134078958	5.93990541035861	5.60519402205886	5.66931668547627	5.78842934132109	5.70809867309268	5.57159987285932	5.69986856138429	5.84919065487547
CDX1	7.76250763697770	7.78446238155855	7.86479996841646	8.06621025065410	7.64712126400276	7.70536586301086	7.63637589229630	7.91120188721831	7.88156411795055	7.84892479813157	7.76776726494812	7.84713468011107	7.89862598349242	7.75416203636812	7.70876986616040	7.72459461620969	7.75326541527667	7.75421502923637	7.97503628932648	7.82354444332714	7.81039116584350	7.95105403676298	7.74048349786545	7.74299200465497	7.77771683074583	7.76353366781033	7.88200588804684	7.73478789144190	7.73362999786249	7.80334940541178	7.75081369026590	7.68552845621469	7.62614623748112	7.89633309780906	8.02017161362862	7.87142952612642	7.74110737412784	7.69005796852957	7.82393179729711	7.66972099901976	7.80427771916289	7.74300788374773	7.65119472463688	7.68218565015948	7.74656659238309	7.78417162730716	7.78583518882212	7.83900741967871	7.70348773750016
TIMM17A	6.31684530948715	6.27266520674818	6.57578878698266	6.36458755017903	6.42354060855715	6.46490656787460	6.29235649689838	6.28965295851383	6.36042209088827	6.54908261978939	6.44098138048941	6.30112606468204	6.38326802757117	6.25737137559134	6.47341625758616	6.33010385739406	6.24692447249930	6.61034894056256	6.29491162211606	6.51882316486845	6.27802761700570	6.37762340297594	6.58903358622388	6.39286095570139	6.28313935904706	6.40623195569809	6.54060736644715	6.59271094079772	6.32678591789713	6.41448475695092	6.45828808439885	6.56154195746848	6.52246570750886	6.48821116839988	6.39721081780379	6.27302703850365	6.64498154770641	6.26507134789440	6.47722085312560	6.32109204874723	6.26482159827499	6.37537865463213	6.45901043718600	6.42954462736908	6.49797708512652	6.33429889010363	6.76395478935366	6.35414075350229	6.40119168744702
N4BP2L2	5.44068669034893	5.39021899603578	5.50083156158535	5.60189896949936	5.68610417659861	5.66020772088460	5.57916975128607	5.46458133961747	5.75839288686628	5.99889777701962	5.75963821233348	5.59333549583190	5.61310221571179	5.47268284541295	5.44412282982625	5.41838819401515	5.33114187509070	5.95306338733204	5.90352602274130	5.78565232289457	5.60013137559120	5.85887339459304	5.77690955789844	6.00177038924147	5.97424095376366	5.79511232821604	5.77008679731492	5.67441664315627	5.45837051549859	5.56087437591456	5.45058570375090	5.67982832259912	5.65206961812837	5.70966176438419	6.02001211049760	5.70230607150040	5.64698753395427	5.40695473398511	5.67238310842490	5.68536754609401	5.77567083524755	5.61318498078536	5.63391570375416	5.85373627897331	5.71087657839302	5.62354027091143	5.72217346371447	5.80962911801283	5.54086547853961
ZER1	7.20095857172766	7.18808962210087	7.16915366601016	7.29004375811907	7.19150482639651	7.05502877212259	7.22166923617327	7.19460960124512	7.12212739378056	7.07893888267126	7.23256076198050	7.18428436685967	7.07442414609973	7.21820903145463	7.18799874536649	7.34480082232320	7.20864160776722	7.14505775696568	7.33659735423112	7.07253448294959	7.17567548712481	7.07918736219386	7.31560609531042	7.22977291479650	7.21440019168603	7.20010219224175	7.19775540699143	7.10951231062400	7.09626611977471	7.24644726324703	7.21417467755551	7.28016719592476	7.15653976226604	7.22252719907531	7.18521090773991	7.31130711302812	7.16152669995272	7.09480530994619	7.43073265159535	7.07256764078682	7.04938792483514	7.20198432522214	7.06185271013839	7.18167013788485	7.20657732518753	7.21831904145486	7.14431302763735	7.23528141997351	7.12854949143254
MCRS1	8.09874597754457	8.23882360457087	8.15043321808066	8.49363287563071	8.31342313577294	8.67193239830127	8.18067217362888	8.35418124161100	8.13990038756998	8.39822344749135	8.24434379734235	8.48014619588805	8.16619598993599	8.32844283684170	8.12066328744660	8.26318651776896	8.23824166836218	8.17724856488655	8.44622606226305	8.01262542336630	8.14830792547144	8.53362354876450	8.33201658717498	8.09077765696583	8.31407683959072	8.20966505630125	8.32654413443420	8.24415974825751	8.16243464054115	8.21031375501848	8.67295820541358	8.26781737709607	8.25689903637102	8.17258494296539	8.24335536540352	8.32017515255361	8.07727538600511	8.01408447000261	8.23813338148643	8.13259849882343	7.97084403792811	8.11651772779451	8.12250729909996	8.14176005974800	8.21801369762667	8.13820716631966	8.14132259346536	8.06664093548918	8.14337411087869
LRRN2	5.97153636665190	6.02897526850080	6.13009271375498	6.16076855973432	6.21648256492184	6.07527909616618	5.96224698132948	6.03671314901051	5.98917583204469	6.06306230875398	5.99337206951927	6.07331185334414	6.03130859959166	6.32725697426105	5.95261288167936	5.95468531507775	6.23107191983909	6.06282329464539	6.16728827175129	6.09521786472884	5.92981705005027	6.00159437683706	5.97619948972074	5.97765939437399	5.90469009623808	5.93723845587404	6.08469107344485	5.96385048104085	5.99552049551344	6.01812548481843	6.31529977642665	6.22772398585163	5.96463271921944	5.95424919726257	5.98876518148091	5.98815243030980	6.02813974908538	5.94074521408909	5.89680622046961	5.90086533018952	5.92457097384401	5.88347008973441	5.84261074722055	6.02032690454209	5.96682393324264	5.99530432793983	5.87111909373426	5.87040120504336	5.94934005199690
ACAA2	8.47206113693718	8.46929291553574	8.39133053596745	8.12003813616012	8.56317254439767	8.85728113280076	8.51661364910498	8.52690377171808	8.50048334142406	8.80674034294883	8.58859393935815	8.29099061714286	8.28881806700111	8.32672231999436	9.03858922817092	8.77325809594003	8.68548622837596	8.48567168323189	8.14024138431860	8.25672028416846	8.39367877528871	8.63118797691115	9.00332410757072	8.83225233730906	8.13364555556143	8.59748604048158	8.33501416115766	8.38850406473070	8.52699779461594	8.59447430996399	9.07931195222573	8.18548159654435	8.54672683097871	8.36751065544668	9.59039554090184	8.53869701544997	8.13708254407361	8.36683558764756	8.20063703243826	8.43809536118683	8.54927586898495	8.43073848096859	8.55341904998046	8.44631716313133	8.50178263310861	8.41354176043392	8.33148132402513	8.42181948660903	8.71134234079451
CDX2	5.83004655464072	6.07074493494792	5.89765492168128	5.98969246996909	5.89391645513788	6.06821592477507	5.98986416889387	6.03752006497444	5.88867041356666	5.82947331282067	5.92211780355988	5.87419910456016	5.76887849250123	5.83551367583901	5.97515167372420	5.81989624402049	5.95417716448411	5.81636033200432	6.18483125266508	5.97037273810441	5.86676537186677	5.96472717895210	5.98601823638663	6.15988136385213	5.97301716376642	5.89789777892411	6.18696015690163	5.95395236720537	5.82567186057971	5.95746267584751	5.86236111957668	6.06674981184836	5.93247702417202	5.93333414957355	6.92085197238726	6.33510674784899	5.83798453135478	5.91490909542941	5.90630540116523	5.81735854006671	5.79799583726644	5.82875192994151	5.84359307867083	5.97286723858238	5.83780989417558	5.85572811283565	5.88522556000950	5.99551873083380	5.85091275237563
PPIE	7.49998756963979	7.50005208403746	7.35279487291715	7.65345403020971	7.34883934224254	8.32704528391401	7.73110775862353	7.60879895678086	7.46242991191644	7.48401730665558	7.61430180657798	7.43443631572668	7.66573670079769	7.47398191223844	7.51267012714338	7.67968752065500	7.92531731209079	7.33528845182313	7.64413821253271	7.36965773404765	7.41661243524949	7.38011481681157	7.37969315656610	7.63054959376794	7.43104361024040	7.64420782204582	7.65840663659634	7.72540447217837	7.49770327395789	7.48459269773569	7.70627017850895	7.44068465162122	7.73874418013854	7.42553977300047	7.58024421612884	7.54516764849240	7.52653520859288	7.65790628862109	7.99432821462265	7.50122206873358	7.47141417978745	7.51081965672395	7.52355527647737	7.49947600167523	7.45050584708586	7.44314181693319	7.51404574951826	7.40979057240997	8.14142388250300
VAV3	4.99326788235018	5.05756865856543	4.95395821221763	5.12201700084580	5.10130913853833	5.12726412552367	5.05200568319571	5.09494327159092	4.99687538100372	4.98372322873869	5.09555352682763	5.01212522252259	5.12099037886260	5.09738741979972	5.08792147997677	6.05910531448848	5.00363600893572	5.05775765256555	5.20373451214590	5.17917321992785	5.01148988950007	5.06943610362644	5.10745999673367	5.07761298752194	5.03517359036576	4.99071836027524	5.06779929940356	5.00797504094778	4.98654434905435	5.00162752207479	5.08784380040901	5.10073877921404	5.01585071875986	4.99186447788752	5.14673116289689	5.10622965262834	5.05350610021038	5.03410215273832	5.06071855328294	5.03077876698186	4.92636033149085	4.98781329666740	4.91750634267987	5.04371102348736	5.02503688358452	5.11344624233023	5.11219511523712	5.29680572832285	5.38337328929691
MAP3K7IP1	6.73797256148527	6.67254057145977	6.61783686822234	6.86298981067015	6.74676556346685	6.81983547221122	6.59644868424359	6.72065991431210	6.69970502477691	6.70570433766986	6.81508692838352	6.61328877879749	6.60692672857505	6.81265614707548	6.94243229534777	6.84492548793798	6.82139064591633	6.76251812122029	6.85087489856814	6.77049590420682	6.85030187153736	6.89977673074457	6.91335961563172	6.86509595263611	6.73547362864372	6.81383440441844	6.91571538995918	6.80177622301444	6.75082189985388	6.74634700741197	6.73365134019331	6.81664821706937	6.89492157543797	6.76840661764932	7.05869911340435	6.89829022331033	6.90409447076126	6.81440862499027	6.91602612088086	6.76525279406272	6.71984419273850	6.74056756024382	6.64820944242919	6.66116680869082	6.76646449509337	6.72369644343037	6.63618431128036	6.66150752188406	6.74885198247425
PECI	7.41988372658270	7.09996468944143	7.23630301935451	6.70054840448512	7.20133785861579	8.09274545597794	7.09312070139477	7.23292970203415	7.13663172604680	7.03549649521031	7.25325753723352	7.13919155767129	7.01358210721714	6.93602011284651	7.37455811786128	6.98994102598453	8.27049846315269	7.12094076185062	7.18664425897992	7.23522837882648	7.09406332719399	6.95916358031984	7.04974788929483	7.81452537971037	7.23649296732524	7.42395528893546	7.01408117087729	6.87044611469936	6.94671612535516	7.10601547466967	7.35350226599738	7.06360548416564	8.05567457739774	7.18394118690419	7.13210191338390	7.17061077462734	7.85673826297368	7.08638528105320	6.93904020611030	7.09801041744315	7.54058134228318	7.30621457386479	7.00156681213963	7.08518236453926	7.37915127978354	7.04796358178292	7.05433833760470	7.21621304022689	7.38285181062709
HAX1	9.87130391756290	9.50226467650907	9.51429998007290	9.55654861133401	9.60007652346359	9.74854599202569	9.40208844844689	9.47708070686962	9.43175526809869	9.71597331326554	9.60380627504629	9.80226188987364	9.46563315165450	9.72893166206461	9.62085722299297	9.56305815990201	9.56117796495989	9.55727891324948	9.70777805134540	9.65247236226207	9.40932689322073	9.52412432957597	9.51382925268808	9.27368059808336	9.41754130617579	9.48819937760763	9.51239715072183	9.75333019299505	9.50330369297979	9.56887857212899	9.42526626124985	9.76063459550583	9.45491838125047	9.56875287159276	9.85203959496047	9.55938972836527	9.55765724866776	9.61117485123241	9.59302521887810	9.40805152950406	9.56834308159681	9.50048649050367	9.41247370808627	9.54278850244930	9.74357002064880	9.40921203814606	9.56599458363126	9.41833377119459	9.55803451063183
GPNMB	9.87033119899342	9.28744738189998	9.40945765442936	9.09926232926829	8.92065540515751	9.09918515291753	8.80384513093099	9.34129743538161	9.50400642893283	9.18078869422798	9.53853531425075	9.38586773584730	9.75684255003747	9.36164716083410	9.14930457165097	9.55639141597987	9.56596601250298	9.46005832814371	8.93105128739928	9.03358392970940	9.34422166969214	9.69057532628851	9.88355798277026	9.27508584578559	9.09434868128787	9.96118334415651	9.64418560595722	9.45361496693472	10.05456588654992	9.81507303992676	10.22032167258432	9.40062293773670	9.22589373990954	9.69459660737297	9.20119605730042	9.44707763493597	9.10059936795143	9.42950813011323	9.25287475368124	9.67836200817015	10.03473575793267	9.19933767295423	9.04759768132893	8.92766591040172	10.16966711895313	9.76936169564513	9.47785421743268	9.46724979860518	9.47247655834496
BAIAP2	6.65705130712646	6.59963376493742	6.50059774821312	6.84030419367658	6.75811464593286	6.74869510043571	6.72188081716073	6.79527639508240	6.58821144299347	6.59214571493539	6.70951964131677	6.84609893723301	6.54267319037823	6.64320205102905	6.74292662123938	6.72738128012594	6.67931268219069	6.66811802232414	6.83497164561056	6.63821063798913	6.63135697325612	6.53979947394122	6.74521419923564	6.63875172266556	6.72146073660305	6.68485885502646	6.72340604797415	6.61004837169554	6.56602814102808	6.59951904364163	6.63412701920943	6.67670146293005	6.79922185692238	6.69917930301905	6.56901133782037	6.67915812836789	6.79885935441262	6.74466302124253	6.80438677123353	6.68679630583957	6.62745641421380	6.58300154447316	6.78003272136749	6.65898423362826	6.75140591510953	6.70934376435679	6.63386604269746	6.63503659007531	6.65598693143491
CDX4	5.28536481799746	5.37462817459485	5.23389590803790	5.40309927970455	5.32209655436642	5.28545757730745	5.35975949490158	5.40171865273952	5.25114065831530	5.28575229818402	5.32881967044587	5.33001478910078	5.23384486988940	5.23021199654103	5.23363181858245	5.20042325737075	5.26815520598778	5.33289937375740	5.50885558614396	5.31780761477650	5.24840799521309	5.33228820438726	5.41042472481116	5.41245937403163	5.34537134105058	5.31781345021561	5.50930107993603	5.22290004468079	5.28713627092582	5.27421553926329	5.43131799327953	5.38030656415624	5.27436259879068	5.32607884114281	5.32041900458094	5.45709603214397	5.47277112296449	5.28377774898490	5.49495409134706	5.19879126874107	5.17613728276055	5.25107360886166	5.23883362209336	5.26603452064197	5.24841781265621	5.22918172027189	5.34457806530744	5.26949333284885	5.33980363149220
TACC3	7.00817734399433	7.35101432606847	7.02281592850204	6.94337689941683	7.11152793795554	7.82831575498106	6.95907953137818	6.88282462923175	7.05640258614269	7.18657631699594	7.32007496134931	7.14604812249035	6.96318707470272	7.01161208535764	7.27649509841715	6.91424556827975	7.08305427350104	7.03077960124221	7.12997758924368	7.16558018040296	7.01413574978632	6.87371757182402	7.50990974904514	7.04137808626893	7.21656320209149	7.05348911584279	7.29499934815341	6.86628671388266	6.95863033543846	7.10981975134306	7.06427966073090	7.04063180273113	7.36569862085487	6.88889283111708	7.40452799721242	7.49108158996774	6.84647655004815	7.13273496446711	7.20407058855261	7.09388476961903	7.42981663721948	7.00641916399333	6.79031947926251	7.02379903348297	7.06115320327084	7.09838959129724	7.45935983015905	6.93030374612727	6.98069634600561
MERTK	5.22730048031849	5.45541741934103	5.10518812902052	5.54331458380120	5.27814444369839	6.19940095555869	5.35333290053786	5.41468242337529	5.29315015040743	5.29163712287539	5.44449754678161	5.76789167699684	5.56927549557246	5.38611458915799	5.88012516339099	5.35371720779280	5.52645878522059	5.39119868342000	5.44484464240010	5.30860616356577	5.37156431916275	5.18596921139778	5.72354972742218	5.37875469557173	5.51016895714220	5.40801822485612	5.44019512004558	5.10770533470290	5.46112056748323	5.23999416908402	5.72084349972748	5.52295891597667	5.03836384826155	5.18014472490872	5.41824576169948	5.49272398939342	5.22312629200036	5.46706792629621	5.31397445926406	5.49625023049438	5.15904387699489	5.26565816278414	5.26439699520474	5.15917319130622	5.49785222174555	5.33570093407917	5.35947991320741	5.27701455049832	5.34114817409953
CLEC10A	5.54756106286644	5.45849370786533	5.10635521141894	5.28116483043403	5.15970158808958	5.15272238787866	5.22566253457230	5.65829272396082	5.42067477077383	5.36328947539465	5.42571190984243	6.05278440698684	5.60404954103795	5.57437890024792	5.23142235799763	5.52805019808603	5.21043948658213	5.55020654282999	5.49631830567018	5.37763569733184	5.26872385437585	5.40297231977263	5.93329899417723	5.74478996750627	5.15861983227196	5.46298600907386	6.33698895119614	5.10745494590002	5.63239364697142	6.05533350487393	5.61848028934095	5.27565247796665	5.13000066993590	5.59195780227317	5.18681582835931	5.69084122771139	5.21142931484815	5.26471138882231	5.31562222372966	5.25509305845690	5.12537972416353	5.22002339288777	5.09840347637173	5.16801859489377	5.58577497417225	5.39141067210147	5.08222508166900	5.34170643806022	5.45373609795076
SLC30A9	6.47382302628184	6.03200958165466	5.92989093417940	5.84226408044949	6.33868392945506	6.31196686037917	6.20919885697599	5.69598017485584	5.95038993478944	6.11118286575437	6.18664055000167	5.69931621630936	5.69461356469122	6.04207254881043	6.23319717180800	6.31607276861568	6.13833038575642	6.25006478893475	5.84656665630726	6.01995673621426	5.96537559333833	6.13782969486813	6.02370593887951	6.02179948403129	5.90108863090362	6.13527695728640	6.21300018253470	6.62111225180700	5.79210225343392	6.13732624532740	5.77164149159545	5.72146062643460	6.56146132576056	6.08928791068066	6.03483063583086	5.89862681786790	6.33218028555574	6.11275437362544	6.01312908111287	6.08261840797727	6.25469490224251	6.05664425667330	5.97818006376708	6.61598235108823	6.06187533014760	6.13910155785373	6.20501726277238	6.16031025123505	6.11469272153410
PIBF1	4.00345235155848	3.85559657078116	3.79568963100542	3.98913532956753	3.95256305467058	4.17004369581178	3.85110581847345	3.80352118400880	3.82356300661640	3.91152573617333	3.90127209446930	4.03315084917911	3.92828233119292	3.95439798719264	3.88125421147296	3.70274507028807	3.89227639155714	3.90328691847413	4.07482673546756	4.25230811620254	3.78575050567459	3.92317822048250	3.96791056361217	4.15922289168315	3.95868636296676	3.92765062438161	3.98064233748136	3.95603723630777	3.77347179207827	3.86728459069396	3.86658409863663	3.76180820180514	3.85603673825994	3.87004482854781	3.92776890492305	4.03819760947943	3.86582130282471	4.15983345670036	3.99910698643154	3.89385783944236	4.45121575733170	3.89190371429348	4.01054713892761	4.62663099934753	3.84271104096341	3.85354734121549	3.77766352449727	3.93892810281301	3.84410915234046
PPIH	7.12917918427466	7.46105148987458	6.92204275244763	7.03709801607367	7.18578887618210	8.50462446623496	8.16613598592978	7.84753278813706	7.21071190336417	7.14575253249937	7.27877153335121	7.40447192252623	7.43768617457909	7.27284973370255	7.68302799068353	7.09969069086443	7.68147632327882	6.94266590095996	7.34039686260559	7.11705634912160	7.20579355575034	7.05883382511186	7.38085725401706	7.23417083468808	7.21960681971349	7.19314954216934	7.51344472421847	7.24549459194692	7.17395698534653	7.51698338918832	7.83993536731795	7.26286140694418	7.50266485366144	7.27569075778807	7.56878414591970	7.44505688790168	7.10178433096335	7.31634744124278	7.27284663061188	7.16084797936441	7.14690133982864	7.28442784839323	7.17912291340504	7.30183524350425	7.42866949353055	7.38295596356828	7.62870812421311	7.53197544266986	7.80840945025838
COG5	6.72769767644137	6.71573854373141	6.78308227337762	6.76536039207613	7.21089862080595	7.01541632568016	6.71037871328429	6.66416564502820	6.87162075720658	7.02571580901586	6.88347858148962	7.03331975555620	6.83896825641827	6.88987879804897	6.77495641384847	7.06463267563042	6.70811421397483	6.79473131328659	6.42650105238881	6.50300676598593	6.66454394662634	6.61943168865255	6.71402008151310	6.61850538795617	6.65920120275727	6.74017515006917	6.77640210951878	6.93071703520180	6.78901808736109	7.02363033734936	6.63144119522617	6.98907053652686	7.12157975511225	6.77821394846852	6.84154894151280	6.94162347173969	6.73618124000045	6.53342539638851	6.69480153728106	6.80111467523753	6.64564238050995	6.74139995965409	7.37016759725997	6.90395694417900	6.86262124651775	6.69805216410711	7.11252831923354	6.65602695843184	6.69468866157172
ZNHIT1	9.58781872321788	9.70259453917560	9.31064211149718	9.87502254054368	9.69310910930423	9.89588482428948	9.86270906484723	9.71772847375047	9.57454448606092	9.84787873947808	9.63336053095731	9.96858646723402	9.41913083033299	9.93803040182790	9.67173909158917	9.59813848981262	9.92502760845730	9.41178641595660	9.63480015944417	9.15861815926319	9.39869345990585	9.32464235194377	9.37441371680762	9.44401789837391	9.27427755589210	9.45622883261116	9.50426454543527	9.75845568623417	9.76065270276845	9.79714695649880	9.76844560929368	9.62961781811751	9.67042034510704	9.64231416552138	9.27133120034689	9.47724052808227	9.56350761595314	9.39911440993965	9.55891613166837	9.51718209021580	9.10775373668391	9.54967479959807	9.51599947358384	9.76832430934785	9.64275423412993	9.58297013467076	9.66585327029061	9.62155782648569	9.52203047318033
FST	7.50776419802362	7.52351677912657	7.49582615175205	7.56136352142429	7.66189544964647	8.08569793031228	7.45971904705698	7.45635001468989	7.54737744593180	7.41171972894833	7.67435840079346	7.42099447964948	7.57429656949736	7.51704202265655	9.18194727563586	7.47790844000390	7.49283156475534	7.50944951459180	7.56413057081350	8.31471054326544	7.58213826147786	7.50777491670638	8.96780244104825	9.83897306633493	7.57029812704593	7.58700076617054	7.55506378287739	7.45267287998256	7.54845740477049	7.59627968481826	7.61465162247134	7.50176336819307	7.56789396660404	7.55665182577831	7.42476283850736	7.53563538572162	7.52811285018456	7.51610204661994	7.50172647268955	7.50809017051553	7.66368733690686	7.52476788040259	7.62801844797267	7.50197151084663	7.53276327804495	7.57731786653729	7.44021826326788	7.54943092616141	7.53371503978605
TIMM44	6.69358623769944	6.96378395126348	6.77035284227634	6.79755659565227	7.22734924754544	7.35988482404972	6.90867131277043	7.10450599790244	6.78055221918906	6.81020066980933	6.84075779486761	6.87797443037487	6.84787183767079	6.94548390572096	6.85611321618067	6.88212313836543	6.68974805761224	6.71149409146091	6.89880741305428	6.63373917795976	6.73368877616059	6.81165118968811	6.87155827108042	6.85460892841410	6.65112433904784	6.83292018826521	6.95787297104377	6.82162974432990	6.73829835221188	6.86892844502401	7.01437244879235	6.98479884196397	6.75984575280306	6.81975503600565	6.95798448966355	6.83918642230150	6.71936696659942	6.84205637018555	6.88511669921736	6.72582631377588	6.78740687872730	6.71085920009174	6.71652627900450	6.69657548948264	6.86900932490219	6.77012094280017	6.75633876039093	6.64963565846886	6.81013383509491
CLGN	4.39895777838040	3.51201888402683	4.00928737757416	3.62457616090216	3.73403656513044	3.75540681225622	3.53893361805933	3.50279453095171	3.52500320982171	3.68871101169462	3.58757208495123	3.60005246456551	3.65757562095467	3.53058132754562	3.62610474382265	3.51247929219332	3.55303691307059	3.51850649648104	3.55243682849386	3.66028286126756	3.48104355630054	3.43566260684755	3.71155932567920	3.65855186302581	3.85736202756114	3.52341041177131	3.62998387671277	3.52652506423141	3.52295888447095	3.52462091073261	3.71791752828085	3.61519065196816	3.63041605928210	3.58116363198995	3.57888863324584	3.49759081034820	3.52222563200066	3.62213094503310	3.50176656552472	3.52066563695118	3.52180910272662	3.50110298457818	3.45886372725278	3.60746004903408	3.56834782562840	3.46785790878816	3.74077437285364	3.52784824399522	3.54937359725116
PFDN6	7.53365955027402	7.63403399511387	7.54628684685804	8.27982269315178	7.77356023487792	8.49035034908768	7.76379210050938	7.92297126020706	7.91846909650813	7.90084205422216	7.79513207828110	7.56310995580365	8.15095078710197	7.55425022096214	7.54195853155518	7.56861489934418	7.55677228523789	7.56233278133919	7.84459708120605	7.89807409725138	7.76007846421348	7.62265262155219	7.84014623017057	8.04271937556488	7.84968316376349	7.71503380083169	7.84739499311932	7.62156740525474	7.75518640429961	7.87636797006895	7.94558093226395	7.67980394514155	7.84719280908292	7.82067414829846	7.98096838668191	8.10464836155754	7.63553468434364	8.07816875052580	7.95673129833448	7.71712823124923	8.13197252213599	7.88000971735727	7.75764879884496	7.84304787887144	7.95643865417199	7.73419787996580	7.59446893429613	7.73248175026593	7.79318792535965
ZNF238	6.21212568579663	6.14335151344963	6.23610583284537	6.23713455286884	6.43074599262081	6.12605173627031	6.52932716918464	6.42753709561471	6.38182120357362	6.52269292689965	6.37807423762505	6.27296815261973	6.23091399347251	6.43557908232536	6.03676575279547	6.54896425352992	6.70489268213634	7.22582288496321	6.11317805015981	7.31902230644877	6.13468265512245	6.65948239508478	6.39613534328837	6.13378743092555	6.01334089718715	6.28856881664045	6.23477979119471	6.38504200874277	6.21556604125334	6.61772160830836	6.56396717109195	6.62222099386153	6.14278983319292	6.35117321664808	6.54227328012921	5.98684737450458	6.36997446633572	6.38747766039701	6.33025688031958	6.42509589064272	6.60824691662846	6.60348274602639	6.45571175395951	6.18626284930522	6.64302863114260	6.29055285124825	7.02640777096697	6.21258084736594	6.75215907870368
HMGN4	8.29411122032075	8.23156250541301	8.43998922075825	8.30745449051722	8.43595925760969	8.92964403494186	8.13439693472688	8.33399656659036	8.57600949338547	8.79233772887080	8.48478331532414	8.29539744689834	8.47384429637714	8.10366001395699	8.65391660575198	8.34148447164027	8.29240084183125	8.40484924189850	8.11416378276675	8.34391026275229	8.29434927184557	8.29857317124277	8.26251087231077	8.02323093137133	8.15882345582570	8.44147492809858	8.40590308199429	8.41531318073898	8.26607601354032	8.47390484714652	8.75591766810500	8.51978632129147	8.45688076345420	8.56902808149333	8.50254647410750	8.47266377454120	8.41112208113556	8.26203406161581	8.49038731311792	8.30708217789178	8.72622193076080	8.42117743836757	8.26209054647216	8.60005279195632	8.49812872112437	8.29854392478465	8.53372290902703	8.40800236624827	8.23666150209906
TADA3L	6.73494411618966	6.75701988129783	6.54345703747593	6.87603056609014	6.72019578656911	6.81582727572947	6.75084836950651	6.85301120756929	6.61687186832077	6.68728626534799	6.74649709349497	6.79520254026681	6.65663606904366	6.72899813425219	6.93008867392427	6.68590140832486	6.73131247286085	6.61752037075990	6.98611265653118	6.74675464114848	6.63002632388150	6.59484611256297	6.75821917321643	6.69741851520110	6.64362143674551	6.67676049298288	6.83807729711862	6.61449839852453	6.71101640997091	6.76028358329347	6.81185683674666	6.81002801409044	6.70592428608216	6.75130779081380	6.77208040759237	6.75922897489663	6.72173162461190	6.63626461581911	6.86308012167011	6.65657286947390	6.66350640661045	6.62976608013614	6.59935424736196	6.74009066294130	6.74152538222678	6.65761317330715	6.72571517214909	6.63487940191098	6.69774247410471
TRIM38	6.95982379584370	7.08794259359224	6.72388461355663	6.72163408916032	6.51575127063902	6.62925953431996	6.95415295686978	6.67980614357604	6.97796737571670	6.89601790746987	6.95195088736040	6.67555518179001	7.14725233360899	7.27382058361253	6.79728043176004	7.34295848661552	6.97748701265756	6.81220396417665	6.68118720480238	6.84759477393669	6.73312097079354	6.69969338485883	6.73958576400069	6.52927380310274	6.69046856888627	6.89278653029506	6.83980735209993	6.76790108986555	6.79664062279423	7.03752770890918	6.92882421372808	6.67426352062362	6.92872372451781	6.93082662010334	6.49867207672516	6.81785219431287	7.23399859939728	7.51772324861341	6.89401292658320	6.84982596185118	7.03320163777154	6.87216509660800	7.23929718140505	6.94915784288414	7.30368124168946	6.96314305158275	6.84479921182705	7.26360023458565	7.01897809025249
SLC25A17	6.38418992257829	6.28431426564610	6.30532618816873	6.52506353264362	6.38700145218624	6.57653339624593	6.26369835846584	6.52283542395346	6.32330793226821	6.33358240254582	6.40101989289814	6.48856049861982	6.40614680421739	6.42401522844395	6.43904840541578	6.45660163431799	6.48151599651375	6.36912433145806	6.36532387364282	6.39813664956899	6.23222399264801	6.24812884356069	6.32424395718692	6.43602577221852	6.27008579575926	6.32214135004967	6.32417859273299	6.37366960486752	6.41426743087901	6.45803025523708	6.44004236705780	6.51778778717600	6.50089011744860	6.34516416639333	6.35033820734375	6.25104039165891	6.59623989780158	6.25357249294383	6.44685138858674	6.34779274392571	6.50709609187241	6.29335619663279	6.34380266574288	6.35512852786236	6.33951215337779	6.34569989670374	6.43220085497649	6.30821372334338	6.39131216052363
SLC9A6	6.72142868849641	6.60903049956922	6.60600367767152	6.28490290691815	6.62975745387605	6.79736038104743	6.53034474271289	6.21064801902154	6.71602566095384	6.67240110980014	6.61969027207124	6.50536041894051	6.74433576899947	6.44064506315831	7.23265085691697	7.98645633526001	6.69446507541604	6.75995892858871	6.10145128592069	6.41249268741838	6.27039276601202	6.17816379909530	6.83464781562880	6.17481531196528	6.17667916477921	6.45695466159770	6.31089243354505	6.86237983788250	6.45397079326856	6.53970209442536	6.54293745673111	6.58217999908857	6.59432141342721	6.70116274077343	6.36884202648153	6.17313560848855	6.53572156896645	7.07998467768418	6.41854789638827	6.63584295634188	6.66442842777311	6.64479505072717	6.77195072782552	6.64774075312375	6.61575844657941	6.58919699730595	6.88196973285227	6.78513836347386	6.53611402423768
CEACAM5	11.05138266395485	10.84303149546356	11.21078381625320	11.49109566612761	12.20792202424592	10.76856097658129	11.44187248684502	10.99544518055857	11.17250836418117	12.05809466581364	11.51340519127377	11.71707962769278	12.35981325858263	12.14925433805797	10.86011930097202	11.10239851208815	10.98509608033310	12.37587281334423	11.04808484724377	11.09421440934619	11.16360807710869	11.41539329548507	11.05733871873465	10.76620449606058	11.43685009917933	12.06567426263047	11.49393849657752	11.48317846498914	12.74269770345417	11.99918299801954	10.85453123676158	10.95185685164830	11.25729322985757	11.63911215909769	10.73349317901973	10.90685399188858	11.27606572398533	11.28843012441360	11.13575586357370	12.34385344686495	12.69149483194040	11.41062843301464	10.96112369424409	11.04475520687634	11.49093403927123	11.22567917898722	10.90494597797239	12.48084182927919	11.08268108954676
EIF3M	6.43571476450678	6.59667218596393	6.50216709479042	6.19110355523051	6.34892460436489	7.35439343945810	6.33074834395735	6.19917933025980	6.42396857739727	6.86802387516211	6.62964034179329	6.13971007601582	6.39802351730566	6.21875285683526	6.90663128793300	6.81182739715052	6.59679456611297	6.57214378419666	6.24405877826590	6.40122141258120	6.45376900292885	6.48959730005785	6.52796706632322	6.74710301105273	6.49517895340477	6.60843223324935	6.69451314953119	6.36399920176301	6.21834864853391	6.52419842591335	6.84311302479880	6.37601833722440	7.18352233978060	6.85602158021522	6.77387877098293	6.46829322217030	6.69067807202746	6.61787973389978	6.26384850340131	6.41523776014097	6.44840327386109	6.52836340444943	6.74265502207875	6.59063867004121	6.48094871227868	6.46756552654587	6.44048658924881	6.47337598819422	6.56591636676987
HOXB13	4.76973832837922	4.71271010700280	4.63149145548686	4.95682452830991	4.71949869077087	5.30282484148732	4.77990577081113	4.94385720661268	4.71017786973675	4.78247128500089	4.79299413201795	4.87291884237542	4.72815815893083	4.75155187430108	4.78355993172399	5.09612243632588	4.80971736695447	4.69357828746627	5.01070737151416	4.82227402617950	4.74357338848614	4.62976724452794	4.79847779354246	4.74657545899806	4.71728966141127	4.79149315221236	4.74173504035352	4.73894225635961	5.30320920184959	4.74989728476571	4.88843878179498	4.97624184162692	4.83242351695289	4.89502253801171	5.01965290130845	4.89926445972497	4.80578954078764	4.73416340196373	4.73659968334184	4.69824575638432	4.72063980070862	4.66750894799409	4.70946193045880	4.82334817506889	4.81301498254260	4.72169124128249	4.83207894019544	4.78639022563655	5.00359467192389
NXF1	8.24130870733312	8.21903534603211	8.40114751866603	8.51395207443842	8.83137217197000	8.72216274360044	8.17479679667621	8.50668909416218	8.38529897532122	8.59857709786791	8.50363349392061	8.60065057546649	8.38234414812622	8.28418218901101	8.41885704818552	8.30391617530697	8.28569135502418	8.52137561190225	8.78700972763411	8.29017787846862	8.32634822452506	8.35765348250406	8.73470335861854	8.49114643055606	8.33328445122344	8.51657585448906	8.48064596483327	8.29510865118094	8.39114991400787	8.40678493242450	8.54077254567027	8.54610538523153	8.40350208991305	8.38050513309706	8.47979725636395	8.29056288613679	8.34872284638763	8.10365809782384	8.22447210365745	8.40645617159511	8.56522764045919	8.33903461165885	8.33799674439033	8.26184064521454	8.40689417140494	8.33808282442947	8.26747841065476	8.24262911862917	8.26259565681833
SEC23B	7.60249999398868	7.27223044161482	7.79562842636910	7.66777744854936	8.99505460243897	7.85555560886619	7.50404948918966	7.45724121838350	7.42879612531996	7.78089824310211	7.48086172408957	7.29551556592220	7.43779757164161	7.43875575709303	7.59222095183027	7.73914396464721	7.39540756379847	7.64669959933156	7.30539318060143	7.86331079223078	7.23397396034286	7.33187908605542	7.20225428078015	7.21932347275326	7.23812987708813	7.40302578172256	7.25391227310270	7.39775546971765	7.41433069201770	7.54979302116888	7.60929951037951	7.53596875743740	7.37137379123687	7.60484019488071	7.04893181649715	7.16517779686309	7.49372948156667	7.06138042159884	7.21326769808543	7.48814372804962	7.38436801777819	7.44104734924784	7.49185868153632	7.55127353990466	7.39294250484899	7.28956139980816	7.45874823954215	7.29209110390732	7.33252743656379
SEC23A	6.28671265760572	6.25522101222512	6.53079623926071	6.08161822254301	5.72434964738096	6.31380015220950	5.95523324953095	5.74354800266795	6.07802971020121	6.37520436218554	6.24695434352143	6.16660184021916	5.94361137083791	5.85657482503911	6.48534195939842	6.14816706180357	5.98016655764687	6.00457167156032	5.70955697604931	6.01200653573931	5.92048763503820	5.88068616932741	5.87043565016004	6.31604578946302	6.03834283873946	5.98223728906635	6.24357990089163	6.27386594603900	6.13890915793311	5.93206963512159	5.78970293199985	6.19239490885356	7.12178149273327	5.98172934710680	5.83012354842887	6.05615733758441	6.03867605917323	5.83139035535060	5.92188104906982	6.08888136413169	6.03696218695600	6.41154627343840	6.14413528939848	6.37144088829583	6.35933834301293	6.12064985852786	6.00302718900131	5.93836565402338	5.98114983883570
C1orf61	7.69901965244691	7.98011813515652	7.74459516334487	7.94986934556754	7.68447839171334	8.04448765082084	7.77225094113090	7.82599176698545	7.72835486562250	7.84914277211405	7.83102143105628	8.68331072314927	7.83543826031544	7.77580343925611	7.91733589598246	7.71704369323483	7.80115659612103	8.01473185584145	7.94706515659346	7.78273946673839	7.82732465919885	7.85134468573813	7.90411126053179	7.82329204549955	7.82353326995114	7.74426056163478	7.80560933609032	7.72445554200181	7.83209771216333	7.81607620457465	8.18965519116610	7.98451131833225	7.73879729348693	7.79435065210103	7.88794297180581	7.78340861946810	7.70089491680907	7.79773862348341	7.74968208638633	7.73325689122903	7.76817080241948	7.72577876704736	7.74713839971069	7.77193204373482	7.77352531351276	7.82166141957731	7.99956115239224	7.82946792214100	7.74304950258677
CAP2	5.58937414102706	5.67071641727155	5.34652889885355	5.44268008667086	5.40420195385160	5.88977184689914	5.47114026316737	5.44103310387375	5.50478435968946	5.40455065092414	5.46294436641079	5.58142545556617	5.47512143223106	5.53938745972052	5.51870176660445	5.40860506277170	5.60466209947510	5.45128723190928	5.50669692190957	5.38888599868947	5.33971268661902	5.36187297082153	5.47056496522184	5.75850982811430	5.44465303647001	5.44608391794148	5.53178037229129	5.33439866281564	5.61535436447012	5.31119462570319	5.63113371667395	5.58510242993300	5.56781808716161	5.31907910884095	5.48460849713414	5.50737812659738	5.73226417244534	5.49433679423809	5.77123863299294	5.42743220138570	5.32360097811026	5.39800050676212	5.54404579822816	5.50899064632671	5.49527614619416	5.39334725177426	5.34590489104194	5.84688819742613	5.51620717368944
CAP1	10.35131628541503	10.71330091592177	10.36556092613552	10.38424848845281	10.42083861883993	10.68738467093203	10.76344998463388	10.28851720859308	10.47927543923080	10.40494490141067	10.58082287591471	10.38585623152954	10.74101991422700	10.80763310181676	10.85007062094680	10.67358988892320	10.51710539505490	10.44114916828520	10.06325746960718	10.25828476264785	10.34127890293121	10.33419513129833	10.49246448591822	10.26206617316400	10.41444368120077	10.51695905410956	10.64179671535656	10.52666621840998	10.54814450449918	10.51493430403340	10.53467493627890	10.35489230426118	10.72519476499240	10.68639295864391	10.07950334883873	10.56495866822877	10.53092969294683	10.48070836573721	10.50788671324523	10.44509165657331	10.38606481669351	10.33408968232586	10.49465866188147	10.76633063212322	10.57417551441917	10.44623022121002	10.88206383198323	10.50507390750538	10.77749503086880
CREB3	8.53017935221334	8.78525609057550	8.41659182506678	8.54728207139751	8.39800895700799	8.44897913292966	8.50377233899624	8.44640021328186	8.47070595642727	8.29244394107010	8.57062022831003	8.61571108525187	8.60413138026590	8.95670681315681	8.56464042396436	8.65897882917617	8.79650101822077	8.38744454166804	8.50276353699556	8.51477292141003	8.40419423691488	8.36764638321136	8.34832392424897	8.31907149197139	8.42286465126791	8.60127240842805	8.66771101393840	8.58913661578907	8.60402355317945	8.57534910771275	8.52524877146362	8.52615268487961	8.46042664030001	8.46359614104285	8.38186604435692	8.40356471691298	8.60628504870920	8.39306073897343	8.41107336836066	8.40442751999656	8.52093310229386	8.54349502978993	8.41692721153811	8.33003669068597	8.49629638190828	8.43439416857305	8.51403594950923	8.50612371757628	8.41481198885482
LRRC41	8.63274949452289	8.90551902501914	8.64701943064580	8.87140833134719	8.58612375174939	8.73950548180948	8.91965973510698	8.87904342586523	8.61083288601781	8.52879224632214	8.71636951295224	8.69224069299691	8.73205493806695	8.96210710219594	8.70783540244361	8.84148482327306	9.05904204968682	8.54062756681820	9.05471697316061	8.53918308997520	8.66030020387450	8.60880022091916	8.60882360751174	8.73246666476193	8.67514689333401	8.69703284467604	8.65706897541880	8.83947485084085	8.76368803838708	8.67556871268355	8.64550144695171	8.73903937287808	8.65512261779093	8.57555986507472	8.53725473683765	8.55500938913389	8.72015149356716	8.72014723954783	8.95275419705736	8.68721819019201	8.59119373092833	8.61581446966929	8.70747915129866	8.73623392829174	8.86680582135071	8.66391489864191	8.62257391112558	8.58452023589717	9.10812306314753
VTI1B	8.54696596514936	8.53547269260462	8.71970571470039	8.34849234830192	8.19273424497718	8.92100067571269	8.11919814688620	8.29859207598880	8.67785437539987	8.71296523804132	8.69276464008875	8.64963643801745	8.50042653219186	8.63050771707758	8.90194549700155	8.69166829785565	8.83529237149757	8.41707998125789	8.20680097968215	8.39704253150601	8.43532211759736	8.50208623371593	8.48370854963506	8.77518982314310	8.50465796899503	8.46386131121293	8.61481341079864	8.70974422748190	8.82440225410237	8.79879809390958	8.52949670528720	8.76450985947776	8.93219845226222	8.82024528352198	8.53681589407435	8.54956463579039	8.68152688759307	8.46818851715920	8.58724664423681	8.62966505088977	8.46286278272611	8.52004364908672	8.28593474504711	8.94961419999469	8.58741136564791	8.53991188948048	8.59498380546066	8.35597743026821	8.86514458264975
CRTAP	5.83333990093557	6.01726309478912	6.10696844054166	6.37191284815555	5.91501048582473	6.43534472786496	5.98892380434150	6.29008519081694	6.04513865222177	5.91665019981376	5.94063869946774	6.39716179780542	6.14522766036144	5.99972391749231	6.24712339766701	5.97690628699907	6.04611281127705	5.90565358018404	6.06481935137131	5.73149505391529	5.76937400172470	5.75323864036397	5.76242875457749	6.00099319265769	5.77923564829661	5.85627210009554	5.92460653349301	5.85449521196671	6.09100679260990	5.83453132403709	6.03381263429885	6.05482155743165	5.68755366047022	5.94885362939554	6.06494871803647	5.96154999918967	5.81598482771944	5.75537453404355	6.00469942184335	5.81700673389127	5.82918948460411	5.94243424368013	5.83887859557848	5.72546176605952	6.02332069252826	5.86494888942619	5.73228010685237	5.88425388173061	5.88058996498760
SYNCRIP	7.10972942667374	6.85457038521171	7.07742240919810	6.97463306920339	6.73877569741116	7.75309685743692	6.95164409473668	7.22794772096770	7.27020979475245	7.55636207639541	7.29185109637997	7.30823387758982	7.31039368394489	6.98515914281518	7.11337199497496	7.00394119523438	7.05817240337405	7.25031286583490	6.73080238674988	7.02575924041180	6.99919011502211	6.87752282811135	7.13860446652764	7.07011620968530	7.02988800273168	6.98810519542431	7.07873210939709	7.04091334413909	7.18664191836839	7.11793929174583	7.81113036502596	7.20785679161601	7.72761754936537	7.07388730024877	7.17777285993673	6.87985595009048	7.05244273366368	6.94401601741013	7.01699152664961	7.02452708344358	7.00603616960545	7.32523013618322	7.23681709232825	7.65344596642322	7.23765715791574	7.40346289779219	6.93329142617888	7.11194032685188	7.04201737578058
VAT1	9.96484284930058	10.28271927033583	9.80231785748162	10.23831144043360	10.01334375915774	10.02708154976259	9.86013596251347	9.87014750584754	9.73937973686872	9.82692751382141	9.94570636882831	9.92546193152174	9.82997809235876	9.96180107870778	10.29032161382481	10.01864838963460	9.81230317545248	9.96492911806686	9.85128591409512	9.60884660859959	9.74347117324239	9.65965486244997	9.83007095134534	9.85332590922703	9.58626978756517	9.86498845247010	9.95892188516797	9.81152499297514	10.10639597189439	9.74241224237634	9.80107258695512	9.99043926973568	9.89695241204622	9.73363838046426	9.89659172076694	10.10651314180704	9.55752859442735	9.66491361388817	9.92866685973626	9.75063418660146	9.75979436360975	9.73759835945284	9.84466642179109	10.04267899006921	9.90285855784166	9.85883862355062	9.74017065467397	9.74263876409459	9.77947851303455
STK25	7.60597016492941	7.36411406709673	7.37323859103689	7.71340132462353	8.14834448474347	8.15219092774693	7.45916870967180	7.62370650272391	7.57055811775868	7.47659659580900	7.65484239702407	7.81371567130580	7.50958580293398	7.43181030298472	7.79689543706879	7.65296518479137	7.73446221288887	7.62993929937930	7.64583970063157	7.30886769873269	7.48638871209803	7.40985415177642	7.69350931789751	7.81801947304257	7.40896996232332	7.48597938013450	7.91432335334003	7.68730378923113	7.73375104616503	7.78287497518928	7.57752792628483	7.27150082554623	7.56105074841005	7.48949495834623	7.61584151879406	7.78836730948320	7.54657266777148	7.41792315122879	7.31397213888759	7.58598147662638	7.36219983672497	7.53497115116217	7.41689511843298	7.56007578400490	7.58020077956394	7.48100751900726	7.43069245929612	7.40234780318019	7.45653785055630
ENOX2	4.55099518655611	4.60539716289271	4.61804492702138	4.58609694488823	4.61159644451017	4.67804246433825	4.58222727411486	4.59096902021091	4.56786912760884	4.62253870250156	4.62670758905184	4.74565726064805	4.60502105305421	4.69094911417510	4.71464391289930	4.58860682079305	4.61037398292159	4.60928184933679	4.61784312445848	4.53485330426611	4.49421786169891	4.52452232982379	4.65593690104023	4.63904605476832	4.55286425841185	4.54010045745132	4.62112614531923	4.54630495507481	4.55034899069851	4.56042080244033	4.60948453147176	4.64374794271298	4.62035569027849	4.61495245685064	4.69582289301891	4.52179161635636	4.64376418847402	4.58283723523663	4.61101326177108	4.59528458035582	4.54300676425112	4.51342188312563	4.55459352636429	4.64172803094771	4.56836005737367	4.56104915241009	4.60711748533615	4.64654353184568	4.51823941661531
UNC13B	8.30712297699405	8.11738459735141	8.35465476888024	8.18829772284351	9.62754729492394	8.13024111428556	8.53086567839759	8.38117288182189	8.23168666451617	8.56255274445310	8.41219222480489	8.33085854897232	8.29310109007281	8.44552865064984	8.03985949423828	8.70463481495876	8.34214518508946	8.90055219192527	8.58927407617366	8.43807289090827	8.32432662287359	8.56547129326159	9.23975404863979	8.89015717603771	8.29810583888941	8.33551753507913	8.31378010757578	8.37378789165431	8.16958343373568	8.16998016900386	8.06559035668771	8.85417248507207	8.00448889303128	8.32984665571591	7.84256551563350	8.25007807086870	8.51847136929372	8.63440888664728	8.52043913231065	8.23801467126349	8.46341090897263	8.25897103484806	8.12619081972410	7.97708363957374	8.44463320133018	8.19929266924473	9.28607820930921	8.88062764928666	8.20477836771879
CARM1	7.18848111811511	7.85373039412045	7.16081168617564	7.64985886164201	7.26166313512546	7.43831747501699	7.25885901120262	7.50404756242710	7.22171902313491	7.22060763707306	7.36333877399966	7.16162073278795	7.27916635551038	7.64278927519788	7.66782934992801	7.34382888000732	7.24933867807856	7.20510199759926	7.36984006075143	7.21094166784111	7.32618633941975	7.27620453511372	7.34682703171391	7.33038911801241	7.16897560182476	7.21493961345199	7.35936125539479	7.27146548378517	7.45536560573335	7.31277729403016	7.86997749081594	7.34638535069830	7.11679353113328	7.32368590312659	7.33874262580160	7.41855271694726	7.07005474122229	7.39356512015519	7.29138160613605	7.22402654885280	7.16600206905682	7.23766129984725	7.07185068123936	7.13730570746826	7.12375814906797	7.27040359925178	7.12459372541414	7.12552128633712	7.08768251070554
NCOA2	4.25642493626536	4.25934647849188	4.23311619906423	4.28901823779083	4.36264798449251	4.33155792350543	4.25782184836742	4.31373444126260	4.26099014059068	4.23832014160185	4.30228790534898	4.33277821581478	4.22772395723989	4.49109735618843	4.29294636002025	4.31913668773588	4.26091080565083	4.28640622787241	4.25797776996162	4.18639223307560	4.19103980325345	4.22873299165878	4.29600855463427	4.26980226878019	4.19391555192066	4.21171822902829	4.29697356004305	4.30293315223361	4.25458121821802	4.27672720400600	4.28374672516163	4.26206635365024	4.28577788613281	4.29176932072564	4.18375422125766	4.27882653975988	4.35248769904906	4.17179860652516	4.38952575718772	4.18082676638506	4.24828617888691	4.16100898574421	4.26184448100687	4.25176965524491	4.34530897655741	4.22078239032855	4.27648963055043	4.26124582252923	4.33777465408298
ADARB2	4.38178356099352	4.34887489431224	4.26931806502542	4.41683513574134	4.40896021733765	4.51682451495590	4.42455903158472	4.43383564447632	4.42681674478496	4.45575366099826	4.43811985012359	4.44345491732813	4.46285891668624	4.40978657942755	4.40259995837034	4.36823586946545	4.43241511815906	4.39776855815930	4.51880656276192	4.35522221652599	4.32713882827352	4.40283372321571	4.55164357727215	4.38944674068545	4.36731943386184	4.38930453980634	4.58927251702513	4.39895627092938	4.41174259756471	4.50205378450045	4.45883810797496	4.50351604757724	4.45901145300238	4.46064174052325	4.52948863321952	4.41034486364689	4.48621152822315	4.39692649426010	4.42506434688977	4.32243092724506	4.41061762171112	4.36588935834100	4.33441881927327	4.46827906259722	4.42210061027492	4.36588153624165	4.44497329611950	4.44588535185437	4.36613642657476
NA	7.76216239684961	8.15001137192131	7.44686529021670	8.16431462777632	7.47112603765655	7.78808304202822	8.01439025713565	8.86551672450158	7.61115152602948	7.36430719819512	7.69952830215383	7.84020971856638	7.47083188404014	7.97548010857520	7.49763697743122	7.77924592203130	8.91502929633731	7.52822605593008	8.63746689383489	7.37495410280090	7.92174226235508	7.58246975581725	7.78880222275391	8.61201751890479	8.20887926393593	7.68962150131263	7.54782411638469	7.64221822031325	7.92450926314440	7.52022023532048	8.13403858414361	7.51906349634775	7.46368450356671	7.99764161126683	7.49882382877087	7.79263729108655	7.59102665683739	7.91417726665792	7.57427474189505	7.94878306041542	7.42999171113392	7.90456041392082	7.92006355495261	7.62515037911280	7.59801234605107	7.76062694086805	7.61607853476457	7.83632365480076	8.22290238490879
SEMA6C	7.01292479239409	7.13021905323926	7.07560405463297	7.06009794579059	6.97813396340548	7.02300909133348	6.96627320030498	6.97970586843482	7.12324360460672	6.97734637403971	7.16384876092759	7.01409188684839	7.06277975866568	7.06051623728632	7.03266335353304	7.03197544070787	6.96919660379752	7.01463978673690	7.42338374930345	7.10052044466043	7.16386124970717	7.15398355710350	7.19307704352480	7.07421378800410	7.19682305757601	7.16773148251277	7.25371786066985	7.04091614444189	6.94414494777035	7.08212563275107	7.09143301689041	7.13998252687237	7.08382883219626	7.07890001334542	7.47912726814278	7.35586275128163	6.91937384405201	7.28765181760833	7.27682172410344	7.12438600539703	7.01120259895631	6.98588705431952	7.05553590391984	7.01207860340470	7.10419832489443	7.03802630504238	7.08221517887576	7.11453496474669	6.99404422873614
[truncated: 11,442 more rows]
[truncated: 33 more columns]
