# Supplementary material for: Computational purification of individual tumor gene expression profiles leads to significant improvements in prognostic prediction
Source: Genome Med. 2013 Mar 28;5(3):29. doi: 10.1186/gm433 (PMC3706990; doi:10.1186/gm433)
Supplement: Additional File 3 — ISOpure cancer profiles from part of the Shedden cohorts (ZIP format). [file gm433-S3.ZIP]

Archive with 2 entries (2 files):
- sheddencohort2profiles_purified.txt
- sheddencohort4profiles_purified.txt
