# Supplementary material for: Computational purification of individual tumor gene expression profiles leads to significant improvements in prognostic prediction
Source: Genome Med. 2013 Mar 28;5(3):29. doi: 10.1186/gm433 (PMC3706990; doi:10.1186/gm433)
Supplement: Additional File 3 — ISOpure cancer profiles from part of the Shedden cohorts (ZIP format). [file gm433-S3.ZIP › sheddencohort2profiles_purified.txt]

	Moff 0130D	Moff 0142C	Moff 0170D	Moff 0184A	Moff 0291A	Moff 0298B	Moff 0404A	Moff 0480I	Moff 0516E	Moff 0542F	Moff 0604H	Moff 0683H	Moff 0686G	Moff 0711B	Moff 0770K	Moff 0928E	Moff 0936G	Moff 0978B	Moff 1221F	Moff 1276H	Moff 1300F	Moff 1343G	Moff 1400H	Moff 1473F	Moff 1477G	Moff 1487F	Moff 1514K	Moff 1576F	Moff 1734M	Moff 1817G1	Moff 1835I	Moff 1864H	Moff 1883G	Moff 1888E	Moff 1903E	Moff 1940G	Moff 2072G	Moff 2186B	Moff 2199G	Moff 2219F	Moff 2296D	Moff 2310K	Moff 2325E	Moff 2333J	Moff 2352G	Moff 2362A	Moff 2366C	Moff 2373H	Moff 2401B
NAT2	7.19120428957851	7.20478917923122	7.19057250265749	7.12303171634616	7.14210532086495	7.15709192532136	7.21613294614436	7.12958960138575	7.10857041242677	7.16966628450935	7.15246880595655	7.09787861134263	7.10041339918962	7.05851589423464	7.13652771637093	7.07908970571549	7.08336116875833	7.16077419354429	7.10428235046858	7.06413272201196	7.22886716345030	7.12997847393482	7.09347197213307	7.15703105380576	7.15208155563947	7.14846174090147	7.16955410957760	7.14104856077389	7.14952720640952	7.18943988708860	7.14265388671972	7.18139861025605	7.11004466028513	7.15840905540392	7.17797386509658	7.15047613450837	7.13002866382273	7.08661475851958	7.09495755197665	7.14056567870036	7.18144299491935	7.12681029353055	7.18020643933410	7.11591435180470	7.22369752407920	7.18722734535987	7.15563747058300	7.15796272561312	7.22405246523252
ADA	6.59352415353764	6.79574592366130	9.04141405248833	6.47416485583807	6.63037276736457	6.54732759587081	7.10725607985570	6.64694408016208	6.67474283269870	6.88967466944745	6.54378137716822	6.58570354238633	6.78472755016982	6.43718199351292	6.82995856953461	6.51790725188905	6.44487433426183	6.70489472680707	6.53884053155403	6.78389901253558	6.68240733568351	6.41584746871221	6.45289347627972	6.82723737129123	6.60233470540419	6.78397877423785	6.78454120393957	6.60513688187245	6.67437764482234	6.75104440285940	6.46740892231183	6.46442946086514	6.52994768035476	6.84981607027536	7.40531997776511	6.93449551585002	6.42399302755431	6.59084783769585	6.62261511908252	6.39445437423412	7.01070378142422	6.55190685020786	6.60462079690626	6.43442788263159	6.81387470703437	6.51377617459498	6.64734740042172	6.51818681934381	6.95145918590875
CDH2	6.32138944261252	6.88311595975117	6.89484965781642	6.32127382150702	6.27633940845652	6.31010686779914	6.28654534700360	6.37874475705252	6.32967948454001	6.33775141380853	6.42475825262148	6.40836855685586	6.37647474708335	6.51036845067124	6.25871499917864	6.35776217098219	6.30411376267324	6.40179273554497	6.23551750050505	6.47572668941928	6.33655778457813	6.25466080132468	6.30719502414090	6.31961088089719	6.39253877613423	7.96925133968664	6.47108721389584	6.32077698136058	6.40469052189015	6.32042655034766	6.56014771959238	6.24999841385721	6.30694980245338	6.29099747874536	6.32370402861219	6.34572605645049	6.28068155773578	6.28895217381309	6.22346615127400	6.26204878298327	6.32897714236000	6.47026967242424	6.31123054652592	6.33339723059844	6.30620903071212	6.36011668395195	7.95985942205269	6.39752593753859	6.70872465079132
AKT3	4.52683280392245	4.61797904714444	4.62222830583324	4.48720558492495	4.46948155258681	4.45371518236544	4.63075442644962	4.43672319230806	4.46927069290693	4.50724763645140	4.64608100916962	4.93066547893484	4.50797157301755	4.94175316653401	4.50699360312445	4.40737555434400	4.39597319165557	4.46258130716604	4.48295058836068	4.57422605658920	4.64813446521728	4.53889663074542	4.42675597655722	4.46972449677251	4.52606327981692	4.82551253753558	4.51880534514626	4.58047393784749	4.51714037710206	4.60864125205393	4.56427728581915	4.57624211482066	4.47139909906016	4.63145556988143	4.60044547685273	4.56443705193238	4.44394312728955	4.42886861457938	4.53622088461408	4.52968920156902	4.51286296354879	4.45991313641465	4.57663894416952	4.43782034452389	4.60995621621304	4.50555465983828	4.58691655152998	4.52537776273053	4.61259019463330
MED6	8.06916173145460	7.84632428743417	7.62975580746767	7.69206293698295	7.53066699420601	7.76514478391139	7.89538176415181	7.94358319264192	7.55513902632476	7.65261866397964	7.73089276870678	7.75870263493171	7.61376943349008	7.61718168120411	7.90398274556661	7.75195008625620	7.59771344339436	7.55607455043444	7.42201500840760	7.48799896102273	7.74633574015014	7.42306002878610	7.54863362204630	8.12138132052316	7.52388519586864	7.73419792514895	7.96088992828976	7.67584166166713	7.56423891065362	7.63818557969689	8.12058832851151	8.14885331235206	7.72161172713902	7.77736295035456	7.86310678472796	7.61075123261613	7.49223522953385	7.47269760419130	7.41268398609280	7.46649372009738	7.69987379111077	7.67526372090603	7.67211335041177	7.62404697094292	8.08769190093076	7.77420656399320	7.99558476370789	7.71375435104394	7.47337425631865
NR2E3	5.04022216834828	5.06153354304615	5.09821684948589	5.00437532220492	5.10300268960229	5.01819755712906	5.08041475249758	4.97080040872620	4.93049626439350	5.03279675480778	5.00469974275743	5.01525278584665	4.95699450366103	4.91805676959840	4.94076779693341	4.92973405858554	4.93568722374767	5.08173316494217	4.96748675802071	4.90578361333881	5.11610246644767	5.00460084971934	4.93022440248224	4.96504960564782	5.06086204421304	4.98940832603399	4.99841406462418	4.99210723271980	5.03043857486268	5.04353744317970	5.01337032381556	5.04456273134664	4.95122102642664	5.03620322286717	5.01509611603561	5.04319516102764	5.01445079990898	4.91364548946362	4.91982165162365	4.99756896580920	5.01398294148410	5.06757084371082	5.03654675684839	5.01198638847380	5.08309648840910	5.02025686863468	5.03545354697713	5.00395102436991	5.07268741367924
NAALAD2	4.27724373753390	4.24579256703994	4.18605117912386	4.15296316733639	4.11326066652573	4.14315683714259	4.21713020132865	4.07588654235193	4.10294601149346	4.20499846548130	4.15097088728854	4.12027489848095	4.10399864346012	3.99722082253889	4.11119978337478	4.00547649231268	4.01606786860606	4.11317524147737	4.10786715038487	4.03655672932671	4.25874089386777	4.14098502043785	4.07416298218364	4.13118982802034	4.16072992924327	4.18936566414956	4.15079027981196	4.13077225587341	4.17525288287645	4.21744600755424	4.15527105270579	4.19205926710585	4.15358988908488	4.22085176622370	4.14778269172293	4.15877739078812	4.11525519602667	4.06108502701527	4.09054485208974	4.14935360159260	4.24848137575039	4.05002286139979	4.17018647401962	4.12015641900316	4.22896207494746	4.21361282066849	4.15543631014295	4.12469077424109	4.22733361107455
NAALADL1	4.82620696595316	4.96751206992233	4.90779103903050	4.78244854863504	5.09639926459940	4.78911745004600	4.94358469073417	4.75459655420541	4.76768066874657	4.97145140616563	4.84516822665118	4.80863942504929	4.88862296717045	4.74012888717184	4.81799798076596	4.87381595792744	4.82788131915361	4.97988536450260	4.88782300024140	4.92922057179223	4.92167619480126	4.79830598417999	4.82690207852423	4.89290525172880	4.79635159237685	4.81346018698575	4.83233331704161	4.99117168523202	4.89961885067170	4.89512582691331	4.80637125206641	4.86152367548045	4.91154547097940	4.94992946507489	4.91149811377167	4.83423867753387	4.75415430722682	4.85460564646678	4.82977208695530	4.83379870327374	4.88191816509659	5.03452229777290	4.90767468299650	5.01682356608321	4.94938333334036	4.84706383546909	4.93635934981290	4.84301447173339	4.94179720247974
NA	6.39761214000878	6.58264581019878	6.43639798138152	6.88255069116343	6.29446223953698	6.38421085867499	6.52787403570235	6.32985728109006	6.43441431071533	6.52023733778083	6.37299399100447	6.62216494260198	6.57182551637620	6.57032099993711	6.36955635694585	6.53538905680575	6.37655217639914	6.31327937532639	6.66004866526382	6.40983846702682	6.76797977447147	6.45603725977841	6.43648141020212	6.46273805933212	6.50084027437435	6.65999108426650	6.33912187299383	6.39187334007684	6.51389771371117	6.68281127506906	6.44589901774917	6.38846663977070	6.47142898152683	6.45079768744861	6.52369086354735	6.61123360788446	6.38629348228141	6.45860923496699	6.34864464555177	6.36595750833387	6.39675875980843	6.43354607322702	6.55248453156493	6.40081887037686	6.35516259706982	6.28403962478382	6.71991957701174	6.33542341703140	6.49426637470605
ACOT8	7.05119845556903	7.26171440427865	6.99336200063864	6.96109472559230	7.30960675839441	7.07025410493699	7.30843239858116	7.27898482989452	7.20335290139850	7.00083156806574	7.42604519001413	7.64421345655731	7.03706578141154	7.42036153704837	7.27217287814579	7.30191908226129	7.10450742149800	7.04284556169686	8.08490917914321	7.14006338983138	7.48581355621017	7.45394073844577	7.00046410398226	7.12357066828021	7.16141087926723	7.46419475343742	7.13029489421814	7.33092040974290	7.20730590986182	7.19229468735109	7.43629639529039	7.23919548816944	7.21661288259482	7.47872428392232	7.40253608452900	6.97387216106821	7.27403744155609	7.48063893759773	7.43176111186347	7.34471947932771	7.11427854032795	7.25345811535030	7.47475080054222	7.38518935313496	7.28483009681618	7.20032147312097	7.33474236432900	7.15398392164068	8.14361919725615
ABI1	8.70400834589653	8.90150078801768	8.41963821727733	8.76507334070184	8.39358710291341	8.83487116529233	8.73851066046716	8.74092788189768	8.77191986553160	8.67349386653701	9.03547204291355	8.60473444538152	8.58250901750151	8.52337168024692	8.71217610971437	8.54909255005782	8.50055109859774	8.74385062168153	8.54291895278191	8.51518365316075	8.65087094665481	8.68542293542534	8.63210687355016	8.61854683046323	8.74114688183697	8.16008433166288	8.83176023856056	8.63305348853021	8.67901588115464	8.72465345364587	9.16455136026103	8.57972583501196	8.61099149317214	8.81517751032741	8.57192467128780	8.87325274571575	8.65557317118414	8.50589391085355	8.87876159830135	8.49558519449336	9.37342813508839	8.56103765915959	8.75726340281749	8.42569005004665	8.68519456123528	8.65068353948508	8.49918296103087	8.81049295866758	8.39890282737638
GNPDA1	7.94460392741246	7.86589934270228	8.17056042995562	7.95817406949478	7.88251324304486	8.01268114191287	8.09357640616601	8.05566720240590	8.14891290494695	7.93975519759211	7.93580380793447	7.78970944117372	7.97725847526562	8.11011711321894	8.01409887528611	8.01584012453741	8.03569438283886	8.17085243784051	7.83853275776070	7.69984086869073	7.85067255272162	8.06987600359357	7.85700724166355	7.97188896415360	8.05279153212708	8.02856722633235	8.19423941801001	7.85593576746899	8.31424372985342	8.14036986420971	8.32565890676972	8.10740661887563	7.88821583709058	8.36099628591700	7.96432520698790	8.02219857419654	7.98725543407808	8.26849363110869	7.78545731530630	8.07169920471637	8.05672975250682	8.03539023975065	8.19603167299566	8.09422402445060	8.62316467440274	8.03838764795241	7.94847205439864	8.05134853315236	8.35485334666960
ZBTB33	4.34873527178479	4.41005624070692	4.33698133729725	4.26244333600524	4.25448331379418	4.30605705131682	4.40029403844671	4.22684004871508	4.25748199563223	4.30098706472876	4.32999447650551	4.24426665744021	4.28911100068814	4.26079787400911	4.28369372088639	4.29376132047315	4.22399204592529	4.25256414761501	4.27601268186635	4.16717120274463	4.38160037083694	4.31688891053330	4.23958572162114	4.28506303837052	4.26497180807921	4.30365308895973	4.31699233406645	4.24777002683655	4.22416329950244	4.33663620421023	4.21855977996157	4.27973833838325	4.25553825456177	4.30032653912621	4.31710361417400	4.27788004559011	4.23428956727957	4.20192165896993	4.25325026809819	4.23183873213325	4.29024868872132	4.18981504233644	4.32943437903326	4.27470454660147	4.39005935744692	4.26568760934409	4.21664261696259	4.29883409390732	4.26617055800556
CDH3	9.92761550804369	8.92146386593054	9.31267459506555	9.04930491703827	9.45096264857358	10.92255589463483	10.03565203583645	10.70465470996803	9.36434171845084	10.82556277992401	9.48741127113672	9.12769796445585	9.30440823223441	9.00893189015717	9.93179859662283	9.40732328054431	9.26127556462613	9.98051327119033	9.19665037600035	9.38819000329441	9.21372335709783	10.12699388740390	9.92889265733944	9.74812567795577	9.62542079129175	8.96664381015096	10.89681023470582	9.27991154862212	9.80332413666219	9.31548975016464	9.54237459850099	11.27983944762314	9.07071841559588	9.83607436223261	9.55452377292454	9.68186372700604	9.56363167611710	9.28081628546357	9.83834186711426	9.74329397397027	9.12164292479458	9.91077720938872	9.82780139321151	9.49380396931248	9.00323752340881	10.22256420650880	9.02310070648821	10.51790842306190	8.89341438773464
TANK	7.31575148514126	7.14506065950638	6.90744612767788	7.23357722726057	7.24384296986886	7.22913614260412	7.33190321247662	7.23455200696286	7.24596474683525	7.30367921027590	7.57358561514899	6.95576074902973	7.23476846589115	6.97026071189451	7.51686677115731	7.24484624525171	7.10702614002801	7.21407956830407	7.29656986626218	7.02191223252563	7.44722683185997	7.20129270420259	7.13063420924920	7.38464852494840	7.42698881182401	7.28290773963772	7.51555166709512	7.31641987275347	7.16315790668498	7.34740879292714	7.25434869183963	7.17166054247826	7.23378783400957	7.37079811975687	7.23607056238365	7.62353534415666	7.37139101370582	7.09409147452168	7.22140957155561	7.09828471326050	7.30875593828816	7.20992084501707	7.30564509980207	7.34965863949185	7.46051865623079	7.36158559770824	7.18966454461652	7.44604760649638	7.27846077684139
NA	4.19144901824145	4.29560287695014	4.18244695456047	4.16701777420336	4.15844850927250	4.14936360889506	4.25527114102070	4.12107035838538	4.14770987002063	4.25140414097688	4.19391961202473	4.21630406674070	4.22730018260661	4.05960452698909	4.14650769621504	4.11595295193497	4.10814912369988	4.13076646605849	4.19572567954969	4.10334396650462	4.26963557857065	4.20707945353600	4.09425226903468	4.14427420311841	4.16476807816516	4.26621828772856	4.15921789488603	4.15073160819146	4.21202443755715	4.22629398594557	4.22471400440695	4.23784172841713	4.22355897399886	4.28839760732013	4.20488406579193	4.14565656299706	4.14523936546204	4.08056083015701	4.18556843073214	4.23939185395856	4.20937901743242	4.09571797948808	4.26196321207244	4.17307814081538	4.29975022032333	4.18822588296183	4.23269377190857	4.16292503369120	4.21040626928169
NA	5.65395646267692	5.68018034614116	5.75558757468803	5.64301023934816	5.67300642533094	5.69980750495270	5.91253269110557	5.78977149261458	5.64653609189232	5.80245856522347	5.76563377641179	5.68803627266731	5.66272005499751	5.51000191868107	5.66051684754120	5.61112155777803	5.62578608236672	5.60808344415039	5.65585982057671	5.85290631615821	5.71932241955859	5.63965902809889	5.56272505835199	5.69810519811752	5.70574786971800	5.53421682268694	5.61448990952127	5.59318815512600	5.73671147418352	5.69446126037087	5.59761705599866	5.76673448162262	5.68012910106227	5.75624872065840	5.90749035295065	5.73645120566522	5.64285934602291	5.59735676274095	5.70849321336132	5.52915151059554	5.69256611436806	5.60267090354861	5.73222947899711	5.57705114739174	5.52253930182186	5.65211787189297	5.81283443635938	5.57143744533526	5.62724171683599
NA	5.69805507294339	5.81747651723502	5.96539337072376	5.68088668084860	5.91909904261234	5.80714255862806	5.82847800104382	5.88052961210679	5.83552172257186	5.74759602598175	5.73148018861604	5.90163329285028	5.59708022547219	5.73040793423265	5.75761061041624	5.84066905575689	5.77361429278034	5.89216011956820	5.65848697365510	5.65402960449804	6.07703734606749	5.68879666103394	5.74733874553623	5.81807760619425	5.80418835218983	5.95080454495887	5.79766971379012	5.83298150125171	5.88284628508725	5.90228757001619	5.85303429397282	5.66749113636504	5.80183431439227	5.80387901273451	5.79902026425093	5.79563917976907	5.73174384475778	5.94099606910371	5.67506831545806	6.02082000313862	5.79352820196744	5.83979943303621	5.81250187745777	5.93292056881247	6.00986888972830	5.83503999098017	5.89896052166115	5.71352725954069	5.83511449332309
NA	8.90486873782746	9.00869670664698	8.74025599593710	9.33839882781320	8.95520322759062	9.03401043784201	9.04688527865820	9.23913622497732	9.10110131948220	8.93861567513855	9.24402472439427	9.08349611961410	8.95401075878147	9.00627390465860	9.12506424073842	9.04393665052000	9.01087217845214	9.45779721223430	8.80382390559091	8.73691938050744	8.95279056060366	9.25775303599644	8.90640409387459	8.85247257051553	9.01870034219296	9.41438683925336	9.12228355700150	9.04893890678230	9.19239641066308	8.77413351677045	9.05298418874389	8.88291459655773	9.23527802450125	9.01853003227475	9.08148467160328	9.33373354821499	9.58661124696386	8.97241155331211	8.90860404844659	9.38539996357990	9.11549245620101	9.07086384882846	9.16312386906621	9.46204546325065	9.23899808982587	9.11676722284014	8.93369733801670	9.02382082429850	9.34490160101381
NA	4.01902975996923	4.14868454828267	4.05701267339337	4.03142784387441	3.99898514863598	4.03417148919706	4.06338901181992	3.94558044568112	3.93738930266579	4.04183367485238	3.99734572322011	4.00909142692208	3.97341131716183	3.91128040293939	3.99426501632860	3.89290737954295	3.94868996365359	3.97677675974607	3.93234905579347	3.92327475320502	4.07220727996551	4.00342483994605	3.95697264389398	3.98729585322380	3.95888132105167	4.00079926553992	3.97677818530109	3.95468775031272	4.05743426933690	4.10260263417242	3.91969471944406	4.07800333672368	3.96359118817048	3.99576237448123	4.10101599826962	3.96235592474291	3.96808288822018	3.91167560786724	3.94333006466243	3.93735124591094	4.00658360500319	3.91001434256914	3.98644803297705	3.96951523073884	4.02572838244967	3.99523633217756	3.96915099002601	3.95849387381365	4.05814736132904
NA	7.25231639189689	7.59420651800758	7.15242340658622	7.58667951634982	7.06234621068021	7.35664065137173	7.85923676137418	7.00403202008995	7.12525682623114	7.51991732493961	7.24273835235884	7.44739028126963	7.31735391318054	7.51736010335393	7.34047653414991	7.55268921135715	7.51341598921347	7.40090000165391	7.48998856993792	7.26088808867979	7.73512063520492	7.61199707725063	7.01205030054222	7.05328051827472	7.02529545366087	7.51204030844554	7.38364005690877	7.63871426970353	7.23747503926838	7.51205826062810	7.36592490401518	7.45065124598575	7.22913997788634	7.23694834394611	7.45907219524093	7.27101733757218	7.11405313903846	7.30684068077759	7.35208291080388	7.45632903324559	7.37004409769715	7.27568087742060	7.88374547412012	7.30541605225552	7.65101164980466	7.47520758864102	7.30207914263507	7.29126082673358	7.32454878632754
NA	4.87220334111320	5.00286213257148	5.00728053947164	4.99843022933097	5.08933686079835	4.96105752636757	5.11173869074218	4.88590728972806	4.89184033668494	4.97897008184435	4.94491836485482	5.10087796551539	4.92157604478636	4.83918154097499	4.88235496958240	5.02236310944037	4.89126756136071	5.07450619476136	4.90709907145724	4.90140381778567	5.15284308560915	4.93781705064568	4.91279339508000	4.93928614118142	4.99863582180414	4.94263065496639	4.94122345611235	4.91363652538181	5.00892420802525	5.14201763233112	4.97154508930871	4.94572525983002	4.93169169471774	4.95567875253122	4.89856479575532	4.97377421277096	4.89030477015705	4.85407607611885	4.87253178685617	4.97720396950328	5.00308318673136	5.03759725639003	4.99715222504828	4.98891139969731	5.10455965070585	4.91972274533537	4.98560199166547	4.83327013995402	4.99914006247826
KHDC1L	5.18790744866947	5.01274990971309	4.95653984938976	5.00726468940111	4.91516348282885	4.91478952932178	4.93961403202902	6.12220193276216	4.80141371885893	4.90098125884242	4.88859724830134	4.73705158235723	4.88844083765067	4.78588062467034	4.82877180357156	4.81031541618652	4.83295224238384	4.90072683554477	4.86587527921582	4.76474582347254	5.20598458092443	4.75714438135840	4.85209949876536	5.24142690720847	4.82065316659533	4.83677251377798	4.88590077865718	4.87283479954757	4.89475877920311	4.97620936184150	4.81368227245531	4.98629802655866	4.80752568365447	4.85052142445027	5.35893341009586	4.88964925698512	4.84320691025272	4.87705928442032	4.75951445790287	4.85621255508504	4.97936698709677	4.89239615239696	4.91350688918711	4.84872051957088	4.95303194145399	4.86684436078859	4.87627696102915	4.83241656439723	4.93215325416753
NA	7.51643358125453	7.44344607572381	7.40115704092234	7.50694028217895	7.48515170698601	7.42246233515652	7.55866580982796	7.45990148419964	7.43146892961748	7.35442683610357	7.36206807089739	7.43692936527192	7.44379719839412	7.67662876057766	7.50364025218154	7.26707812421127	7.33596056015734	7.53220987841956	7.41597616201491	7.43725012527201	7.50837704216564	7.25553704120709	7.40310330130040	7.51680700728519	7.33166240969097	7.43047831658233	7.42900845995211	7.54935976165514	7.41847687268065	7.47554975112857	7.63896159099600	7.82063639942228	7.47788245690131	7.37324146012802	7.66443816311382	7.34451911259203	7.38048407503879	7.28847321308099	7.43567546351776	7.26030144535585	7.49072002315130	7.45279782546026	7.61074443656647	7.43179854413542	7.64742321767686	7.47102790980607	7.55319500569926	7.54428519474671	7.49907206642134
C1orf68	5.25567502638903	5.44093531748901	5.45625153169577	5.34688607630984	5.29228569715928	5.16635003457210	5.46050118166515	5.18284528664337	5.26378742326582	5.20164410356109	5.21774853828705	5.49667155315159	5.17138432897820	5.21804950427930	5.11424345369717	5.10188475433303	5.13156274079919	5.24508938147175	5.36989429797394	5.25109228247951	5.34233683516328	5.26702524305682	5.19177815580960	5.11123748573159	5.12766181758441	5.33762885955377	5.15834706116936	5.24218817662568	5.26319707696291	5.42135676529183	5.24307619329542	5.39182274305131	5.16410349714980	5.38440173153779	5.37282989539349	5.21665402401801	5.22468852790526	5.11613279625030	5.20510116102872	5.19362036363307	5.27705989992127	5.22842767425878	5.29941283710190	5.20549231442260	5.42369555536263	5.29929784918282	5.28187694828717	5.13337586330015	5.36100498827259
NA	7.67895271139779	8.15783012484825	8.01105937386973	7.39352711743809	7.37651358137696	8.03367247267895	8.30466441927268	7.69485633411246	7.51285590748674	8.64849769601993	7.87315000055632	7.40455217286612	7.43632069560718	7.72181343958773	7.49510031246181	7.48743058116146	7.50894426085545	7.64508867706779	7.60553684092492	7.70311402837580	8.28200183352056	7.52698635094443	7.48891350754705	7.50488711954015	7.82262787059554	8.38987404315204	7.76038594883351	7.53114900527621	7.45191118093422	8.25639046671312	7.84082439917922	8.25745344406639	7.38436668063185	8.14451455273219	7.80078409735225	7.75650132519595	7.73489184770761	7.48674512956028	9.07996231995852	7.73718836680876	7.83433827775095	7.65193988938086	7.65284300062546	7.89580144312950	7.59560548083122	7.81304751197901	7.76365765932572	7.68146111463755	8.30277384417930
NA	4.53145741809679	4.52188430920496	4.49802900788455	4.49609294624426	4.68325509386034	4.55565425330238	4.49442018853309	4.41861592371474	4.65450712598576	4.45250131730156	4.45284147887440	4.53913346108307	4.43622478068950	4.38076794217460	4.49797411345136	4.44342513789333	4.61515801032280	4.65246916471154	4.58812922287630	4.42771684825786	4.71185063717587	4.54150422903251	4.52808870600505	4.56087603972682	4.60484165904099	4.48748309214684	4.48179439347917	4.48467361488255	4.55694510344043	4.50346423882152	4.64568490068468	4.50867658012803	4.44345575416365	4.49163062729908	4.64759176785359	4.43975601040758	4.50256684467427	4.43463295646619	4.47755301284093	4.51214463045809	4.49350807828711	4.49937816792367	4.52157342979790	4.49191399776944	4.56553090223337	4.49344877131468	4.52425249164263	4.63592175295081	4.77001527722463
NA	5.04663479033825	5.34297921489682	5.11725177527929	5.22669730328308	4.89619670147456	5.24314855799811	5.10191108866702	4.88693579002436	4.80107614174102	5.29270160320191	5.06219919842632	5.08857957790320	5.11925650750615	4.91551016710349	5.12990947962431	4.74088874633317	4.73136694344184	4.91266265257720	4.95433390137344	4.95771225081509	4.82265519742623	4.96541103740367	4.87543345759396	4.92505013036136	4.90642782509669	5.21352739329982	4.99464503053444	5.05801772860059	5.24098575844016	5.14341898457834	4.89536487403667	5.06509420151576	5.19973370480895	4.93079215969533	5.07478271933613	5.06225274941832	4.95406856638650	4.78399081735099	5.17826694477577	5.07723863627371	5.07180653328009	4.85125719901055	4.98129184525371	4.99543171359525	4.93924749418199	5.13652853434122	5.05134165624611	5.00685518849808	4.96027266167502
NA	5.05539053093525	5.08468946587297	5.17487116723725	5.12519933715574	5.08276337006000	4.99445534422282	5.10039282800563	4.95747574825107	5.11145380770462	4.99930573520159	4.96072163524217	5.09702900036009	5.04009539701737	4.87422984693581	4.96233598694328	5.02062096572744	4.96080167785496	5.03050936635582	5.08621307063224	4.87504533634614	5.13730376128697	5.01822737571656	4.95158975890692	4.95522581056959	5.05260065149984	4.97703177710760	4.98733654637693	5.00976311556121	5.10953367060874	5.16819841673140	5.00809819386003	5.05608761736968	5.02400794705210	5.03456401558152	5.05658330371828	4.99891203980960	4.98011359422521	4.99257502791107	4.94509013884928	5.03644981323517	5.06986841421007	5.03014179875991	5.11014560229890	4.95047745411563	5.12884900805293	4.99749507127674	5.10170993126087	4.98824022298930	5.14399193337400
NA	6.74685357291043	6.54144930336767	6.52924945372817	6.56138215337810	6.70562370873743	6.53632540231842	6.68250187438519	6.48093327601044	6.34330140981776	6.81590213921424	6.63652234058848	6.21014590136009	6.35828374778449	6.44618730569596	7.18742108137659	6.68657182134272	6.45575636271237	6.55959853954942	6.49547791368254	6.47589706467031	6.63838403067049	6.56326877296071	6.62168083434345	6.54350580049208	6.60753669565537	6.48813866291079	6.72174661559834	6.52424591094925	6.46856590308226	6.35862732342126	6.44517093871529	6.61696165238842	6.54183948478292	6.33052881137082	6.50313825620126	6.80536197313284	6.43914320831687	6.34067086060880	6.59279524484215	6.64272747066326	6.87826025271372	6.55337974494763	6.64828204042578	6.57534467941292	6.65662229056644	6.59495364408929	6.53679835950658	6.67073340097803	6.96090882673050
NA	5.11744771237101	5.08323090796263	5.04421712509987	5.30620117854434	5.08656647897866	5.05476269815430	5.06318930077789	5.05251640020567	5.09278418842912	5.15943266332114	4.98354257825902	5.08284447307053	5.06382920379481	4.91559999396208	5.01912254807255	5.11528092335187	5.07642954670704	5.11863220784437	5.07693218425582	4.85554118106477	5.12236083397532	5.00412572702711	5.00333547082334	5.07433115771266	5.13171218162451	5.10450112249223	5.08678309687860	5.09453646073645	5.22697030613817	5.15997130217305	5.13406568120039	5.12347519718756	5.14639848144265	5.07802964596154	4.95208412486190	5.19372644826733	5.06857057253015	5.05263773331083	4.99632630462567	5.18459777560759	5.20392753176748	5.11789618111951	5.11026947042595	5.16380917794342	5.23023848082837	5.21406814458976	5.19984408265439	5.14511710900425	5.17137368801714
NA	4.55745951263185	4.59022929162636	4.57703607757264	4.52922066906975	4.58446172035190	4.50110066760572	4.57285075322500	4.48508864352010	4.46787212955101	4.55277047915708	4.45725340960341	4.56545503630828	4.46849034346134	4.39014078743441	4.46852372214129	4.43372450847297	4.44111675042629	4.54043371919881	4.52247924920979	4.45138809528744	4.62132006750190	4.50611910078211	4.44113985796268	4.50677780129442	4.54230606047764	4.51270297197727	4.48463155157026	4.49680448917583	4.54163096844455	4.57156217537938	4.52800932273638	4.56452563867261	4.50248379733493	4.52403723293806	4.54863109630251	4.51522038634520	4.46376046848736	4.45715236833374	4.48187745235556	4.53892105358120	4.52999511665216	4.51852687234045	4.53899042273383	4.53409796184301	4.61152143006589	4.54965902809323	4.57125092769675	4.48806853614474	4.60543858102662
NA	7.49207736591710	7.35638837788602	7.73516158340483	7.60043555878475	7.38920950883094	7.79131541761198	8.31614297737456	8.12110516254682	8.67198633660573	7.81942716907272	7.97521365203561	7.25360665096357	7.56991465864909	7.34515478338216	7.81416758461361	8.13109231726859	8.20340196402317	7.77438194344834	7.28267421484852	7.73681196688502	7.33622139361716	7.48857816094796	8.01620034146619	7.83823829012021	7.74883256678683	7.23587750607317	7.98390934925435	7.46984147034535	7.73097574374745	7.59198818248947	7.76551138000481	7.93066179852632	7.44663911923410	7.50695223814742	7.19528126846673	7.53465047317304	8.04846581947196	7.41171934207115	8.00809660057582	8.16356919033724	7.88976492728976	7.67593061564558	7.61537290899194	7.82380023930035	7.34800366490724	8.35712390186310	7.75901054307975	8.10203590201621	7.35132644520647
NA	4.20956156247451	4.18245438204948	4.20217958653387	4.20023955072006	4.16358864003495	4.16774543606606	4.26167564168988	4.15113825020882	4.09972825231972	4.20643654978042	4.19319749966188	4.11063334023690	4.11485462618214	4.08278167304528	4.12696172233568	4.11917429281629	4.10884641733329	4.16609011725698	4.13703411458135	4.08241775606660	4.27856269528643	4.15920281678657	4.11929224270818	4.18277099670075	4.17921369495646	4.17695711571108	4.14321966466219	4.17424583114926	4.15930314774869	4.24741615199923	4.13555965903377	4.20351481878291	4.14983311070951	4.22098120173721	4.20310216248212	4.17992115152718	4.18713347836604	4.11084423648194	4.13036481545381	4.14109842556239	4.17237995711271	4.13488747177993	4.22102145110275	4.16861074448543	4.31409740502757	4.24502736835735	4.20967435742621	4.17893977717447	4.21844095927585
NA	5.51130186770297	5.63087386254955	5.61364458247636	5.58481283792821	5.49792039122645	5.76374813302234	5.59187818740651	5.60912911270073	5.63128670535531	6.36544370621491	5.62233447873114	5.64043451400228	5.81482668692248	7.61740794232661	5.59645794767159	5.63967121375453	6.26065304332103	6.00822560932702	5.90006696764285	5.44010668744455	5.81108000702681	5.93443820102540	5.52166455159616	5.65682727207724	5.53940848595202	6.10105214511645	5.61999830865848	5.66406066635756	5.57354339996918	5.56182360405554	5.64849765165562	5.53073506627866	5.66477034289286	5.43037009134262	5.49482112122675	5.62362825616147	5.45759450088150	5.58577177656667	5.45814055842973	5.70093402952781	5.55219537834905	5.76215294323933	5.67546590164729	5.56656381197853	5.84393349182433	5.57171496596122	5.77843861172493	5.60418302176523	5.70904607703271
NA	4.63184209710797	4.67272554874762	4.58916182903338	4.61448304743635	4.54166256833874	4.63415140925675	4.68377636852207	4.57707438098477	4.52137382954261	4.68068221713439	4.52967662311483	4.59834782346326	4.57696610452275	4.46967227284151	4.53427685693887	4.45502141893548	4.50975340607041	4.54010250043500	4.55375919923024	4.58079185134374	4.67217597706760	4.58817880468166	4.53589644171143	4.57059404219568	4.61815738666949	4.64698453917517	4.61606029632528	4.58817875635185	4.65370483166846	4.65768246045923	4.63518695194059	4.65672611972792	4.60551578102985	4.61758723520425	4.66273154422657	4.63765242793953	4.55479657316836	4.54000042698578	4.58665312175892	4.59836240892900	4.63451791965723	4.47016273822751	4.60588280178768	4.61978869894423	4.67779203659789	4.63190752177844	4.63778943721637	4.59893152705498	4.71996131373682
HDAC6	7.53573204611172	7.55023815166085	7.92749301138409	7.46091599926411	7.46541323589222	7.40107670898600	7.62860408922166	7.56221374270999	7.74564931921041	7.37857149039001	7.40029253554630	7.51885793059323	7.44368546218433	7.51724193336666	7.40231207726435	7.60335865453669	7.65793397212681	7.55108845815254	7.66074280951945	7.43485634441807	7.60602558533168	7.40872132314727	7.44609216269251	7.60681885512863	7.53256570086021	7.64598612402595	7.33803532564348	7.50069042384675	7.37517328330305	7.58235425872497	7.52169180465113	7.73802101352494	7.53930019913597	7.65107554774775	7.48366329685031	7.47091463698278	7.35535670654011	7.45713964915794	7.65564024751809	7.56990494456896	7.40005988999457	7.51132874232428	7.60499807464878	7.49687272034689	7.63722398946724	7.48516447546358	7.67153782304085	7.38435102378742	7.58951547558373
NA	8.24526257955018	8.43480176536540	7.79212248515348	8.04103717105041	8.05887002661052	7.90109890961510	7.64999653115849	7.91204438004114	7.72370236876366	8.15604180550330	8.13275505862021	7.62608493067455	9.23098566393775	7.72139958835779	7.74996372451153	7.88584251983530	7.64159893849753	7.88857562183890	7.93291599148671	9.30177488387182	7.62053281608990	7.61629882815783	7.79693331810588	8.05147971113511	7.81592356222007	7.83539425867755	8.12424852080851	8.66959169754526	8.14890403186137	7.64329017040575	7.75375607450400	7.59908552156654	9.21549381551847	7.88582205881313	9.27980414275664	7.86252009434921	7.97953297529133	7.72575458950596	8.11557022438629	8.00140842906896	8.23344083356019	7.99314294850597	7.83165655856635	7.99126087272617	7.98460919988906	8.21468866409242	7.97149930491587	8.22359077336679	7.59932231136124
NA	7.10215090426322	7.29219707153075	6.91278001257433	6.91604192943244	6.79221903966705	6.91173902348417	6.86211188931967	6.89311218464872	7.12107336300802	6.81751840080399	6.66488829566649	6.62487622430132	6.78207170355075	6.85488815270412	7.08156292535976	6.95141554671584	6.92033642419353	7.20188695842935	6.88196595526488	6.58833259731341	7.25592744169484	7.12902672290164	6.87950375152518	6.82484677455557	6.88122154895452	6.90892764119586	6.94152529376784	7.07316100326924	6.71570635936530	7.02813354046287	6.97667298387221	6.86795906855302	7.04242535966844	6.80930425073591	6.77577609555061	6.93719715644794	6.89574614169967	6.93696254364542	7.01560687753708	6.81777996416136	7.12204149208460	7.03687421210449	6.99732312162166	6.90546924223666	7.08398199124817	6.87121130652850	6.90334866323938	7.01828111399453	7.07215702847507
NA	4.11744689743722	4.17732567447485	4.09882021721162	4.14120104454067	4.12414710375583	4.12476771581052	4.17463345943572	4.05732165121881	3.96692595688297	4.13690086604139	4.11150634351396	4.08665172453548	4.08133757806023	3.98985734149037	4.03738819599229	4.02355040562016	4.03027346169422	4.13329791986778	4.04658364990169	4.04186428566543	4.17811712065689	4.04271883083641	4.05599378471255	4.11564811084247	4.05362110502502	4.10113757826335	4.07221558647307	4.05535437268235	4.07590206167817	4.12848327359626	4.04240840522172	4.17094560421432	4.06658369816501	4.10828281820221	4.12177690617723	4.08106799167406	4.06483700979435	4.02271659422164	4.07397914636552	4.04435654102420	4.10257556778974	4.01690170016752	4.16764957994388	4.08818072612906	4.14515176597697	4.13121987628422	4.07584707355538	4.02194074052821	4.16598678222800
NA	5.14979440560793	5.15108576190991	5.41906985468964	5.02144834074591	5.12252917032363	5.23275939664171	5.25488665369790	5.11825424921074	5.14730576479420	5.21840007807588	5.06182078633643	5.03996068658251	5.04510731396958	5.02542270770240	5.06548863284667	5.10071653334848	5.19825343240995	5.21564742966082	5.02295061119762	5.12252971979277	5.40258064607881	5.32374026338844	5.25855918933766	5.11252774423491	5.15320583170690	5.17196974610667	5.06684912015464	5.07303541406600	5.18058245481257	5.02222260567454	5.20729538808708	5.15501167575957	5.02205105818829	4.89802706816466	5.03780507240204	5.01190373966612	5.10171117141721	5.21508067748378	5.56004401455412	5.25259867518124	5.19867710525044	5.13837453306609	5.32302952084560	5.14033694132187	5.30617379509901	5.10618249383527	5.11259771983636	5.17340900002102	5.13888694426193
NA	5.26685821761721	5.27006416286559	5.44094834908082	5.27427273361321	5.31633417326573	5.27249388108986	5.35790393570567	5.31568379514940	5.40289048139845	5.27850697317480	5.12851893952922	5.16377525789266	5.28004967936684	5.16180778421482	5.33924928195463	5.24245764590105	5.29803400177116	5.47334223421446	5.21679573602806	5.15436566553306	5.45429211264309	5.33175440148837	5.23402083275303	5.29405313023327	5.37674700998609	5.26101830755153	5.32136526787408	5.28598714789585	5.32096578813557	5.38410267359886	5.34490673653697	5.23761339404683	5.25752825778692	5.21772984668260	5.31462538435301	5.30501757415684	5.30726375880005	5.32692614046774	5.21913001359208	5.33636326339473	5.26756339405320	5.84808468594021	5.33821884386449	5.34128344169527	5.31643180467021	5.28199297005165	5.39840436331539	5.29829032065262	5.31626618285439
NA	4.72199509986046	4.60635626276866	4.78554885189696	4.64015176897884	5.08757041428120	4.77029952624128	4.97104944779972	4.65147477618618	4.66005179742094	4.64904128954136	4.55940388455111	4.77004951200836	4.61172647941499	5.11604546143707	4.61848804740008	4.60921968040485	4.57706356021797	4.86856798042064	4.57779042734113	4.58379950515954	4.69074594063892	4.80182806360121	4.71882515592478	4.59017411324478	4.64820670948898	4.56138261236181	4.70029178374862	4.57779101734500	4.67514914964920	4.80123364419513	5.02827996051730	4.72527922127283	4.51742389627417	6.60663941851343	4.63640594486029	4.70144326916070	4.59431959168446	4.71242172777411	4.82901760380614	4.68193726324813	4.67028023750274	5.10475564129471	4.81818337513275	4.57466485591334	4.62674463369093	4.71792209514414	4.65843277737433	4.74443510304303	4.69912784977958
NA	5.10908067649774	5.08876655438735	5.10960046245821	4.98505440732337	4.99265380173495	5.05623480146200	5.11636863725256	5.03991395247661	5.01444107753620	5.07335915744411	5.03378828323878	5.12384705811340	5.02677320482501	4.88500033835316	5.05629097988496	4.88473363512875	4.91058752755925	4.99136170119354	4.97859307309032	5.01414912257347	5.13739781520848	5.09871761896111	4.95099423901740	5.05471584662561	5.05991332278914	5.03735177255695	5.03179334541677	4.98878760078168	5.03640875906281	5.18614369257392	5.06183378942108	5.09193516068722	4.94811657850183	5.06468394537977	5.09637357921577	5.01141820400915	5.02857458484772	4.94133863756914	4.92719076898534	5.05175065525551	5.09266207198819	4.94705984779539	5.03466701947155	5.06799623508976	5.13111847591996	5.10586623473813	5.11674424179240	4.97352702669354	5.07931101877008
NA	9.35892808507091	9.01358844224069	8.89206992926776	9.27689880343955	9.06118291301624	9.36409010081532	8.87148052140108	9.87507048716654	9.82879028168098	9.14392002049661	8.91969437005573	9.04926014258855	8.97180859947624	8.66596343088264	8.84913465036254	9.71644424996752	9.54771034880045	8.99657074505683	9.39468322917238	8.82331288003295	9.09188113433346	9.39316023908275	9.30084524147330	8.93704004444334	9.73021093934382	8.88545702970044	9.48277473557212	9.49985910041215	9.21947479380767	8.88944236597338	9.52197657489599	9.50067101235773	8.96778668170342	9.23410904795972	8.71429321302283	9.86786984250137	9.10891493791159	9.66303765418544	9.11371218348481	9.65678531621671	8.98400462452479	9.34730740687377	9.29570453722084	8.78774251950940	8.93276835965677	9.07436101291537	9.18279950672505	9.25831756608806	9.21497398458316
NA	6.34197352528012	6.51581700074065	6.47498711544805	6.60001068141819	6.35195090956259	6.19968734038680	6.58113624592546	6.15322481077036	6.12721151708563	6.40420479362417	6.12629763499887	6.41063490834217	6.24039429239413	6.58153747355936	6.41902408688444	6.38763623940650	6.14795317027205	6.23628022450443	6.44408371332150	6.38874673994164	6.94444932520268	6.43040244024499	6.24727428239842	6.15548969824968	6.13898606200549	6.33646224375848	6.49746872894596	6.54163438278828	6.84900281792212	6.75608892031336	6.17612561578342	6.16123578115440	6.29305506584780	6.34754540364561	6.46183971061759	6.26342632890994	6.34186062655138	6.13553588944471	6.14052783118200	6.23063425819364	6.26330003782752	6.35855985052328	6.38336552543640	6.27583366021581	6.60095541029974	6.22274350364726	6.26384730669079	6.45181922450281	6.52727275145605
RP11-244H3.2	8.12160823687964	7.70857562751900	8.05531000004268	7.79992974176647	7.65464363364622	8.16951933933396	8.34686097151831	8.01699178068646	8.21736853407978	8.09440024483362	8.20949190924252	7.68748350023413	7.75369747286178	7.81480451284129	7.93741601328714	7.75945806902918	7.87411815879117	7.98667517273798	7.83499428555233	7.85935091902434	8.05211278119299	7.82400101431759	8.51258559287340	8.24193701253568	8.23845257557421	7.95450483793587	8.09671302603481	8.00571133629857	8.11379767472224	8.20683124264647	7.78148664286741	8.11303227947112	8.15918201727446	8.08235530478298	7.75202016735982	7.78970787126324	7.74128665727484	8.16684568210216	7.75951145174814	7.79875473811448	7.80716991944821	7.89874991442750	8.17545099094996	7.92755683629439	8.13928894281120	8.07336094648575	7.85478006127711	8.07926971182091	8.33641264157813
NA	4.20243314181493	4.33505916095761	4.13167863907729	4.12192655676385	4.11220648118528	4.11556857838361	4.14160960226098	4.16182977215777	5.91378487928094	4.16386615105118	4.10147245839748	4.10716887536081	4.19219180489128	3.99299597956988	4.08740685099381	3.98085614839966	4.16877042510548	3.96995438414923	4.14665551759386	4.02004373639622	4.25605610936841	4.38158785190356	4.04444144194374	4.15935632975162	4.18749246272679	4.24621590340868	4.17324156153101	4.20725277349222	4.15169878113818	4.15699135370039	4.21755196119442	4.21266856627177	4.09705591139203	4.08411617285024	4.15953982575244	4.05183765966255	4.05711816562305	4.18163679331944	4.08912744881713	4.12627258762187	4.17866410320138	4.04753704120216	4.14062775019175	4.09552934175167	4.20912608854723	4.10877963295368	4.22243341431203	4.11897436927062	4.21562213511063
NA	7.92778181820952	7.93888472434260	7.66404340011561	7.98644966290955	7.62577542093291	7.79698557609043	7.90326162558876	7.98309446168495	8.42182246076330	7.90981695418255	8.23219293783442	7.85674945956370	8.08883769754129	7.80690391132215	7.80397738928359	7.84534874047985	7.78797883220803	7.75827846491095	7.86977647824632	8.20197169171776	7.93244451062279	8.08855422797956	8.15220976820487	8.15733715655086	8.20730794320229	7.82249038337113	7.98216328441622	8.54724506568898	8.83916020955315	8.23803432912214	7.91701798531009	7.94887159671684	8.23071408247172	7.99989996178690	7.94393520061980	7.86215715693944	7.94191999825142	8.52559018091199	7.95904822994725	8.27056715719994	8.13134818989283	7.83193537440907	8.02437083343630	8.02538066440060	7.97246520660929	7.83965099711992	7.83027174688335	7.97962771412829	7.91581300269377
NA	6.82129485308623	6.80122830859060	6.91161806632948	6.72255554057172	6.98174216636082	6.93825520476025	6.80976627410850	6.76593171303518	6.95918703382284	6.81011778505502	6.73492517102024	6.74821702512494	6.79311039137848	6.86795540774910	6.89321094210257	7.11355865219999	7.14924625213659	7.01924738929179	6.99816030585975	6.86653520912928	7.35449033050692	7.24985028536723	6.77786912308836	6.65721700459085	6.98411068953573	6.86289013916446	7.05265751589936	7.05135642942717	6.91900753433477	7.04510118006216	7.24022848015196	6.77703379789230	6.71003659642188	6.84732580276359	6.82978804828343	6.98336551985103	6.93313743899818	7.54668393999945	6.93504262006501	6.76943762957548	6.83801859906456	7.19121781087724	7.17505955350225	7.05173438031498	7.00906528994724	7.21071622332791	6.93422695949277	7.06063997805877	6.90002045994316
NA	6.65048218046954	6.66023498983967	6.67031567911144	6.66958325225288	6.62633016154242	6.54471582669296	6.73497151014747	6.51063829102199	6.51632762892571	6.58327775315991	6.31863061953579	6.73411572279315	6.64223256438491	6.63117129000693	6.51605882955164	6.59794000568048	6.44525337904944	6.46923965887340	6.72794657201758	6.63729054385723	6.69727155369304	6.59508330671648	6.50936769833697	6.53116761456860	6.61670253299934	6.59470916309547	6.54765104271693	6.57967215951889	6.66139778148906	6.84923742144400	6.62016828932508	6.59976914930803	6.66335247724309	6.64042948225351	6.68877642994263	6.63059244852419	6.59180549731923	6.44272902311745	6.53863756199534	6.53007131870005	6.63002369597531	6.63363324226232	6.57691342160908	6.54125004811818	6.58914741577075	6.49654114418607	6.50107035166889	6.43786130745313	6.65288617796212
NA	3.98511007325493	4.00572726044730	3.99773748170756	3.83077393157257	4.00154558159286	3.93980296797931	4.06079386979473	3.82182264834523	3.84890360461722	4.02334873171384	3.94527655221603	3.85030248088323	3.80633371517428	3.78041051438826	3.86832115780392	3.79269760267787	3.83766536567634	3.93864426736314	3.89998199419918	3.83197533555858	4.02173536908600	3.98459830750947	3.82791827250449	3.86110732877451	3.88499419402252	3.87908947569736	3.86111327356841	3.94855660189760	3.83826192382077	3.94204288163089	3.90104037132277	3.95925770337908	3.85562415114893	3.89098244023658	3.93670016055780	3.84800998469566	3.84038373439285	3.79716474167685	3.85053884879742	3.89720578663936	3.92171598495954	3.85515225102829	3.91346123795869	3.86222697525916	3.99822876432687	3.93336721120424	3.96478914955941	3.85111429740345	4.07959406359976
NA	4.41400509852584	4.49491327221993	4.43190246255944	4.40644033963373	4.29233638222997	4.35452473562126	4.45769545782469	4.28417777154833	4.22407004181853	4.32995784619778	4.34200192012358	4.58696668562077	4.30620148494399	4.26716996324290	4.20387676286863	4.22174452183723	4.20883366852270	4.22706554030275	4.34410019961816	4.40841822972903	4.53565566765626	4.37836127281628	4.22308283930464	4.23788124526162	4.34707107344959	4.48911748443689	4.21643086225594	4.35445568715125	4.33148667002592	4.47726177751399	4.33294184626742	4.42683110212502	4.25547501439530	4.48827145884830	4.41032607605514	4.25079084130877	4.34495334420557	4.22822446116067	4.31841533487114	4.33788978606903	4.22585160918585	4.19377440521205	4.41199653199778	4.29419412812313	4.44944679767165	4.38834005839587	4.34299992743010	4.24432712574401	4.42650907814475
NA	6.03353902722997	5.77874372234379	6.02169153753155	5.87901319453216	6.15724597385629	6.00398559049826	6.00554412474747	5.94887443638718	6.09319178549478	5.92446356923124	6.02681982782643	5.90026746026565	6.20979893579873	6.01128182871248	5.92448073473184	5.94813616254775	5.91289172839992	6.03086651330563	5.87436205649884	5.86814640706217	6.30697487026640	6.08662186805769	6.20092791753349	6.00467814199572	5.93032887392057	6.06997188447089	5.95724740598392	5.84343100352607	6.27120435820072	6.17729198442381	6.03083410061024	6.08827429643443	6.07517075423729	6.00089562762208	5.87598951306982	5.81348647424152	5.84861120875649	6.01711301050824	6.11670824474480	5.98881433357514	6.07076434968941	6.03144614396970	6.03729475151295	5.86382632176337	6.02706444501182	6.02489923396009	6.02837626922095	6.03630843169163	6.18395578820972
NA	5.92529866803130	5.85752156825541	5.94609775603384	5.82928838462921	5.95501992613239	5.78748349543644	6.03289929572303	5.85707636025404	5.82594919927890	5.91162889954146	5.87406079470622	5.80049508731158	5.75054214647652	5.86881780435605	5.86143267202582	5.80993934858701	5.87873922502423	5.92390341853405	5.88681034872037	5.73216551633632	5.89249085421346	5.93903909703502	5.81616640253796	5.80888333355497	5.88426835453221	5.78012877882144	5.89631970263709	5.92651160029714	5.88077761814345	5.94966370094060	5.81727039317687	5.89491094907062	5.86354688800487	5.80953225129347	5.98066398473016	5.88967285664797	5.91378353868162	5.82322882446884	5.73494402365775	5.81642295272149	5.93760735361340	5.85419624074573	5.95269062772385	5.80067316873456	5.92855039844191	5.89648455699618	5.93236101482331	5.90260330183937	5.99901336582380
NA	6.43185405377037	6.12385932174886	6.39290340754263	6.28072760278722	6.28139646847061	6.21428140139506	6.26468034060018	6.29463822031157	6.35881398875294	6.23858553719391	6.23332482356051	6.30004894949284	6.43541483067670	6.17932453420007	6.23407401438187	6.29701707016307	6.24233069526358	6.33435698171305	6.21405984002892	6.25982199060308	6.52191546020120	6.27323016217025	6.30234279542238	6.28097898474919	6.37001691080867	6.25378552984134	6.31116452879805	6.23291085081378	6.50320083244972	6.40286678319719	6.44729019085396	6.20175055236033	6.28881390955677	6.16395004701478	6.42345907544906	6.39361677742451	6.26983879420821	6.53437563402303	6.30758197084431	6.28739558428787	6.18397283041040	6.45155316483057	6.38073253798052	6.26355670633393	6.51997220714352	6.32580266702122	6.40319172799165	6.22477155327087	6.27008589543193
NA	8.99850077015314	8.81910078543813	9.27138501967871	8.63229066212366	9.55012458300317	8.71943659643539	8.66148571861194	9.01381742835383	8.55369764114450	9.22886324910888	9.02110821962868	9.13156799032254	8.72809660894189	8.87246005622884	9.50828798061246	8.83382565607232	9.10722773811442	8.52292156299012	9.20553521992645	8.74912635651880	8.61683653337336	9.03512277328241	8.79657346070061	8.71111433075124	8.46043005402431	8.75479190691427	8.94637591338479	8.87885924085340	8.98772312270249	8.84731682327893	8.96128820420856	9.22535599443952	8.86804482507117	9.51740649736993	8.93691935281714	8.57147209937521	9.03335102128566	8.87703351753104	8.57881121714534	8.81670488531842	8.74735150293546	8.70420812991200	8.68649874161862	9.53014859598507	9.16587756480136	8.62468222231203	9.04411961449078	8.79144624614669	8.49472607363413
NA	4.74692807137529	4.73209630017371	4.77191842250788	4.75662318485171	4.73052332681092	4.76007312118779	4.73925703950401	4.69599270443742	4.66833131508047	4.78682940943895	4.69480506947008	4.81709324353211	4.71978258994127	4.66480598918886	4.97999206365601	4.78436344765667	4.69203070912771	4.83023618502355	4.69644395901529	4.63283851741418	4.77603674451795	4.69984338669091	4.69482310564300	4.76336845277695	4.73966209876913	4.63853501252523	4.74290065339747	4.74530256634158	4.77851791113821	4.80048923961999	4.74274723700718	4.79845734731110	4.80090961156545	4.74311785592035	4.75116334197699	4.73073499382866	4.73398475309238	4.73214404435653	4.72797694864876	4.76131539886928	4.73485913972213	4.85748797969975	4.74556356848562	4.66021585724794	4.77522122987425	4.78742737938171	4.72495630719534	4.75397872324325	4.72344813295837
NA	9.28942636920801	8.99263306406186	8.64711503147820	8.84376213439730	8.96630208293429	9.04853294517254	9.09128858709132	9.00167444382526	8.99203944578699	8.91591451905932	9.36609944995319	8.89538451092778	8.95034650744073	9.22715052450834	8.98366106774740	8.94468927631673	9.17427210943448	9.21138180786805	8.94883452242990	9.17252879083470	9.19008260728352	9.24522711924234	9.22116443405189	9.20311098334780	9.11299135930860	8.90805044506650	9.13554760592090	9.13095619637548	9.00628085793685	8.77766330606973	8.92914195002403	8.97968014963799	9.20524020151430	9.46283927154868	8.81950092034444	8.97603201549944	9.08345104049142	9.12163416476793	8.98312446865999	8.98865165533423	8.90233067174272	9.07229057617455	9.38205388678281	8.94597007293698	9.42402622975045	9.29985356276415	8.74424831326074	9.25727796003988	8.85377328120811
NA	5.42866809674787	5.51222656542194	5.48595889358705	5.48418017660042	5.50080061846149	5.55629059042056	5.46659467742310	5.37665680205270	5.40597750698071	5.55077040463749	5.44564458092214	5.45158886159274	5.60426903501614	5.47442937807486	5.45589760815440	5.32649776257105	5.39083603462053	5.45833667928192	5.48992102520452	5.56519445678042	5.57209095314367	5.44842196233682	5.38567133891408	5.25043086692554	5.31850289921802	5.37390138277563	5.42945633536117	5.41465038909115	5.50950191481318	5.50548893838364	5.46246404438016	5.50472336586861	5.48484330115714	5.49400270402441	5.48805395658525	5.56021729407718	5.37999697315202	5.31600085294020	5.34288308419169	5.44868593635602	5.54975221091461	5.31021730151658	5.45986096764985	5.36908355592706	5.48080950674095	5.46679994489568	5.49114570494263	5.36171436346855	5.44908316847471
NA	7.33734585886162	7.25376094756735	7.02049705279054	7.27172235538846	6.96019324820283	7.15835828895350	7.37924263036654	7.24868404205170	7.21979341721436	7.40850776158514	7.43208584423987	7.19706016538369	7.24979948013475	7.24077931861837	7.28697630774615	7.29498741513325	7.21788121046295	7.11176320176340	7.40946146961147	7.24620477842979	7.65643565939459	7.43831421260015	7.29678643713060	7.70977488634301	7.59009554512157	7.46315755880038	7.35344285678869	7.55798093131794	7.39586075234244	7.26655831788237	7.36650882446614	7.58749991512689	7.45544026396083	7.55953184711252	7.37894209621554	7.22927524401993	7.39547754086948	7.39943063044608	7.42047905503098	7.55433440916925	7.41337583324542	7.26628583256666	7.23682416709002	8.10444830075236	7.59191724531802	7.20979006739793	7.63243305432528	7.23767524633514	7.80191158363855
HDAC5	6.97502410166902	6.65997842501570	6.67599530158876	6.65211804250315	6.47963264562429	6.56847952119035	6.59734187904742	6.65325143305463	6.66610053246760	6.43852437636377	6.65004136913396	6.51226399295150	6.49274810881093	6.45742111784407	6.38919656690893	6.50013153642067	6.88337900235306	6.55492164906073	6.57681010059608	6.49965272730192	6.71736103970622	6.82238411735553	6.59586792053766	6.91126137430465	6.63447274463953	6.96753629639291	6.48185034810037	6.61403046598720	6.66450103392170	6.41190356200108	6.93173585048326	6.48678983747657	6.57124746413339	6.94255693490044	6.67868317097008	6.54863543072525	6.44964877722535	6.66946673807717	6.56035266110787	6.81347650284907	6.65809629017481	6.58439564930428	7.13323987282530	6.70816207071105	6.73349741882682	6.83695196005645	6.61011200380661	6.63780983186651	6.54325443603307
PDCD6IP	9.79627852013197	9.67411662585362	9.76593416087034	9.97049309580775	9.74595222947874	9.76649963387183	10.07975337029576	9.82330349737948	9.73658260279265	9.77892833213179	10.30611862787630	9.84807328666687	9.65842350281682	9.93493575209427	9.98217236797709	9.66885335054615	9.72855186766435	9.80432353613551	9.73582155386474	9.62740066097560	10.27016347345928	10.10048251968161	9.63937249194115	9.77622253931760	9.86279838097394	9.78549843375611	10.26181714668312	9.93868416276452	9.90776275328584	10.12652471584662	9.52194931419909	9.96875815413742	10.18468340395550	10.00753648106146	9.87137594071527	9.80993015494384	10.20889485236793	9.66978933598235	9.63472351910192	9.84873786242681	9.81660562381777	9.91359323769662	10.02048735559814	9.93164120940697	10.36859528136006	9.87148887599911	9.75630120362050	9.90273182387813	10.05845842979361
PDCD6	10.37678139100676	10.18830815376317	10.30570858118828	10.08117938889752	10.32270291098907	10.65010690373916	10.76375525019213	10.36018529039123	10.33162361888879	10.30670867426654	10.42489677842186	10.54389512146100	10.02559747917679	10.25626250849144	10.21545037428733	10.36168394147829	10.20526019067472	10.56987530000145	10.50183220920890	10.02066940225763	10.26698986535338	10.27926380024773	10.27308047641025	10.65262349977350	10.40406790630279	10.43631232605449	10.63663409959571	10.01775791774375	10.42945819203183	10.14282012229073	10.55730758575762	10.23386227891515	10.43263015006717	10.43334048206852	10.31327815847789	10.23159976577305	10.16686742955334	10.16468179851231	9.97197141476990	10.73002098280028	10.26983140582808	10.38330359421414	10.31618434477191	10.50678432594704	10.37744483311217	10.63131773978040	10.71988836121781	10.31641469725574	10.38590445106782
BCL2L10	5.52454559694336	5.44489132514976	5.44447472169243	5.45296973022323	5.42963830073554	5.45226819282677	5.50277948227780	5.42524206791571	5.46222916196096	5.46616822534147	5.48584656311624	5.43951945189413	5.37669970638252	5.38949396070901	5.42441710390035	5.42491921340002	5.40861727328395	5.46348961791844	5.41126000103524	5.37696636992180	5.53199805236542	5.43862698941503	5.46266999178867	5.42617951634540	5.47201348926560	5.32340045194163	5.50996243084200	5.46718582129491	5.53819254936438	5.42519138706234	5.55158042895486	5.46399321192478	5.47802013777406	5.46582334997687	5.47308974833755	5.44439284836403	5.45740875308487	5.41184619574221	5.39295945315921	5.50250945910421	5.56772533408956	5.60948034901279	5.51251857182617	5.49394765832462	5.53830535294213	5.47238131839874	5.55543526066078	5.58423156051470	5.62021928470612
BCL2L11	4.47493613252862	4.50302192486636	4.53661343920231	4.50841221247765	4.44573400698138	4.45188374892363	4.49656516997193	4.39743822074342	4.41444916678484	4.43523648664816	4.46077212843859	4.59484379901171	4.52147406114732	4.34625356595538	4.43918701577489	4.40578864592979	4.38478962189100	4.47811058561480	4.52446165451907	4.53000461909696	4.44029096066556	4.42061375681645	4.33750958252273	4.46782072330463	4.43196427718518	4.45638857965431	4.44056379307043	4.35165638160072	4.41754687933376	4.45445219847660	4.43856178975796	4.51074999833896	4.52410740003098	4.61575167667531	4.59103066361589	4.44885877692748	4.44457044968045	4.41976196806529	4.50492771311249	4.43487028529055	4.47661633547433	4.44701422248490	4.47341419833092	4.46202135587501	4.52655455636960	4.42153908504661	4.45683661197155	4.43976355600505	4.56792059583504
SH2B3	7.72191728439337	8.39902325929611	7.85893947162635	7.89535533506349	8.11134433008317	7.96085953357870	8.11054464876272	7.75375357420595	7.74207571095610	7.95709673891584	8.06700971101151	7.91392505306439	7.70606389871114	7.61171029809890	7.82175947370609	7.56954623850041	7.49373166755780	7.76510935206151	8.00234806069101	7.87949439705138	7.61313593018440	7.65282589226774	7.49602236297618	7.90208373334636	7.80731673080488	7.79459002687600	7.76302675943987	7.78037468750442	7.70894602153423	7.68542240682331	7.66845937355206	7.73170491216743	7.66752062816715	7.85039627868570	7.81634516309570	7.86606400268265	7.65592587735454	7.38377471526713	7.91618845884435	7.65015225021399	7.91517268188663	7.63840235881066	7.70370547340888	7.60167493959626	7.80942634871537	7.65784646697891	8.01678533816922	7.68865362339585	8.32964215600258
CDH4	4.97039876413418	4.94927652584296	4.96336622849604	4.97782469025834	5.10564872528801	4.86861467397845	4.97069520377529	4.87935440770825	4.86423821509707	4.88149969965561	4.82546197280400	4.87650170900596	4.85895130899629	4.87507715799852	4.83981971609660	4.87544197071561	4.81830756634108	5.01927613168679	4.87783135415900	4.91231484740766	5.06791724599740	4.95293347599214	4.84949516159982	5.19828675696467	4.91790967545504	4.85759687859176	4.93385083287468	4.90192035441711	4.96591235502000	5.01327992321637	4.93057034892199	4.97579433897621	4.93105579396815	4.99835574668315	4.96227269263956	4.90375178841521	4.91251932279470	4.96880576416639	4.80806499117526	4.89206338069844	4.90711334548142	5.00448875604112	5.01434110534410	4.91328362163080	5.01910257410093	4.93202196598102	5.23695259040837	4.96334232590025	4.97078601108940
GNE	7.55380124152655	7.32157494707622	7.19086783994009	7.72377975922995	7.35669077837992	7.54048917466178	7.75929606873926	7.52977105163121	7.74173648839215	8.08196014694884	7.44675508735772	7.37761527993141	7.54150259629127	8.70259353572840	8.38943072931966	7.65325356684284	7.81399226217006	7.62662084899642	7.64492604298870	8.21567897566664	8.00556725696807	7.61851697275875	7.45383387527963	7.99278591234125	7.92860233164460	7.41789783951676	7.86842092129920	7.54930166695059	7.49714341395020	7.62800980142384	7.85662786719879	7.61794373997882	7.79802715051180	9.37520339862162	7.78472219605108	7.59805412492523	7.53799923982036	7.47716752022652	7.78343161222653	7.52860776078233	7.63276192771661	7.66389608970867	7.59726838630568	7.42864363967330	8.09546640219421	7.57633679328746	8.11171880866600	7.66314862241541	8.00780320248358
HCN4	5.08383196192192	5.15639782567214	5.03066676815522	5.08923351705484	5.13092910252532	5.05874620318112	5.15549638811725	5.01992535555625	5.05193035671680	5.07495627608942	5.02377728343113	5.08343634893049	5.00772007663771	4.96872016171642	5.03203083484113	5.00310462072027	5.08207921782424	5.06779347344869	5.01368845737709	5.15439050029297	5.16171056123805	5.04492433481711	5.03384771041524	5.02388451545111	5.02673317719867	5.06209192274419	5.02253395915186	5.03386239161959	4.99869713261562	5.12165499819998	5.07145484903716	5.04891355860807	5.24709443008296	5.10172419287714	5.04982713648759	5.10264820867496	5.08153195266983	4.98925132851118	4.99702907336567	5.04810435673294	5.21053304317355	5.01047210013870	5.12642240697596	5.07627940523542	5.33198690486003	5.10704508913906	5.22107443065187	5.04582945762595	5.14652292378338
INSL5	4.82459555860202	4.92677854377484	4.84095354288885	4.85303549831977	4.79241802926851	4.84951165421328	4.88878385148317	4.74027295472299	4.79551197362798	4.82020409338027	4.78408479749542	4.89661250047424	4.81925539659750	4.80570075489925	4.75905743732126	4.77156565938962	4.77205962781589	4.80204584612348	4.85343334468303	4.79394716952238	4.89247399062606	4.80497198727320	4.77450662535947	4.74507611818621	4.80412628855060	4.87607218894941	4.77226316976477	4.87598638594530	4.84039287700593	4.93460765109398	4.84108632656358	4.87087820438286	4.79111139682430	4.89656603878101	4.83927202518921	4.87357670588439	4.80366742645052	4.78704271694953	4.81701349852027	4.82785073471719	4.87662807987443	4.71989216219958	4.84577587822179	4.81733792881390	4.91410822205765	4.81846165894470	4.88117220394127	4.76966606391957	4.87592052447537
FRAT1	6.68348510484205	6.92180739271141	6.64532233937181	7.14106328183221	6.63302051968645	6.68441018359595	6.72425447027683	6.60762612641255	6.79785596087796	6.60835684588303	6.63469476229760	6.75182766295412	6.83943269042352	6.48844140266534	6.63855395823491	6.66642922935867	6.85672498226582	6.62026007061663	6.53283914879934	6.76501731186990	7.55314899036098	6.79809685325964	6.91139470747562	6.56270602960868	6.60952024230424	6.82730365402900	6.73847989720020	6.99041980831015	6.61273496895243	6.96890175156549	6.70391336869639	6.49276346072947	6.70543526711304	6.74050255770878	6.62130706639674	6.67226905353377	6.75607682355949	6.86915356129060	6.74800474252508	6.56458069770398	6.93093799449795	6.74373491462841	7.35951888056966	6.88492545325986	6.88838630973926	6.65271318637389	6.80291586014652	6.62752664706046	6.94388188473183
TROAP	7.38140234343536	7.93782075891983	7.73676846686008	7.18720465449527	7.72718092782715	7.35119266488638	7.59496572695917	7.30870640358237	7.13693100732408	7.74488498078263	7.25436182086493	7.46155483674464	7.26299282413122	7.13013193702375	7.31404907129322	7.18091944114710	7.06396383407087	7.34399611547676	7.39111762706257	7.49041785997838	7.22077516413950	7.21364614446728	7.03714771874705	7.32533194395815	7.35304369707609	7.25213528466291	7.66229718588469	7.04885915488936	7.36552324381761	7.28054476561473	7.34569966902109	7.36439152876467	7.17823176892785	7.50076520986146	7.43613604113632	7.21614199728431	7.13347984877937	7.13327420326504	7.31605844380092	7.65291500157623	7.37901162203811	7.38159317784966	7.29265810213317	7.05860317798396	7.20726300800484	7.25003904289073	8.23105850806732	7.15756395269690	7.74024426587639
MED16	7.17841644357064	7.09906451651020	7.06840677062266	6.98398334924326	8.67216529816585	6.99727929377235	6.77386841562373	7.09592195847821	6.90414643268189	6.97287644641971	6.99859972868953	6.91468988804579	6.92431044998433	6.92744328761678	6.85621836081468	7.07269724604323	6.97104894767275	7.06944665817745	6.98794235212231	6.96304475913014	6.99558481971374	7.03718684538788	7.06641496210694	7.18791095360032	7.24803816163794	7.05311976911290	6.93830807881440	6.96439775181262	7.10805527908259	6.78304438370860	7.12056106568806	7.18656947276671	6.75741859386705	7.23338091440259	7.06527798978071	6.91333573767024	7.01969890190673	7.10344005992829	7.04603314828803	7.32606610171622	7.02471526773701	7.11934971190081	7.23468330334131	7.11955110923220	7.05535348780479	7.30096712678280	7.06675137565881	7.16574006772423	7.18223287300757
PIGK	8.86224103244482	8.07297812361741	7.67585255308216	7.80333019079200	7.45528506230343	7.98803004449463	8.18575919483596	8.01508620886190	7.60278742559585	8.05959320368716	8.06695664244354	7.57260495843171	7.78539224850636	7.71060544073712	8.04957675037331	7.93594236450933	7.91437403124096	8.04982531297546	7.86184245349552	8.21590074636526	7.85951117729216	7.89180160880805	8.16530239533192	7.92128003130342	8.00556305487493	7.97781381132436	7.90690257214170	7.85766828330082	7.74317996832090	7.61413717349514	7.75270633188535	8.23737785017360	8.41628816422492	8.33311727194268	7.93405033681637	8.11768158065632	8.24378824473615	7.49307824894435	7.81034509185352	7.69476805728711	8.00911932301696	7.78331176453881	7.80780445662337	8.04457631101764	7.77878379996557	7.83240463800160	7.66914710561115	7.74274082071841	7.68670104312792
CDH5	0.58838109335928	1.94113239794425	0.42775991314161	0.48030895941157	0.29538838404449	0.43436527316443	0.60046189944489	0.36648577252621	-0.00977183921877	0.54974098319023	0.26460113394600	0.04329084984808	1.19267346129036	0.15996476984186	0.16012534294973	0.11660433279381	0.08384616321184	0.51838184110821	0.47519858929259	0.63835721462680	0.56898431246248	0.24358941225063	0.17253248085129	0.30646330579149	0.12840044084408	0.58104583999757	0.49127769502056	0.30539466080858	0.23410768528888	0.57960697537114	0.17407142842794	0.87578832843261	0.13209943941480	0.47490506793492	2.40076322045951	0.35024047149401	0.53105120663156	0.06676573129715	0.40488613411935	0.23504890468218	0.50821306043964	0.32879398662523	0.26199509087034	0.02713812987601	0.99619320960102	0.14577222136138	0.40995201005941	0.32544600760489	0.18721556848649
CHAF1A	6.56376806279593	6.57298987318907	6.81807738671183	6.34156108704975	6.81915683542573	6.33992627017429	6.20191525278678	6.35857615022908	6.21509522689595	6.47759592167690	6.28712116413403	6.23456830849287	6.19434552592984	6.33451433320191	6.37036849676759	6.19792460650574	6.19649257697517	6.41962918983469	6.26456405687338	6.37628743952930	6.23714987719886	6.21879895943223	6.19320669209523	6.42175537517242	6.31199354733666	6.17149753968703	6.32295044483384	6.21506466596966	6.49784528731708	6.19958690292469	6.36355518644660	6.40871094617351	6.28024403990841	6.44065770655700	6.57893598170748	6.28052399253047	6.15507843828862	6.27277241594420	6.25764697380701	6.54268783671736	6.41211560464268	6.42420186493886	6.34018340268690	6.18936475750886	6.20008348026414	6.44678507366917	6.56448050137129	6.26251002511634	6.58188071602950
PARP2	8.23133801105877	8.43654836482797	8.05517163922304	7.89285228558225	8.01730955952086	8.06021935453676	8.29124845257556	8.11651517503362	7.89419297402944	7.95153155971013	8.27735595000638	7.97624128362594	7.83455331364090	7.50796150029254	7.88277734091085	7.92394091487575	7.92657307634080	7.88292155129952	7.82907819790474	7.67513383329122	7.83006507692103	7.53697016631162	7.59684181065728	8.28150576255103	7.86749649544520	7.72655766196897	7.93055920353582	7.74041845164200	7.99836900424029	7.97315844899668	8.77405733007260	8.71068610344344	8.04095707343209	8.04538501810074	8.07828342224601	7.70622529526810	7.69371246890661	7.73013705064559	7.86199044505408	7.97310139252525	8.08902210963239	8.03448699234355	7.85011703526151	7.82286802922579	7.99705303393239	8.15694447449207	8.70620829131182	7.99487377606312	7.98912310022214
PARP3	7.75023220507150	7.30692818487954	7.52736963988322	7.30336171669152	7.78784508687215	7.59822831780389	7.39503649850789	7.33992704932458	7.91199347253905	7.36132438322665	7.62898405403185	7.45592780769577	7.40829554499242	7.37998948571337	7.59890128130893	7.77598441245129	7.90935849634525	7.65636669294349	7.46966351137193	7.32613177821437	7.60283408357486	7.87108682145825	7.80065424474330	7.56401660331951	8.04946488442172	7.24811966555985	7.64884093484485	7.47254451272523	7.65123239916094	7.46140630869647	7.42504269579552	7.78486395193233	7.59247453020218	7.27090226671135	7.37687044699715	7.32205029011598	7.60393540126508	7.65619359050754	7.20106867580272	7.39090258317830	7.45803203350452	7.61875234120572	7.40643602527561	7.89595579171939	7.58547832672104	7.86082220869752	7.53621181420621	7.80690703739045	7.77598011432836
CDH6	4.34250054774377	4.43013083345274	4.40570765284777	4.35931568032595	4.37448029859973	4.36517458274365	4.41983740407205	4.28290482561040	4.25389052035629	4.37539360983104	4.70176965128755	4.38366129338115	4.31806645641013	4.25987817035191	4.31923840037696	4.25508664076908	4.29819601171203	4.31515592534307	4.36069905508100	4.80212136730787	4.41177754763991	4.32699935211339	4.30154787583379	4.29478938372173	4.44097270452721	4.37761796911456	4.32648337862405	4.33394024296937	4.35546560681014	4.39449718093535	4.34346416007566	4.34341624817675	4.31613912517439	4.43768072166204	4.36588475866150	4.32518646756688	4.44272906971526	4.26798311358436	4.26767858102818	4.30445887192068	4.34433898754635	4.29475054223661	4.41177493074809	4.31459799297361	4.40891977686247	4.37341013040845	4.37767308542113	4.30027261734909	4.39954576510135
TOM1L1	9.04517837276889	8.96695668548506	8.44545851774289	8.97503575905452	8.83847876529875	8.78069460211635	8.51082443594399	8.62487643278329	8.88315416526512	8.61093166573658	9.36996463913804	8.42047155515092	8.44280290270468	8.86171530586915	8.64085435749984	8.70214631588043	8.71818953329967	8.86495041518739	8.48787518965204	8.55524282353079	9.37330590291036	9.24750756614609	8.78782209402254	8.87335237621055	9.06624624670997	9.23631108486954	8.70492569850609	8.58453826754750	9.07163646452883	8.66373337494316	8.54536580765171	8.72214415696166	8.91832991222723	8.58737321336919	8.37758361045961	8.49448852666281	8.62274106939528	8.68652788393078	8.89503842905390	8.83181459091941	8.49853138023615	8.77764048984925	9.17860085662177	8.69149612800031	8.84797921033995	9.02024354044875	8.41625420347973	9.10394327502067	8.75383179922956
HMGXB4	8.39916587735460	8.51810842795213	8.95558970558582	8.19319334274773	8.32883915334307	8.24913264937764	8.50015345669824	8.21654384478628	8.01650150412165	8.10718832321013	8.03047962240902	8.44487386672331	7.99464147634524	8.11633054181709	8.42685842151146	7.99182886482346	7.96553973760045	8.15293949036082	8.13314042047721	8.02499868492487	8.35577909824854	8.38608089713686	8.06747288926696	8.77490664870479	8.37925695602883	8.08255828107831	8.27899065717602	8.00364311338374	8.69943718582353	8.28290816032812	8.40624966947957	8.18973039858920	8.24454808846470	8.14649299739917	8.22742934559975	8.28918856645339	8.10243064887082	8.00028616174043	8.15264701056818	8.30554853577791	8.27126591027659	8.23705592048359	8.33892393338967	8.01237877780786	8.42967012405917	8.32952391271111	8.13636315169381	8.36499991953457	8.10306035623914
TOM1	6.91247502361631	6.78334447384751	6.95932087325224	6.81613724142132	7.07322200577015	6.79775816771425	7.40269019347642	6.94519665483935	7.08572658463206	6.99117406162090	6.81329438957888	6.94586864228269	6.77863531556406	6.74838102739738	6.84829758414694	6.98830334444128	7.11127962461735	7.12328969993723	6.97135202842536	6.80303123251671	7.43224654455928	7.20335308242427	6.84243083362182	7.13497608027687	7.06200098788824	7.11020073499189	6.93994929725453	7.33997573461041	7.15617706915973	7.32085680825858	7.37845229422497	6.98027058058840	6.99714869020127	6.98682146863723	6.90851175578192	6.78017533719240	7.07509834153214	6.97042162189705	7.02789475196853	7.10991145052937	7.09002912707848	7.00730008030895	7.10101394240664	7.01427322321853	7.56839291728460	7.09721005410385	6.93243433045722	7.15997489685631	6.96323395564483
SH2D3A	5.54846498576453	5.67914295882585	5.48461653406602	5.95684854291527	7.00687526226922	5.97536618690823	5.70191168831997	5.68596319645779	5.48364663989889	5.53783490972477	5.94211220599959	5.42704110362696	5.33436542106149	5.26929773838328	5.40730479317314	5.50151616291712	5.61500528618237	5.65029464686514	5.49658329179985	5.45036781743850	5.65495977763594	5.67312415448853	5.55608993479116	5.50304467872159	5.86230903214196	5.38742356134826	5.64313394577319	5.50174299299476	5.49745424754711	5.83174284890126	5.35860581020790	6.18495397319935	5.36882583980145	6.22917118998479	5.54196802631549	5.68884427940165	5.68873657251131	5.46346911015951	5.58629955711702	6.28973474170232	5.51095026578863	5.83110021982202	5.61657466063645	5.53013404799062	5.80619557255464	5.90859687634425	5.47655481786801	5.71740314677090	5.35490446624701
MAMLD1	5.48719011729227	5.94933316704708	5.43263399574936	5.71362799222268	5.62004146717636	5.69393610916867	5.92083189775100	5.61744046866533	5.34502662234959	5.61999398949838	5.59131101678747	5.60156889067888	5.51511504058357	5.46598717639682	5.47369119974400	5.87146355423474	5.67971818461645	5.49104096660204	5.77369820901654	5.49776525987587	5.71534046850152	5.61144100432601	5.82774736125823	5.61505046450481	5.45709091427124	5.58559380953519	5.55387083679196	5.86439968095583	5.60219529497337	5.80758366901770	5.73801296652675	5.95034226274839	5.58710191733194	5.54898853333337	5.59725351338944	5.48858647663447	5.43359098684418	5.63493768526710	5.37864387642125	6.37156496009598	5.37659147578188	5.54500161800348	5.59650287236169	5.66233523292813	6.20443858521093	5.62643111482890	6.02125933397231	5.49671333178578	5.66318705201522
CST8	5.43316970854602	5.57948747997328	5.53575445563516	5.49679985586215	5.50734718345298	5.51520341833228	5.58122090374145	5.43182039172968	5.34017213587668	5.57849086538445	5.56036093328767	5.83394307898927	5.41517381520653	5.37542113223489	5.44824817785624	5.47582755369669	5.43602005133402	5.42288131977688	5.41242064755218	5.36354887034900	5.66227863500068	5.43367290594362	5.44779320327000	5.43552864152778	5.47533142462707	5.57195173791522	5.49088563170705	5.42815695091266	5.60693832158081	5.52837299494941	5.51320430644835	5.51185658788662	5.50660644343635	5.61969974812451	5.42861793951343	5.60184737103722	5.48959662359355	5.43420431100921	5.44628266495508	5.61706419938761	5.56415809667536	5.43544899373995	5.57193129458702	5.49297309023561	5.58664469542537	5.47080391813867	5.64269184377315	5.36999532312681	5.56431703005215
RANBP9	8.85025863233072	8.58724072109169	8.58955242053216	8.65657700740466	8.65293363902030	8.60282134213297	8.72950250450716	8.70642602292158	8.72636073263484	8.40085508255031	8.46704130706580	8.40522590552618	8.67678453569407	8.54696466453188	8.58229241212534	8.73006647760380	8.83310283262120	8.53566766791088	8.44269051857395	8.23654852097013	8.59768093088454	8.64102681222236	8.87531180132540	8.83390172364882	8.43630998913907	8.34394994388133	8.71098670097187	8.63784731179129	8.77571956642013	8.79878031497853	8.44925032147642	8.57505492233986	8.74158452241991	9.03096233739735	8.62889578640751	8.83648440628763	8.32932895094536	8.53427860513610	8.56045399136528	8.34829706344126	8.65983558326611	8.87530044254075	9.39333328266367	8.39521440896874	8.75575402017348	9.28323233476614	8.43699393079180	9.38482598575907	8.26718300389347
DNAJB6	7.72965284714030	7.59829069497298	7.63954620241070	7.43126560137010	7.40223833517369	7.64869447340561	7.59307131211782	7.50244218431332	7.56425809848590	7.64543840947188	7.78209680201929	7.16325573307650	7.35401796653516	7.18737599369308	7.59502053003861	7.37358409178067	7.49079879425105	7.58110060787538	7.34404405778326	7.13964013989714	8.17387879433005	7.67003682798018	7.63679446253767	7.22078380487689	7.52922398489857	7.54247281601169	7.36536093157228	7.40652831677960	7.21225242134928	7.22362465612607	7.17290086482216	8.18487719802143	7.49951917032651	7.30817730419371	7.57087289068556	7.66584445541684	7.14651639837615	7.48321427296595	7.38124339269422	8.42165573280630	7.31181566403498	7.35033033759721	7.38350024847145	7.20656602706007	7.65040645904655	8.05799255990921	7.11028655297133	7.22221608862639	7.46691232474848
CDH7	5.50593780292401	5.43564797487190	5.57854629430048	5.41545995590745	5.62686870739757	5.37254897009211	5.52295191850105	5.39081720300822	5.23639664924991	5.43787561945221	5.30342955933605	5.31136169085082	5.37241519509416	5.33641539252575	5.38752881782764	5.27900314176298	5.33920317560446	5.53868806951451	5.35698329743434	5.28155527743099	5.49611707202180	5.42656966557646	5.37102026679377	5.36460771956006	5.41502445437071	5.33151305364018	5.32619605951997	5.40008792806909	5.42639428588228	5.44928326718243	5.55954421658519	5.48942777411086	5.36972167173700	5.40444199631617	5.42457198747197	5.38317746050239	5.46226293240928	5.35845593050818	5.33693036715295	5.43654989994515	5.35994114886747	5.48824354654228	5.54095975224485	5.33951097312904	5.47672209617675	5.40516401315181	5.46338171961733	5.35822968491484	5.56642124420991
SLC17A4	6.39966134251417	6.52266940606187	6.60840742848676	6.40907312446711	6.60615963217024	6.42105167019226	6.56581505113290	6.27037670679661	6.12667610111875	6.45498232019644	6.75263429157372	6.64422418956517	6.34093321554136	6.32654411799349	6.31359917514959	6.24372462163338	6.19532432954696	6.27206439958877	6.45712353606930	6.38716548420651	6.45566379515067	6.44932765162410	6.31483998253887	6.17722484449652	6.28855807049028	6.49991368129222	6.25405234927070	6.52249108843554	6.45508364862754	6.49413202951549	6.37920378679738	6.38821484431954	6.40040135803876	6.52695357892813	6.41072895983898	6.45187490817541	6.91975833055091	6.26894853301973	6.37234699411174	6.33426669765884	6.32536452132711	6.29172299937069	6.31531688324817	6.52598576880105	6.30012349228396	6.15916689226243	6.30538144042460	6.28064068514400	6.54866466156363
SMC4	9.87357277677358	9.02075493589270	9.11814638644761	8.76370075620303	9.21634008343754	8.89634541596965	9.32091326294982	9.16838703095409	8.78991848924895	9.51623939381844	9.47498262828333	8.91403780799717	8.95881331033472	8.51688561878191	9.64399255083933	8.83583594354376	8.80972565089353	8.92519293960046	8.65722269199559	9.59162675427529	8.57178895163944	8.92519006043974	8.86438679654982	9.33264805959420	8.87420470103338	8.66155209588648	9.24437153652455	8.68772523026147	8.89420647446304	8.78033419619021	8.71176449971281	9.12927623736327	9.23585813680326	8.77974762201994	8.97886809748015	9.29003620014484	8.92647970282277	9.03487967246746	8.84812735905671	9.16228013646151	9.20120753225126	8.84600761766338	8.83247688765470	8.91831542138501	8.77080034934870	9.66868855514038	9.65052644747160	9.42033469892118	9.08013112215499
GJC1	6.12629111587084	6.17847911669017	6.45279679450502	6.15971271703301	6.19029894364792	6.05516927876241	6.18548077811131	6.15555108481947	5.96668748355022	6.13977715973252	6.16501761887842	6.16844861483715	6.13094148681440	6.03381935488524	6.03495023823502	5.97814294584955	6.02871942885373	6.09336917518832	6.10775588509851	6.08241926892825	6.18174469264647	6.10746086610999	6.06023492417533	6.30039138175487	6.03017320769079	6.18428082489834	6.18844767773969	6.11985993273786	6.10568712276058	6.21373449297988	6.09781908756312	6.11532851981738	6.10425019859614	6.37887123718893	6.04740343769431	6.06934327419454	5.97030421010492	5.93654713817210	6.01229859224808	6.06099380875237	6.08676482596998	6.04202622908394	6.14471723921174	6.10206807784795	6.12587388640973	6.04079913731725	6.18736996726598	6.04278214901755	6.18476742066996
AP1M2	8.72388213643016	8.64595967674914	8.61854629776503	8.66518385458101	8.77106866754603	8.61620779587703	9.21003992742806	8.49738101690594	8.36420297205584	8.53230388672910	8.67142581859070	8.45928940937259	8.53639601111560	8.63173633180918	8.30146162045818	8.52454564554224	8.59769270382449	8.57146285677834	8.54998923537752	8.37766005059218	8.72899035170697	8.67704429432264	8.49843176328352	8.44936650991861	8.66602591955889	8.44906257078173	8.40137464842525	8.54580769885467	8.26786339128445	8.43672300682440	8.26629580789483	8.72397065114970	8.37654876706831	8.44515368838671	8.67231890165403	8.39637374698075	8.70928852062174	8.42163020553945	8.42461683406148	8.94892797936958	8.47151847201827	8.58555803504764	8.79407774021169	8.63189778669235	8.79559594497589	8.67185804976239	8.56724557154621	8.54544824881789	8.84032810756711
UBA2	11.14644463179799	11.06000899096487	11.02197612903776	10.96010241661603	10.72917644360583	11.08403374091474	11.00841064683070	11.15900772175133	10.89385010903913	11.13583539087965	11.15902304600002	10.97667715545222	10.95328809474063	10.54709969795101	11.16165595296142	10.68994879617023	10.61139209511297	10.79950345293254	10.90007734526221	11.23489267092073	10.98623871019101	10.93860541613992	10.73995803360552	10.74565985158701	10.71791999999325	10.82958627576723	10.94504816308343	10.60745255557251	10.86283230730552	11.02054054891161	10.71172413744984	10.99150613754499	10.85915139409855	10.99615955738068	11.25713953549451	11.06041252522383	10.85164298226097	10.62454796537389	11.07895402108411	10.84041392481132	10.96669267801732	10.79802932255835	10.87210967959155	10.64824722438151	10.72123508502982	11.08487547088976	11.20815961638815	10.86185513659829	10.65115830960579
SAE1	10.93585094999905	10.65027979255937	10.89293362789550	10.28346482958911	10.16497611543994	10.45288385622626	10.67627788284218	10.17317296675959	10.17995872011232	10.99121292061361	10.27148295613313	10.36043010861625	10.58793068248593	10.13710203503066	10.34148819295762	10.33780713828501	10.32198568871228	10.48281935379963	10.38533032454459	10.28820142468176	10.56812308624683	10.27655450623190	10.24787796267626	10.41201879466480	10.33458120386665	10.47677327740718	10.45032480577746	10.16468949374064	10.24681399819498	10.59561378589977	10.94053236001761	10.69381470230096	10.34429651269906	11.02479288750331	10.58994101331835	10.41691854820608	10.12591772115388	10.48978695406455	10.59890739784406	10.34458220371100	10.30100727982092	10.39263640045436	10.42008409907207	10.05987356760988	10.37255271276176	10.57204745169305	11.04849688108932	10.23197061028587	10.32292578854423
ABCC5	9.09496900717012	8.81943020325535	9.00709648064729	8.79602048866998	9.16960736881349	9.13043378348108	10.08554968815267	8.90862483626236	8.82516514001761	8.86592096471487	8.94756505050719	9.07541945989031	9.02274996673414	8.95619217685160	8.78211586310463	9.12195311874895	8.95019692783086	9.07997968769923	8.68755223107837	8.73587789679069	8.79275207200804	8.69682125033843	8.77786626753029	8.90423943416992	8.85488043900993	8.93618391228409	9.05639567092551	8.73486889804717	8.93060597925963	8.48259832864810	9.13901790194140	8.85312980072122	8.75025150993189	9.89052277761802	8.70869775760329	9.07508795872346	8.71038937256924	9.68932406982401	8.85826106280613	8.86460926734290	9.37524088706143	9.32999029860134	8.85186754531971	8.75831838946104	8.98980863518555	9.34607811547424	8.75827279910644	8.77025275926056	9.05906815906327
ABCB6	7.77727518724328	8.06146773955381	7.52844865683629	7.90656229820936	7.98436366989229	7.84350172588799	8.25391049594842	7.77384798411223	7.90377172571401	7.87348299602360	7.99203348839915	7.75257902735547	7.85849970291474	7.82107339294973	7.74637072644694	7.94332431434782	7.84407742611303	7.93048831972766	7.81245896301547	8.01417562857626	8.22723053477296	7.71045071783575	7.66603709406466	7.78931913344895	8.03783713979970	8.26721463869899	7.81348403218281	7.81963138494749	7.96513549752522	8.07417378816840	7.92958519765358	7.76662237309307	7.82846393432666	8.46208306890947	7.70453465078540	7.85053582115785	7.85824897490220	7.86230970782925	7.99778792566876	7.79966322150095	8.30717665593752	7.85026901137613	8.08934838522862	7.83910175859121	8.77918689701674	8.01690506646071	7.96634203137457	7.84038919196840	8.43744115563939
DNM1L	7.82676954631072	8.39422059298659	8.31568000584829	7.96597835999897	7.68768768262321	7.91227589422410	8.87142758711303	8.03467879915525	7.93693039609628	8.55539832627310	8.12888513370949	8.05326287716518	7.89710592038967	8.08842779667809	7.81867592345367	7.79471339373967	7.72908113862759	7.76789356803308	7.76300384372135	8.08245460734851	7.91247982417237	7.66578054418836	7.63584839122849	7.85407137468831	7.97413876155676	8.36410238784060	8.44761066655045	7.66457502815208	8.41519777324536	8.67180013314825	8.27197322282681	8.08785560624229	7.75578189496655	8.40082509224299	8.61664066370708	8.27731887053860	7.81920091247908	7.82394897209393	8.11061757469433	7.87178729541357	7.94876755853428	8.05530079670041	7.76824394813609	7.88241826442713	7.76968332952508	8.34803302804335	7.89720336658183	7.91950863746428	7.93119434986618
CDH8	4.87821008614093	5.04330413980048	4.94501562724937	4.97781908857146	5.05130806784976	4.92373779430958	4.99027767471147	4.89288778919152	4.86041889688250	4.96947265840933	4.95443933173760	5.04217626650224	4.89234327152461	4.80542019163761	4.90742142949099	4.91957431935243	4.92588257130259	4.93701506888058	4.96791676330704	4.95681480263008	5.08368046646947	4.92094396646031	4.96636239375192	4.88584021439740	4.87856844796668	5.06211819830116	4.93632390838842	5.04055299323990	4.94988400852050	4.99780957438602	4.95422255061850	4.97038262514832	4.90823998962440	5.08141465411044	4.94537510312188	4.97214535463986	4.95818988063671	4.90130576136649	4.88049337460431	4.91946131735005	5.07570182632038	4.90446759337221	4.95320501259188	5.34939662052183	5.03779224525121	5.06513954104995	4.98360601715429	4.92175725151885	5.02255187539805
ABCC9	5.10452187897241	5.21507527725614	5.14204600740376	5.09974644908469	5.11117489489686	5.09861254171139	5.15374257659374	5.12854378074165	5.34420367979664	5.09212163839020	5.06352683568116	5.08215273870450	5.18257565155729	4.99756660783215	5.04539411981280	5.04009489741541	5.04096812485369	5.04601341997837	5.07410717209883	4.99114172638273	5.49513088466393	5.04033120095143	4.98926996744616	5.02225657928908	5.04743788970232	5.13289238817351	5.06337629770051	5.13345589084018	5.23727493309981	5.18912285394059	5.08474697558778	5.11739875964775	5.08670891091248	5.08101637627162	5.15916703656168	5.05773538072067	5.05406103589325	5.03507363586981	5.03364714735406	5.07031040225564	5.12180932687740	5.09306565558739	5.10497400381158	5.02727701469319	5.16184720356956	5.08107450718267	5.10809710776855	4.98698694181172	5.10343998768172
ABCF2	6.95235586362049	6.80789780747543	7.66251130612920	6.69277506746190	7.15739562738237	6.75543426679973	6.81653583852863	6.88028467382465	6.72598771308686	6.74887762432805	6.73287572964949	6.69898188257366	6.80867624144691	6.64410350755386	6.75255118406307	6.79677376766530	6.88623144930370	6.89886133900207	6.92950639290086	6.63863882462251	7.06465805942680	6.82188533643298	6.87257409279944	6.78132156571777	6.81521493978726	6.74346822493705	6.86336108623073	6.77665538166993	6.97474681267638	6.61804949139667	6.86702882265362	6.83918840676963	6.74799528718836	6.84107416920604	6.90019789933286	6.76808544739614	6.65636641931071	6.77471097900300	6.64876313953765	6.82309970945097	6.74669752879055	6.89292457914211	6.85504525358479	6.74246495524772	6.99055413561168	6.85585259580564	6.74978370641240	6.84123414465082	6.91881819017223
NR1H3	6.63399117965888	6.85007261461547	6.72625804888714	6.95780386296180	6.45062653228398	6.88356107519704	6.52306991717730	6.69572041569625	7.03761862486475	7.04452762252326	7.15649528116661	6.80820212866426	6.86706847850760	6.81870649012631	7.21404500321748	6.81140482220949	7.08278246990303	6.86725509448195	6.64463422496229	6.94487176221973	7.08290584684717	6.55395015891610	6.82049172513740	7.22497084807114	6.71922040723763	6.83304611809026	6.77006702767940	6.83520699984063	6.71643907407800	6.78265387768248	6.58067250099659	6.84631897109027	6.64408970604349	6.46678060125766	7.27132144839080	6.72621420453510	6.55565901643152	6.55147088929772	6.59565270316325	6.72145659022899	7.24849014192927	6.65234964549163	6.75999502551490	6.83305471725728	6.60755070165897	6.79320973216219	7.42214320881176	6.60805315096313	7.55565420279606
SCAMP2	9.13607386463952	9.12106656655030	9.20222783440434	9.08131039056861	9.40967958876454	9.04483596225223	9.12113550420067	9.22208026965616	9.10558121332828	9.05090843438892	9.16366069733894	9.24114098406286	9.24863406448481	9.30552100870417	9.13730677855023	9.09971461451000	9.19215649820541	9.17489875826455	9.27464819377379	9.15814984555841	9.61777122555268	9.55803662410417	9.18871208461166	9.23632129439147	9.07822326640574	9.27176317131918	9.05652270121577	9.47255642610346	9.10311475186718	9.43614836236704	9.04608161745958	9.24967490970545	9.38102534901429	9.20864720806675	9.61274933750073	9.00269573510831	9.49341645597472	9.50098975629418	9.38940746649417	9.11687679042316	9.23355737637043	9.09310994665864	9.16734863299984	9.41374923563882	9.41305912127210	9.05557464779469	9.07126696778870	9.27413718225482	9.13196569129789
SCAMP3	10.02933582356838	9.84620793379069	9.95372262290834	9.72324106867454	10.25551495256923	9.76655236983359	9.87785083400740	9.90784321627203	9.88070928261718	9.79504286769149	9.59347915057714	9.67656983226555	9.77765828474102	9.61090888360276	10.11316390499141	9.81619316981721	10.08410207448813	9.94193191578143	9.71728797659882	9.68747227871162	10.14861940903825	9.81889984970640	9.70433195514599	9.96927736976458	9.80177101545308	9.99895352610323	9.86399431094100	10.07661588284488	10.04143519488748	10.07599947365962	10.05649112353537	9.76983660036036	9.81286023708168	9.33175475133914	9.84774438987768	9.86417814534738	9.87097085573684	9.97865117317673	9.70173534866907	9.99659831359291	10.08914837828599	9.87084517942590	10.10653876321873	10.02973745228035	10.11432726778601	9.91023543877612	9.92361171787864	9.79304220961990	10.31321444031505
RWDD2B	8.06937030489660	8.36249353380285	8.06455559819966	8.08742001700545	8.14775740827088	8.40620149280382	8.38121081414121	7.90484514056739	7.95765043024911	8.21590900786441	8.15725294928694	7.96010093641206	7.75176859268162	8.08578718100130	7.93623822915294	7.96488026998258	8.29188959259420	7.99939208584028	7.84858163300936	7.87191233516731	8.42149341472206	7.94826521722762	7.92231638673262	7.87437510465142	8.02000910011482	8.05088510313317	7.95558111681296	8.13615693075175	8.01779730599852	8.16820192588578	7.94553696078677	8.34113466513306	7.98309773861841	7.99985963919959	7.94997914771787	8.05901749547850	8.27321061415238	8.08029636795147	7.78272928552110	7.87692592630223	7.99397954743878	7.99136222597889	8.24311174671009	8.09754282738831	8.79689938563469	7.97506573441597	8.02365892513587	7.99937236667965	8.04747441372370
CDH9	4.61508678862595	4.71996041438410	4.64484470140326	4.63529006089551	4.55484099960871	4.63561558552464	4.72226526857921	4.47500126101648	4.47667208303309	4.55909954705217	4.59073475204582	4.68243351509866	4.56748833565149	4.46928857501962	4.49992679777839	4.46986060876395	4.49318942986737	4.51329450065544	4.63638156694057	4.52286754794799	4.68880995472340	4.56939448030791	4.54380392882395	4.51795622455067	4.57502974610829	4.68460339965042	4.52196180181021	4.50281101422150	4.57160490680248	4.65966935138432	4.54515121458538	4.60847070794283	4.54067340442466	4.62548103240375	4.65367272098633	4.57364195190535	4.56153918673124	4.46509430028946	4.48936105427306	4.58411680378806	4.57579993243343	4.52227329498814	4.58837565375461	4.56388561534734	4.68437147251468	4.57624277415206	4.58691968508348	4.48795024718159	4.67792253621385
DPP3	8.19769765662708	8.67033287900023	8.40722965999494	8.13106855865423	8.20537429420970	8.36479883660757	8.34560134082190	8.18341386482828	8.03730965354415	8.77229736914664	8.20156442853147	8.29118246135704	8.16625687664731	8.17347182024012	8.06348307211546	8.24446043799232	8.09297015158045	8.23490274115282	8.51251898123597	8.11276357306769	8.35096186980515	7.94069767113508	8.21409388918948	8.21851293512428	8.26354850004187	8.28669976285091	8.16638785227507	8.63144539680857	7.90007673639290	8.29632805263307	8.64913867947004	8.56502826664849	8.00823976783500	8.49060428715759	8.39201317973474	8.19355058094683	8.13621553644809	8.08971481161645	8.18071647316180	8.04262384841729	8.25293215465924	8.19547789468196	8.22063341981895	8.24692484006741	8.46263695885469	8.71465701530776	8.27131337457469	8.00997851936547	8.57709128149340
SNUPN	7.67483399725414	7.83546413122677	7.81754662400503	7.58695537506738	7.88456782079653	7.53904899736559	7.50892597688774	7.53136369241568	7.56089271638538	7.49392212422723	7.86043261619991	7.61115741973307	7.40952517565203	7.72496532281489	7.49547151719295	7.74074079320809	7.68522975305647	7.68120013909141	7.56017125000582	7.33316089104923	8.39614740612451	7.74458990892892	7.43031228331412	7.35757734443265	7.57225520035657	7.48262038091538	7.56961152929318	7.89678916375098	7.57297493525490	7.79349549881095	7.49896635196713	7.63762901088660	7.72539010239574	7.69505040438249	7.79251285712066	7.44347300724020	7.61196594197512	7.60855479800881	7.32769003798345	7.45149280098925	7.69772280291654	7.69788725697705	7.71096766280546	7.84537243953162	7.87561981593533	7.63298270878927	7.47821137163655	7.67435081654690	8.06269683756231
HUWE1	7.33262268236913	7.33887309187877	7.29567733473167	7.14088947574063	7.27555809896846	7.20124038305085	7.33052663405761	7.24407521566675	7.21508947398443	7.25616418642624	7.23092892482349	7.28697818750958	7.14971996667932	7.19045197165927	7.26755915507550	7.22946556073920	7.31805044941447	7.22079919818606	7.29962480645637	7.16265461836718	7.43241894557523	7.25683137095294	7.22144899189386	7.27685288865405	7.20494509338728	7.37481462716526	7.28220761619677	7.26877206678397	7.19386019230580	7.28857784954258	7.19864703836937	7.30971754045497	7.23045724605238	7.61012054607417	7.31620510679658	7.10155622179227	7.13932612332601	7.25906721202106	7.24095665809346	7.14979693279835	7.33125340102289	7.18700129890364	7.32538531412992	7.31442886409922	7.28869624076536	7.23313139288479	7.27722427468734	7.24142872845352	7.31442899174123
PTPRU	7.56969009861816	7.41795117691490	8.07331850565084	7.64671596368546	7.61183438726131	7.64715989115046	8.07115970400757	7.71996574704208	8.80458181910693	7.57906562977201	7.49871207635198	7.36609384811616	7.64437150924128	7.56325317910175	7.62394958606914	7.80347238408978	8.10152276469585	7.75449977385328	7.48114098726237	7.94701338894601	8.19624029635714	7.64032872580435	8.22975036541168	7.66807859684056	7.60213768974805	7.38508806861482	7.86266793898547	8.05811578318548	7.54674396543156	8.56757812302391	7.62205306672903	7.96952845069208	7.94980780674270	8.09788725930349	7.89873239429487	7.65164305057380	7.57981483534819	7.77605890532351	7.68854278435925	7.43808854981642	7.82793487608200	7.69331367086970	7.86173456845980	7.73823641666621	8.23382330149472	7.94795440858538	7.58189446137382	7.83825072475040	7.61158886628661
TSPAN32	6.25295102211972	6.35856089421356	6.43237239434963	6.31006469573492	6.32125204451785	6.15838010569186	6.38146248458559	6.09724967455012	6.03793148032653	6.24926219405773	6.06701378096714	6.26902805039741	6.20183911991127	5.99974190917536	6.11453805384829	6.05700727753733	5.97838762395031	6.10443328234594	6.25606950948279	6.29951429054235	6.37942160616621	6.08485875853182	6.03528255178778	6.20779211215336	6.13742941080108	6.07870974097099	6.05815087005082	6.19469506894528	6.18831190843687	6.45276654235823	6.13434186269577	6.32087066960191	6.23029556089509	6.36058927191400	6.42369741271198	6.11512894702933	6.06828087713408	5.97989462610162	6.15673220163940	6.20202076159998	6.12566067110413	6.13978544373882	6.13010745863166	6.11113494827079	6.34068171574671	6.12744209568862	6.23415099053878	6.13067756054343	6.38284149190012
TSSC4	7.05513381790804	7.13723684617741	7.26747471406711	6.87328524437877	7.03854108200874	7.01022800633095	7.16785804623260	6.94875592592646	7.02054669537139	7.04477442303676	6.91177023705975	6.97591220170120	6.97034205409687	6.94141512128785	6.99026247250143	7.00908785548953	7.07382172495522	7.17651638724176	6.86989233016753	6.87217668696674	7.19642987016192	7.14615816850765	7.02280109035243	7.15799750556026	7.04606055156249	7.07887839907629	6.94480604900854	7.11111211095097	6.98777148868330	7.30449161215460	7.07936990636927	7.01447290472635	6.97150721584849	6.82828145591927	7.10157769645345	6.89694649061434	7.08618497629228	7.06149902444650	7.05888817433512	7.04566866408444	7.05247708714972	7.15228418851292	7.03541568796054	6.93843661343526	7.28599157763773	7.30646745739122	7.09616036209820	7.00884321265339	7.27199496896444
ATP9A	9.07973891258600	9.00904167118411	9.38802483932167	9.22743316445109	9.30040486840702	10.02948775512522	9.45723948484407	9.50688317676580	9.33435019039084	9.24110054519350	9.35775071885316	9.39408670167338	8.89519569976473	9.04620217891530	9.23242155744418	10.08724593253599	9.23798122300080	9.58958032155046	9.20817770896297	9.08494222301558	9.12557803761008	9.26277282692224	10.40799339473850	9.05530181584746	9.54259247751571	8.92512155657611	9.13375257236225	9.04667926562354	9.39977393191725	8.71783998412133	9.35068432280030	9.11345024921899	8.89279746746893	9.36497606030869	8.94028811804142	9.57590042149467	9.27678108363346	10.15478129021357	9.15167279400418	10.09642163492436	9.88511799541991	9.45078841283946	9.28955265779489	9.66044365234440	9.17759287668135	9.88585849212921	9.13082321139810	9.16212612437333	9.93389071742056
CDH10	4.56173236896666	4.66633188390058	6.15016342438067	4.59989253580019	4.53510942488536	4.59930850858130	4.67046594535951	4.45973038565690	4.49976826253156	4.57822249473170	4.57154342002129	4.62545473366796	4.52209165403745	4.57824090947671	4.50194868271043	4.44837264818712	4.48634880594052	4.50430859104896	4.55250170354790	4.55516908315106	4.65333818180140	4.53145235531271	4.52369080147156	4.50672003594551	4.55086446439567	4.60480371526815	4.68304226872179	4.59530178599806	4.52016975886414	4.67295990134614	4.55655495836944	4.61137944513610	4.54638232688245	4.65134772903722	4.57407690910393	4.60957307770568	4.50919790030214	4.46885082531065	4.46682975031733	4.51902921375374	4.53376638454919	4.48700743786345	4.53296131315967	4.45759470635273	4.70222055138896	4.52826343588322	4.57786170883778	4.58575460030632	4.70078876959104
USH1C	6.46517747995094	6.67872009417719	6.61460060679489	6.45418586697423	6.50383827636440	6.61013447115841	6.52863308347662	6.53880291505769	6.52734731695515	6.58671436472712	7.90869343744544	6.68030851993184	6.56362306186641	6.42891637835034	6.53791373236953	6.49233550200895	6.44919197916678	6.58194308909612	6.71551166837958	6.76333249839888	6.74368019331421	6.59963960646804	6.48622110696338	6.38944431793798	8.77423063021818	6.53633931257716	6.56123969569880	7.11779481456596	6.57431264724382	6.54991508731479	6.52470039882679	6.47615390913592	6.53586782516092	6.54216393574252	6.68189576614771	6.98194215107639	8.14755306556793	6.47899319237963	6.38954139218851	6.48097280699269	6.57947359214965	6.56627588890583	6.57988463177495	6.53423575038514	6.54977356031397	6.48277813751520	6.58497112625010	6.59138911989003	6.76018550409351
PQBP1	7.71272866797476	8.30240604186290	7.89118443269371	7.73288428968896	7.77946253796487	7.81499430818636	7.93992952793919	7.73104045855686	7.86693108103765	7.93475461075605	7.63005867507766	7.69930073729637	7.73689264619439	7.55207988349209	7.99635893910281	8.11256968298168	8.06337450668959	8.05839763346445	7.81250021059861	7.83515446683554	7.91922245380255	8.03909709288186	7.67802938159862	7.91168004829535	7.66791084254333	7.75069799648738	7.82967325893490	7.98058924063510	7.62489743856468	7.86587315295557	7.84721106001063	7.80471030156181	7.70387212580896	8.08513177644888	7.91473666548801	7.64892322540376	7.60305995603704	8.02090740564758	7.97286883716803	7.83491605563666	8.02694256565393	7.92509690650071	8.02209904347978	8.06091493905103	7.79622583518389	7.79845078280770	7.91274031437773	7.90869440121272	7.82736572348577
EDIL3	5.37223976467396	5.32314899648035	5.38133315031190	5.39847383264895	7.03138391451675	5.37678183654442	5.41344996977924	6.71716844758873	5.41158014206948	5.46691759119105	5.61319400701050	5.34879966237164	5.49843544908040	5.33056999832356	5.34381937905886	5.43450813089178	5.46119295879643	5.40120179591494	5.25023037661526	5.45136641811395	5.42053720685932	5.38023764187038	5.38719334482813	5.44659327343685	5.51347918455390	5.43991174307798	5.49345175544984	5.49002216971761	5.71983516805687	5.45285319352745	5.39392576341244	5.40665138701847	5.52901242693407	5.34443514256063	5.26402144396515	5.80228954774615	5.42118101345253	5.43647196750271	5.49848513867499	5.51614278703086	5.47196511390296	5.54655200692132	5.47156625060401	5.54480326567205	5.62172642279931	5.39030378487677	5.39461608952237	5.54644960980268	5.34725573750875
OC90	6.66406862719031	6.49329861902152	6.56203875096534	6.54349404192439	6.78303326004145	6.43090364664660	6.72402119017949	6.23612831618867	6.29326082724541	6.35399973475126	5.98666553026383	6.18186970966658	6.40011776623779	6.59766959025521	6.13026857254752	6.19960610522466	5.98403085304187	6.10635290992414	6.56212018537413	6.77309067622044	6.79314259273379	6.18481282339717	6.37692300139377	6.27864168406024	6.36654437965161	6.43191937057878	6.17940700295304	6.25561279167856	6.20858233252474	6.94688174669640	5.93878741221908	6.50797063475079	6.30858227238970	6.35016652339184	6.62272844225188	6.22031617756065	6.31578935095391	5.96816789838017	6.09851198731004	6.17105204585781	6.30489122948087	6.21470752307055	6.41068607198501	6.27147587025706	6.46891194916511	6.34901842958537	6.29445444322210	6.15789122202059	6.67608055712290
COL4A3BP	5.88004995108772	6.22540505406032	6.11697032404712	6.03446570582783	6.22935741570708	6.15845692039445	5.84630696740097	6.01440826178786	6.02415657062314	6.04699636371950	6.38714978852412	6.06164937055422	5.90224812208516	5.90537238615738	6.53731213029689	6.19207203498340	6.62980769394771	6.29505391762690	7.10193923929993	5.88976841894568	6.23443632972507	6.69932424629688	6.23586900484599	5.71017618178212	5.89132321675175	6.32051425059070	5.98343810042894	6.03630150979902	5.85142942957576	5.79453174257691	6.15007690644402	6.68536606133091	6.50375096318225	6.01335309216940	5.96628189836405	5.96385957115192	6.39787730409553	6.34566627140832	5.96235559142081	6.27766355836179	5.92535424284472	5.98313538156591	6.37366908186657	6.47922724878170	6.22314237824869	6.17036467376338	5.87340588134668	6.16507547911740	5.88023917246402
KCNK7	5.62426471759943	5.65813597883257	5.89073419294523	5.67970493273906	5.87478491844091	5.54299004772945	5.74042720077447	5.61137274010477	5.64512669913659	5.64086199775646	5.57378421687162	5.75745597653338	5.65210499632069	5.57296810874232	5.61060026608851	5.64581758928103	5.64939369434954	5.74581980597199	5.63855689862893	5.61603594792133	5.97167817101661	5.69995405160548	5.61427674431761	5.63712464399921	5.68518025079474	5.72832168645617	5.60958387063779	5.68037499110306	5.76320735015282	5.75571209010933	5.74344280923989	5.61403321814273	5.70878673034849	5.70302038029325	5.67945833457731	5.62459208084823	5.67138468709582	5.71607297162521	5.56839837029934	5.71792683101379	5.64925772551423	5.74166058143640	5.69960794939268	5.64675690723153	5.77739639424024	5.66727002409270	5.73020041844696	5.64653692915264	5.77017673686858
CDH11	8.62721945892508	8.31193252865074	8.27077242949988	9.11204036410539	9.02674032358735	9.46410666932262	8.30804659069237	9.04865494691347	8.74692781448985	8.95797890538157	8.78365347213406	8.44413277038553	9.12784189194818	8.50201823205517	8.51671968829254	8.54347022874156	8.61881635140622	8.71090037198004	8.35202673328551	8.70046645694715	8.11938600113316	9.05031364904674	8.61051282833705	8.79000791156539	8.99838445270312	8.54901680401537	9.00272235706533	8.53212118867812	9.44664061767819	9.57884293582084	8.66016964607770	8.72417828857019	9.06247031316809	8.71491506217243	8.50857863359840	8.86979003231868	8.64955289752631	8.70768973471806	9.56740579678081	8.71962823624414	9.03529453690688	8.91507902878721	8.43421692467514	9.97480713398754	8.76417473670076	8.61965207475644	8.76872328154878	9.15012652655104	8.26567362061176
UST	5.07823044895298	5.25577051646029	5.24304672311725	5.03419664061969	5.12757662909349	5.08570527516593	5.47387598936441	5.02759892280843	5.09557876221710	4.99018758998479	5.07376581985726	5.21051582316706	5.05650993268886	5.26189827290006	5.12549391049799	4.98194187338435	5.11882506686022	4.98007888146819	5.14062606186548	5.12928429444067	5.43542620719828	4.99646684001679	5.00305993426477	5.01405126155531	5.02253107130982	5.16291890417096	5.10551122016548	5.14823976874413	5.10366171006375	5.45294268861270	5.12611776692791	5.39893045504401	5.44418146535628	5.26081479523685	5.42922389331859	5.18459104723257	5.03792369251975	5.00627127040188	4.93067265148506	5.02355395650321	5.01553829031348	5.04903199817611	5.08006210790125	5.05231481770108	5.36113131454781	5.28714061989700	5.10220404810843	5.02351200109317	5.13491488958058
ARPC5	11.14338299355484	10.93976304171495	10.77886516142366	10.92248422699908	10.99923487586942	10.99712507763034	11.49516640008678	11.06815561434105	10.91743631167590	11.01662034662486	11.16957688390327	10.80634832773708	11.07498951183159	10.79744335911044	11.13906158256394	10.94471690072121	10.88401691365182	11.07554859939362	10.98478742667215	10.96131966959348	11.08997171970461	10.72826756346263	10.95273775932111	11.27550890403236	10.98626096600289	11.11828787677977	11.12447149148627	11.01596382861527	11.07640004027636	11.05054280122951	10.89582333428488	11.03998788864684	11.19131799833873	11.21028722286299	11.01597075691513	11.35874693772391	11.10800939292730	10.99387283981297	11.01243102995282	10.95237611606913	11.02129600246550	11.05072657556362	11.08396812067258	11.38534686208316	10.98410791771577	11.25473595061193	10.85951092192098	11.03054991409228	10.99625920370977
ARPC4	8.31555047064058	8.27058064486562	8.46266505842526	8.36082782911224	8.60064985943925	8.24049741858727	8.45678056182755	8.53992710795700	8.50193331598320	8.42920903030870	8.66548700627197	8.45778895529621	8.26992704282630	8.63312093434585	8.47365438142210	8.45020650393475	8.44374554445249	8.28007306721563	8.54433546667241	8.44729648686627	8.54023100735646	8.66789488012053	8.47854640283476	8.54106739163673	8.37922764780093	8.46259345873367	8.56933980258757	8.62296564497953	8.40505836321007	8.57212390989078	8.50461086614744	8.52947634245054	8.55619786635462	8.69807892512000	8.66169652020226	8.24265893742308	8.60505377529750	8.48666788847578	8.41953467569088	8.34879273478692	8.47627840498103	8.41199379906107	8.55517871284726	8.57709667004261	8.49550831860875	8.38916480549508	8.46113699954961	8.58264751836472	8.60833197783875
ARPC1B	11.17308638352901	10.95478045722856	11.09686758697534	10.93798525285745	11.86761150782237	11.32890012017920	11.44987482757656	11.29962480218045	11.22366466119005	11.09259249687636	11.21160261324754	10.81675491909400	11.10951851192321	10.73276972167722	10.94594279620292	11.06600595886804	10.87368634003328	11.42257315254098	11.44821067538937	11.10207309646059	11.35741650132758	11.38939137229694	11.08099146488326	11.25477236940109	11.17966525841573	10.92458914963257	11.47918567802673	11.13914851742070	11.57804701206812	11.24059842023868	11.03430343885878	11.49412462838926	11.01583119133892	10.99805397763509	11.10595150443735	11.13631939781859	11.11906936042253	11.22888648363954	11.19181086486646	11.34228819743876	11.06935094186038	11.16488738671878	11.43262615268322	10.91652480164780	11.34501097705395	11.50799103324655	10.99383743216029	11.07590308017187	11.54956968075523
ACTR3	10.75119975291646	10.38253812947138	10.15649859616249	10.30334995515212	10.30119519973645	10.62315219570140	10.57242439683834	10.49205773854928	10.40090210882586	10.56603297565121	10.57107711395093	10.40927033141025	10.50004789092042	10.06422811486608	10.82741853527954	10.28711245593750	10.19057218254468	10.50197585714390	10.53721571313917	10.48004258250182	10.38081942272644	10.47494749414464	10.32503045829127	10.51826915435726	10.51447050730383	10.42293599989499	10.57832089960393	10.34272238353232	10.52976560494152	10.33018905336325	10.57385846063348	10.60329751741991	10.34580396240732	10.80748398324243	10.21905601226730	10.61482902854961	10.48252795313796	10.34887463175306	10.58176001876642	10.42502785416275	10.50853811343497	10.36449429975081	10.41361506714192	10.35527213335769	10.33598811322310	10.41077142292072	10.56735531499523	10.59693236522390	10.54859654523461
ACTR2	10.04994020366676	9.87853671490439	9.85962524961934	9.73001265314168	10.02892998171857	9.87508437713477	9.89025055522894	9.97491615032347	9.84846036968119	10.16991776142460	10.13202839610868	9.87717218484048	10.00820713902806	9.72141132245449	10.14340001254302	9.82920051564188	9.96378079385717	10.00675548447913	9.93559528444787	10.12918169569137	9.77890151949801	9.82705303518471	9.77516952470632	10.15881404196821	9.91946406590965	9.77070075560031	10.30314588560634	9.88894696883277	9.75137738834734	9.88416577985344	9.62665197458861	9.92397998234954	9.97402515730425	10.02572456558203	9.83775615509088	9.85428093516050	9.98045924209038	9.91554455124310	9.92042018410689	9.87290415770300	9.88282065352773	9.87131195761785	9.96473524786489	9.87227060982040	10.00991343983077	9.88193311282506	9.97008305497303	10.12299572061798	9.80495843101782
TSPAN5	6.57015966308968	6.35937479230156	6.16502239288169	6.33391401368013	6.37874826268825	6.46652339667542	6.28676229710103	6.66108177104981	6.50815104202783	6.37094115831027	6.23903870414871	6.16268384863864	6.35327060443745	6.15052249769066	6.35355771031911	6.61236681636741	6.49385023942247	6.29880635382899	6.50875736792070	6.18198187376896	6.23175932121849	6.25789270554007	6.69353186151493	6.46667368635664	6.25244966698846	6.94052234238136	6.67983681899980	6.27065763978970	6.45890195400726	6.23038230465090	6.26256819081961	7.77513095973833	6.50743113578239	6.69672629058730	6.52751762594531	6.33606710629173	6.19321500867498	6.59452583462286	6.38391332251650	6.60905613182572	6.58068475404876	6.50781466405515	6.57387391592535	6.46733344873719	6.20148517880895	6.56042281865098	6.75415427714756	6.71698601212817	6.28073297204582
TSPAN3	11.31619871886617	10.98783240498413	10.57347415214106	10.89171582544837	11.33889661890699	11.12305520376781	10.45039292955711	11.18289994448541	11.21877521490978	10.67673061195334	11.67114673558235	10.60233922164710	10.69889696294019	10.47175438435451	10.60502791096938	10.99691015546961	11.01529869501326	11.16287782832359	10.63152559395438	10.61579062632448	11.00591502672691	11.37542214197816	11.07108559042218	10.79771021569914	11.50481804694926	10.65690168198860	10.97622560538028	11.15424593206086	11.06629986475326	10.79871113891669	10.64353520529959	11.11028824118526	10.74916330569312	10.52384413192852	10.75363790858937	10.91716565776958	11.44558983525061	11.16363715101707	11.03350018357678	10.58807654081168	10.65478903993591	11.34223552434822	11.09318617995132	11.16385640542077	10.82546844305047	11.52844976686628	10.73009775632412	11.21236301709816	10.69007570115159
ADAM8	6.20347160610553	6.11816894367933	6.17524280571709	6.16307354841233	6.23411453794437	6.25356991316013	6.20448975539346	6.54146395241204	6.32285994739632	6.22868203109787	6.13132639674152	6.20430936850487	6.23691352988509	6.09116968364795	6.43190191616835	6.88930769719238	6.57708493148580	6.44929718218207	6.12304128993042	6.13408117580872	6.35689485647014	6.20801233842252	6.20334357807711	6.68293715874496	6.35568228623438	6.07261833763350	6.30944381105529	6.21961295656962	6.18266463577791	7.29148753030555	6.26051876061500	6.36304107403679	6.27934575308067	6.02083124291607	6.45997651492431	6.29868895418056	6.19920119344562	6.45502165039202	6.25925817125325	6.20311613355108	6.26178143406523	6.54670620132411	6.21578633241343	6.67692370687359	6.21524527730656	6.36343792200025	6.36524462943489	6.57092387718352	6.12646807676387
CDH12	4.37297705152482	4.40994449933632	4.37502010089647	4.35282731540348	4.37446862002301	4.34983321996744	4.41281712662154	4.30854197188008	4.33480209669003	4.35671777025706	4.32294671510105	4.36347289027866	4.30618372260387	4.18727629466000	4.27905494231535	4.23139453994419	4.27568438994072	4.33177434167284	4.31605236415297	4.27727454736622	4.39890539448429	4.35797225317813	4.27206758366651	4.30898312089858	4.35057262998929	4.41449659436517	6.26577750664761	4.33018044668241	4.39123892607265	4.39444069890251	4.34361420344552	4.36050214583372	4.31497228062874	4.39820673788280	4.33838179004758	4.37167578088716	4.31900090157280	4.28209191249451	4.30153009432581	4.38440122823716	4.41514056117467	4.29028551896939	4.41532653821174	4.30958264456214	4.36411187848559	4.34877578482276	4.31388919500713	4.28141730411559	4.65810776772575
TSPAN2	3.96285115601299	4.03684785473457	3.89900868774938	3.92870354202873	3.89305650362623	3.93633803783209	4.07877328297774	3.83338590795851	3.80809688145803	3.94554154380752	3.92982654610371	3.96168581617579	3.88316418535957	3.81579361205273	3.86730232693300	3.81361924089539	3.82915425429652	3.85807051831895	3.91607631372971	3.88581003548320	3.97014517074216	3.91753015677575	3.85732392706464	3.91917999437086	3.85400898234746	3.98028592826048	3.88717311938039	3.98599876653892	3.88635910130522	3.98678918094038	3.89755881625323	4.05522288098351	3.86562285949690	3.92302870069496	3.97588440044314	3.93806168531653	3.93310102926431	3.82067460494071	3.90173889289277	3.90614725209870	3.91847876460379	3.81633319568667	3.93693106628930	3.82949259316301	3.95576236742873	3.92050305429922	3.88528115291815	3.92703794187314	3.98708793888785
NUBP2	8.75307181204654	8.58503778890722	8.89582651621210	8.49597454229220	8.58876229764569	8.60265490851449	8.61451696457200	8.71656024093800	8.58839742502721	8.70566973715089	8.52498418778065	8.50276117680709	8.54234854221685	8.62993807905735	8.63091100862061	8.57930801405326	8.68286329020419	8.75727993024060	8.57975076269883	8.39031627796034	8.88875727551034	8.69431576121648	8.73225236219365	8.79027613252941	8.58947382244315	8.62801020329328	8.58234980392797	8.63730129587179	8.70510707050093	8.52556852665610	8.94718192971532	8.78501534843049	8.64265147305906	8.58435058143810	8.64348564325682	8.50054365732947	8.57755933136904	8.59650792805990	8.50695035050841	8.98177528259947	8.74795985321463	8.67779935554099	8.69626368453271	8.77698458682988	8.70142020861724	8.93152799969541	8.65236973781830	8.66279866746238	8.78551956259886
TSFM	8.70488438596971	8.90810713242479	8.98666082511814	8.56613849435752	8.77804484484362	8.56914813190028	8.60207783763767	8.63547424215679	8.73520098354587	8.87809780102426	8.50265103579773	8.67040284472136	8.55347630306242	8.65784891291930	8.73940122343264	8.60951371551309	8.54009048216935	8.71657023199394	8.63207184014605	8.58702898211867	9.29103734513748	8.70578277441485	8.54599100322211	8.71611123215419	8.65490228309269	8.79411729931127	8.74964689531428	8.97139225480375	8.87548033344245	8.98633965535492	8.73679498846359	8.45681506109778	8.40785467283132	8.79783668354484	8.91578937293495	8.47283660681823	8.63963414931177	9.39560518001587	8.57420511828900	8.62607688742757	8.70716363237177	8.77323323671894	8.72534270414735	8.66906757788247	8.74795654565950	8.79596259687747	8.91964357863757	8.76302993235833	9.02740516195521
TSPAN1	10.02029854526693	9.66523175294614	9.73555926046832	10.28314344713277	9.52241773643301	10.07883146487228	10.06654713711676	10.27393543931125	10.01524234668326	10.18411704051470	9.94008658408302	10.37662103781893	9.79056810818307	11.29401928017342	9.72183981643103	9.86709126938533	9.86391866993662	10.53707552931433	9.96347169351600	9.78130619404168	10.19278982843076	9.86953088734645	10.63554863404150	10.35536166905303	10.80762730708018	9.74253009315713	11.06368359941974	10.48571676588473	9.65630510308821	10.62446715110554	9.67488964271818	10.81170048907702	10.34057565684641	9.76766415101339	9.66960782470716	10.54553566622886	10.89761279498454	9.75069360302688	10.09905999950695	9.58347676923554	9.79948321793958	10.47993054919008	9.98343099664156	9.90320358626493	9.95959129350172	9.88480688592191	10.31623056824947	10.43395894258668	9.70521061314255
PPIF	9.28369180222179	9.33715151427645	9.55409223279024	9.09543011114694	9.28734406375045	9.22197146355589	9.60334496397132	9.33680917708908	9.14782366765910	9.42718101178741	9.11125098140607	9.05904824644301	9.30264631361209	9.32929061094620	9.56130144818458	9.05238353593873	9.15210252938907	9.19576565183087	9.35711233432192	9.24423949388023	9.85411288196962	9.52057123043056	9.04795665253499	9.65653989235193	9.29961449683912	9.33901486767688	9.38547135514242	9.58432710658209	9.29861756626170	9.51222320856015	9.03293278417690	9.22068794839721	9.07544390259401	8.97041250538852	9.99035437831204	9.11984024262028	9.03468630739890	9.06169294028890	9.53264263234987	9.15190852517508	9.44378476188972	9.26774614499693	9.22295771270302	9.25841996145799	9.78281643223389	9.09576531901433	9.23933454981952	9.37619091668985	9.88471721183151
CTDSP2	7.95349150896113	8.23720631017087	8.02046766681531	8.06020492595044	8.47196029320826	8.31118293993199	8.00905070239899	8.11258872063632	8.17306736593703	8.14361360976421	8.06460725451460	8.39232378240921	7.99548975220902	7.95228332672020	7.93725404139118	8.18550756466527	8.16254136464459	8.06962747747036	8.30273069933510	8.43278639792515	8.18560680759589	8.28896071055250	8.35817618389865	8.18032335824369	8.15966662152658	8.52366841796337	7.96478299865327	8.25349131020917	8.10494884447093	8.12670185367365	8.20299840456193	8.11327086968586	8.13810953447423	8.24357987873328	8.12071590683638	7.91088492715019	8.09468106217239	8.36253848262612	8.25842298565290	8.07232150366441	8.14144243778411	7.98730583244090	8.00336264703845	8.22772702265809	7.84961870246809	8.17159344053072	8.09825846192641	8.04611969301032	8.21403901416984
TRIM10	5.59896243986939	5.61573594518017	5.53623359125331	5.63361943451245	5.59975182775850	5.56364964909416	5.65175341906114	5.52547755542836	5.47205540657107	5.58699154336975	5.63528553070436	5.57403894052273	5.50744478874919	5.46164331909784	5.51092838275074	5.45929413181811	5.47776583265481	5.53347461037026	5.52905083830691	5.51623720892484	5.65173035678114	5.54584406390987	5.47758677731635	5.52489565416243	5.56140465556157	5.58971260744786	5.51292561775593	5.51827107010739	5.59078130335254	5.60869910750394	5.52211534962428	5.56936871669609	5.50374983025782	5.57847563176752	5.57220435234579	5.57361194179718	5.58471539801599	5.47488178155365	5.50177318009844	5.56798008595372	5.61310156745842	5.48412150465894	5.60635446215534	5.56149707252892	5.59381597524808	5.53190878386381	5.59273243087661	5.48732905416279	5.65430817894961
ARPC2	11.05385668216808	10.80662605947380	10.67873162571983	10.67246893868245	10.75467702605458	11.01934411928658	11.11990984825431	10.89865086189428	10.96504270374974	11.12817108418806	11.16511311091302	10.55067047415597	10.81890283758198	10.61838260446188	10.91691986683082	10.63203474648014	10.73452726677752	11.04534517586859	10.85010726468125	10.71627723015827	10.75859156741666	10.69748605063010	10.72587798744160	11.02112639463085	10.98655002306529	10.94861958382912	11.11958434631738	10.85541102509171	10.87657376096679	11.01702718869515	10.83986693605141	10.92560647986792	10.85836128516012	12.04009273399823	10.84166305880848	11.53381954905772	10.96357251204568	10.75540419317270	10.91513746413699	10.84016075377338	10.86511588015760	10.86249036720737	10.90005768504809	10.73310344920350	10.84673578972739	10.93844732290774	10.78917354204778	10.98674895717816	10.87881416678153
SGK2	5.67861076296662	5.70674411547208	5.69549445304100	5.69641723141079	5.74804954437927	5.72054516066612	5.71397885873518	5.68559392352315	5.72046278196968	5.73848071117744	6.18644116285348	5.69191197715438	5.58051003449159	5.58381018918610	5.71260563740375	5.88805321735217	5.83050632595406	5.89435549629744	5.73251137481622	5.62665025688885	6.02397548542207	5.95195260003910	5.80442759332211	5.68861596690873	6.16517919653447	5.78436748481328	5.73147387177084	5.92194110465115	5.84822431640284	5.68427109283270	5.83266157968433	5.67652089590942	5.63158262757289	5.73648649533737	5.66343536521385	5.84071765180372	5.89380123666337	5.71420380478559	5.63981293610102	5.78584582479615	5.89593066223684	5.80385431424091	5.76874264301260	5.65393319955674	6.21596751951155	5.74164591971026	5.69715603490204	5.77517146122496	6.99483448139725
RAD50	6.86032814532186	6.74225696651423	6.98411970896888	6.85403043062456	6.74795883942135	6.62429572392417	6.70284191753609	6.58106600563566	6.60969161924068	6.59894490077603	6.47858900648648	6.72165176634913	6.63609974384654	6.59887801927941	6.78510575974532	6.80095945439377	6.90141806808119	6.96612318720959	6.58081175997497	6.51688325781643	6.51267976089096	6.87107151101106	6.74502489217322	6.52269087159660	6.65298351425425	6.83207174922536	6.88443895618196	6.78471058424939	6.74561541207900	6.58055452503456	6.38492848514438	6.82971611556203	7.02553117560017	6.47586284316656	6.76070085725170	6.81582277332447	6.46439095145026	6.61086818422260	6.43195986553154	6.69737641026438	6.72635654675047	6.68182758511169	7.16483537079848	7.28181584574024	7.13443472667937	6.89505733658121	6.48956889228192	6.79575350091401	6.81213243576446
KIF20A	7.59099256396682	8.10456198150231	7.80511865703512	7.67794711078193	7.88548116912786	7.57152545766008	7.90905363142077	7.46801987679327	7.34091351746181	7.88767835652741	7.46260289989098	7.81096804035007	7.45442841284546	7.26866788029533	7.88761641539270	7.34671978802834	7.32863626411642	7.51004778791851	7.55037937573043	7.35164106690951	7.28426466756013	7.50060019316466	7.24455199046881	7.59296396524416	7.32352215089633	7.42085228836430	7.53832074054333	7.18682425655518	7.54781518467083	7.41607955994158	7.54193772384370	7.74808075751532	7.62883228057754	8.34211011256042	7.78783445001093	7.56281585808950	7.27364744150013	7.48619874557494	7.43120802559656	8.30225757405051	7.45733177645720	7.47247655928860	7.79337069934771	7.23634527551656	7.35381562520259	7.50412952787431	8.22060850592517	7.34241203567118	7.77267553464994
PREB	9.38829878799877	9.27780795005883	9.29283913390453	8.90873996714586	9.27320308211513	9.07337015219932	9.01036775657451	8.86283771234745	8.90923817479639	9.07999216171019	9.08449775986049	8.96345578383830	9.06328593176404	9.12495193992091	8.90949543870359	8.81961028709168	8.89325880841832	9.07964546954293	9.21914743523079	9.19007603378627	9.14985643810063	8.99914935194487	8.89925605597534	9.04440906929368	8.94879143697689	9.01084121696988	8.96885906037983	9.23972032465985	9.06071806807117	9.06253301706007	8.86937215327381	8.98741931350368	9.09163188617435	8.87819929999245	9.06430434455736	8.97592710326469	8.95540011126710	9.02581980296282	9.11990330888913	9.10687177837447	9.06960552074700	9.00756302609010	9.21566637316732	8.95736473278051	9.40620614699338	8.99508404818502	9.04262569589494	9.03807128172867	9.31681163364956
HIPK3	6.05569377582296	5.95000876330867	5.98522042879535	6.26131851473454	5.83070017977626	6.16347692068487	6.11043028404230	6.08442965594396	6.50393159278881	6.26350126065697	6.05904486405542	5.87520152968552	6.30482749976605	6.44356115415414	6.20355584182702	6.43554892902447	6.23175119183912	5.88587407074128	6.30064784410872	6.17821702626110	6.06887455106224	6.12308906836928	6.73905623477438	6.31959642154615	6.04434842714745	6.02855342145786	6.26359990780724	6.29075391621011	6.16669517172956	6.39585015178319	5.78876605811250	6.03241753625468	6.34957841967427	6.14504811205696	6.31758213851504	6.32637201333014	6.08494271314639	6.06150272706981	6.11383699717677	5.79218141964649	6.03374591471456	6.06364771251673	5.95743479814904	5.88182924305525	6.64679842699521	5.93870821803322	5.82363237182313	6.30798202053208	5.78573024522752
FEM1B	6.07508163862940	6.31935996412864	6.32104301550968	6.27947613157695	6.22819277601577	5.98346570091817	6.20944634165892	6.14600328259594	6.05870593852466	6.14518050085664	6.08875142377458	6.16908334283554	6.04985675767372	6.03475425777839	6.24869125832188	6.05021482109470	6.02658874242555	6.04281313443646	6.01144857322299	6.03935051632372	6.17314369889597	6.20948445175462	6.15833991723588	6.17288463766405	6.05620708800211	5.98620386047793	6.21778084027153	6.18037618721253	6.19035983903608	6.34612024498398	5.96627463839241	5.98800115073854	6.19938010360379	6.29489002663158	6.34557390283927	6.23190189675197	5.96149716374424	6.02070892183111	5.97819027178741	5.97673255855960	6.23321027080770	6.03840541731755	6.05801637765341	6.12479828238056	6.09526359776270	5.94260447958496	6.03968751120852	6.11231059232312	6.05157865015870
CDH13	4.69937190938041	5.28079364038755	4.79891975332748	4.91731238352213	4.57419128870772	4.24020941612888	4.80509938613584	4.72493717931943	4.32448104565500	5.14751435949728	5.20285537057831	4.90412772502933	5.35020673801113	4.53416958441238	4.75146540661518	4.35887963025173	4.42172624605539	4.56162077357513	5.25959081658821	5.94050131499881	4.54550974662867	4.62037244792330	4.27704584339971	4.94664080567617	4.65287209154836	4.67374448550511	4.45995883967728	4.71708276749876	5.18011078358577	4.57831323926753	4.58031247297667	4.60539979246922	5.19411803304516	4.87294143398778	4.78392389469843	4.52039643029753	4.61663011596339	4.32842804086473	5.78949012042329	4.99199780672228	4.99858460045581	4.51088433520535	4.44507519944399	4.87073572545487	4.49680684973049	4.38557275233390	4.85072612915951	4.48476539588220	4.76562661277902
ACTR1B	9.34064307550768	9.28441730999052	9.69013208802563	9.18703930070026	9.71178604116817	9.28013609655245	9.19683633878149	9.33020624656024	9.40581994406739	9.25252970335421	9.19815128197044	9.28554782409885	9.30264973341509	9.39040307234818	9.31981143053473	9.20173607716448	9.38088244918441	9.30644401752820	9.36890411841788	9.20084046999644	9.42001446437108	9.19318602100385	9.25174488488741	9.46499759490710	9.38752116144522	9.29565997055836	9.23612125427445	9.39369322012823	9.19554692465635	9.13657314023569	9.61446705519942	9.36370344111572	9.22695349798705	9.34496902104820	9.21206551930747	9.22959172069448	9.33598388181646	9.31100890182694	9.25203613367685	9.25100864504419	9.40978750424300	9.35403777048405	9.48945056625221	9.21635536202782	9.59907600754808	9.38214669576107	9.42707953024755	9.33905791280336	9.42587024414863
ACTR1A	8.58060215410552	8.76537703865768	9.07134616142738	8.68898200989480	8.32843528728379	8.52610042417913	8.75519530266124	8.53947532277140	8.64744758010747	8.64016359311920	8.39234304635556	8.55596906867408	8.48863826223156	8.39367485012455	8.41982652226185	8.56789349902152	8.53689476034740	8.67953872899986	8.72877263686659	8.52951274149312	8.75856599078866	9.00441131256339	8.61675331994756	8.83357418068409	8.55163594981289	8.70588286920102	8.54344826894144	8.69682830514236	8.58860958875006	8.63083418088480	8.64809113331519	8.63130257399730	8.64325416624344	8.40605806679074	8.70964360674747	8.46834180861625	8.46877650360227	8.53574377741131	8.86689989455785	8.60760908396866	8.92512440429489	8.62483380999954	8.87879515849642	8.66958896983261	9.02764622936780	8.58021604653076	8.52534934204700	8.55585081166047	8.72815241487037
ARL4C	8.07695676656400	8.20741520578645	8.74430308597110	8.35358307580876	8.26260583606522	9.44367121418890	8.08130281567859	8.69067450857037	9.03028474862108	9.07500920521431	8.36196541036160	9.13854541428348	8.31131285870291	8.00991448192843	8.48556102899835	8.28239733791104	8.10374781362468	8.37443290904609	8.43472584535717	8.80983788051975	8.08520752305754	8.25942513380601	8.24976039831337	8.74335567101381	8.79051386822186	9.27146560728627	8.74162223616582	8.22247084251118	8.72408538898064	8.05141212693046	8.49034686857012	8.38982416372673	8.21533641062111	7.96509520765427	8.16961485518405	8.58648164142439	8.40053580074007	8.48107024422110	8.93589590363344	8.43480439241586	9.01796790540695	8.31367137068210	8.44836141284670	8.65025445731298	8.54660167096375	8.22406701893521	8.34645854879469	8.38356217430700	8.10959576908992
RASGRP1	6.16850959973530	5.98430972688137	5.97770089876223	6.20467818311405	6.21348800692377	6.99813835691031	6.21511164218618	6.47738784137306	7.28788811842868	6.94465992267146	6.51831489511734	5.92328807420452	6.32047646505677	6.06235269493337	6.64031960884235	6.85904907506000	6.43529449161818	6.92710635167702	6.07046275429972	6.78112462853461	6.13469743402223	6.32973189905321	7.10934362045156	6.39948754584867	6.67101608031673	5.79068417893037	6.97471406443718	6.32274177187286	6.56905043308080	6.42218115776761	6.34366483959055	6.71556695676731	7.81622330013781	5.88900206032672	6.44298419283622	6.16506643163978	6.51912034831009	6.14454461093101	6.25079476387853	6.25131128720734	7.84094634299757	6.34332659372124	6.61993460333754	6.65572266143462	6.88875485682258	6.38928245765806	6.90340355778727	7.30777434871684	5.99133241340243
DNAL4	6.87577051653382	6.87339595728389	7.91600511800650	6.60397429987350	6.78069035786432	6.83488683074969	6.66953114319219	6.80053123463132	7.27112667144625	6.86524502231266	6.71468345446407	6.75076581165560	6.66087549523916	7.12046438713269	6.61454174461448	6.75264124587340	6.71329789907383	6.94382184802604	6.57096772866196	6.83608262821166	7.06656022767813	6.67331423185878	6.96515235078472	6.94429973588382	7.14082999466628	6.62265514148265	6.76176802143760	6.78779800743655	6.99651233137973	6.99768159044514	7.01880812213717	7.27826472680476	6.59166283387522	6.78728908765511	6.72847868696283	6.68447491061577	6.80667455917802	7.04361980855580	6.61938411394829	6.61154165392598	6.97697545436766	6.92524559381248	6.85813305252678	6.71421442120311	7.03943066751787	7.02973536055176	6.61987611807841	6.85078704208590	6.78257061110280
ZNF263	8.45007618090571	8.07305554094575	8.53747070432193	8.28757337701802	8.14847790617779	8.33365491105384	7.95963882990788	8.34245828768669	8.41916446192358	8.26504922598500	8.02672457056122	8.30350079613336	8.12533565709923	8.06376611104463	8.41288547091421	8.37948294250395	8.34396730289892	8.39127915203521	8.01690423979722	7.95726001149093	8.23312420752337	8.61236456352221	8.59977417713816	8.42421359134072	8.22936708023783	8.34942250267335	8.16090562896040	8.18811230128247	8.13605928177286	8.18439515709547	8.45260456477296	8.25459965141957	8.08066238894674	8.21265085336543	8.14933773036853	8.26758227642101	8.31170903494899	8.34867714442963	8.14230297548861	8.35150182438758	8.28112260740283	8.28215396065882	8.24379448496079	8.52215570270831	8.45897564519564	8.66190217194515	8.11233152333367	8.21460101461044	8.39004139990912
LRPPRC	10.20822454015979	10.41860642773999	10.52801983876845	9.91743556817933	9.86979113083057	9.99312286269688	9.94859228607399	9.86819433026249	9.88247864283693	10.05113473515268	9.83098183631627	9.87436275817990	9.86814005152756	10.00832918713614	9.99123767291700	9.84711347443233	9.67936845643963	9.96708950843581	9.99101864174770	9.70835180188859	10.36985858583430	9.76558587836812	9.88274036482489	9.93976038241242	9.86533022390776	9.85650831552495	10.02112880224589	9.91765596880425	10.16877658235444	10.11385123508219	9.85164730793733	9.90337005533166	9.73943051140828	9.92591752586202	10.20848218145040	9.86575383545748	9.61610951990474	9.77379676771448	9.96065661879709	9.94595389354029	9.88679267665813	9.99108708407707	9.96325262219655	9.67869794475560	10.07641708303689	10.04449259007925	9.94397975823428	9.80028768861919	10.14730290638932
FRY	4.77371471941319	4.74774635283936	4.55106959337436	4.60965784684571	4.46914607828065	4.97255022010411	4.96790166371848	4.50312326331012	4.44469499087859	4.55554533227229	4.63538500464393	4.59241727338618	4.60811495587560	4.28015323010835	4.38752496634601	4.47230340250175	4.54854014355688	4.55825929822621	4.57274381447422	4.45155661357072	4.54190626475617	4.43721909289959	4.25454601559936	4.46929465437353	4.98279791591447	4.65762295135306	4.60237474680301	5.21932665590356	4.56674732415972	4.81437909779601	4.48213252864634	4.57631929785696	4.89223827990154	4.59303052720644	4.68333816901500	4.61062162259852	4.64226712681122	4.30620884097583	4.85683033249129	4.35553524989940	4.74649665554521	4.73153444507826	4.66175978530750	4.62599790078530	4.79300748249370	4.35670676922910	4.54923909795283	5.04555474775635	4.64053673766007
CDH15	6.12717791408669	6.10523274674221	6.21891660055263	6.37917963832809	6.32225921695070	6.04111578289342	6.11245418222742	6.12321102670802	6.05496780506930	6.08994671247597	5.96911406693842	6.22330279183997	6.30177323594052	5.92615980799280	6.09061931267750	6.07201940344503	6.09150271178208	6.21236282534072	6.05954014114918	6.19756275685637	6.46548706966709	6.24661841409952	6.19322109717917	6.16178650938587	6.22298484015247	6.09187405998413	6.13198407699721	6.81502877519001	6.22429575432950	6.13041459895799	6.18667308279442	6.10494195357002	6.20339604026980	6.04504978075577	6.08377068000521	6.10212547593276	6.00885885364839	6.19203472426245	6.01865223034299	6.54325879904801	6.18280050014608	6.31627882140069	6.38327465285784	6.51614467186149	6.66906804107453	6.37427213930466	6.25398453965878	6.19128765866172	6.13418079404014
PDIA6	11.26245911384105	11.36246286631368	11.30960897978232	11.15276457444569	11.17978953461827	11.14632102970848	11.51447555209215	11.19451361236517	10.91408245776782	11.54267199215019	11.36047378256839	11.37710496190933	11.26478147876307	11.12530289395663	11.48149684929810	11.33349158996214	11.22419624758478	11.30149721830345	11.47069050040291	11.24649426817201	11.52074438767603	10.91513469471219	11.16629081880932	11.45592556839765	11.17080160920551	11.22208675506357	11.48159260172673	11.54110143609602	11.23848344440326	11.09979131979275	10.84518877837852	11.05238598482792	11.58739592803530	11.09231078122149	11.14650938981868	11.38621531605456	11.00252595955400	11.25609168027525	11.01925894377476	11.08557922253582	11.32482418840289	11.23596503738216	11.27429007012239	11.27305554604747	11.24635663105030	11.30515359258285	11.51064521970497	11.19673308026683	11.29455674064710
TRAP1	9.97449183652550	9.75742828133400	10.55145875471660	10.02480558321873	10.01474604944755	10.08504078244036	9.82540137477900	10.40089381843202	9.86450034423742	9.95560116024441	9.70766046674560	9.94666784934486	9.76193897227481	9.87772377386715	9.94102992244128	10.03827976951809	10.36280981960361	9.91069887899605	9.60859198242192	9.68204827523712	10.89084652877269	10.14198499210385	9.87191984695721	10.04801988892740	9.88530797030783	10.00705650549431	9.88470237418018	10.25394605985553	10.10860473869505	9.85332501731458	10.07022875775432	9.80671978571094	9.65739922643005	9.78072063124665	10.10901175734916	9.86711710216350	9.89499416694755	9.83941492566203	9.73670287659540	10.22976306041963	10.10513020076623	9.91948346436341	10.14195142237329	10.13701733334214	10.24113138381245	10.08464096564403	9.72065550183781	9.91708215074786	10.30343939436351
OPTN	7.75259179706265	7.81232660276014	7.78167715430405	8.25909090345464	7.80897094198134	7.90105872136633	8.32637643542778	7.86590771324952	7.95732228058460	7.98405999770911	7.88878012563661	7.44110080975627	7.67427115644236	7.68796616240736	8.19900102911469	7.50537000611589	7.55078541745892	8.14242829124255	7.88145601231906	7.71738527410437	7.69711148804961	8.01255139977085	7.68215562375117	7.82236106547606	8.00523751130205	7.47713775707261	7.87616299017759	8.26192282633010	8.02742955834433	7.56643829707299	8.28105552502840	7.77812058782586	8.05771823223147	7.86962348657089	7.60001406786532	7.85193197164168	7.74406646964156	7.55466829443667	7.75810163767593	8.30090577675867	7.96938384126146	7.76920591320472	7.84438166254950	7.70611145686920	7.50935081513727	7.88454717828500	7.86051177656123	8.04544467582772	8.10862619503392
BCAP31	11.44507762489544	11.52982103957800	11.57447613818611	11.41107327599467	12.08193131552649	11.49759670050295	11.61265001834114	11.58351782494330	11.52738494700408	11.43499663047161	11.79468031602630	11.43262401958600	11.44544000292138	11.21829333717813	11.35108782393105	11.43664232356974	11.52659594093228	11.97918098158355	11.31777853736945	11.14010855898282	11.68552543732594	11.60059722091602	11.50086720872625	11.65790132528746	11.56661695683262	11.51392292164625	11.65752977253208	11.63126574927709	11.26412329823938	11.57947540186295	11.58848934299488	11.51531967674939	11.28182525191559	11.51553263100672	11.77364120639253	11.63128227434598	11.49487266491601	11.62686166013862	11.13844269666083	11.79499566465852	11.64552653693869	11.55522641456402	11.83678243507227	11.60501074646502	11.66060610811061	11.43439919429137	11.57193474356316	11.57252731788144	11.58391248627437
PBEF1	9.55589164709239	9.82357835584170	9.17497834280231	9.01632944510521	9.61699051462273	9.40040655646008	10.80050425692455	9.60984028525137	9.59260517593655	9.19332782109917	9.27057279257847	9.63789472920380	9.57170630640593	9.26114233100250	9.59825688360932	9.28400088487040	9.10347389603662	9.59231741012455	9.71245416324341	9.30552492215014	10.03079268356118	9.96134447469488	9.21022026649363	9.51090371770501	9.61915544435655	9.29922728697515	9.62854870037030	9.32453247642700	10.13239498138227	9.22467891400037	9.42513671416840	9.85436478559973	9.05399358229660	10.13129062586650	9.38414870849620	9.39762642169396	9.24182179020674	9.29137644498747	9.53641226799119	9.38456319711866	9.49865339460506	9.54789456520902	9.48400203423765	10.43942660755565	10.26917712307723	9.15703343559164	9.07632034197728	9.84716266782894	10.04714044170396
CELA3A	5.87416682411962	6.02988756910527	5.84622619051226	5.90630581646547	5.86292157521612	5.75374738608375	5.96262892969725	5.95863644589442	6.01846154567875	5.79375220179377	5.78104546013537	5.97746311748929	5.96476415789962	5.85591699871985	5.88029064745105	5.88177768220628	5.99804205292562	5.82662043954585	5.95589413973063	5.91621925294522	5.97056517283659	5.89851886676535	5.97811941059495	5.83837130128800	5.91598806778000	5.95133217655252	5.84888304681075	5.87872131653563	6.00075625395152	5.96430493815583	5.91644975659687	5.87944678421447	5.87129957100615	5.88291344732473	5.90403891515338	5.84042277612785	5.85693519925501	6.05197093334263	5.92442270413463	5.82175034057107	5.79930634510713	5.86807867607446	5.86923971375431	5.80933518412220	5.74254208595296	5.81387298164205	5.97574087448776	5.98854726708698	5.90345544475838
RBM12	8.05727269710944	8.10894276937989	8.01217967925026	8.08007639043343	8.15454741883611	8.17189802846845	7.92248927421381	7.97435268907145	7.99088445335784	8.05483974675041	7.79314092007784	7.97448362463778	7.84624525321660	7.94342368330960	8.25311862244162	7.93067983684426	7.89388094102108	8.00285489005543	7.82716884706751	7.81224975609793	8.12522062952511	8.14255527850336	8.05313088406264	7.98306065075443	7.80169626928961	8.09335971093927	8.20955526540384	7.88478111692242	7.99593887772823	7.77572478114408	7.84615104965286	7.83877478377767	7.96532163025951	8.44839565071216	8.02900692221936	8.10702215816489	7.76592998089414	8.04885727718356	7.97325833584396	7.90187906351167	8.06336443912610	7.83771723149940	7.93903920548445	7.85342396506290	7.84929019546924	8.36683844761900	7.83114761875608	8.25676057675408	7.94078676445406
YAF2	5.91126169878224	6.50555283458764	5.95778864251380	5.92012415617563	5.84491865421205	5.94279467834744	6.15797446540930	5.84651162913700	5.82615136531275	6.16303989040701	6.06240779445511	5.96806930745449	5.94433460552529	5.80932881432032	5.91210239967229	5.77824693135890	5.72882596453616	5.81211510830886	5.91490927086817	5.91568518894647	5.95903615109715	5.95230592497074	5.81594846897927	5.87489946512885	5.80046749635619	6.11576319696207	6.19885773815825	5.96766591914170	6.03908028590268	6.06651591883307	5.87486809732752	5.79123508450212	6.03063266507421	5.81037101485236	5.94952114345067	5.99111515253518	5.86981531811809	5.74220166098038	5.90394797790724	6.03787512312053	5.98503294163652	5.87141369687425	5.84452497441262	6.04068107342840	6.02525155277061	5.89069498666898	5.93589711561529	5.88018120981523	5.98527679131765
ARFRP1	7.56152120693334	7.71387987695492	7.88502380314387	7.58027377247445	7.81279132140341	7.60581797540532	7.62886342185706	7.67328586896787	7.62250228460194	7.59482122141174	7.68273279973479	7.81882745880850	7.53101529479842	7.69610720639224	7.66877749204011	7.86862028211929	7.65262835073870	7.67551540973755	7.68858373593828	7.73981822132583	7.74638288314687	7.81122330207816	8.04186324863248	7.90234120572455	7.70349437464943	7.67258557073732	7.58975352680842	7.73496214880250	7.86129525367172	7.78801070742072	7.74029524554639	9.05064169615717	7.67811440180611	7.62386523505260	7.68267195483343	7.53250236252458	7.72607431180004	7.87042196939971	7.76749735463299	7.72004728689018	7.60823622108603	7.72521305971430	7.60479419965231	7.73494916272230	7.80414386609405	7.93427439361913	7.75212926794864	7.69719320633296	7.76161306537506
CDH16	5.16218908952746	5.06404036023897	5.16230709205054	5.01938954108522	5.23002006937083	4.92376917458418	5.15131466240315	5.03638476873477	5.02138658569304	5.11818414550018	5.02956341501357	5.01809983509686	5.08002931061884	4.99377847509517	5.02179182967516	5.04389852932295	5.00148347382955	5.11076715377573	5.13191371320440	4.96205285161412	5.20938911991547	5.02222801344413	5.05983610506817	5.09951265800205	5.11298355023841	5.02428035072037	5.03979947102737	5.08125132050449	5.25081528577697	5.10181023541175	5.12622397323240	5.08493118398010	5.09248118439366	5.01925483658355	5.10751515084026	5.11350580561524	4.97269749884836	5.07764183904859	4.99439171297546	5.04941061081502	5.04701837943035	5.18111789327210	5.12334000478625	5.04226321623245	5.17750528850249	5.11570984721445	5.13214266859661	5.05437126836506	5.31011546294181
TOB1	10.00529286881041	9.90023571747941	10.75038640126578	10.47082996303129	9.92322944528666	10.22846848511907	10.42109159289872	10.25985182817655	10.36440969641180	10.16847950547393	10.95043173823221	9.88163851975900	10.13376353726997	10.54583108769360	10.76924652638913	10.38677306986500	10.74141218460961	10.08975823925494	10.16819627769402	10.35738934514013	11.40255963213148	10.04224433017571	11.08665908437723	9.99296442028349	10.67375706196805	10.53464539813605	10.46023881330884	10.90635918187184	9.90344320331174	10.36206077580105	9.85876570881704	9.82428326447646	9.96594258581274	10.61776442080413	10.68004506828843	10.67378772192924	10.80941008355798	10.30391181790038	10.34477695705802	9.91939982608501	10.43900220987174	10.44069530262027	10.93946902552414	10.01581579214179	10.66680071130124	10.24335317486193	9.96383191304550	10.19096595238611	10.59947851942609
C4orf6	4.90787029158785	5.07698724242716	4.87503630266637	4.98968767663391	4.87409668694283	4.85604503966846	4.94647807564933	4.88426594572919	4.81133288754720	4.93602324378351	4.92283469119475	5.01489346304597	4.80635175758426	4.88429905317803	4.89316144980758	4.77937736694026	4.80079622865987	4.83208634006729	4.93504093184138	4.80186248284620	5.03809670033302	4.94408552239176	4.84314418641824	4.84600945256299	4.87787142224309	5.06543892542140	4.85202133289013	4.90312640528784	4.89699908448247	4.96750060766723	4.87455645191309	5.14441682337881	4.94471386806120	4.94473320734527	4.93131117087423	4.98455286876458	4.93796318380637	4.78262432633125	4.88611433383659	4.98281585238862	4.93025351787915	4.79376775325564	5.01627032535817	4.90357647220978	4.96357219642830	4.88392388363001	4.94600008658552	4.87116175124768	4.97258658520143
AKAP9	7.31623690870367	7.38418330962462	7.17739593546547	7.16232464984085	7.17326615163248	7.31928126117382	7.16625362917353	7.17319020199153	7.27498738658857	7.05848476945760	7.11825618240055	7.18105486822777	7.20250136319137	7.09054387853675	7.17442628684454	7.12135123797185	7.08282260423815	7.19410157435220	7.46947787220727	7.08219784697128	7.22873277048428	7.46241435362139	7.08741057966690	7.10923791334320	7.17875024133952	7.12447022704931	7.20408293622984	7.10181819272156	7.30581082165264	7.20195654878954	7.28450950288191	7.25212814123146	7.15438602185594	7.25601036448531	7.18331628094441	7.41422740879768	7.06152315193347	7.04469147945878	7.08367557231495	7.17999861098760	7.20591241681515	7.12825027970284	7.26187553774105	7.19492189234578	7.19075255951237	7.20494655908234	7.06751952257792	7.21316771586412	7.15505014741133
AC108065.1	9.39808669615133	9.28475992993024	8.93898034428841	10.13946600193498	9.39913482679031	9.28195831405772	9.02915287322824	9.94330007818890	10.15749098895243	9.37459361807634	9.23319988610156	10.14322293717544	9.61190569133622	9.09567416949399	9.44486804266306	10.49300046943490	9.96436341217749	9.59774623601425	9.46455531754293	9.08408732406936	9.24819270609485	10.92555979836902	10.21263499795653	9.31441006939415	9.78375793499765	8.98041585658999	9.63354884832747	9.81110330575923	10.39340123019553	9.52902983132216	9.37554199609924	10.05281877631415	9.35898860689974	9.28413384917200	9.48199395208592	9.54370955821815	9.31334628150079	10.29173109718686	9.76525759452703	9.93813947939777	9.61796034998480	9.83798824631851	10.28199745419347	9.30585958797922	9.67358305222358	9.91645558325931	9.16911487283225	10.06435637105721	8.97029808824489
G3BP1	8.66029915771345	8.73274009077080	8.69911789695402	8.64669122444775	8.59313524288705	8.81026028503700	8.61079767332415	8.77051154120862	8.67796824876238	8.78452851931941	8.88700978890999	8.88593161242070	8.66841723075802	8.72795698001694	8.90101867120913	8.67311644996667	8.70113463656912	8.88587193385954	8.54532322542481	8.56547957460738	8.49120496052020	8.69876811071613	8.58810097601867	8.67674425091441	8.62187526230246	8.87254396906632	8.95667281476691	8.76233383484990	8.80918028428758	8.43167726495075	8.52131706213196	8.77274320252604	8.82443416718186	8.74611446435426	8.80818913704299	8.79781964477605	9.07937091725194	8.58861084445852	8.63910870049088	8.72573865925160	8.86404005830414	8.67236116145762	8.67797321225110	8.96410501764395	9.08785400127023	8.61406117183118	8.70429104094022	8.81089515513128	8.88794552913404
SFRS14	7.17424069995021	7.20747623656237	7.13942167811242	7.28479781195899	7.01165578069314	7.13615948462505	7.13081263995876	7.15299060552639	7.43684677570931	7.10825244064165	7.09370061541580	7.28502190605270	7.26547031686094	7.27040116489826	7.14584542665271	7.15060918879196	7.05381212522155	7.16637508474530	7.10462502956759	6.95950198854082	7.18882432203440	7.18968117595033	7.06869272782234	7.04039096655433	7.27542082029601	7.06129634536650	7.23033669143899	7.01549416258829	7.14688027064541	7.02993023904247	7.11543200339619	7.14631028978020	7.25928267016246	7.05123588214467	7.23423007542515	7.09688951941266	7.09182925110632	7.15294179703913	7.26410247640389	7.51144978302125	7.54103761284065	7.20197429852991	7.07998360668480	7.08821171837088	7.08574611413503	7.12734703777070	7.15202513487724	7.23068948134034	7.00754581826003
EBI3	5.12530038208947	5.04843351992978	5.39281639017125	5.21785955618023	5.13175282441653	5.17283825964942	5.26161493577813	5.12918470931632	5.13608079514599	5.17431057771590	5.22595799830542	5.17225283270335	5.03291892359521	5.11020559160873	5.01743732931093	5.12619979284258	5.02666827700248	5.22167093117113	5.16555163096925	5.06752826173334	5.27677400346343	5.13134053332887	5.09370553279681	5.33260259955528	5.23488381512338	5.11383477538556	5.31194778229723	5.14106390164658	5.23882174186295	5.22732458443621	5.24943519041952	5.13459963608537	5.03404419398471	5.21441484342484	5.13135745521343	5.19344807484081	5.06817245790319	5.17202518823905	5.06816574204772	5.01744442704378	5.27898438997555	5.10618703715051	5.25234279580367	5.06609112587179	5.30472658018923	5.28546923893989	5.26492153011831	5.15659611198975	5.17283968364555
GPR64	6.01092376906654	5.85402462068355	6.02058349112172	6.18033820645082	6.06285479454148	6.07437156050248	6.36255196340886	6.56098652204291	6.15194540060886	5.92830692334207	5.91643917740489	5.92673111315364	5.98691632389771	6.10992432747081	5.99492145582321	6.05476867856969	5.98657246795921	6.33058554263115	5.96055884652144	5.96375861927397	5.99570900618578	6.58292256562854	6.08903846689612	6.05805112260830	6.19299578859252	6.85169728571916	6.19646059610555	6.40029030372687	6.30812022549711	5.96158700166417	6.03066411954278	5.97571234820559	6.32722757561483	5.90243256080368	5.90635272816326	6.22283668019821	6.26320386182036	5.95070620608290	5.86844412391638	5.93796750747697	6.02943199238088	6.23583856810472	6.07922172558885	6.27343083169932	6.08779066087519	6.01863468261190	8.20510527100435	6.12173899093288	6.58074751315515
CDH17	6.25604005595590	6.83348945615272	6.22925673921466	6.67577859595924	6.16347720747168	6.29260378698171	6.25272171442302	6.30537805251998	6.29678881118872	6.78753439150974	7.62945167462360	6.22363921072123	7.38647772835488	6.26782860026201	6.28861435258701	6.29684372183845	6.31676491206697	6.33906459204003	6.24442735444683	6.42258232743814	6.21461607885842	6.21645191528328	6.53122383527140	6.20480574278337	6.36237693874875	6.19967647039225	6.38650968856836	6.34431117118153	6.31606454824354	6.33838522601513	6.27038199837836	6.21346067790743	6.26604256274848	6.21147544421481	6.23960396648380	6.32172967527607	6.25970518853615	6.21868228448495	6.27593005223499	6.28971984508141	6.80565992168547	6.37993848368389	6.29584243137016	6.30786237707238	7.23252892943063	6.17366441034966	6.28033093421602	6.42260852284785	6.87555134071842
MBNL2	7.77992433585557	7.52094353237975	7.06068383453937	7.35894870576718	7.21902485847693	7.56025945151939	7.63439883811567	7.43829582512091	7.82480462861991	7.44624234932961	7.67713264132522	7.14464617678738	7.54535731208931	7.30322566071739	7.38488220620129	7.46926876549297	7.47042640384754	7.41206425638113	7.46990445610986	7.46769399213568	7.64968080491722	7.39743608332611	7.40165106967344	7.52333616428054	7.61124998773898	7.31950927354353	7.84104383007671	7.50064784290644	7.62286894155138	7.65638297245248	7.35342724858412	7.57881411920055	7.58209606393746	7.54495056301589	7.67132039234560	7.81102812979677	7.71896986023188	7.34986156304467	7.57013676965114	7.25322321563784	7.55257118840099	7.54106346884750	7.55714779258343	7.41018781377772	7.88767873975357	7.44149946752591	7.06672892930411	7.69661867833390	7.11274960862959
NA	4.68160165573171	4.72016221795573	4.67466059879823	4.70541227322669	4.63923556132355	4.69296250919176	4.67228589454508	4.61678240567507	4.62853333687684	4.68116128422063	4.64791285077902	4.68638439750006	4.63447997129185	4.55057568868779	4.68564074108029	4.55384770869750	4.56247535876964	4.58888676137544	4.64528294435235	4.57545084360377	4.69581768591272	4.62946446645129	4.55511262567662	4.65865815562613	4.60896020081737	4.73591354479459	4.63287852571395	4.61758485553740	4.64433418686962	4.76210759923156	4.59364676373234	4.68724457418065	4.66557480130774	4.74274264553533	4.69378712695136	4.67433366468618	4.65079457173997	4.55606272294359	4.66536379635562	4.67516679070050	4.71132928295171	4.55255478739795	4.67712794872592	4.64160847375808	4.70328517638944	4.72797415200503	4.62315945982643	4.58592902472442	4.69166047429759
ABI2	7.78722809448376	7.86444431616536	7.75644553490948	7.53629523557892	7.58129846900717	7.77308802657513	7.81577653967227	7.60888370148739	7.54562363451448	7.75344181539655	7.84725550933994	7.87192384507423	7.70008776699639	7.69317109739923	7.58027343715198	7.53841938754407	7.65762633166197	7.65326850579968	7.76170829652449	7.56440771608666	7.73526120147485	7.58160008114415	7.65088143887958	7.73197354032449	7.62816441154302	7.96280908927808	7.62109219884431	7.64871893353655	7.67089080849902	7.64057085205499	7.65915038273655	7.77942422139478	7.66368387726477	7.85904408664216	7.60169854127054	7.59718188754030	7.53452777421758	7.54691057541663	7.70357568698632	7.54530446604333	7.65725835745160	7.54237128935784	7.62058961229588	7.68305866022465	7.60414963837758	7.63895494889195	7.75372857347839	7.68297774657957	7.95215522260042
CEBPZ	9.89150980802068	9.59852559449262	9.74599676620132	9.43649122529864	9.66874887876317	9.61496123553905	9.47918697457507	9.69492825748103	9.50420921508914	9.60120381619681	9.52606572564400	9.55779788916935	9.50006646019535	9.20891686221250	9.87974231696785	9.31286219357746	9.35337747679522	9.51493789538112	9.50266852439718	9.46055753347175	9.58499578196179	9.44879080748159	9.36975889839428	9.67462666844810	9.46499399183454	9.25042200485889	9.67160857058262	9.39089551355477	9.92705232432110	9.65317029787659	9.12448763067404	9.61327248666667	9.80170891308725	9.41391627500265	9.50974788084415	9.53656299700673	9.32948344684654	9.37533725373385	9.55099872392416	9.54784749029434	9.41082741458156	9.48617151125327	9.53382161303245	9.17647419345980	9.78572897009114	9.61160225380914	9.39478607235532	9.67894016384028	9.46229278755930
PLXNC1	5.08000520875405	5.11899274737378	5.06121276569187	5.08819246036207	5.30191003886604	5.17050356838380	5.14234299028831	5.17322491324124	5.20183541514557	5.23790594663642	5.48378811236982	5.12501253797096	5.43943695836624	5.09717606264615	5.31390941807419	5.18975118230635	5.13845320847268	5.18116021544943	5.17741240213345	5.17134089659291	5.12020358961293	5.15906055216778	5.28370700959858	5.26139285404655	5.14551247287546	5.13010086777641	5.21874644840324	5.23969776253537	5.29233294788719	5.18951888813209	5.06460432102094	5.18924133220589	5.51657505156897	5.23162185111149	5.27170521261408	5.17181182019375	5.16003710305087	5.13431278935494	5.25207873983045	5.08971430454242	5.42564423372515	5.12936062010774	5.25372524625031	5.26892313664374	5.33705191852965	5.13662648201865	5.13612088948073	5.23224796063555	5.10070772775548
TRIM28	10.65034496184171	10.64360705292870	10.95594559445656	10.35820028764308	10.22581519003442	10.27206965130310	10.26455097119456	10.28534248507150	10.11697926567569	10.67833469891779	10.22822168276861	10.27270427569927	10.43901901495016	10.08180685894628	10.24977074393813	10.22299516955643	10.11597257202616	10.17303573390383	10.37583762338513	10.29217538402209	10.21563411609415	10.27147708327145	10.23985730214275	10.18045963460507	10.16053896039172	10.54450983544264	10.25015048859576	10.12854350941550	10.16004064618672	9.94428887203951	10.70508672506304	10.35462688145681	10.44049790480352	10.68799167275498	10.54540857989396	10.16126165707974	10.02369317120922	10.24541746501438	10.34260022813738	10.54600274996036	10.21423605029356	10.31366799950725	10.47039851828697	10.11278660050481	10.51864357689069	10.38917790635757	10.88764868306536	10.22491837459867	10.49311625673699
AASS	5.13974414089601	5.22797180931245	5.37889850867363	6.01359141672617	5.26407022815191	5.88219074130832	5.07470524759173	5.13197902371738	5.23581909390496	5.36686621842644	5.24416221632459	5.09494808275311	5.49348157611662	5.46257624935107	5.08035520811893	5.21320104206172	5.22564394230487	5.25671283880401	5.31996148081859	5.21420691739967	5.89325919382068	5.07396958224755	5.04214068080094	4.95607072028825	5.11534738822268	5.40008334390736	6.52171872838018	5.27332972908994	5.03009660663851	5.24401555059282	5.23497071769495	5.10479084389412	5.28544535664830	5.17989946138856	5.18013684870234	5.51589024198070	5.19801929698297	5.20571592637696	4.95094946010264	5.15359978585826	5.27396770607872	5.55502431864056	5.66328005174492	4.98863441815634	5.86453557185101	5.59512059830182	5.09800242768319	5.88424003203192	5.17477727371111
PDZK1IP1	10.53789582780075	9.45445851281580	9.53781921777946	9.64464130976781	10.44666358212460	10.07842895396508	12.76067811722271	9.85233453748042	10.10283817577390	10.11160667317554	11.55294723058435	9.58445234989480	9.69464585030383	9.84230838767922	9.86058214768193	10.01328904779544	9.90515550147654	9.82095522170089	10.23124193653585	10.63369379618482	10.23748524351980	9.79164311055357	9.83273883179196	11.04989885798352	12.04051688661002	9.83600448994747	10.49858906889218	10.74062058718006	9.64197163766903	10.12948131179133	9.80576563488591	10.33158231340483	10.25700218195188	9.41918270341073	9.69681113721757	10.47332976541730	10.58713537099282	9.79523730125185	9.62646747484902	9.82438574957903	10.43890514023642	10.07384442225501	10.14804503349599	10.62413319172443	9.79089457827236	9.90127193164876	9.50395227583853	10.88950890765632	9.65103794450374
ATP6AP2	10.72489844782371	10.85536554221909	10.82468754238678	10.56862375632142	10.47431087135138	10.71541037933937	10.97622544104759	10.75916033461449	10.75129109856313	10.84954291369672	10.62613187902731	10.64917606648984	10.68557967504084	10.53579657627995	10.84803979666509	10.86910116927790	10.87607447436040	10.92064888614035	10.74529765652461	10.55959554888905	10.89940308280857	10.65863827359277	10.90756789700339	10.78688889512963	10.81448598735126	10.74475273712538	11.08073316486245	10.71870581007674	10.60646859398616	10.97938269402433	10.60765435328690	10.90242990400588	10.78958973299363	10.90275494761176	10.83975147060076	10.95933462122072	10.69692102384590	10.79699381122587	10.98121165437694	10.61972777199128	10.72618319542059	10.81377154443571	10.82423215924509	10.84578815209588	10.76286537002513	10.60900353785872	10.99395022125487	10.83206280330162	10.63726309585494
CDH18	5.57092893669292	5.64545405935017	5.74319564054967	5.55980277811163	5.56708323142518	5.62532961175490	5.66500701115860	5.64367221311928	5.60301423904213	5.58510676194677	5.54432403141494	5.70698767981996	5.56388195162426	5.60986284769793	5.53489166527556	5.54465800796354	5.55010752697434	5.55242079372757	5.59102264215601	5.62330407215265	5.72450774580630	5.57534551409831	5.49773391310764	5.52882536901097	5.59290369460955	5.64056168213315	5.56696355784291	5.56234327256915	5.69610167686983	5.70642488814103	5.57094590790499	5.59102388467189	5.60793662609917	5.65722268772090	5.66111422715659	5.62927623018082	5.56236969898054	5.52114859553793	5.49532478382106	5.91607019061154	5.60337479916762	5.68861453174807	5.61569628679996	5.60155068746199	5.59039632867360	5.58585112100599	5.80759034269648	5.55467141449437	5.66152491558751
FARP1	9.31288677343793	9.37481505973637	8.25322715690599	8.82380411821635	8.90016366448247	9.17222774429357	8.50443522595759	8.94583518854275	8.82829714149781	9.18669245446791	8.94744203723809	8.84797351111409	8.75334552066077	9.00876015215879	8.76674517250775	8.61598145712078	8.55348012573023	8.74118782987311	9.23678470540181	8.87367405573812	9.22411371895920	8.72335408287175	8.60992609907623	9.14905879404152	8.74877361462117	9.25996246590990	8.77790456008479	8.67644045259764	8.71504183472119	9.20292286171350	9.02619253144267	8.95623257898340	8.68704628730762	8.60508180203509	8.48232612847101	8.61347475511118	8.66823419953647	8.56758289812950	9.05784275754203	8.63862890436754	8.95677224503985	8.90281215839381	8.95796622076402	9.03917379090018	9.04066200186720	9.03131904261330	8.94169686936628	8.98282883408836	8.40684677367116
LPAR6	6.70444634909593	6.62775678795588	6.34481204008273	6.79561294763349	6.45397738268372	6.68025426014056	6.90009680980126	6.69014228573942	6.74021917369149	7.27180224037096	7.23095901888471	7.00747245320206	7.34474619141987	6.95255330903770	9.16331350138679	6.57335124818409	6.60091903412547	7.07867418386174	7.24720125264659	6.54668219237584	6.41410662349104	6.61862794591542	6.50400995496152	6.77354111857098	7.75020552125013	6.41867479492883	6.79889634892236	6.86406774654386	6.67000677764212	7.18470316369194	6.52276841264240	6.53175818715704	6.75729418425797	6.27509892236294	6.79443162168324	7.89157672785801	8.71991772393086	6.74337980167446	6.74085594914618	6.59525724675202	6.98977538500662	6.71541210253512	6.54152787547124	6.58831104030196	7.05846329390405	6.76607744513356	6.60532473846142	6.76756833043029	6.90723445252496
U47924.1	6.31303861038674	6.31038790989301	6.46478604766671	6.23698444428037	6.31880588875450	6.43721425874093	6.98946623938885	6.43943694997448	6.39058882622284	6.57466796177811	6.36241293643991	6.24986508686707	6.31026028689367	7.44314016850634	6.41118934900747	6.34042832264449	6.33145805982856	6.37113922365355	6.24323368878475	6.36493197022302	6.42729723071167	6.17294755999694	6.47079221658679	6.30082030766072	6.46835737537426	6.68447158275910	6.64390214435759	6.28879270635320	6.31743931964974	6.58023833339208	7.05321657481234	6.55584498902233	6.29403758757240	6.37530610071386	6.51947449566315	6.31993070074242	6.43113101197390	6.58644565913634	6.54790314679172	6.36217024515208	6.61120631129665	6.43216592950196	6.36758925158931	6.29738651018273	6.33454971068314	6.38660867849116	6.41685494264726	6.37948852284288	7.06561200190267
CHST4	6.80793888192689	6.71110659240215	6.75223764778232	6.68797772573095	6.54763269163704	6.58798516881276	6.95729607771671	6.66274114461514	6.64287188028648	6.65872938509814	7.01880310958738	6.69244680932900	6.74372763745752	6.55606479529598	6.74005717705131	6.56122689164413	6.60140441079847	6.72621803439945	6.80687611650414	7.56994222529826	6.73793171637358	6.76242941142395	6.63370485920859	6.72365741100287	7.29641009126922	6.59932525547274	6.62375734482837	7.03049939399163	6.79448797933741	6.80182910755677	6.60656329100383	6.87947719037959	6.78067237610908	6.67812318908099	6.77042481961258	6.93985135185422	7.86241949824324	6.58466417635871	6.58903839341654	6.61449293911807	6.58343578344610	6.64765869067077	6.69047793575076	6.67288429264293	6.76197305318349	6.59457739304809	6.68965215073985	6.63949358047547	6.68321378865859
SLC25A13	6.97970354786719	7.67461223338136	7.67836845322113	7.18249201838083	7.06114738868567	7.34461033626893	7.82920740359124	7.29243113382081	7.23904151764885	7.32822808245993	7.63561149942558	6.87676225285052	7.30602419766678	7.12888850902194	7.07516985452996	7.11147596480017	6.95573471068747	7.29209533558624	7.02392088469753	6.89982735818655	7.84438146488096	7.39611273007301	7.09019534873597	7.25576831569158	7.16507520102507	7.23907194077957	7.28927702723908	6.98592125491898	7.37648304053356	7.25325903813544	7.25983580955572	7.23870552071819	6.89858670927090	7.18457920582603	7.05266267624589	7.46152551671918	7.03249781184861	7.11667537969054	7.04540645982085	7.09561226635449	7.20942443216001	7.10213417180354	7.16904430388753	7.09421843707052	6.99843104996363	7.45639327221921	7.04086302317943	7.12013175158430	8.38172345973789
ZNF197	4.75402968734252	4.79401372018210	4.67568937985432	4.72662798282016	4.71647079018125	4.67257047713789	4.80345015395502	4.65900539677350	4.69189407228902	4.70731832449132	4.68775187876073	4.77527524105901	4.66348138063849	4.57751928482252	4.75585458896523	4.64785791508609	4.65100403650075	4.70251960117226	4.63995713242376	4.59454309050458	4.82959774274732	4.72926972119784	4.70663115012512	4.60547735503695	4.69502033772040	4.68733733907736	4.68363967303066	4.68618542667485	4.71685504857841	4.81748757525165	4.64246510161058	4.75870303185936	4.80513046174616	4.75561420121415	4.64715054469716	4.76064226968962	4.66887348186131	4.62534464725525	4.55352204053326	4.63808662032420	4.65381692077853	4.67533127623340	4.72171512884977	4.67727170294935	4.76633406301853	4.74555402646116	4.81854813120016	4.62032958279177	4.71750163692578
SERF2	9.78915772865050	9.74425538183202	10.11579051491320	9.55863908148728	10.07683013618335	9.61528531371251	9.89620051165436	9.90529561508698	10.00899736200206	9.74437811935338	9.97400690128596	9.75836474710602	9.72093676644971	9.96487035801553	9.75703214212298	9.71093753510165	9.78201048885119	9.68884939781453	9.90433782534199	9.67162007278467	10.33844875778602	10.10166227572753	9.72707322340948	9.86398193239946	9.88018280946573	9.74583790508852	9.84180706012234	9.97741817426125	10.04736404091314	10.39318229805089	9.85642939299210	9.97164843657976	9.97480752355510	9.85037332632093	10.05826922808200	9.51388368492706	9.85140632676710	9.73351680452956	9.77476705022088	9.92683286656379	9.95035198295105	9.73356163640444	9.96152593332394	10.09698710799750	10.14935772266083	9.77955109940962	9.89817196529369	9.86943477088935	10.47104833271984
CDK2	8.19238562979063	8.07456952830285	8.47315767900994	7.84184220465092	7.85463087849887	7.86309764159985	8.06795526707491	8.00515334281641	7.82949411470250	8.22672562121757	8.03653807783408	7.97010500600135	7.83109447074264	7.91562941830195	8.60244674022089	7.86091562944060	7.76114740756229	7.83386435090183	7.90232100346615	8.00343376968845	7.99772022703147	7.78533321302399	7.86829993177956	8.08270482182825	7.93383947468411	8.13547897899406	7.93691315700522	7.79578160198017	8.07056293700848	8.36763725303329	7.94174648268814	7.88279076743611	7.92739563535677	8.07286486769741	8.08527284511236	7.81590547880198	7.74360951998352	8.06244671129252	7.99584270192351	7.85313113901445	7.90421217517864	7.91768521810135	7.86308713675298	7.88418747728648	7.62215340632157	7.93876991375121	8.22725414542977	7.87436181415618	7.99166557524881
DHRS9	7.63767430019722	6.84032340588728	7.11689770448710	6.89347813187243	6.91196409708615	7.06478736049428	7.82423317479802	6.92240828156002	6.95766635544115	6.99108173940494	6.75429132304320	6.80960913684622	7.28560412112751	6.93776492295459	7.05222967997752	6.89843758379280	6.98970793479038	7.44737768207282	6.81237941158599	7.10539382935970	6.89736016425790	7.04373219548505	6.97950970932467	8.89052760341880	6.96199611620211	6.80471615798426	8.43099597920837	6.91801655982377	6.97116833209892	6.80827465124788	6.96338761818994	8.33012949435548	6.99505317188531	6.89015926937997	6.87353289363123	9.81730013736204	6.93859834436715	6.95500537961526	6.79882611944625	6.76469575781730	6.88203480106384	7.07046346812723	7.20737905062597	6.76461766239910	6.85758545510942	7.06663311692665	6.87919117006681	7.00584305258729	6.97348442617041
RCL1	7.52636208410703	7.59072608248743	7.58337121665068	7.67059753674767	7.65828511531736	7.56580057619705	7.47268275567374	7.52164410154538	7.48096864495573	7.55211564860550	7.44396974748367	7.61233391886364	7.62184585124838	7.60338301647026	7.70407647683971	7.50263657044494	7.47251763357747	7.44968579326338	7.57230522859058	7.93427231304607	8.08882668943789	7.70205817821052	7.37748861706935	7.74733096265348	7.45022228086349	7.78536087992853	7.87049618306254	7.73899688063301	7.87074356664327	7.63572399204884	7.59979910187273	7.32039882888881	7.57973953310652	7.50356560936907	7.72196261368368	7.50757112016826	7.56202162375124	7.39205929703055	7.58618590415745	7.73402671689748	7.79859635373638	7.58070972077408	7.50503476004393	7.51768473363379	7.57660877120279	7.59046145701580	7.98642979726745	7.55215102263017	7.84777643880835
SORBS3	6.36371138972887	6.57367535932377	6.80272881135999	6.29611832925874	6.75419135089324	6.25182035972902	6.28898015233758	6.30670767954297	6.14842865309369	6.35078890099065	6.24679293216240	6.42450712617693	6.20157420522711	6.37786306456461	6.10816319289058	6.14612728702506	6.17353212964807	6.22466097547903	6.29885478724178	6.26726241892591	6.41219693931958	6.44635026482734	6.17927169273909	6.35025362592105	6.32012474349886	6.50775150541647	6.19221433860893	6.30475873114924	6.27418401515209	6.34681608113940	6.27257080142603	6.28318178667781	6.30926659805027	6.61779571629111	6.32053337582873	6.25886156910306	6.26863119521559	6.24259258240249	6.27067574440212	6.32821581464086	6.31916748023122	6.23968618814349	6.22264506294288	6.37922163805455	6.26551996118576	6.25202120435618	6.50558233754077	6.24880446839153	6.71088798436466
CNIH	10.66648156936812	10.52688560949192	10.24863823504230	10.17442790728905	10.01296448437671	10.27163271822719	10.70147832023349	10.30095552600732	10.16629600273133	10.16951147174851	10.35692957397422	10.28525564996472	10.36334630631873	10.34659723833366	10.41878293441616	10.15475561244092	10.04183028398453	10.20735445454092	10.18560490430408	10.15575553749556	10.54398560096805	10.30741360361802	10.16588175817737	10.25104023471272	10.08297286366598	10.39861880540482	10.31137195104261	10.47263691669895	10.19319540233249	10.90382238259518	10.17184791086451	10.46743131931263	10.09442672724658	10.45509158491702	10.33816928133447	10.28692600377230	10.33483116597976	9.97437723267955	10.36525529171719	9.94366883680684	10.47003818970912	10.21905429228147	10.06066465079219	10.33937408419658	10.46741403276158	10.24967804639700	10.47964571158735	10.22885722521454	10.44816704071624
RBM7	8.81289144741572	8.55738313121848	8.60841991286273	8.71373422920786	8.91933420951223	8.80466990266376	8.78977551060018	8.87004812667530	8.79486822822878	9.17119528385329	8.80313489710970	9.02058739762018	8.79652647769055	8.58479724074293	9.01422775104455	8.80803180396191	8.55327297348533	8.74006053462712	8.79138645313568	8.67142454678462	8.93913088538918	8.62278547910888	8.69664491680811	9.04984863786377	8.57336417563166	8.58263345743375	8.83757330139536	8.78617403625967	8.80477650327197	9.10161002831397	8.90523750744825	8.97185033513949	9.25822874212395	8.57438396483714	8.77702758642802	8.86894092966037	8.75259821951673	8.70316796297173	8.79599903174370	8.92847429937954	9.01276632622369	8.83889107984609	8.68852141732063	9.06226058559547	8.97490879800636	8.90818147264737	8.58379089608375	8.85073002442948	9.17636095608140
CDK3	6.12027425314156	6.13120896757904	6.41920233503910	6.15498859098060	6.36324868807579	6.23298016831770	6.45627274429940	6.23196953702828	6.20045620711184	6.23139270309981	6.61224832085669	5.96705845671416	6.13152478624168	6.46867313399796	6.28337747779659	6.30214422021171	6.35375817608372	6.37887741351710	6.34832188160150	6.26379858915491	6.17391727064165	6.21019665536183	6.59544566563012	6.30877481718311	6.53677286699524	6.53535989235796	6.28174585329748	6.08514635618337	6.19190995030560	6.14122475184201	6.47486659502301	6.22049998702526	6.18494417545158	6.52765692826586	6.43369671471917	6.12317467372397	6.13185016004388	6.18876859652945	6.20400519420796	6.33144936229249	6.61932051167244	6.33027983221127	6.26497995105847	6.18166729877305	6.19117721688135	6.41297830648542	6.32263189928463	6.29530715139805	6.36645730060413
RBM6	8.57362371811463	8.51630150139659	8.39927399900039	8.64157686214141	8.47110150778187	8.65284050522768	8.45581212545359	8.61686373151997	8.69483709254449	8.53531088337108	8.73792207403156	8.60991483447881	8.53299412857660	8.52787059384901	8.49801776935870	8.37343221958686	8.35587507173494	8.68161576338362	8.39420895872501	8.34896466972715	8.36855700307446	8.32454061240565	8.32756777994280	8.38722385866841	8.71882273574800	8.47765971310344	8.70901742162278	8.41351118256296	8.48673203985811	8.47771763992098	8.41579916062929	8.46025628190228	8.49402212581449	8.33027965336858	8.42161497222604	8.66946774953326	8.56906729454689	8.43223294063364	8.50401290279984	8.51643929964867	8.55026943063267	8.75717244318647	8.49269241953358	8.70456360274844	8.58312242364664	8.90937520956129	8.61662703602590	8.62668646222877	8.68557602115569
RBM5	10.09370297145156	10.12497459864449	9.93567718467127	10.36286693999809	10.34109305289986	10.31377601835740	9.95928291613873	10.18309063876158	10.57255027281475	10.21044164436006	10.33305704237020	10.07077332240592	10.10474228724539	10.24867321822741	10.17136607195027	10.14033818867657	10.17443573382588	10.25810316574117	10.01159450921940	9.75151146679806	10.18003443653650	10.07984425314978	10.06256912021507	10.02432685843148	10.10530308761457	10.04273320998877	10.28139126339345	10.09612431096537	10.22604222171859	10.00283639340781	10.04751828383074	10.13084533819180	10.20365353248434	9.85859217135382	9.91052332615004	10.21890458425786	10.05511768255124	10.13888762462591	9.87468786557906	10.18277618591010	10.28640846180035	10.35184050959846	10.29212215523627	10.06390462512480	10.23141597763773	10.30838516192472	10.15039636057774	10.35783987124565	10.06228391846896
LHFPL2	8.51540892918662	8.47006668578244	8.32426334706793	8.25814413555444	9.19591939130233	8.44413930488561	8.44891187730466	8.46036981684036	8.45755949372282	8.45102805610016	8.41294284520646	8.32258803719778	8.16321895450684	8.15796893685299	8.61332489612097	8.32743587054313	8.47775956291462	8.65758101226757	8.27028139693739	8.25530320077761	8.19363785016585	8.75560850171275	8.61592316957420	8.55844825403042	8.51983514936219	8.34644707147775	8.47931206412091	8.21927835538729	9.03155240372286	8.29401409799308	8.41160772816336	8.54834785872901	8.38813365697930	8.33084064218277	8.57527215994057	8.46134570630743	8.28275300287646	8.47662610878755	8.29797265278685	8.66295756552815	8.53699483214442	8.37830125756886	9.08371101772496	8.53689516667257	8.40719511432230	8.70404414224549	8.66242749780501	8.91562132200286	8.53668755706580
LHFP	6.30609623364470	6.39513048950328	8.06664690078035	6.77660619869444	5.89898335115004	6.63138323538667	5.95684234192173	6.12918400790701	5.93047970402749	6.12777896113900	6.07290997697275	5.73304996057809	7.38859877758000	5.64270102420612	5.73436551772846	5.94339084616697	5.74248420307046	6.37824699114454	5.79595154349281	5.94394559866877	5.57242550778013	5.89995387932224	5.71206091278221	6.22227776978054	5.95604443577901	6.81097151645729	6.52235917369637	5.96462084850715	6.46945469759020	6.18525328418042	5.93008328543811	5.87974349728472	6.07715106266721	5.79298486403430	6.02030363994071	6.02600683865230	5.92455815412096	6.26206870465064	6.69030840436105	5.76218851194545	6.46228757324202	6.34950751226742	5.83471536700781	6.03767255595806	6.21919522218945	6.07653935972776	5.70380476859599	5.84620873379143	6.08284445946605
TNK2	7.01412283419754	6.99871920878722	7.19732247957286	6.86564328583083	7.10658835353026	6.89538676933612	6.90758922320545	6.86340302623035	6.80684791523407	6.93716865922827	6.89364120489143	7.10240226954219	6.89230913854819	7.14561600706129	6.85122823060153	6.97768806618643	7.02280173033146	7.07688685825795	6.77101582308058	6.86845975472452	7.03752803507652	6.86435283870862	6.89629610166507	6.89172551666578	6.99896344688331	6.94188914861265	6.91006483017093	6.92408207861001	7.01740909961073	6.78668341888506	7.10270333892214	6.87129910341260	6.97191751449117	6.89624595500832	6.93570736389177	7.02179764242524	6.98001139604302	6.92003328189333	6.88064596261539	6.84762705129866	6.86955827364168	7.09887986621414	6.94164101256706	6.74156553882818	6.83425655238824	7.03033239156229	6.94986320925264	6.98930209494651	6.84088794468299
CDK4	10.35168547539328	10.51177774898812	10.34248186499552	9.95028376002078	10.12232960100419	9.91822950229282	9.99254653922366	10.02094057280983	9.89943695822860	10.07460235349066	9.90001949968896	10.03374565965172	9.82754871503689	9.94717267400652	9.97645519207358	9.80452871197970	9.72447267161972	9.91070044659394	9.93849830566207	10.00947336399829	10.08238861690756	10.06181554811590	9.82452972514544	9.83428515361820	9.78503632664829	10.20823360081673	9.94646566056891	9.78832567806838	10.07882457308073	9.82646713323802	9.98186578434859	10.03051052695191	9.69423048906794	10.13117210271858	10.18073725120981	9.68821662584647	9.63602491407632	10.95542590287273	9.95498781329128	9.84703575859764	9.93299463571405	9.96093235216258	9.85118943214584	10.08920454393364	9.71581704448933	10.22158514503096	10.37790835907329	9.83515748247149	9.94563495128550
TXNDC9	9.85277750224528	9.71139783996995	9.25923641616613	9.70474594571182	9.58784586393551	9.81040790499394	9.87042190559132	9.63244627759553	9.63736370805395	9.84347233603890	9.66693104348501	9.61975837803825	9.60600098284343	9.51386422191086	9.94872319113129	9.38759264177902	9.65203418063174	9.84182764762988	9.80243009735820	9.74755880717947	9.64633016850664	9.66967656648537	9.56785558787852	9.85865375674193	9.57928060308112	9.89967419863938	9.70970504672806	9.70071417537185	9.59741445224108	9.78455429224333	9.78417725789473	9.62590054935903	9.53732678422601	9.78036561743421	9.48566301891452	10.21290925998272	9.70499475131114	9.52933608480515	9.63559138180525	9.59464138347878	10.22931715233010	9.57335450106668	9.63830333213147	9.63464118598408	9.80190527845659	9.81732751816908	9.57256259285285	9.63634220919157	9.73615181971458
RNF41	6.80755433615558	7.23152985984624	6.85804609042036	6.79119530402208	6.58030952189982	6.93803865183804	6.88818230426694	6.75801861855015	6.91477693693465	6.86520985901166	6.72981805097140	6.87191190653024	6.73049973337521	7.16222056665999	6.70576605650075	6.78042927469209	6.79566454392149	6.89322925855393	6.94838849091121	6.77833061784630	7.12068665237086	6.86038699059742	6.85342469522744	6.61385659988528	6.86107420595552	7.06940547455942	6.82660300832083	6.82306180092588	6.88148253935105	7.02709562603823	6.87493529087417	6.81915630031723	6.68823921755495	6.84568263124668	6.90177926258188	6.70219964446244	6.63562759031028	7.16036653061329	6.74640799203900	6.76602510086115	6.77700927285106	6.82197506965668	6.76623606998125	6.78776273751046	6.83015583946549	7.05312543336846	6.88215777860337	6.82125289450531	6.96481350537832
ALG3	8.90504684490933	8.35655101755020	9.12481690282778	8.27675542708114	8.86213248489679	8.43673712365300	9.16028234347890	8.66976137668886	8.35083070562585	8.55924312143912	8.64700923200482	8.46073283662697	8.35539705079002	8.48069296396785	8.44902683959258	8.35567523854396	8.46087764908954	8.57166242410090	8.32544188828439	8.72216814245053	9.11169669440138	8.87753850959657	8.37383925925412	8.65684398787361	8.53750175834026	8.67468107672050	8.45817234468417	8.77546136507158	8.61448729716572	8.65751008954600	8.53117646456293	8.64587362328662	8.57535360728300	8.77530801561931	9.51811083212051	8.45539451108796	8.72927999086678	8.38444316122662	8.48414285601277	8.61703015014507	8.71389071488768	8.50481339472940	8.62783958992291	8.51012322428409	8.63147977549705	8.55095405485231	8.74176465126500	8.47680810991436	9.39118385613954
PRMT3	7.04906217936237	7.38508623122113	6.77405492163807	7.18553474940069	7.03044957669394	7.47187394198964	7.45758252387536	7.00572880901054	6.96051578978711	7.33177201089664	6.98299345996713	7.21487438082271	7.01549784361820	7.01016324565014	7.72419489661504	7.12292505714488	7.01270578009020	7.03450994174756	6.81947651300160	7.14487802636873	7.84237250729952	7.04649116096083	6.97542313535522	7.13871923191235	6.83540242632209	7.05001930478304	7.33322720016126	7.02306053042721	6.93044178822663	7.14535685182587	6.77409194088453	7.11838290369800	7.02247981608086	7.81212355119655	7.43696438838728	7.47688485020359	6.99414650419026	6.81760287096893	7.23170833095320	7.11442680765185	7.23810031890411	6.99158491656597	7.03961688317426	6.91943356894237	7.40866908029422	7.06015743459171	7.00987992113749	7.06338532964111	7.32623114742369
PSME3	9.15867583461825	8.94663059500657	8.96161294028035	8.67683336927769	8.92513197984370	8.73486078722808	8.97934244039363	9.06737349880794	8.80774471932321	8.90589555283642	9.14894507716371	8.86819273285488	8.69076009547728	8.98851332892441	8.95989294751034	8.73051865882497	8.84785806343465	8.98289858170984	8.86197775706351	8.86890742438577	9.00070743185677	8.97235181652266	8.83256200051731	9.07178451922076	8.82891083816057	8.96660718873284	8.92675955543340	8.94712674018032	8.92827643956019	8.64538282736657	8.74072211335947	8.86048560227721	8.81206687915221	9.09542661980646	9.09344328591487	8.78461363019095	8.84497371340468	8.79646276829918	8.74073167800708	8.79863280836976	8.77481971211673	8.80328310418780	9.11457573531918	8.87157535216849	9.20174400947328	8.79161737345946	8.89427420898232	8.84771131087597	8.93473526905512
MPHOSPH9	5.72092075636095	6.04020286900567	5.49950052418465	5.50915968133601	5.49958988684503	5.79606325547408	5.79303909540801	5.60129896017204	5.60914900108268	5.67594769491942	5.79087488588685	5.99689170904645	5.63833019931030	5.48900530756448	5.75269670968884	5.54215361427003	5.45924983824758	5.51884708325329	5.72373344667034	5.70237057273039	5.73428771923702	5.78254032765003	5.53452029307232	5.52177892055704	5.47647760443035	5.81218116608528	5.96947258813899	5.59545308355123	5.57124880028959	5.54681922469805	5.55852739855238	5.71340948996549	5.50204365787542	5.43140620644822	5.62521626043579	5.63718111899172	5.42962071800932	5.42897763264442	5.72581004691460	5.78105719331997	5.63125884758145	5.47448168403402	5.62849320192509	5.83542327790815	5.60159215407698	5.59401477462024	5.64684426069601	5.49564432021398	5.80232845235790
MPHOSPH10	7.88413975405212	7.64678474393996	7.81759274695663	7.30362254244447	7.60978801738075	7.65459219299322	7.50657000032308	7.42386205745349	7.34191710259045	7.58379991640596	7.61230322899757	7.40587144139663	7.35199805754461	7.45595065777335	7.66912157638436	7.31239141448403	7.44245275411560	7.57922152832224	7.45245879835565	7.60984203604934	7.53563438889089	7.64462636524474	7.37323932379454	7.50742436522768	7.38572064303259	7.36221200515500	7.49724050736004	7.46266765803264	7.49773776796283	7.53895049554578	7.42410416775581	7.56939311954903	7.70331163476190	7.46444686596461	7.57981678154088	7.45557680337843	7.34122197289326	7.34663447637469	7.29728381396981	7.48406810740943	7.53933472419877	7.54367250822165	7.56899416251982	7.43194498843816	7.71946797729870	7.58322172119764	7.53890023658328	7.56971792292754	7.54657159134129
ADAM10	7.06767027364756	7.08417009782132	6.65095887627759	6.89518880310447	6.93122512870677	6.78333441729275	7.49284798701340	7.11011057572461	6.88284850943066	7.16768191170983	7.79362549090655	6.67433467813910	6.80093672589032	6.98947404518139	7.15864505409417	6.80270091877542	6.71538929986412	6.78075705708669	6.63036036526840	6.75348961883108	6.84388444380018	7.08605338257861	6.71434033243348	7.18900305291340	7.11302570523980	6.71055237120988	7.38034856052630	6.77560174173506	6.81561810876365	7.07515172170482	6.58345116441053	7.08282311226084	7.10780938190869	7.62752833319841	6.90795263659588	7.32407202678427	6.96492173296175	6.58318266046458	6.73314184828336	6.61216597766841	7.02667738862213	7.03833381674716	6.81452173316043	7.47153317110386	7.25395260588427	6.74099472981245	6.64145949950078	6.89991103482554	6.65093176177277
CDK5	8.18246790671468	7.95913499067523	8.47264860964824	7.45823203632417	8.13493268889765	7.64549193047077	8.11687367962299	7.88453457721786	7.67216570468121	7.64355372815717	7.96223969606363	7.69008956632300	7.73318520050781	7.57377533488097	7.75308888160588	7.82293775056818	7.89110039482753	7.75720180068579	8.20684960473361	7.78022637433270	8.28254693972761	7.96010677495008	7.78137583849260	7.97006071896935	7.86151265202220	8.01398841930707	7.78034922890450	8.06853285764652	7.87908081727504	7.96259576293207	7.68192496377904	8.39048760059458	7.86648556563275	7.63561934000169	8.03625578202785	7.64382514997198	7.56882294052085	7.77209387551744	7.62062145046550	8.02203760493799	7.80200214927155	7.77554425664727	7.93786643010496	7.89899079881750	8.43297433513484	8.12979604295258	7.71933939659231	7.72194079170489	7.80422696691426
MPHOSPH6	9.13929703729867	9.20826333390136	9.29260975698568	9.25639629631195	8.95290521577454	9.19075097602119	9.92183257401729	9.09427245597622	9.15251205815771	9.41477212340140	9.26545128087836	9.05888156829477	9.16248015378043	8.92247883033744	9.72436482955125	8.97871151695563	9.20851988709458	9.11895554762157	9.32028863159618	9.33164328979044	9.07632759207978	9.10885267871321	9.14317466836752	9.01919293132661	9.14763088427228	9.00516660666890	9.29640811575457	9.16352211353328	9.04005450413591	9.83853066394335	9.25373464156269	9.38849911526420	9.11871981044955	9.13300517799375	9.15889275356973	9.62486602367274	9.11976708444321	8.99247759912923	8.99960488463123	9.00095693114918	9.23388161567084	9.22860575906258	9.13848605777574	9.38633318795177	9.31884713199483	9.12544718432897	9.09414028294401	9.29965290289932	9.25277751225907
NME6	6.70862625753272	6.53192454182289	6.41917254404706	6.64685394148112	6.55296281553706	6.58092673832373	6.81340596891872	6.56686602886118	6.99626157362621	6.54931506814603	6.66514233031046	6.61359384152099	6.48375637655593	6.81365889664794	6.59766984956730	6.53631324175885	6.63937601296717	6.51939630554627	6.55333572206022	6.44829772044615	6.96377825489415	7.32434981675032	6.58118073374770	6.53670908996560	6.56755769987951	6.65095517890999	6.67066177910877	6.74241791623754	7.05883453302346	7.53029478068091	6.34922449856965	6.78489976842529	6.75929698466257	6.60801330736802	6.74900775461509	6.57880384169802	6.66691378105831	6.71174178728154	6.51091258241875	6.80992525915139	6.86522248451938	6.52851761355841	6.70959745800193	6.68155177553929	6.94100373998629	6.67447408843540	6.68682342149417	6.56686655581885	6.85972764962228
DHRS2	7.06106671653140	7.73755595553856	7.18357520753317	7.04303938283545	7.04342228768359	7.23284130980259	6.99230654375152	7.29374840687871	7.18798542161011	7.17425983821851	7.01033097193343	6.95996584159820	7.07537776253253	7.04123326466004	10.65001220632825	7.29102400383255	7.17352253911069	7.21994697487999	6.99337171901411	6.98860431837379	7.01406659925808	7.00010874435186	7.11144783775685	7.10614717124904	7.16318605750335	6.93630720040466	7.53074607272783	7.07401572427556	7.13920963977100	7.01099863912687	7.12609562165665	7.59285924117428	7.06166147106925	7.03067258263596	7.14454371351555	7.12186753377761	7.00328660691943	7.13976826021841	7.11352555494985	7.08724356092352	7.10642054518637	7.80644375174884	7.13478657776436	7.09639603426005	7.10174309139265	9.94413667796879	7.03380310636073	8.34531626424907	7.04957852535148
CALCRL	5.26024197542913	5.97638838227358	5.97471416600924	5.93059158849764	5.53098437653420	5.32340064430560	5.81467398122571	5.55717441758827	5.12015581352150	5.74801063096608	5.51705992626412	5.66709401498909	6.16545358470165	5.49980742954074	5.34409295860814	5.17610784692869	5.21320221223099	5.31456501983492	5.54875468851039	5.65825969112358	5.37673085175712	5.27279105601414	5.23005915648340	5.51910897104842	5.17711279278330	5.83488963849461	5.35737099964891	5.60171811650137	5.60905023651017	5.67100947360678	5.50100682583749	5.52767419020840	5.67406002432991	6.06090505296120	6.20932930967115	5.57675914759674	5.52636881179236	5.12890448667399	5.62797939979893	5.49548428869138	5.63984322967193	5.38146396392698	5.24318816425081	5.51531317195694	6.45367176598108	5.44834125458974	5.08602160467793	5.26394171772047	5.51710480180875
MPZL2	9.06713833577788	7.64565500279842	7.73409963211915	8.07143568863533	8.08810896327568	8.74604500212230	8.00783096858647	8.29205479931484	8.22277668484755	8.66123016364751	8.15227136736429	7.96642034267933	8.00567974717086	7.95338526076100	8.68232176148924	8.90824185708637	8.20722289994639	8.64772629469378	7.80019100248772	8.32128399552739	8.17131715083683	8.84571509426559	8.90817317274553	8.94601184050785	8.31142269702947	7.78919310365413	8.95737459947319	8.44037234996993	7.95356352949284	8.68349860394758	8.04877906214067	9.10308035342318	9.72691908063805	7.92034509809768	8.31613740667630	8.38671194399578	8.71215811465531	8.09896454968613	8.75092484608464	8.14573727291073	8.02992152404077	8.48523224881841	8.30904984167139	8.97495949628668	9.01062641351877	8.43637835644003	7.86076456310203	9.45199923925134	7.78458154423771
TRIM13	7.28491983240958	7.44222252460417	7.26294115684621	7.41041061105036	7.33653443124279	7.65825515030280	7.22101514805952	7.47557119720739	7.38415623786981	7.50147693535418	7.35458548127844	7.22691753855630	7.37340777804861	7.52764017700183	7.45401013542846	7.29287082631410	7.53025909643603	7.35109080980431	7.16430058294056	7.26007160597847	7.60212107398151	7.22060680399898	7.24405006321281	7.60704307113555	7.32689939772051	7.48749836119316	7.54689110742451	7.25483578968230	7.31397545063866	7.51974801456418	7.45792639521221	7.11496579649218	7.25238104275456	7.69283796658775	7.27899184204142	7.33816366970504	7.27939796317899	7.36904138362218	7.48853246277495	7.19446621174360	7.79371099095457	7.35093049413239	7.44939474192939	7.48357872319079	7.73756773080524	7.48830097205451	7.43357531789334	7.38542012381516	7.10893363505908
INADL	5.51037447575742	5.28355579216663	5.46841839395671	5.20016164629725	5.35750505314421	5.27708726918393	5.47326539101750	5.33309873222685	5.34533958361276	5.27420772124452	5.21132057697955	5.33223931986713	5.21105493561922	5.09249916094691	5.23081026909120	5.25643732934970	5.30700669846336	5.43587487446065	5.27527642436339	5.06893816407687	5.49869650348923	5.32287451901641	5.45645275412179	5.26455165476749	5.30136216819714	5.49872893978108	5.29653144210395	5.26076689602705	5.40289992424672	5.16332922595703	5.34667770601303	5.26090380545261	5.18371874358081	5.38307876063117	5.17812752253155	5.23149694900710	5.24617889172483	5.21624953263779	5.26710891143062	5.56288389643612	5.29776312122074	5.90554783202905	5.38409819375278	5.22631736618698	5.36281851212937	5.46412820009854	5.29487365765552	5.33178211678505	5.21687643650265
USPL1	7.55629791040520	7.87910661470755	7.40026446215278	7.49370970392058	7.59677648847756	7.66536625799234	7.44754801948041	7.44654192758955	7.37327317892000	7.57487467091920	7.80479856770826	7.44526660597022	7.56870360959636	7.75587531871583	7.51579814768797	7.44417407659768	7.40629249884182	7.57716886672444	7.46513980964538	7.43726602195506	7.87855285541768	7.39512292722448	7.50344996173277	7.53519698463765	7.42020669243894	7.60819053363323	7.71675020765049	7.54954513724767	7.51717664845083	8.18218175371690	7.85030051395452	7.28556931833134	7.39868781695794	7.42279068856897	7.45032073536970	7.57854573673541	7.42827480028283	7.29976791445116	7.65281597386338	7.38826327217327	7.60511742547588	7.50920425040282	7.65520041193080	7.31702111315669	7.84735551303046	7.64401796742688	7.47665732890748	7.56354176056264	7.40951174970758
EIF1	11.79997222629790	12.17360915199081	11.69037279088116	11.70119740351118	12.02206410832887	11.67838313576164	11.36806616449634	11.74217481125542	11.70544157544364	11.56821133286816	11.59334501981388	11.55271923653749	11.52999118059262	11.56100548597529	11.48175598003014	11.52106021336088	11.68599606131165	11.83565940836375	11.80198770781860	11.65518518003177	11.92779666588225	11.54238995829081	11.63787460900053	11.83544865264180	11.73821263809402	11.78701199388512	11.63075671405212	11.66742812550452	11.84326006579017	11.41903444591320	11.68605348954369	11.56200734022183	11.48517035583784	11.79647563531918	11.58967751067972	11.46817255066186	11.38631049654197	11.48923872118259	11.77847079894375	11.68035446956099	11.60983938125948	11.68219943018255	11.83725163892963	11.72563178255061	11.78349531971544	11.73653742029230	11.81559479489502	11.75602588465344	11.59781482052434
CDK6	4.88052134891959	4.95825952529684	4.82751284316194	4.79455540509086	4.88357075599454	4.84699110789383	5.14338208977185	4.81044146037840	4.67243538212995	4.98343659959680	5.05396518793444	4.92440959316050	4.85212277794041	4.71493786249719	4.78802558266660	4.74644314803944	4.76964490140911	4.78685811864060	4.92547579301872	4.68853632310664	5.07010097207360	4.87711511075132	4.65980546552262	4.75252842413199	4.70942387600648	4.96281810133947	4.79412255021055	4.84101338030150	4.87637108215199	5.03280074331162	4.79125929713988	5.09800600871960	4.79871069416355	4.96038355082397	4.91124046653783	4.82932048202143	4.84351051795981	4.81394266536976	4.69051698621520	4.79559414389368	4.85095769596941	4.81721482196102	4.75791747863796	4.76745766077850	5.01640197843337	4.78046179322002	4.90901061115412	4.81186701583546	5.05670720124727
TOPORS	5.93566454258348	5.80727773795090	5.71445256364156	5.69102304677252	5.71458888774100	5.73561507142826	5.84373605617923	5.68895861358369	5.69770666455666	5.78204540225468	5.76602885791759	5.82777143325353	5.77026887744446	5.72471878030174	5.90961166155872	5.59894527185135	5.66322437744482	5.70724046832623	5.72767690812080	6.07021103233204	5.78030380815202	6.21373378910816	5.79696033160730	6.10688750060634	5.71073231970266	5.78163523513590	5.76951125475552	5.95954794903200	5.72235879259172	5.60593287483897	6.19076930285061	6.17803899256063	5.88437925706083	5.80412089331457	6.01853000240106	5.75334552374827	6.05270491499583	5.46450775282659	6.09137272490818	5.93709602307462	5.81469068183295	5.70661100003981	5.85040273194453	5.76517946355487	5.97845934579575	5.85292047585502	5.80419516735830	5.95151052339015	5.72092607287350
FLOT1	10.45745509586336	10.44323223701879	10.62145280846338	10.36941272487545	10.44463665100480	10.31687397397254	10.43626166358074	10.33306812625397	10.24949421899211	10.25814007974923	10.35458498626255	10.60445715780507	10.48634784279066	10.15604643726477	10.21360169153372	10.54557010541531	10.48831346751692	10.36206079947686	10.45741974593779	10.19483979886079	10.29362158347952	10.26492366469324	10.17743092081149	10.91091883776423	10.36459085145188	10.34947669578711	10.25131088132594	10.48796398770086	10.41810134649503	10.08339902366900	10.33946423498575	10.24402384931270	10.38166316321554	10.34195850155355	10.34975848725546	10.33194078104517	10.15547883014690	10.35119861816062	10.43055882919370	10.30414774609392	10.58360762265217	10.49239397648050	10.53889980626227	10.59009586131136	10.20544292738987	10.87623151959078	10.30354600970150	10.36560086401807	10.40518562837594
DDX39	9.33342331819220	9.65723485540380	9.14968765407501	9.34103460419882	9.03443073851795	9.09912955699099	9.07873095715760	9.08868917705951	8.89239108813131	9.19177835117045	9.12154466568094	8.96439842548132	9.35456543873418	8.94749356534196	9.19501086499973	8.72726176467461	8.77399783164221	8.97202479509695	8.91391902262726	9.09323094375853	8.92745638531870	9.06694151571082	8.67268672147450	9.12595616197684	9.00705759487016	9.03340669479742	9.12348595726783	8.83008037460018	8.81144981374208	9.12549455752935	9.23294344038991	9.04475342454461	8.97306727105210	9.17490817490468	9.11990830341118	8.85999683979603	8.94195156779588	8.74653022843920	9.42751899102764	9.43042763303252	9.23714772634785	8.96364181302001	9.18565969009958	8.92775306913476	8.89626114653547	8.89542955276385	9.47050476818864	9.18262279582762	9.22142395372185
PSMD14	9.83146859226492	9.50271447595166	9.70519259780363	9.38611313725349	9.53319588630528	9.58989308830975	9.78360237849408	9.58961225677251	9.45250561934136	9.76693846658774	9.56310648612835	9.34541512467193	9.47082378597907	9.00783895030721	9.62419345706614	9.25878480664837	9.39624898310800	9.49466929147705	9.49582987134996	9.42154761607650	9.60579844857102	9.55123112324683	9.20413961158726	9.66439060035717	9.50782480502668	9.85642453766472	9.50466268242756	9.40686614704372	9.43623350550063	9.66021621379032	10.01051709789173	9.55528470649246	9.45398824036069	10.16012260509681	9.64168170237865	10.43544863560145	9.31373594965135	9.22430785988912	9.80575029223911	9.43975803822448	9.52248187579055	9.45789839746926	9.57045211122011	9.42922297295783	9.59422718164091	9.70650327394863	9.53231506329021	9.47867120974715	9.82267565948644
SSX3	6.02482341925293	6.01250263480333	5.84110915225379	5.82693038204787	5.90854215605257	5.93215986865549	5.99196718950878	5.75732408613086	5.79574800159365	5.95396020558143	5.77054726535720	5.80231457785900	5.90612863759045	5.84861287254059	5.84329019373952	5.85595801370163	5.69352867530299	5.74000524032344	5.94123403709106	5.75706217499887	6.14372324981477	5.87074842996625	5.81988656383293	5.76663415989230	5.95611827768925	5.84058555495698	5.77722539939841	5.85278394054494	5.89028176200296	6.01765469679243	5.67457422692848	5.94820981015657	5.72823485398339	5.72983726232973	5.90699707178737	5.93544549917528	5.72572731537715	5.81305382613430	5.84485517732493	5.63702300242845	5.79338751669225	5.68786556511950	5.90350392168596	5.81154383470857	5.90335079068898	5.83189661962753	5.94892936209544	5.67189177092844	5.96134705424082
OLIG2	4.73073810057687	4.76283562507649	4.74045741158540	4.64531851178506	4.75322641828853	4.66805724450292	4.83224417219786	4.64710882546746	4.63342450649946	4.69579715360193	4.69456797201820	4.74758584879055	4.64568280205538	4.55041609238596	4.67767073961118	4.61244394493019	4.63427604562851	4.73750551970463	4.67208352376689	4.62488237462571	4.80713373761218	4.68920038332513	4.60411060472707	4.68403067391288	4.66670376756475	4.71687165005712	4.68234780765264	4.63362845366824	4.67782510799727	4.71520098399287	4.65820229955087	4.76107007015236	4.66721737281357	4.71275157699966	4.74028452013118	4.74465390824730	4.64412082768200	4.61451139264028	4.62079404214933	4.68284169057422	4.76299379868845	4.61980687975319	4.70713274902006	4.67901013965189	4.83646022980606	4.70014270446131	4.73406474683703	4.63562067502960	4.81806153690823
PRG4	4.03951541632153	4.21827033390763	3.89871033780370	4.04700914090220	3.99659102241304	4.01917768617924	4.06519423443891	4.07272599934715	3.93526284854812	4.02180865409912	4.10402982630675	4.01742446778674	3.92806430137407	3.85760161145538	3.81467950629346	3.82518506831729	3.93404758604988	3.89657167722267	3.90849480635614	3.95855472337999	4.17796348236602	4.12069919067313	4.12251577302662	3.94114943342805	3.95524192206993	4.06325777985670	3.95727093138900	4.03783242929620	4.03296076461990	4.14421780206773	3.97667710758460	4.13944818418566	3.86492827335474	4.10371776567511	4.11484743660816	3.94961592584375	3.97301107179544	3.84787944753394	4.01906577483758	4.14319400172166	3.97996315967629	3.89379383056627	4.09428731086949	3.98682838848462	4.18836895626372	4.02724962857435	3.90079258013001	3.76114127681905	4.52477961281033
CTDSPL	8.46456753193344	8.10955590432308	8.20791728486802	8.38478330587675	8.13178794177862	8.48534189990908	8.49656925235565	8.37544911250306	8.48638359454629	8.33689817492152	8.80863794804418	8.28460381944869	8.21896012843247	8.43731664938986	8.35585077505067	8.44344781453412	8.33916955472292	8.47318443484290	8.17645313490584	8.04018865514695	8.18504595448132	8.25885012541165	8.69721301292199	8.22439394803988	8.82082968020865	8.28193376680584	8.61071824403510	8.45752003208524	8.39840145410554	8.16240300952063	8.08685118057799	8.35112642230565	8.37055508687587	8.47901183343627	8.22280068470416	8.42321442818299	8.80231785247536	8.67225491436871	8.25503679108339	8.42824618352995	8.30453923324526	8.48213295275267	8.44136942884961	8.33682140162693	8.38256598894660	8.58194514861402	8.23183549838446	8.42250361352238	8.73615378332235
ANGPTL7	5.27752277718785	5.20654452822588	5.44099776965806	5.21363296044041	5.20924533314306	5.18011943920621	5.24530538399840	5.09652127143012	5.25424769375047	5.16174706842698	5.14644166595002	5.17205706591266	5.15053072016839	5.06670918509385	5.16599928099355	5.16769109295508	5.09591496433315	5.25367803746618	5.23032342168135	5.04015453126625	5.30027475213040	5.12100793131053	5.04091998149035	5.10714552205235	5.21147411572625	5.13490359508469	5.10600247917782	5.15359635768750	5.21063420905135	5.29372404401165	5.19357202124262	5.26930657535252	5.18536368166791	5.12378688536417	5.21535961915967	5.07783276236563	5.23017814759998	5.13989801118470	5.12574059042517	5.18012276512930	5.30167691939022	5.32575655607698	5.21036835734804	5.12432754941941	5.27557256201891	5.25102027870079	5.31724211917254	5.23554650524866	5.24134534859887
KLRG1	6.43972357847398	6.61009353668277	6.64497886169367	6.56249907743474	6.53029254060561	6.47378410980037	6.67230823446047	6.59174580068046	6.58796348196758	6.44868961290607	6.49302094904841	6.61897184485250	6.48565064743833	6.58535893740699	6.49738297841748	6.44445700731519	6.43952290372368	6.46286391322695	6.48901498940306	6.58388885424895	6.60991343376031	6.36543498264355	6.51623711883683	6.39738784363060	6.40884502807714	6.69602255922061	6.55234033856872	6.50757824677403	6.67298209156977	6.76491139939703	6.43789208629322	6.43058996004112	6.55117442877937	6.46515158579020	6.47359034334363	6.56302567073428	6.40929208674987	6.30356284800962	6.42922535851929	6.45978128716106	6.58724642036469	6.42987921157799	6.48768730859093	6.46784356095061	6.51207323693692	6.42119032911145	6.71799366418129	6.41348500263243	6.58642149899857
CDK7	8.04362849246771	8.32062807217273	8.02087538352398	8.64823103518462	7.99802408518327	8.17861745073659	8.40359736607326	8.35705866026974	8.08428279667699	8.05234115135556	8.03780481691745	7.86783046646705	7.94941768635891	8.17383909539762	8.33988405483787	8.21970051770992	8.50681777870148	9.07015253514465	7.83118769992153	7.84924146341873	8.51554858132447	8.85988882130818	8.56353060876635	8.05029205040679	8.26252789160562	7.98082828460350	8.26249149425702	7.89731409890701	8.35071707194714	8.04739931587781	8.01404593205920	8.08315605924874	8.04146713773910	7.90722425552019	8.64027693694944	8.33967828689912	8.04491905780902	8.31965313742677	7.92201688831423	8.81995344913411	8.17503371871276	8.25744144350967	8.74328244395745	8.22051588975754	8.72275639385565	8.69248220037895	7.82082419979764	8.47153751325821	8.29607870073679
GDF11	5.39528020775780	5.63584218444776	5.43464865675992	5.32633780675388	5.40533839283547	5.43468408483550	5.39381830149361	5.30839344421284	5.23848139543807	5.37978282087129	5.44548049650864	5.52079116477825	5.37168015708123	5.40183904151245	5.26074487970060	5.28078800203790	5.27053520958432	5.34804052641705	5.40206243689690	5.41459621098493	5.38570786422234	5.27281732618596	5.40651848038075	5.29569519579712	5.37900618966629	5.51608149355200	5.27664015079844	5.30943930095883	5.60151857198155	5.34149023873954	5.31336129065994	5.36913822629301	5.30495716347301	5.44394770665334	5.35394635411915	5.36062956879835	5.27342918500013	5.41938136086616	5.31253591263319	5.36543100122161	5.35625880965712	5.31460137263855	5.36466707729382	5.35462716529394	5.40555428811978	5.40591933592743	5.33427983919662	5.24640327782969	5.42295218038883
TRIB1	10.39758719136819	9.87029491724584	9.50382112149853	10.01740663190903	10.52030542901004	10.86016805366837	9.91539714774497	10.17543473953334	10.72269413945030	10.11980099632542	9.94959060918179	10.16502855636624	10.09817335082227	10.55611114218852	9.88441744478876	10.08895592721164	10.01572860952979	9.94524446485010	9.75447027231599	9.86161251656206	9.80186346079245	10.09681840767077	10.99593064194247	10.53107037080779	10.34677395348030	9.60455461455592	10.03697883523807	11.00789326685477	11.01208310886812	9.77074351872314	10.40294508376457	10.47588871042376	10.16465000473436	11.84906600526870	9.97483806502754	10.05833419366692	10.15437971883918	10.00718110678912	10.59375225075255	10.27668974586130	10.42005093340746	10.13050924624256	10.26935250392457	9.63347122256764	9.90237634681815	10.14326850155328	9.79637588647469	10.31220713715089	9.94797717072871
GPA33	5.94747383968549	6.02678269765212	6.14797571964246	6.50810254738048	6.03072318634229	5.93908318863391	6.03362054045689	5.79173792968946	5.90242194649256	6.09613559450740	6.66653735913500	6.22265088045448	6.09626732679001	6.10230589527614	5.78341505283627	5.88782286621353	5.86039210811348	5.87800338449866	6.03591327458719	6.14087779621372	6.03400789095667	6.08286843563838	5.94573422135330	5.88489399602241	6.00197127571257	6.05127841770918	5.89900389476179	6.06729994675197	6.17042883844565	6.26009561467820	5.94794543849571	5.98208212926340	5.90353220935205	6.08983121179258	6.06755754591535	5.99892039148462	6.11879364766601	5.81800435318522	5.87751603581071	5.92017446594007	5.79591726691247	5.87982319107349	5.84585211283777	5.87305739600809	6.00206875270952	5.95086895240857	5.96056689925057	5.80391058466322	5.99355791490318
CD96	4.60442117011111	4.80538139201559	4.67257311872015	4.72604031405360	4.81163496296879	4.88654929960134	4.77184606173135	4.64735736215357	4.66037179653182	4.85127995641255	4.76245587261531	4.72874136628937	4.66633451996434	4.56577634402526	5.10531649681387	4.60339029108092	4.60530114460766	4.91260677074893	4.65756162192830	4.64796118833467	4.70134147107401	4.73849204177701	4.58227069332316	4.73434926300206	4.66674841021619	4.59632024404338	4.64560076515726	4.75924458785216	4.68461263841814	4.70462567224511	4.68173548445533	4.67540517150257	4.63283238454884	4.60505123547118	4.76319524527770	4.69112279671154	4.71065430102214	4.62537353981799	4.67558553469190	4.62792177868150	4.87007077857081	4.55329102321078	4.56696870866391	4.61727578566841	4.64103252762387	4.76396998357712	4.80608199645675	4.81378602426518	4.68872589170439
PLIN3	9.35648976907573	8.88482928729210	8.86844557629844	9.04862049049170	9.69987392534142	9.16325952575745	8.94506507017896	9.20328909672569	9.08726933477269	9.04903671701356	8.99729957765931	8.97021007998464	8.83462537110754	9.00254059765371	8.94713276561774	9.03013372048432	9.22002389740229	9.14318065443369	9.19859357148461	9.11135524735918	9.12986941667366	9.41581033391676	9.14820838823041	9.35508037898223	9.38988155531881	9.05439540579414	9.12870559405415	9.00644461195499	9.27979061098656	9.30360557726707	9.03052100368446	9.39693737870549	8.95952598143024	9.21248804171461	9.68522741766578	9.05488073798849	9.13899640079782	8.98961902061230	8.97354539681978	9.67224718850108	9.08008255913114	9.07306940376719	9.29769287121175	9.28472522459436	9.48707878600838	9.31421888667043	9.13484660176804	9.43866131141484	9.15098300307039
MFSD10	8.60840833693585	8.51807206954231	8.73663220804615	8.56659431135249	8.63092454289602	8.49700181590692	8.49328890700870	8.76481512037668	9.05979317192032	8.56336702925651	8.53230704111963	9.14123722594895	8.48316995894919	8.35542930382053	8.47234760359173	9.08017583610013	8.80915134272437	8.89566612000889	8.39238555072170	8.26169405213447	8.70811732879526	8.42091328899924	9.04162045818533	8.83197398796464	8.80781030139529	8.74816403552090	8.75883562046607	9.13254871097508	8.95080793661633	8.97526615074475	9.14633548558347	8.75596253313172	8.55528134452190	9.19999827568429	8.36095564683312	8.73132604039692	8.80502401702477	9.41236183938208	8.77074444319030	8.77042899665223	8.52659205291138	9.00274148049626	8.92623362912732	8.80163773199101	8.85068195512451	8.95279853092093	8.60339479149038	8.76032696805112	9.02890047221150
STX6	7.87010882469982	7.75382343700838	7.61360452057157	7.77022792814735	8.07572289959679	7.84220430693116	8.06346801349611	7.71870261095680	7.77027450906925	7.69622656706327	7.61455513309553	7.71649391519237	7.80845675252676	7.43491932745896	7.67821358893200	8.01069464642277	7.78137561684875	7.71181410264792	7.67087378674830	7.46994448370960	8.23248235089011	7.73674732096023	7.66113715338669	7.86060883762989	7.66418304082004	7.73994637223392	7.90749058023953	7.79096906166366	7.72398237947843	7.70274810241799	7.75179626266445	7.88762159879779	7.66934266696964	7.77246574904979	7.91018439357277	8.22178383503283	7.74913685107460	7.91590579410516	7.62467039737949	7.93421118857174	7.70394772943841	7.70908792760840	8.05782734059059	7.98616815240279	7.74904796111331	8.20903287656235	7.53755730120232	7.76338100933124	7.63752572473380
COQ7	6.49351657830575	6.88788263021900	6.69725832403337	6.67490556506770	6.57124325202006	6.58066837231499	6.60839604969579	6.56062669897806	6.57260836871620	6.52767099923375	6.53256260294882	6.57915209059902	6.54559408297252	6.81203805260070	6.70431668334536	6.67119831740751	6.71769325498995	6.61055516488620	6.53906747729568	6.45835879667726	6.60552407904722	6.62522900377841	6.64853836346161	6.50293742212640	6.56936471032274	6.67015743482735	6.57895454178781	6.64317426783980	6.53040344501476	6.54778636747085	6.49926531509812	6.66307332782947	6.57397105935873	6.66650186142306	6.71258590942160	6.53482366607307	6.60030418752511	6.60165046862382	6.56324063596802	6.52829631440847	6.62871336134467	6.60618383088497	6.56906334774212	6.67557530354193	6.72241618756691	6.63423109009170	6.52047725006455	6.55468393343512	6.71713564665370
NA	6.18724350225420	6.12679559046479	6.27622345690274	6.11787625968119	6.16093124917416	6.07832959210242	6.12158834803342	6.23795978205575	6.30986199294353	6.27431455852630	6.18724600286874	6.07016619875870	6.16040714048756	6.11257002883086	6.22165951124399	6.17456848998798	6.42763778171477	6.45062233343157	6.09320969032186	6.08652887319731	6.45772734993595	6.17796724336895	6.21382131267564	6.17366774860580	6.19348156491505	6.14265453818968	6.25026410283198	6.12723167146613	6.13735938465509	6.12480623897487	6.21479524432873	6.17806022332650	6.18126521876845	6.19309824616753	6.11119024517646	6.10744399617071	6.13387734214819	6.25780363174962	6.12124467024470	6.21928384812453	6.23922838139153	6.44509158838103	6.22967841965020	6.27438407856897	6.29570190943404	6.31007101144186	6.33181238196010	6.19340398279242	6.22015618795623
RCAN2	5.86634956479763	6.07213611723608	5.58263329588849	5.78490965702404	5.66447675615845	5.94065240371246	5.89303831782653	6.29792056189288	6.95959519386527	5.91490680531890	5.97599019876545	5.76906613047483	5.71371376257110	5.46842489132106	5.89392896087948	6.07863176218553	7.20552155785878	5.92668521020910	5.92188228681660	5.73115772162782	5.88595928356906	5.71982692254533	6.65886060292340	5.76881504016615	6.82578598140027	6.13645102293670	6.05929447721805	8.42264671662103	5.72922681963945	5.65663506588604	6.53072178053158	5.74488189316214	6.40993666479007	5.82729439325092	5.88129451743080	5.81965486611943	6.13276731123918	5.89675024336648	5.79467992561760	5.79727928842538	7.66292407154076	6.11769750550002	6.22774234843436	5.60947699307922	5.95678479778604	5.73870604729840	5.57935590620704	6.82528636833491	6.47290609338020
MSLN	10.77773093187567	9.29863832340574	9.37129471761233	10.61591218339206	9.57076315547376	10.27862997876717	9.34337265083185	9.75108952043627	11.01963460347786	10.45122153440137	9.83174024873743	10.51867216762153	9.53862613726941	9.40672651072508	11.02275628411066	9.71110712325241	10.30182496905971	9.68759391648130	9.64836149644102	10.17122672722722	11.54468072016750	9.37089256626045	11.12262771145151	10.10842731526895	10.60716151307100	9.63389335003315	9.78159009601404	11.42880120382255	9.53487390035287	10.85944796378923	9.42690962006616	9.37144500604327	11.05994277255209	9.30323761623814	9.85308917025095	9.60358405097853	10.86160009009007	9.52197324160831	10.05889947318013	9.45503856369184	10.72838112152186	9.90805459187594	10.70964768550978	9.47944262623861	12.06980865262013	11.72151904395353	9.41735845674790	9.72632016161339	9.40477011090459
LRRC23	5.35851653398026	5.35436938583722	6.00987777973130	4.91509864006115	5.16422688509713	5.58713400094134	5.31856268895081	5.18723054253294	5.30747322809448	5.34140441538805	4.97326838121756	5.29256543146790	5.12269488170602	5.52799728496281	5.24907234156785	5.29667060907912	5.15374431564869	5.80775240920184	5.07361337951866	5.14083358831046	5.46571427761327	5.42276631788095	5.07208450082330	5.27003814953328	5.27115064346236	5.65502999577081	5.34409004929892	5.43121690354408	5.16738725877833	5.32510521879048	5.31278789889818	5.64654844826706	5.26440379052970	5.55820315049549	5.14644563891764	5.11943262584558	5.21420425906991	5.45590753063409	5.02886835216144	5.58002626573550	5.43681117975829	5.27110243850780	5.57455460996913	5.25457339180977	5.42900569540927	5.61276011501465	4.99411521219688	5.40734795360786	5.49670478238094
LRRC17	5.12475904887542	4.82235648653568	4.99141077236897	4.92618891087864	4.77087271141666	5.23914755813763	5.06264618421147	4.80453868472278	4.62083531188245	4.71934764610765	4.44423989813789	4.78849639633181	4.68592002214008	4.61177524165800	4.74600470179543	4.87575361715728	4.60758357012705	4.76019569762543	4.75855159962700	4.39982587884306	4.99003472069220	4.98496890768611	4.58260490494495	4.83031497612350	4.57530945041634	4.79145405123996	4.81605461193598	4.83001406940073	4.89773265085780	4.74471726052166	5.00929783918558	5.38008649906985	5.02212830784647	4.94335609290158	4.58662691427499	5.34638590291836	4.74916541446280	5.05230836196273	4.51325066777480	4.89539599309077	4.92574513198482	4.78992150577048	5.16021780840645	5.04185192433554	4.75113752098214	4.88338478492120	4.54659546754033	5.07105788619205	4.90389612377575
RASGRP2	5.33617066825578	5.30725189133649	5.42044274791848	5.31395113753228	5.28700600920621	5.30905895664259	5.39950311074691	5.32870787723705	5.45208364431621	5.40139433482719	5.21531041893589	5.24994579439601	5.38340037882277	5.21635051514926	5.18809744086297	5.13916916861866	5.18871935072017	5.43196100953676	5.34233008275796	5.16408010996752	5.32119482515137	5.23630215902430	5.34396777805865	5.30207945974149	5.29067753669957	5.23743850754495	5.51240168609824	5.22100775885651	5.32172182828325	5.31011256860681	5.24213647086120	5.29423486029453	5.23999167133293	5.27757542036884	5.28696654740216	5.36360324096782	5.24356151710139	5.22049776948205	5.22266699346172	5.18596104937336	5.20621492952600	5.22353678181302	5.28966869031272	5.16752111775153	5.30043959326268	5.43915718927903	5.29545958229986	5.29559472661277	5.26378455155031
HNRNPR	10.09525351599697	10.48013503754394	10.51233726758677	10.06087862964185	10.05049255954615	10.15612529366226	10.12120928208679	10.24766735612964	10.31911347059844	10.20496832420393	10.13912346107177	10.11035760704190	10.01148815701958	9.93695758251325	10.60446081568992	10.04930416083725	10.10423567292147	10.08627255136338	10.24420265735164	10.05914540101024	10.03215577975330	10.20923325748748	10.03343629209082	10.15273375798628	9.94984350745712	10.17018126419917	10.42145304791951	10.07626841926941	10.15499234479707	10.10251967228900	10.01616781942527	10.16203890607870	10.29328967937231	10.38410474843183	10.43951062335130	10.09074820264733	9.97726986125613	10.15142782766505	10.15566890024462	10.07935610646718	10.31897144092047	10.07315016350157	10.16674512238972	10.11062988731901	10.02838004139985	10.16784167583344	10.24566417053270	10.28926680814803	10.23405066466937
SLC35B1	10.07124698158957	10.18024953245279	9.81366271709611	9.88114024190785	10.12772207863480	10.02484623639053	9.82048532899260	9.87875497018752	9.80506340299234	9.86368308645632	9.97358596514184	9.93261944373159	9.87864859738195	9.65300511181966	9.80169056851106	9.66195776087397	9.80051476951315	10.23857755478414	9.77373626107986	10.16636090824077	10.26891970248582	9.73233522559952	10.10604274364310	10.01517908233760	9.90981715122840	10.91411872267649	9.88069108836375	10.15206086441752	10.01688479996602	9.94555283070794	9.89133397320572	9.68616108609032	9.87098738609425	9.92197754599125	9.60643252533331	9.79282270806779	9.76329145579691	9.82563627050315	9.88835355571213	9.98018183514029	9.92685856467662	9.86167733675195	10.18117519406631	9.98749568908485	9.97091056229628	10.05180084415991	10.17469961548255	9.96198267281744	9.96598104924424
DCAF7	7.44938207790556	7.69790331214631	7.36863778662373	7.39092241964949	7.57872043529336	7.42367049096231	7.48629034013523	7.47383634806160	7.36901948067686	7.45846942911435	7.73674675414065	7.39575884131451	7.39542535556971	7.52123276596996	7.47875473806081	7.36075746478581	7.48998543790466	7.38362449158224	7.47910634220724	7.37414505803819	7.62059548569983	7.74787244078829	7.61150757513687	7.53906448280515	7.37850247677220	8.26957908813356	7.44637894090397	7.48728048712497	7.36727539688174	7.53307583583457	7.46649695013888	7.53678648267712	7.44189266052888	7.53615032687083	7.58400182256504	7.28362148921076	7.48455031385106	7.47691025129947	7.52335876991479	7.53359928063703	7.49595188870742	7.41477663703486	7.53392910768031	7.48246890467635	7.58305221331847	7.47686815084437	7.48069806238409	7.36330710551207	7.33778328923399
AP3S2	7.91079466901346	8.01083647382168	7.84280810550748	7.83813953639407	7.73436560916579	7.85962294701271	8.09718053190202	7.94896114605091	8.03834358237289	7.86498883723285	7.90026423470329	7.84866502573350	7.79531538862928	8.00464273337085	7.86197895689041	7.97596876121770	8.05520757937175	8.09377081437288	7.79205243785573	7.94297963444757	8.26078505708272	8.09719891374027	7.85744780880989	7.90290749375231	8.03304521322178	7.86532087008385	7.96953052234925	8.10958741921622	8.06323803051202	8.02679585627949	7.93943910419074	7.90728364974612	7.89118863041365	7.82229166262625	8.12323132712023	7.93918829048842	7.96746978609755	7.99614824451211	8.11399789898824	8.02896763268793	8.20860819781517	7.94738793059358	7.94921367052740	8.02789990427616	8.57013879319460	7.89338722302739	7.86128576529746	7.99910578407588	8.15333417887465
MRPS31	6.58895570782235	6.76969531105687	6.54789062912127	6.49973995186933	6.34131601589529	6.68148791151551	6.52579869884496	6.44007099265863	6.41528814113176	7.00165195213165	6.78816668014991	6.28354985725659	6.66719938935784	6.42935432859891	6.92667082782316	6.54607692848422	6.43307249331946	6.40711854195237	6.51847913377927	6.57717389095365	6.74846652066159	6.37219771159787	6.36486041929604	6.66403976109194	6.55709484869998	6.48832025642045	6.88971118788846	6.60571932575924	6.40254944428832	7.06080801415407	6.47443694821632	6.24944205074216	6.68868946968870	6.58257886741102	6.64167179402925	6.70736742546071	6.72710700493468	6.40609824272559	6.61160929380515	6.51612205862898	6.75373236321154	6.48040322037239	6.67655186317231	6.45827729710522	7.01380976620872	6.65798273822148	6.34151141743274	6.76015250422344	6.43066174364452
CALCOCO2	9.83871761281079	9.82169136346824	9.70671120053131	9.89988922709774	9.80914414042347	9.78426343695495	9.85388338432426	9.82116535435527	9.96832487804421	9.99409131307382	10.00715800184269	9.75879281473902	9.85633773284658	9.79970982121199	9.88314468698975	9.86336646954828	10.08329936278976	10.17709469719990	9.72839341376045	9.93539188882327	10.00965035450900	9.75915138691154	9.92299686578697	9.99148976764350	10.01893286857994	10.06317310302036	9.78865794310560	9.94048479905328	9.92317319756118	9.73640295603484	9.71652019735200	9.73971326280700	9.84036109836678	9.71606440711649	9.69169985877048	9.82865569895465	9.87472188611766	9.91025525021888	10.16375725554093	9.73539796675819	9.75392337262618	9.91517960033410	10.06592418245528	9.73018277347327	9.84658144740644	10.26819801626253	9.77853341034225	9.98166283382820	9.93626262643261
KCNMB2	5.74830136862754	6.06335580462463	5.78512730285973	5.87392955053079	5.84329243128172	5.87575691737287	5.87005783639157	5.75427136633808	5.72654891253889	5.82804141393441	5.73211267092778	5.95132584235093	5.83196541830008	5.83557523770108	5.73659280356731	5.76660637252184	5.67183041103207	5.79346591149919	5.98066919197817	5.71231254466066	6.07949228175021	5.85933032589114	5.61742263956571	5.74012913035410	5.81719095413484	5.92921352822073	5.75236233211039	5.91903839065242	5.94099150467190	6.03072455251153	5.83314318134687	5.96937844207284	5.82629872106238	5.88111726928152	5.83534135176136	5.89834527140957	5.82309464004546	5.70129795509810	5.65183329308138	5.85162757628495	5.75304495625884	5.74829184855493	5.84649461136409	5.77964143857743	5.98597846963615	5.74852803020337	5.84271652512912	5.68308399497111	5.96141714478187
GPHN	6.37902492842891	6.54180649051582	6.48310610604790	6.44265380005743	6.21147918143894	6.67089572458223	6.30967279112690	6.20629426571443	6.12561822085556	6.11457815517856	6.28985701491981	6.57367110409303	6.30682219739714	6.60757236553126	6.21160437964065	6.40219822829409	6.25184874561137	6.11244937139764	6.24716992792177	6.07017811190094	6.58435833133918	6.14499738422552	6.21984702018029	6.27055189119422	6.21630081303091	6.67719715586592	6.32737697816456	6.40186474714656	6.14824255688559	6.18822564556476	6.21087733061632	6.31809003016427	6.26507346695801	6.21573775878047	6.08537779987358	6.14722416009388	6.25012933017334	6.11845147978378	6.06750081923589	6.04354810508642	6.12861390737596	6.20791394988715	6.45973305101277	6.21783928265458	6.38751426161083	6.23711430614132	6.70189744347790	6.19564792077363	6.19417805140034
RABEPK	7.83835133993598	7.52668566450742	8.21117281493629	7.53164960613241	7.69944499833096	7.66663142996302	7.57610564283720	7.70674873999145	7.70600025431787	7.62915735633882	7.60263671418931	7.65440052596040	7.66919477638015	7.38449762513479	7.66604219878225	7.58706734598437	7.54517604756931	7.75371041582510	7.63163667346642	7.82282294168370	8.92231651476235	7.91955637508452	7.58395964051139	7.61654886293660	7.52299759453728	7.61889203961752	7.68361630517617	7.55237317702289	7.62768427807675	7.80506691104515	7.54517373659805	7.75733343434639	7.65841921468127	7.66883452988609	7.89877473211929	7.76767024694634	7.59653808654105	7.50048279005468	7.60185397289095	7.87229753625885	7.68488466545486	7.71160698911455	7.78031173135810	7.62232239755176	8.16945283724960	7.83813651609530	7.62594526905151	7.50016678500486	8.04581505214007
TIMM17B	9.08104349516168	9.21055914853191	9.40024141260538	8.93537769414625	9.08897257347718	8.90004666737723	9.61273104876039	9.12990121531068	8.90681865837288	9.10719848905191	8.78706893393218	9.18149048824244	9.11305455104429	9.10896616371554	9.14960383407201	9.07347159457694	9.21109216347562	9.04014299643803	9.12233170048265	9.10226507414256	9.26918374337006	9.33724712112706	9.04244320490410	9.18988966987173	8.99332902524459	9.31283345048353	9.03548737777436	9.10112536619720	8.96536482355953	9.22370306464362	9.12275854668507	9.33801045880088	9.15708390485905	9.18611078028903	9.30088918961491	8.93300627932729	9.03277290944499	9.10789708534292	9.30293522457824	9.27445061224196	9.06592928682116	9.05610603372214	9.23570952209023	9.21895892268171	9.38821199984376	9.16937175694939	9.25895582771869	8.99051273917411	9.41584271024317
SLC17A2	4.99992194827188	5.04250489322248	5.11700971705437	4.93896337706228	5.03116490387775	4.94255143905745	5.06915114475918	4.90708661244681	4.89505092505489	5.02108218895516	4.95856835734216	5.00178950661686	4.94252169931177	4.81563795486765	4.90191921182286	4.81465080976684	4.88930752084360	4.94586871574839	4.91624357311323	4.95442793051857	5.06599642696178	4.92598773570593	4.96818918640466	4.86526277083683	4.92058455607858	5.04027055583047	4.91743768459869	4.95789125447963	4.96720668568023	5.03130321351805	4.90941753796790	4.99882579711568	4.99083435607108	4.97365179102896	4.99595913763995	4.90600031791705	4.93918570620953	4.93291445240200	4.86375744104096	4.95715843058143	4.96561050965644	4.92723303969651	4.99481917068631	4.90506406459200	5.06991378900289	5.10492909169722	5.00150601149153	4.89336454724344	5.08305884237140
HRSP12	8.03695054288251	7.76394112519217	7.72351646213315	7.90112323076120	7.57601552734493	7.86218409263799	7.95279359367185	7.76635909598557	7.94276254656243	7.59322830326245	7.99202060241585	7.80265929547811	7.80383991084199	8.01081152362012	8.11357164674582	7.83442249290321	7.84221158378033	7.66104468654812	7.57386110695940	7.40704932460308	7.84988656976312	7.54570694101368	7.62376807569193	7.81063568085952	7.64670121398908	7.83080034563761	7.82324301388566	7.55268201398226	7.71641860351626	7.73580711753659	7.55104795750300	7.71515263478208	7.80922174485626	8.00264828388896	7.71846718668145	7.94189594782347	7.95489716828137	7.93264917409191	7.53283365856002	7.78986623398002	7.76188325559765	7.73171377760184	8.01586599473490	7.57549650207174	8.21750625634499	7.63289151335884	7.52946578859414	7.73010303889846	8.33093055936108
POP7	8.21308049792184	8.57450670699492	8.74525330573266	8.10477197052149	8.17024728961943	8.22833795178727	8.51149343535617	8.18408695985193	8.12323295792710	8.11733192737607	8.11089078678434	8.03738068100033	8.15390486024556	8.44923456441911	8.19981524041214	8.01679845898660	7.88806885307466	8.18354311232394	8.42204322893093	7.86648786154366	8.32940461653023	8.21545077630967	8.08594954388886	8.37250384171643	8.19359744584468	8.02736072810659	8.23761952582094	8.03261483101329	8.61756964639629	8.34208830593074	8.08366735769778	8.47639515093219	8.06423030629305	8.08489366713068	8.41731730046388	8.10924943191859	8.03563134862103	8.00667685792324	8.08270501148229	8.33583838959762	8.15091886007668	8.12162839876398	8.32898358856300	8.02885603768700	8.17841518202283	8.34652104517797	8.07396603654624	8.08293644537910	8.30348444815440
GLYAT	5.69011536107785	5.86154832081543	5.67954404160807	5.85444459656028	5.67891522240502	5.71382564171021	5.85777723009077	5.61568872193800	5.57009155582293	5.75251990292511	5.73624598661827	5.81580019290426	5.72303750286316	5.64408895658218	5.64873965869677	5.62656049276803	5.58676677715593	5.60289725884234	5.75928096915938	5.71578721679096	5.86087936205717	5.74537176285813	5.66133980044834	5.62205307708924	5.67304333528837	5.78862290943878	5.63420681465210	5.72214561725682	5.77319150900078	5.81539448470358	5.71942143483688	5.78077909137277	5.67244203708846	5.76190260373455	5.74061680549138	5.74333843542213	5.70479830726177	5.58998879953228	5.65341797907044	5.70178735944054	5.70639501042363	5.58409882791475	5.70253853611467	5.67344898656252	5.83406821162932	5.67958252954925	5.72322664626607	5.59711166313968	5.82566462359221
CDK9	7.49538786180422	7.37177961885033	7.39258365013193	7.20707056151709	7.53386454998568	7.33719826521361	7.57645719617501	7.53788585891050	7.80861986953291	7.40895308270386	7.44525399965129	7.65083843848145	7.34567497130541	7.29295312729560	7.56732023461210	7.85908444976498	7.70778433242609	7.36138074331922	7.52772246434037	7.40496031679160	7.53850551259490	7.91047548304429	7.43942635756898	7.45235916679709	7.24976783837021	7.47621161924465	7.44322394562873	7.42908336387162	7.24861383262270	7.72327490806664	7.29409830539845	7.61150844775922	7.56375205943788	7.49122858864908	7.67648052993554	7.35262620214458	7.66514823453855	7.41273648164565	8.11474577828353	7.49475970669850	7.56033353701635	7.45447396303959	7.65666238589244	7.66098555422608	7.71412301403334	7.75273194633983	7.30478903938912	7.51994274843307	7.30094458091202
SRRM1	9.54313727255197	9.53374723526185	9.53233897951368	9.46077762960503	9.34921914602755	9.60688374980323	9.41667038646489	9.37364306348714	9.44239644135293	9.63211013235789	9.51848091821536	9.53417786413689	9.40177626263349	9.54838658144331	9.57588811232179	9.66319425386676	9.77926318428132	9.33668069873617	9.66353571778301	9.30236175737978	9.52880694759004	9.55799837099083	9.34397555866929	9.89140397680488	9.38884695174500	9.50948869773465	9.48247464444947	9.52545287250516	9.61619582663965	9.72685970932136	9.54506735752289	9.68404236190566	9.71018732760478	9.84271554598648	9.78148782185973	9.52930561094571	9.31523568548862	9.50946452270036	9.40567580275032	9.82929970458914	9.34703622849542	9.38660327877465	9.61685523215729	9.45086060399981	9.52467544495392	9.55277987794024	9.71797929395370	9.62841183976953	9.61332464395630
SPRY1	9.28536980058511	8.71323480551691	8.12317082430142	8.78145249010401	8.42040872321103	9.08143131752241	8.72613632725175	8.69956345471586	8.60087670684669	8.58355969583894	8.53284487230813	8.26392449574403	8.75409632250326	8.21449086802891	8.50930364580404	8.83263064615691	8.85500536460326	8.54534407064169	8.44462250898706	8.23238471427997	8.74211021220341	8.69630398208410	8.88801586465546	8.76845526265144	8.82125243904847	8.80135963883599	8.72982736436339	8.68138387878247	8.68679136393082	9.54045728918863	8.33225409221036	8.68768113818752	8.61330756475615	8.20675057020146	8.42867460222313	8.70643968121438	8.71717557620954	8.50047048376157	8.78907606339523	8.49453669963436	8.79727712298024	8.59942572565922	8.65572637026055	8.53804340848745	8.70900224120453	8.48989647225522	9.68330125466730	8.47476388959069	8.58005850726393
SPRY2	7.70834977984906	6.93028445736670	6.49780439800604	6.93703930493221	7.27644013729198	7.74378488530325	6.45348351371047	7.05711913175893	7.12548249506355	7.10439984456730	7.22147865447655	6.76458314592856	6.72724522257906	6.49019943972639	6.65779719261289	6.95858887580098	7.05838358630761	6.94816683507244	7.03433393493316	6.57675865605031	7.29068577483882	7.29310618138609	7.14695870492776	7.04914409095836	6.99757582210866	6.65875171437204	6.89705542969826	7.04007377896502	7.04638459720524	7.51950381512644	7.10903293202502	8.25919769038284	6.79365276526454	6.70931520499643	6.62436553400629	6.81553393229301	6.80999081999088	7.05863265177186	7.55754545405914	7.07181495594368	7.25402733584689	7.08485053345297	7.51249816035422	7.37464445046125	7.31226093070540	7.45462066640532	7.01557605776722	7.33794625907107	6.68114095508715
STAM2	6.28890347742135	6.02927574772668	6.08450549650116	6.07574587615821	5.97697332207884	6.17671949281050	6.49965088583349	6.09838744391051	6.07485612519299	6.16563620979035	6.26535103299866	6.12948485878231	6.19944518246250	6.01825616533259	6.05979192900999	6.13508485391679	6.23055580890013	6.12976948472809	6.32910545512772	6.04194650982269	6.24578010881964	6.18345782291371	6.08524615395223	6.20230270543184	6.11403345199212	6.16575819341014	6.20345343689458	6.14670642841243	6.22118288376629	6.21539172907349	6.18886540872625	6.23015095543617	6.22150975346375	6.22148405354239	6.11362711519965	6.43551424245993	6.13914256564232	6.11677471267211	6.23386299390228	6.10691384932165	6.30603542553036	6.14645254275415	6.21964099854265	6.15807693050751	6.43071651689327	6.29888142165511	5.94384164052169	6.20417817722519	6.15918505582653
NA	5.45287369347599	5.51547149966937	5.86602257426163	5.49385258795104	5.54038858819281	5.48558601932501	5.57151067792160	5.46474991991696	5.46085017687449	5.41175356200805	5.51923187039246	5.58936801950157	5.40732367172145	5.41558696251516	5.41245094881048	5.52569418557292	5.58282236393769	5.62221366831483	5.40102880701222	5.69404572800860	5.70387960751188	5.45619076688876	5.49893483293717	5.46970403299842	5.47012221080695	5.66354183717197	5.45752517571686	5.65614775336841	5.49190623969977	5.57957665568899	5.54328230979370	5.48782442254905	5.55923062367954	5.64687733777783	5.56694479349699	5.46665827152002	5.45132279231408	5.44774591076444	5.37672536757057	5.60200404769110	5.49083029477236	5.60424968428876	5.56503001193718	5.46841339958596	5.59499103152213	5.57576549791133	5.65940353230126	5.51261961925504	5.61953463143272
CNKSR1	7.56810192794564	7.23308803478906	7.63624394923498	7.49868272658057	7.33586329831144	7.53571507325729	7.44787806327067	7.43648985355417	7.98081811927712	7.50255694496177	7.46532949139594	7.28392484089843	7.45519193709932	7.22773997442481	7.46695949155877	7.68376714201922	8.05179567139938	7.66890269148969	7.54929793304786	7.35588541769168	7.63021197859857	7.80516794000085	7.41986589066719	7.56966815948212	7.41022098303126	7.30801936878735	7.52452735840874	7.46424333694816	7.55259764023041	7.46619010343129	7.74466056905810	7.70286317219348	7.67195857886181	7.76164347630900	7.31370637403258	7.56113737884637	7.39272224541702	8.03775813689809	7.41189712354097	7.68555950799518	7.67296399554681	7.73265964079659	7.90531446573649	7.43825817546077	7.51365210101131	7.74482979595451	7.37673207265514	7.86108758837432	7.40638599105452
ABCC4	7.56622907021754	7.76513730223946	7.94484020318409	7.56954557427254	7.79740291644056	7.88615057429631	7.46475045365100	7.67761082934204	7.44262676556420	8.01326914496340	7.68923286198052	8.78712175763328	8.39763001916192	9.34673984502923	7.53696330850256	8.02043981604044	7.55875878681374	8.13988493125934	7.86059322483873	7.50813456434937	7.49840070344852	7.39796583106260	7.97956413413354	7.35397529409943	7.51517169057719	7.70435115473271	7.92943660621836	7.62520430694906	7.82531841907327	7.81888630149011	7.96304159059093	7.32512846065065	7.42261702094327	7.86330834007457	7.69358225944543	7.49851475305376	7.44850966626850	7.74416034744350	8.94591998429863	7.75504413296135	7.51806831475696	7.75684553914739	7.74149403009564	7.50383825331739	7.41612233518961	8.36459117621780	7.51751127905522	7.62147302765347	7.50512746585953
CDKN1A	8.76996058201884	8.59964765880813	8.60348100544324	8.72509838186222	9.15435121037862	8.46759968444100	8.68499187649276	8.68007894909717	8.86974478762815	8.43449078614441	8.63851679889386	8.61172770483169	8.28762646784232	8.91913784167485	8.55324476520259	8.54121933878960	8.80822918778735	8.62593247586216	8.41556820469930	8.40246923063862	9.12944050447138	8.55276809188545	8.63515461040788	9.66089539349248	8.98787181926372	9.39432496660855	8.80338021189574	8.92401460017620	8.61626483449068	8.92244273954841	8.89178767268860	9.09372628178125	8.76463441393487	9.16864673792872	8.60345160469583	8.97209281251963	9.23869663048498	8.43304793013695	8.84731202360423	8.50013457687978	9.00620097996101	8.64668370020221	8.77935836686249	9.27259891821164	8.93541762217249	8.58587815660102	8.84736004021825	8.90627705908373	8.67535928369798
IGSF6	4.96355517499336	5.64189176572056	5.15197882413005	5.21408381059433	5.26434125233287	5.03740199190648	4.95024578699411	5.01706558759630	4.87017869745006	5.21497673060400	5.57639237354061	5.24577773159269	5.52226350652212	4.80245374084056	5.88374327557219	4.91103293425463	5.02682658024055	4.95210372366858	5.07423690127455	4.96346833207436	4.98785184753097	4.80274581572946	4.96031964733228	4.94434907190854	4.85831685891267	5.26979516600215	5.20432394346810	5.06800514191731	5.04325489932375	5.20520699544282	5.17200829125976	5.23285899632862	5.19775203097825	5.22647811323032	4.99934148064727	4.98865041135394	5.13342377781527	4.83003991483904	5.04506616387085	5.23602774692187	5.81010450879063	4.98082088166833	4.88290099218871	4.89352694119091	5.18647280696542	5.08138188623220	5.33455691092108	5.31886900835451	5.11902933311935
SF3B4	9.67680544667082	9.31948442925130	9.56582533585558	9.17602230625199	9.75549179334114	9.35370301200625	9.42269398708728	9.48667141344129	9.28290276458986	9.61796280034967	9.25703728882526	9.38051381422507	9.31789020184378	9.29773797622072	9.49786764068893	9.40242266892072	9.47957054396962	9.45976879120177	9.40996839751061	9.49035656629074	9.76539122159419	9.47249571406230	9.47925742846472	10.06894426601859	9.55027429292284	9.76216742795447	9.33132359183163	9.52301281917624	9.51149777725271	9.30630676982928	9.87376842896446	9.24374993767261	9.39575271277404	9.58916274703545	9.56160034228021	9.23708298808116	9.63155927209898	9.62919265514647	9.22535102486382	9.85719901377681	9.26083991663586	9.38523152051553	9.66320471798272	9.46362584919457	9.79350566643718	10.16860229542197	9.74006943541050	9.40533303040983	9.83087301124440
CDK2AP2	8.65633701877868	8.95952923784789	8.77712120127486	9.47340900655558	8.91329651671279	8.69133477452701	8.34040367287290	8.69668673099800	8.74515503400085	9.45703672235463	8.65971500808091	9.09513422335654	8.79801763504623	8.64714758145107	8.64177983514667	9.01931604329933	8.73047924248316	8.86104235297297	9.63140603275876	8.83051379209305	9.08133376884619	8.67790712503846	8.83689752985585	8.73643123530780	8.72712647763926	8.82422392314195	8.74277373438125	9.67167130353609	8.56288937289742	8.75809823488395	8.88715307975922	8.69037842079374	8.73778462257352	8.52665358256117	8.72475894039045	8.60783671379653	8.62374226795571	8.83649097241079	8.96073622316247	8.73335341793985	9.18027561987626	9.14513241506476	9.51223022313594	9.00632964644652	9.63909990248797	8.94638003021038	9.02693332387711	8.88438854890715	9.58256886473847
IRX5	8.13882362747837	8.95944614941439	8.09157478728158	8.57133830790086	8.94213096911737	8.24604530864223	7.97485202031401	8.27673005758158	8.21827132628178	8.16588384440519	8.26080931990536	8.78017240368360	8.51576213318458	8.00365208151266	8.12216356573920	8.58824325885692	8.58377877079965	8.44654016173266	9.11571032266551	8.00391571774322	9.40528689664266	9.41012846165961	8.47641207016610	8.15097909015289	8.18311282002004	9.17148751252169	8.30338276381548	8.76744444454234	8.51153519256999	8.06156847141208	8.17629657358714	8.39748965186304	8.23330777681582	8.29642281137266	7.94674716790882	8.27087605420189	8.81567447350170	8.55365479162980	8.81513714117313	8.58885043107266	8.55884427764670	8.63698833079656	9.45553620481872	9.68030114310795	8.50971891977734	9.21424642421319	8.46371039758032	8.37946967957787	7.97244542026873
RAMP2	2.96263504458675	5.45916527131267	3.25386979570968	3.04590235742784	2.87111876557671	2.82715802272287	3.38435006232060	2.74432732210758	2.68678877456436	2.89043127353638	2.89680161535631	3.41097601192091	3.09432058218600	2.93282471755946	2.75449952905765	2.62923497028486	2.55628720258833	3.00961627986580	2.79856006152835	3.46540307156053	2.99701408746329	2.86811966356126	2.58535883817979	2.85765194350011	2.62351642869252	3.89854139358104	2.80439882801689	2.83707418212756	2.77666682856261	3.10197906466615	2.65475834023078	2.68914205261383	2.93666915598763	4.33135371508367	3.67345159000367	2.83586332102525	2.91330642665780	2.59619983828706	3.06984846333888	2.64965895832188	2.78405368151087	2.86436439773252	2.73004041718499	2.78707796466479	3.22910509056985	2.80146768304251	3.01797987034031	2.85359529899310	3.17974934075264
RAMP1	7.95621406195233	8.29930337724692	7.59080128913082	8.25003304947422	7.89611834765859	7.99868451635374	7.57969576432531	8.01265263922028	8.27492344725795	8.34490591675275	7.65300377335955	7.60010905543548	8.99065371855138	9.16668492363124	7.77293681015233	8.19912710648405	8.41986886297486	8.57209631010013	7.94895647595873	7.79889542343752	8.36370067869376	7.97110836060817	8.91461896282635	8.45189142802623	8.12381142567569	7.96212772715678	7.94262405875098	8.74337601407935	7.82174662929741	7.70671392957117	7.85366844762751	8.32147459016397	8.00294312191724	7.57378073587642	7.97506430559754	7.80771886820184	7.62985171402234	8.79300032243607	7.98724310984254	7.85783141025669	8.29719102718733	8.52698772340234	8.66424167761493	8.36559183771662	7.62915732439307	7.77191348097444	8.06822199801627	8.56790386809620	7.74677637313047
RAMP3	3.61273389720563	4.54248209351860	3.54739985036024	4.09694589869212	3.54001924526302	3.35394336767601	4.13624929762854	3.27876699850323	3.29964415743664	4.16913011838336	3.54227533789185	3.80355777817391	4.25280758554840	3.42389411053779	3.57017662738983	3.23711171486777	3.09170592536489	3.45975533206567	3.64222162577524	3.84928958818098	3.67069873853622	3.54050618972262	3.35445510534721	3.96468228539585	3.21973070178355	4.14469074847575	3.38172884210268	3.30546422190476	3.45522005495456	4.05120113657342	3.34801664292054	3.17476350545945	3.77371304269121	4.10514942020956	4.56769062989405	3.51280919063172	3.43936448327190	3.18555897787894	3.94106360668612	3.43061559838597	3.78318391846355	3.44491693561260	3.23066512137678	3.68169424207983	4.04084116257539	3.57728129739952	3.67220111149780	3.47404873761465	4.00001548136237
ZMPSTE24	10.40062947148019	10.75650349337400	10.23465373685010	10.20908963655666	10.10877482697973	10.39770317453423	11.50179964045918	10.56149398115562	10.80582765058957	10.47873187869572	10.22649390747860	10.15215891774251	10.31486363179142	10.15221420859731	10.35027640877897	10.35744825227508	10.79689486393442	10.79328378091479	10.42992315137524	10.48069051958984	10.26192993064803	10.41098088866025	11.41252316559285	10.35201401800689	10.49356097534095	10.25894576689964	10.40993889936702	10.43978890518730	10.32751089846448	10.71226576379011	10.52386622858516	10.29786417547085	10.31800048476349	10.46376028651130	10.54113812953123	10.47219239522480	10.66081636522417	10.55756232654494	10.36572736800641	10.40036465444724	10.45310568213811	10.48135076376945	10.31978466342490	10.35203867811279	10.36021724598322	10.50264017481933	10.39435758413510	10.45017490201915	10.66058208432968
CDKN1B	9.18879446624899	9.57150728680307	8.61918141041130	9.13146595851840	8.56138966607738	9.39079878464878	8.90435335692765	8.93922027584140	8.80668978705515	9.43839686335105	9.27522024986099	8.69957261454592	9.16459495175451	8.85481246027345	8.95676113173091	8.66503039068993	8.48964440326377	8.76471639353865	8.99835191927173	9.57271453752363	8.93598234086636	8.79334041935069	8.58613933939595	8.78314223335102	8.84988072205090	8.79200019370563	8.95011750822625	8.74370408718447	8.81214191548116	8.63664006787764	9.11793836862837	8.87682662160837	8.89531809221703	8.89768524564500	8.86505187546521	8.89231986359379	8.84803460711288	8.82023745763637	9.54245215350028	9.16518801322827	8.75174808873925	8.74119296204597	8.83658164977456	8.48215709991475	8.53380506531150	9.41500968137570	9.21953170710200	8.82765587448794	8.81973845545987
AKAP8	7.91949932229612	7.87199535178232	7.91758252323206	8.18648180383121	7.84046021385440	8.01633828431118	7.93335964455058	7.81778123574679	7.97535097038520	7.90052792279850	7.86645777067858	7.66213306694936	8.03589821775778	7.82617337754601	7.89414708522141	7.95579473620627	7.96686092128731	7.87486570156759	7.78300243297555	7.73270936852391	7.87045761891375	7.82870906029492	7.87854870521677	7.86778445686170	7.95301169609763	7.80769412180650	7.87362215935645	7.79974093159718	7.79125542458146	8.40532223911822	7.80712565849382	7.77317768465711	7.74585691121301	7.85129391108506	8.06748958551741	7.85002232271858	7.86919656029386	7.83377149608393	7.92819545031902	7.95354417557934	7.93912937137885	7.97387262456499	7.89180643361155	7.90245313080736	7.83770820054039	7.99497953126504	7.90283106347945	8.02165777201552	7.80148346233252
FSTL3	6.61953312733174	6.56046352536588	6.81609871153263	6.77520242341148	7.08501356365849	6.53756819556870	6.74461094526380	6.78481408625373	6.90911179924060	6.72808497066763	6.81381439191065	6.56302336025652	6.43764326423396	6.50781717202269	6.63619164374260	6.61579247081646	6.61437022543885	7.20283081583887	6.46499263064655	6.80344359298280	6.89860498424094	6.56823863459548	6.57925987445024	6.70695801408116	6.61603289746825	6.55165083340252	6.59192712236662	6.83290525830524	6.66044591402060	7.42727789820579	6.61946786224876	7.06952978650479	6.59896937615072	6.73008280783565	6.96873209347191	6.57225270310352	6.51516411998029	6.53400814053134	6.46548301872305	7.00755210035109	6.78785653239514	6.63223823424124	6.65338215863943	6.53708804388532	8.33089184075689	7.21369906522323	6.65484850366039	6.80663475186344	6.65357882255421
STUB1	9.52915666083699	9.18869297100874	9.71330131151918	9.18981208857892	9.29517329518930	9.35604197628929	9.21149203774711	9.37820492216952	9.28936236656393	9.41086034865911	9.15693637143181	9.28640611863478	9.21276343505060	9.35165118140570	9.13790812598010	9.33130991081966	9.39033875015435	9.29768539543701	9.35170987906860	9.17786694872619	9.71387980501543	9.58480704472057	9.24451035618428	9.40941726668354	9.23593835631094	9.25534221550988	9.24955144295068	9.48260467720399	9.17517646594036	9.33270054606665	9.50353221191068	9.66305869914373	9.04852624886321	9.27697361040154	9.14254149690359	9.09311435090504	9.30960985058070	9.33726017704958	9.17928209421430	10.08604921585190	9.32289165320828	9.29455478729233	9.47223701294623	9.48010705842624	9.53470484456127	9.76838863924154	9.13539049176805	9.30183815099272	9.56200989372213
STAG1	7.39248106285203	7.47259981530848	7.39979797707823	7.04787467200787	6.86521401548539	7.01166091674460	6.99014950154061	7.21812945668916	7.17394243971900	7.36958177767827	8.06789678692413	7.09413220922202	7.02628809578103	7.09772069070688	7.29874336401953	6.97926828559489	6.87644234880322	6.85303935550166	7.11222728457667	6.87393872809390	6.80014476480462	6.92323152190561	6.90623004254964	7.56071596185865	7.05818157380003	6.90612667669981	7.26539925209774	7.01485239593441	7.07444832956501	6.87377889747228	7.12097513042458	7.19760945118236	7.61719796388956	7.08637082989948	7.10538919696937	7.28841192283144	7.13740807321257	6.81821724199915	7.31365773917686	6.81574246959811	7.34085024282142	6.93185194931500	6.94603758396224	6.97732228049920	7.11558018014366	6.97831975054797	7.12827683702286	7.20555761591534	7.53022222951843
NET1	10.77464483434617	10.22947061736981	9.48982574145457	10.31482956733820	10.31783310736715	10.31144293033325	10.15108658967991	10.72613216586578	9.88196700660588	10.22712773941458	10.07259225980329	9.88775147803009	9.77699099738686	10.07835101408923	9.68787580554316	9.93656423877560	10.05688748720380	10.11495847869527	9.90383659355376	9.92707912549550	9.67555884673256	10.01323513485486	10.38919190442806	10.19252870757309	10.23235011603306	9.61236368801406	10.07117490597656	9.76732369068936	10.85851428140545	9.45716569340672	10.09347841784594	10.30396655936747	10.58027661909679	10.24198997577608	9.55732492273587	10.17205018904383	9.75300092205215	10.11734298746368	10.22915373138224	10.46781769565823	10.85728350517656	10.09853917450514	10.69899048919287	10.36209831400551	9.70542434647856	10.20644193513994	9.92478106912280	10.99852347678256	9.60907686498821
UBE4B	7.57220127856913	7.49419533217639	7.72993323089980	7.42515650997851	7.42642716786650	7.84614795718182	7.58142091652115	7.54409729182522	7.89753920760375	7.63650306582612	7.67155157977422	7.44573854149625	7.54144402953941	7.59552752676724	7.62441241205238	7.68012498237701	7.69414597836104	7.60657327273777	7.71715803355943	7.46751735654927	7.72670443567601	8.00579636067963	7.54958630700549	7.64986428536263	7.57653167208427	7.69312166254634	7.61272992703555	7.78379898863139	7.60000415126559	7.77932963145875	7.61455989856499	7.64525114897808	7.68175880449422	8.26833159827331	7.87482170412501	7.85456398982299	7.37523240121475	7.95030700514604	7.70740611155535	7.55216252651273	7.80557668725039	7.64293864472874	7.71573809235358	7.45160270300426	7.42017977462043	8.08955596579245	7.49652380036290	7.56873546758172	7.62887365438359
EFS	7.68928702777878	7.49669769294816	6.64452386764623	6.58019949332017	7.17537806065090	6.63625028531887	6.53680906602249	6.79465051546506	6.76472499239677	6.61249979836908	6.44008678448263	7.21777849720020	6.94787802853675	7.04555713279658	6.56122091694115	6.82760579468026	6.92448223752684	6.80675171184862	6.66036138015336	6.61138749099876	6.57118977398115	7.26959116675190	6.81225682595353	7.23507430253885	6.67094356746768	6.87961474082042	6.76438725973483	6.58469289153953	6.98493857424633	6.67986663705470	7.40230415508686	6.51784953231774	7.08000200637401	7.66872269951809	6.61929776208228	6.71817677862345	6.59760559162212	6.76396310974027	7.38574243587869	6.51316481757362	7.41566506502180	6.86485572575881	6.77226410208047	6.90107936592488	6.53290302369741	6.70264952500298	7.47258754434038	6.66037620932929	6.78407872904700
PRSS16	7.36820322385941	7.34403994797556	7.18191931283351	7.84279679241948	7.43791095984672	7.37092454094304	7.86458242835323	7.30150875725077	7.50030825610957	7.12967391796486	7.97515765314154	7.11412935805255	7.49584384696322	6.92654456092596	7.40601627425664	7.48330472725773	8.18373049940701	7.66145410421203	7.32461485058684	7.08856402998302	7.66276273611402	7.45337895705059	7.81211625417524	7.24019161191668	7.50479118369761	7.34416404193890	7.26484123338533	7.70539033047765	7.22253608769255	7.05458984199342	7.15973504699487	7.51664150966135	7.55053839010964	7.35353251593353	6.89379993847676	7.27753378479285	7.67599267559870	7.49832874712927	7.19538057647530	7.43240933312296	7.23301220190737	7.40283769056385	7.80204272653987	7.66443175525045	7.34458724953552	7.90827573161033	7.42787228536382	7.70919180140353	7.00693533795510
CDKN1C	7.51943556303759	7.11556129938553	6.95812680251066	6.95056337263441	7.01217366068140	7.00038036249602	7.21874255838074	6.91480937353915	7.64327149571555	7.07984558593039	6.76595014748822	7.21084414212301	7.03279622439949	6.71174499372448	6.90320904577818	7.00772999824523	6.96729836631873	7.17736762365346	6.76278488522564	6.93976441515667	7.01565104481673	6.91150378072627	6.93423034409855	7.81116788749693	6.95280229176085	7.49941722920610	6.95971448387172	7.19729246353162	6.94114354074468	7.63264587377190	6.83422433920362	7.19820887977802	7.63051438828258	6.78171352160278	6.90754367981250	7.17424818245886	6.81238339184918	6.90081735115685	7.40264340268570	6.92992623227512	7.11037896077798	7.10445989269271	6.91721373957014	7.14088085324166	7.41704129562271	7.29158520646615	7.20063772185333	6.90626706913209	6.95058497730559
SIGMAR1	7.74292352783934	7.44569629363666	7.70130185179817	7.40839284143159	7.54540973174891	7.40109608609941	7.70798808604817	7.43948734508859	7.35323829117644	7.37193614376296	7.28518862242750	7.35557964861864	7.40151335259585	7.57889621370695	7.49124191786294	7.40010290711132	7.35802252493467	7.59928923558115	7.36329266111281	7.75234135064712	7.63488111580928	7.68561866291659	7.40159541086211	7.53770167955316	7.38966536868490	7.38215395892959	7.43090001450964	7.61119165392667	7.72662620206569	7.26186550644783	7.45576301194344	7.46929224859901	7.37857436601847	7.47207452677262	8.16927433414774	7.20641376394494	7.42891966780045	7.33917486063091	7.46946202732065	7.55225577663311	7.50626497094764	7.50779593116701	7.80775622725937	7.44409530240208	7.62058186533153	7.39882234652856	7.50279975410408	7.62537826899557	7.71172736148528
DSCR4	6.13843717773322	6.19962218878840	6.36450296185321	6.14607725408656	6.25161923531652	6.11033018628413	6.28564003488514	6.03581329327000	6.14652807279863	6.12142221079998	5.90129301155127	6.32744188334476	6.12341399158857	5.96651462075939	6.02410030928546	6.07430553338174	6.08537565316338	6.09202983628910	6.10147905439386	6.08335226977844	6.23940043873199	5.96668924535910	6.09612938500841	5.95327663394376	6.06173612723905	6.16581075619515	5.96676536728020	6.00421640521085	6.13580880706757	6.35789246082083	5.99327579023626	6.24002065113214	6.00148239018483	6.08771184064006	6.14441539990135	6.14384841001666	6.00186247994356	5.92720177420090	5.94787773480191	6.03251880933981	6.17228923317895	6.06923617095327	6.16061801367676	6.11687499749207	6.35365965033943	5.98453026499297	6.15544254067952	5.93551536628271	6.34894094252874
BET1	9.44080024647826	9.24963745088569	9.04116773708433	8.99375177953693	10.01922763044803	9.29773228487528	9.15191066963987	9.10541953886274	8.93389450472165	8.97352196423838	9.02722378027982	9.11412684531810	9.45020860798728	9.07129500654716	9.38269896454627	9.22743167502903	8.93767102186051	9.36744815776621	9.54111419722733	8.87501486856623	8.96692193803396	9.69820994780676	9.04227684232304	8.98814913981490	8.92912793499608	8.91953810255898	9.10125937504357	8.96719596712436	9.27222106952617	10.33638850539714	8.84695987350490	9.28356095260932	9.19558652039868	9.56048746570294	8.91649469994251	9.08318831230584	8.81101425322534	9.79152924111499	8.83530219782740	9.69338680330598	8.76920004646916	9.09879975646762	9.55619021346015	9.34185845590767	9.91749584972763	9.71757716179593	8.76777124097170	9.68372033357197	8.96477816782860
SAP18	7.83283800175704	7.89665136593377	7.84350593249244	7.77017092195673	7.98429460307070	7.88416648316212	7.69838640437368	7.85132658026123	7.91762255881395	7.88281084092906	8.03272702800553	7.76888092539512	7.82463359931918	8.04968257819532	7.91642589370052	7.87901242500188	7.92730773137624	7.93095686539821	7.90738852247425	7.69702632625728	8.19592719861906	7.78848107085534	7.72218179349075	7.80125586484761	7.93535657073441	7.94906326945308	7.92095293797977	7.95342703282364	7.81373064842263	8.08013615593237	7.96743850708633	7.61585271082526	7.75683707587157	7.92705498646390	7.77885767816841	7.91565944775648	8.20166654282077	7.84782486950562	8.10801651289005	7.81823686755439	7.89217575431249	7.93690589077966	8.12927974033215	7.79124227744606	8.27044202075344	7.90917913003800	7.88086459703818	7.96619975861116	7.83742132994608
SMNDC1	8.56055425841764	8.77960535399544	8.76600317233184	8.65962562125189	8.06276740505526	8.47127487611401	8.64713298361003	8.32190999854544	8.41951764296251	8.75561576767858	8.62904609683670	8.51732113305305	8.44411181519188	8.32705333436216	8.69643808715220	8.27327444173094	8.22993670357832	8.35153403578714	8.36705156329389	8.40362388634403	8.31908577254908	8.72700439329689	8.30651562658929	8.52933414072280	8.30754262142708	8.22201009804079	8.62647804265742	8.32428454361661	8.54626388636301	8.66566583952467	8.35137987857030	8.57429987054563	8.46467192856554	8.22139317456567	8.81519947460072	8.48510269430680	8.20590422059603	8.25372643622871	8.76842439950098	8.32533087186845	8.57482164122026	8.36295285887026	8.49587882743557	8.35357192671381	8.57928271852275	8.42126373012584	8.38059782318871	8.55229784873147	8.56244902405293
BCAS2	9.03464416124720	8.59515184450265	8.47345444538511	8.37289774553376	8.25439256302653	8.55774288837272	8.48473172699035	8.58261965937078	8.30797057577930	8.51069500792529	8.85281552801004	8.21510272310095	8.39597866927754	8.39715155854717	9.06619737743265	8.54969848885976	8.85353273237868	8.57156493048806	8.55327397845906	8.25539602611526	8.57168611524185	8.58891202191312	8.30340053608458	8.61284725640020	8.49092092404254	8.52636977080870	8.64015532180264	8.36848937425464	8.65480539975750	8.36115841428552	8.63055623687258	8.89413032751476	8.45750044273314	8.50722492935410	8.35103052145397	8.75484820448748	8.95471392311840	8.42072491240328	8.40456188936935	8.47590829886910	8.74865031045997	8.45642210132001	8.53933980923002	8.68071284106423	8.85586468342060	8.68715435002035	8.38959208971248	8.72182508936531	8.68184876326540
RGS19	7.37370178152921	7.35385601326189	7.82883956415772	7.53991839811258	7.42438220016696	7.85414560916432	7.75478067031049	7.19978218427481	7.19274795101550	7.35022184833839	7.25853226639288	7.71944017205509	7.47943169168537	7.14556751427707	7.33855353620454	7.12483890678643	7.05143953466774	7.60568244194600	7.40683783793270	7.45789268597782	7.49936374968720	7.28457531359668	7.22206028136446	7.58655463851315	7.29884021101231	7.53187004251517	7.28467859732226	7.36581620948992	7.12585888259830	7.42275366109125	7.12273514862091	7.89136689138961	7.25150260503848	7.38743364282361	7.27157373508305	7.33938446011861	7.17568804539988	7.26675233437639	7.44386039968600	7.41075062843799	7.39641577044771	7.35677742312318	7.11803995893486	7.21337461703297	7.55634799210261	7.72493212409469	7.47341596479086	7.31650938824462	7.37039274567169
LILRB2	4.66607437472874	4.78027683181191	4.59224220508601	4.60020479154237	4.55632457319706	4.53400663701584	4.68545175033643	4.41212397480717	4.41851398310672	4.87304761227336	4.65456554329307	4.64355959552945	4.58360432994540	4.47863457900638	5.01870436563212	4.44090253074766	4.42871075195055	4.48216171729988	4.59131972119070	4.49468919068606	4.65960490626595	4.45189914170253	4.44925251894414	4.66798615445640	4.52946949003787	4.56206829686083	4.41688319577868	4.45722504876207	4.47893671582809	4.62425540262647	4.62883795670163	4.49039262167196	4.48132942576216	4.66794249436310	4.61018321869049	4.51977888722635	4.56350443580976	4.43465505373332	4.64288565459022	4.52210694241312	4.57257961049021	4.43053597488715	4.68947827728289	4.35736502019585	4.63297133765898	4.60354655646636	4.89661340869378	4.47382645190226	4.69762853385294
EIF1B	9.08755069993525	9.21689717776855	9.08305628873971	9.12723825249761	8.77242222949528	8.98602154398822	9.70392308170785	8.94192986690392	9.01060685075526	8.99179771821905	9.30328097852671	9.08904270228450	8.98842911202675	8.75303509852798	9.12587504412569	8.82034367397142	8.90971213008081	8.91267118164440	8.79928595334472	8.94349131433748	9.16107924407767	8.84636011286823	8.84712933924264	8.85506164212578	8.94558851402661	8.86778361118355	9.11692580083696	9.08166918273090	8.93902491193245	9.36126536877152	8.74502553179041	8.90804698907515	8.90550511776185	9.06919221581145	8.90701834622637	8.80123548394409	9.11715769715040	8.86475382803771	8.86881447483243	8.77414888984206	9.15225163963680	8.95427897297218	8.97992002482500	9.14941175893377	9.33809390005020	8.85162776584299	9.02574156373363	9.05900391574063	9.41785705015180
CDKN2A	6.91823159813398	5.40419412067418	5.43116760096862	5.35087122791810	5.46250896203509	5.56221805042951	5.59011841806477	5.42464524660933	5.54240033681440	5.37571351276202	5.45130075369508	5.33049806272055	5.35578286188996	5.47184692836753	5.81316278739435	5.43715624976437	5.38365421931933	5.54136286032138	5.40575679736149	5.25688817165428	5.47124704983801	5.48790108439910	5.33376622152101	6.45685966227017	5.44785458266267	5.32338766208295	5.58155391215556	5.45035022197297	5.49881028780369	5.43700224319848	5.50260998114743	5.55166378871183	6.13882654730183	5.39948848018807	5.89530359786580	5.40470673433802	5.50351632953504	5.52945718745098	5.33794704693945	5.46512675483775	5.59036503725450	5.56593417890779	5.47346162070884	5.39971693787720	5.73423499556057	5.59339648533372	6.70061775162659	5.55453221032198	5.77393762593537
SF3A1	8.89560190415264	9.19699011410144	9.04713566849298	8.62824374753109	8.81530375876954	8.79207335592823	9.32192823367484	8.79587052088323	8.77197785666803	8.74405410263639	8.78403020308188	8.77928319528503	8.66151991185813	8.68807170498508	8.66478291683608	8.69327278425596	8.90173644849599	8.73461453135639	8.69536833074416	8.73498370214948	9.07138264545599	8.71072261137493	8.88993097715039	8.88182770695352	8.76122711339288	8.81589990028849	8.71601176750093	8.90639070635802	8.96821138648421	8.80407599276920	8.73339715149022	8.85811932159149	8.76750726139313	8.89795428103204	8.90328557176385	8.59650231288643	8.74053103429697	8.70046060712041	8.74510496974425	8.61358453500963	8.74092243011494	8.75067279685271	8.90319693621102	8.70058942032494	8.87903128443699	8.88656511946323	8.67610088415911	8.80171544221971	8.86947505685855
TRAIP	5.69161054236465	6.07751461329782	6.46847369149069	5.77235179022292	6.03150778408752	5.69514196180606	5.94494538692086	5.66482474754593	5.68476367835012	5.93931065644268	5.71229657529242	5.65989650694859	5.62862840286273	5.45337835471515	5.74468928843973	5.64176908551529	5.58156896514817	5.79349156547608	5.57860083898446	5.65600759164440	5.76348924476531	5.58720100419038	5.57584322384785	5.71463556125161	5.55037331387258	5.65762316968173	5.66612117354331	5.73070807466776	5.87863541525418	5.60863821005384	5.60796261018163	5.75771907510972	5.64747103508236	5.57579864054195	5.78044391611425	5.63702208708712	5.54830430812638	5.56149718571035	5.58737879149303	5.85366577812439	5.77012912983594	5.69176419711936	5.64380463940391	5.52871914523861	5.64042497411020	5.78058739069277	5.89643207117184	5.65864465116896	5.90896510427536
DNAJA2	7.87699557249837	8.45472466240985	8.12819104893590	8.05300257985484	7.83634642969990	8.30100933517718	8.40826227221914	8.09393550011728	8.04480780869803	8.48319583494307	8.18762494222649	8.15958065867012	8.18793891253613	8.00574429230666	8.08243115355238	8.06515753804754	8.29783188373241	8.14825810484620	7.94820957000629	8.00632358164668	8.37659972282645	8.33243835405112	8.14246126672039	8.01188018350272	8.04869318690500	7.89997117509512	8.46409344361253	8.05420540720682	8.12777933705185	8.33572510322493	8.17080161628125	8.34676322774148	7.88324125047190	8.08314576652477	8.18532516906917	8.29135742500189	8.32246374445875	8.13089411438997	8.36734410188229	7.97511897769507	8.17444893948004	8.14348305873785	8.07118344738215	8.23998941773471	8.36132772708635	8.13515385988222	7.92504707340432	8.38903098007614	7.96490717635124
BCKDK	7.84173902907393	7.77881826091820	7.79220812974238	7.53060440708753	8.14254789813063	7.58564791411236	7.65479300091751	7.81647553582973	7.67729041262051	7.58858640450372	7.55158413903110	7.67752726108961	7.68444272555708	7.65629727461506	7.71898887710994	7.95412913332069	7.97192053210979	7.60110199756770	7.64068970493396	7.94403190619976	7.61046376212079	7.97712109660282	8.03588982911358	7.80401277051426	7.60838151531531	7.57489582850972	7.59812323883809	7.95441364457742	7.71085085645390	7.61785804942792	7.57502586244810	7.81339018776851	7.66800556430362	7.74758918519456	7.81383908309521	7.47695793893542	7.82497555313295	8.08250307014475	7.70124069327565	7.92345747431544	7.72907872615466	7.72682456877791	7.98930892739693	7.81817475809027	7.91013710025535	7.77856023544034	7.69828365224831	7.78541071612178	7.51589420717019
MAEA	9.72454383783414	9.37540751399105	9.22598713793645	9.29531775938948	9.63977052435836	9.40476601472088	9.59436611870891	9.60536219343054	9.51258894194751	9.53153817546328	9.68866987862465	9.42120823501459	9.38979903095532	9.43435761811840	9.51782793092845	9.58613464541228	9.27957663454318	9.40636232763227	9.23254532961639	9.10351600421519	9.49513895455499	9.72737209934986	9.38317757906365	9.66413649697670	9.65296769833392	9.28116245245329	9.48592063486717	9.51863337129198	9.60457216445778	9.92297874224959	9.67131658693663	9.59823565526840	9.39412934110652	9.77702905998096	9.59208567529579	9.53178230184915	9.75427581033978	9.46608219977027	9.32721544499939	9.53771856302474	9.55182238775023	9.49775303573372	9.52622274095351	9.39204844769305	9.85162180078457	9.77251986411416	9.37647335037440	9.46834627244634	9.82735226380748
APC2	5.23909410539939	5.16056660025800	5.34409632937058	5.15965852854055	5.20998730128101	5.13817039849766	5.19003253657871	5.10663852864783	5.13409585219089	5.13379405998221	5.11548650625766	5.19238767996020	5.12035592725207	5.04979659208545	5.11514942214442	5.10848475426294	5.11301850938702	5.28961499938069	5.15905031996402	5.08464780676299	5.29269501667448	5.16498162257417	5.16137237730838	5.10302150972974	5.22104402031651	5.08077592954971	5.11617859452463	5.16699291216800	5.27204481166869	5.16929539152604	5.25224554596447	5.19264116310238	5.10410141379876	5.16272601339089	5.21064191167427	5.15843606614933	5.17752785615782	5.22367400884894	5.15395099920553	5.18377904217799	5.14831955809076	5.16858174603671	5.20945058856774	5.17480734235213	5.25476289795527	5.17903933695062	5.19055307452905	5.16305651315705	5.25459927768802
PAK4	8.47439514122894	8.49435920635325	8.42871895549755	8.28903659255959	8.37621296385580	8.40245039698607	8.52349780726999	8.31489310200766	8.32074590073642	8.41306129883030	8.46714355515714	8.54601619110555	8.36886148719753	8.55382951813137	8.25255743100871	8.24535401310665	8.22609801275646	8.30688782463947	8.40338100670272	8.31976823146583	8.63557826566870	8.46883613612041	8.29580235855516	8.26653737170512	8.35717423658114	8.37319784482073	8.24632303350371	8.22892008433328	8.30846720243379	8.69838957363002	8.48278436581887	9.47735854647568	8.28670236259601	8.62379695808929	8.55845759271703	8.40161568574501	8.33123420927599	8.14231545054925	8.38556101394698	8.37585292178193	8.48454624715789	8.33802782568800	8.43138961154185	8.31658036712749	8.54919307273777	8.44608939772893	8.52230612497243	8.31956945458822	8.45001929617321
MARCH6	9.98823302535070	9.84374376257327	9.84525755981191	9.90562871758044	9.93014240811514	10.12956898787171	10.36492090025658	9.86600408426833	10.15425686345936	9.86225466448064	9.73384181718826	10.08071126705006	9.96331675000506	10.01249149743421	9.85660801623555	10.08003091039510	10.03581399365343	9.99241491122414	10.09877255688320	9.77537605332395	9.77097589247507	9.93987009302660	9.99021927771998	9.97130951684703	9.72004911799393	10.20447849629175	9.97664681676562	10.20057748732107	10.11832437857319	9.81576980278216	10.08362390236473	10.11662830190322	10.09461306552025	10.21281510196335	9.84245370175160	9.78620688171694	9.68229290350138	9.78152358603489	9.74907099063564	10.14258194131631	9.99501915455718	9.91772945223890	10.08632088693454	9.99764161403133	10.11126773296588	9.73361589856331	10.54800790443429	10.05010782154401	9.67152249176255
ADAR	11.32179906520174	11.07168510199025	11.46121802490920	11.05202360382805	11.44281953069342	11.19690557218499	11.28246134024916	11.21159326522232	11.44718782674656	11.32356532053256	11.05624213531975	10.96920780281843	11.26198124235494	10.83059820646269	11.16868510202753	11.03075435312489	11.21296429392570	11.22580406639588	11.02835109747423	10.95641595679919	11.15523826343695	11.04580182649512	11.03455599149823	11.51065715792827	11.09879824539768	11.37365592493165	11.25643222228598	11.13585375941277	11.17736456890909	11.11733828592566	11.35050696816513	11.02549791072678	11.19942199078196	10.88393982661504	11.24880600623338	11.18782093792132	11.04985047518891	11.24942537821461	10.89696992662057	11.32493804277616	11.44134851923063	11.10090731360602	11.33559008841242	11.27003226262712	11.32551211285888	11.64556878639974	11.28588801769069	11.18768570400673	11.16403926917294
CDKN2B	4.60550163680365	4.41953108886923	4.51969519485474	4.40604684023088	4.40772061114899	4.40574696249581	4.75432424167139	4.44244766178824	4.38609651835543	4.45309310375047	4.41836454347378	4.39781987698110	4.32887535997587	4.34421123631843	4.45404587081693	4.35742818037019	4.39201147210962	4.56665292647692	4.34483841336332	4.22998326660213	4.54699693332114	4.35568529306098	4.31344376711277	4.59658037705523	4.54820027607375	4.44277566400472	4.48976802296405	4.34037891580862	4.44986434107361	4.42156146788552	4.46800690066217	4.56876380217235	4.51572374292326	4.34040167257562	4.49934563532999	4.37797268046740	4.42226513745727	4.43683876660232	4.35973853824019	4.37530918762798	4.56892328883688	4.47609154442156	4.48679746929624	4.43507703836618	4.67105627088408	4.48442258535389	4.56537576082252	4.51708139770207	4.65101066332263
KATNB1	6.51044204367982	6.49861282000890	6.65513362729385	6.50788208086634	6.55268194633390	6.51410594950699	6.68097857983607	6.41690163057240	6.45812305366502	6.45440018871728	6.36151225244633	6.38320139912933	6.43747604907154	6.58099044512760	6.36571263779568	6.38661789483788	6.63362271247525	6.68432453894183	6.44172742955765	6.47656041309346	6.85355380194726	6.75936668630805	6.50485788442155	6.56905469276617	6.58464365308772	6.43501481324161	6.52573202619807	6.55839521092657	6.52126774034217	6.61973072175695	6.61760410778247	6.63500717938734	6.39100678338664	6.40615207197007	6.46462715990636	6.50375479692422	6.54726750464754	6.45332577707439	6.40636850926174	6.55488086120150	6.59423994322835	6.49163011731838	6.71709477277681	6.57023663744480	6.67921452319672	6.58529520749402	6.50488485950016	6.47816957677058	6.53712192003329
NA	6.75028096580965	7.11338658218630	7.07174734045852	6.89011397996798	6.76026378384927	7.06038915599933	6.82517215908285	6.92859592034424	6.80073021825827	6.95710680632896	7.21873094252646	7.17685908013306	6.73701902903673	6.88036274240604	6.97728412078946	6.74735535571430	6.90010644208251	6.72658889888433	7.00603329548099	6.84139504180261	7.76318740470576	6.73256819584745	6.76321188452986	6.73312632117636	6.96079316396292	6.88853473931820	7.05331874448551	7.22536955755045	6.75106891934738	7.37668546866771	6.65382548917597	6.79563887754426	6.75792091743795	6.80663043505705	7.18234685510920	6.96723074542657	6.96843503891624	6.59765014452326	6.76712918340322	6.70025225338519	6.81805845325735	6.70506977038132	6.93813027975826	6.87352629741217	7.24792484629804	6.81725020413606	7.08067140676049	6.64934919460074	6.85278279144038
SNAPC5	4.45127334570632	4.42655576448949	4.42902851661695	4.41397037539811	4.52440488900680	4.37314630042168	4.48142698484861	4.42318404599387	4.39807420507394	4.43306507865465	4.38685731694051	4.36353257594326	4.37743476433765	4.26083258053460	4.45446645694675	4.32534404207278	4.38243561418756	4.57772634441351	4.39700969517366	4.30355846706708	4.54111686745559	4.41770698231281	4.44622737035227	4.45738975727209	4.43133544388635	4.40498528822249	4.43391476089960	4.37019364507199	4.56306683753438	4.48543456552448	4.44355338450252	4.40439823809415	4.36722629447020	4.34082365798626	4.46580335765775	4.44293377653579	4.41639823542089	4.39536144325333	4.37854624060193	4.38656641099396	4.47334264593346	4.46198381161593	4.44032906607525	4.45899040941964	4.46612449355534	4.45180367033893	4.47016209476681	4.46674942096078	4.53376183808108
APBB3	7.63759074834998	7.59524894904737	7.62677238036905	7.65633622486253	7.52607209871465	7.59484813902799	7.61052516658684	7.45553675091618	7.64260933705093	7.53587059244540	7.34072370844381	7.59827653735338	7.76422515948793	7.73093112808026	7.44317630033086	7.66823917404250	7.70978682825438	7.73875783039512	7.65257633374846	7.47008376070786	7.61136459774036	7.51540141278947	7.45157137531985	7.56378792649605	7.68376310123572	7.71857500628346	7.55636084209117	7.65624199944714	7.55326510657525	7.71660433207767	7.72513453235704	7.72464641797558	7.88928476055981	7.72663621489819	7.65604811673081	7.55250527061022	7.53451891269302	7.56560849537725	7.36262312298642	7.92480962226456	7.62505279124078	7.57797128614551	7.63039923987414	7.73138849825333	7.95296864563103	7.67757357347427	7.64451083779632	7.59026177836370	7.83231559125056
ZNF267	6.51951235170070	6.83482626644989	6.28626255471833	6.47962899272760	6.39046993798553	6.58105547419525	6.78856020721664	6.81068006585604	6.83707118839003	6.93829057029616	6.75242019649649	6.32374920654531	7.01437576970603	6.19134086581207	7.45882647456926	6.65077114805600	6.47754137910562	6.50227605696623	6.34934170096669	6.55654540787705	6.24752060119687	6.73149097011901	6.66155313179434	7.04503719249884	6.82264800959645	6.24157941231125	6.68923519924257	6.46596571140687	6.49882688310594	6.71624659711848	6.51900731868371	6.80051708545000	6.35420413357621	6.44866591083109	6.43424119728339	6.61954351972064	7.58310832751704	6.46660060840112	6.64906457981679	6.61647411650420	6.69029348208347	6.39351254471041	6.51340985526881	6.50143960007066	6.37118464508617	6.63518705941226	6.48646429969412	6.68564698851661	6.26402052287272
CCNO	6.91414934150432	7.60658635981543	6.86830889916623	6.56446958221134	6.70065565438696	7.32859025806584	7.10561778540755	7.17807748920898	6.55622370265577	6.74429339350197	6.60839908242129	6.58332240332690	6.55596058242446	6.80065893247793	6.69102588603310	6.79819693795219	6.72107682446971	7.27229529130634	7.03882170829993	7.04574662849063	6.88784572389107	6.83504067758492	6.95235368627503	6.61552574415175	6.74318577657463	6.54834658856405	6.69157107672329	6.68497699079428	6.56685918895040	6.89349787401402	6.69644388519642	6.79190437005064	6.71396363181800	6.70140491397654	7.36511607282318	6.62565210025246	6.80294341306190	6.74706212309557	7.04422566210359	6.96151208435371	6.67018311639987	6.80979685033564	6.65529018163963	6.97588107500898	6.50896400401552	7.56022112940929	6.78432735179206	6.83587975458866	6.83321181400737
CDKN2C	6.15041249367937	5.99027613675245	5.92531243310497	5.94369889250673	5.97059823601505	6.04510274695618	5.80794545900157	5.83547365424728	5.82543002860176	5.94218141717143	5.84582153269578	5.81749962949645	5.96201933145078	5.78067010405532	5.93872412556149	5.80446281812156	5.78448745939716	5.98072743345050	6.01962154780706	5.96103809734924	5.78984081506899	5.74838902657535	5.85589206182681	6.07439001291042	5.86295922094513	5.90121767632179	5.99693938275375	5.85194027448673	5.87922406042372	6.35983054525676	5.92156994268603	6.16694173116620	5.94109452471314	5.88109260354869	5.88178567016575	5.91372641167683	5.96858404865720	6.05056586548552	5.82550538817506	6.07132609161461	5.87724434143656	5.94328622606377	5.83830472548146	5.81139245499005	5.86877786007550	5.96751831868444	6.75963962267892	5.85990850996741	5.89536302857085
DSCR3	5.88357945738095	5.94794304565318	5.95930818921318	5.81691464891181	5.99546075089666	5.91762272495789	5.92181604495947	5.76542397250251	5.79290606673358	5.85950492446396	5.87920171239746	5.87015362742661	5.72634670808320	6.06786467207907	5.98698547842953	5.95898861061125	5.78976739060035	6.00918394562280	5.79267748436586	5.86043663904029	5.95554378149386	5.96020342591278	5.86159274168029	6.05250076468685	5.85515492722897	5.96021196830799	5.81629478075511	5.93606114929685	5.85245973833200	6.12918300694227	5.89667666580035	5.89687615539085	5.89422782005791	5.95596602157726	5.87478251752519	5.80528969138760	5.90328840456543	5.87604201891391	5.78265224120852	5.81256742567412	5.86739876312211	5.89555541892578	5.99125610145072	5.80632191711892	6.18659727627308	5.93749395653887	5.87696564398015	5.89103439514250	5.90577948580268
TCIRG1	9.64289828796985	9.43803512255194	8.97665888660905	9.18042480464310	9.45326279555490	9.29080965728527	9.11841445097755	9.39731339065263	9.56784385807932	9.78287478389933	9.04788674172261	9.20954363996906	9.47164924469889	8.95720289553176	9.16080003422347	9.22575536176810	9.10607699496258	9.45257186538482	9.56226521332675	9.10295061546736	9.58433755141918	9.37317438314565	9.16789291819284	9.95463666743243	9.71134562392311	9.17125446643887	9.42937622423743	9.40324558710148	9.32976845033887	10.27841640809481	9.27986901881811	8.94789246993369	9.58250465135224	8.73531732609777	9.49053652402826	9.71922892179595	9.35919026347357	9.29543783532324	9.25358629672311	9.77841212294557	9.75219943069047	9.36094839147071	9.51340466971136	9.33229334897880	9.61639763204321	9.47097221406615	9.24294667861077	9.44018940972254	9.69110746686803
RTN3	11.13308704980503	11.16689075486646	10.50707216218346	10.72716927960655	10.42268481499216	11.00207930360205	10.42642878226383	10.74300125285588	10.91267288666686	10.74890154618979	10.47349717437766	10.59474420066524	10.69308272635743	10.54347152047271	10.37403073506382	10.63132473107636	10.55004065158131	11.08073296185720	10.71511632936872	10.43783181982202	10.73640432704510	10.31690382792338	11.02110707670216	10.81033036750713	10.75295629292637	10.75868474158768	10.81875463557967	11.02885919087146	10.67226035929563	10.83334663785901	11.64360209881366	10.79870262157056	10.71955850769779	11.30587108621019	10.61964199169632	10.83348552172064	10.49708184077381	10.70130996401556	10.77636911895087	10.77109913178703	10.48736992138764	10.77101922661566	10.62109676056750	10.30581705051575	10.47948706713636	10.71529168177918	10.83503294604890	10.55986290315842	10.84973004677864
LANCL1	8.26031068391606	8.30227216800164	9.52962408345091	8.45031956344880	8.16479780678355	8.22443050653651	8.50635894296925	8.26942700650054	8.35091763070289	8.45257184851708	8.42680070815410	8.14039679600248	8.24527018003094	8.42878491064521	8.27840958816954	8.19066753865631	8.32065011512334	8.58528688941358	8.11512300136961	8.08951054086579	9.00082158024460	8.17542018846016	8.21158328888156	8.27131915669318	8.30218724629884	8.62376964405046	8.67363444562217	8.29817233292192	8.26761144479390	8.53859551404766	8.26680082110945	8.17439319854664	8.49203568579129	9.05060634493124	8.43077170890137	8.62602521934475	8.27187660351092	8.30709515959995	8.21727595229383	8.17476928829553	8.32921392341556	8.33207005931312	8.30627201427575	8.20836354758902	8.48132942480138	8.35967153406202	8.27818297647543	8.30587094876337	8.56818957590830
NMUR1	4.89988403952725	4.82643352460820	5.08713905240986	4.77715448294138	5.31907680860272	4.88783225221753	4.91675028820115	4.85502023187757	4.81522240344351	4.86899614019792	4.81765454010392	4.78701573394300	4.81013150250838	4.67124456485187	4.90478439134220	4.77906633646999	4.81046573312140	5.05533803301958	4.78765490901483	4.93326220542944	4.96337520844680	4.82678673761430	4.89802336780020	4.85579467952807	4.84565210109760	4.78419434271086	4.89498522778612	4.85632850837221	4.85793388998641	4.84664676071231	4.83017378751510	4.90051592570280	4.85983026188088	4.83106898000847	4.97232830157775	4.84402593740006	4.82573775291287	4.84052210457290	4.80427454613997	4.87407457898961	4.97396189511384	5.29558494870249	4.89345113996106	4.81989568301260	4.90130125016399	4.93428348937798	4.92136417373202	4.88388513921014	4.93195075982073
B3GALT5	4.93196885183443	4.95245861775351	4.92951842155906	4.93232541120886	4.79176493763046	4.88169099928663	5.03439732418807	4.82556255864284	4.78628211325284	4.97632349290087	5.12366730490631	4.89331575501912	4.83021988449117	4.87342272907834	4.87127869312567	4.85757101697857	4.79444076491412	4.92382759506902	4.92171212881725	4.81333968118775	4.97138422823501	4.89054505955516	4.81044392199179	4.87993717845374	5.04805557963003	4.82409636696238	4.84389725872565	4.78055332490679	4.92132666591755	5.02688823082464	4.81036327471022	5.01859174643831	4.83195928475278	4.91065050707265	4.90531670928645	4.94882026141943	5.30622123915943	4.85369118306683	4.80083959383192	4.90835226121674	4.90577785600242	4.91412550404130	4.95459518333839	4.86251270583350	5.02628052542451	4.93367632845733	4.96155041969006	4.88270577416445	5.10021544982952
TNIP1	8.63841693043596	8.55847683569598	8.53524360201031	8.74426516021447	8.64187498165101	8.68886961273533	8.85845992577572	8.87187678041251	8.82130610956695	8.90653757741543	8.93568063957801	8.41649835125051	8.65368221486949	8.46354975511769	8.78974543636583	8.71137191968937	8.99010899250634	8.94280627933721	8.53536972449415	8.71095555378184	8.55212406737009	8.66284687287761	8.64644007300767	8.77795042687337	9.35682798152504	8.83556690396113	8.91626033132252	8.88096523939700	8.80061869610458	8.46487922877328	8.95962945892849	8.87258727608498	8.75929216743165	8.30750663670325	8.48476141213594	8.91814465135313	9.34988196134479	8.60668476594562	8.54155313201511	9.03100363730868	8.84801821207285	8.70149611324256	8.89388762309008	8.97189472988873	9.10013314239113	8.77049230160875	8.57325109075330	9.07747733988619	9.00155086402278
LAMC3	5.76362580172507	5.93815026230034	6.44990114133929	5.74059434564536	5.94203003541893	5.59174118847668	6.08495500779065	5.53592014405763	5.63413485553070	5.66642597911023	5.75634298168072	5.76920182717417	5.90417079159368	5.43419057198692	5.44792285225995	5.39411458996213	5.52011159032987	5.87394278103165	5.67266344548011	5.81464049419364	5.70115601715920	5.56033680291022	5.46816660246413	5.71627935826499	5.50194295276019	5.71565553046427	5.64464324467182	5.52657966550372	5.65187349874217	5.68446257889737	5.56819974628102	5.68016986162378	5.82156133133135	6.05180629560255	6.02455442691566	5.48241758181632	5.65485148215898	5.42041448187183	5.52977747681546	5.49948573075462	5.83057607462397	5.64937026263864	5.86518854958309	5.61136877559009	5.78825305571673	5.66952248513860	5.75030248892373	5.55642651283949	5.74685806774990
CDKN2D	6.00600070576797	6.19487866587677	6.06823367974309	5.99738695432731	5.95715678149813	5.94244621915405	5.98347997490353	6.00060759495053	5.88838379623868	5.88008385615922	5.95178748631777	6.12104786005744	5.92963432855940	5.80330302815304	5.84371307895404	5.78444582197387	5.86411277295375	6.09026847851692	6.09724152104568	5.81360155482548	6.11742044670964	5.88846375280753	5.77272603408081	5.90396618829795	5.88141905886031	6.06308530542096	5.95989833545709	5.80477588732043	5.99866455088291	5.84435197901548	5.99441743521155	6.12372070847378	5.93984031266048	5.95539851417137	5.94910052378417	5.88378842638158	5.90129112067194	5.91452933633163	5.89200863599513	6.21689310377053	6.01942829303170	6.03743653492466	6.04872403400500	5.93183621649576	6.02805729672067	5.99625326287153	6.07408716415393	5.93300870068565	5.96844145727268
IKZF1	5.53624826697859	5.63777855420918	5.61642051529825	5.55058416799736	5.60214749250320	5.52844831334421	5.60599091646815	5.55849849357026	5.54675638236638	5.66567485912288	5.61070068514720	5.57597761574353	5.62459393631493	5.53215467519962	5.61511498321739	5.49744608140285	5.54036115240976	5.61178550016300	5.64606334895051	5.71409456268422	5.67864650977594	5.48231073917264	5.53768583364134	5.65937604760635	5.56755058633455	5.51486334884931	5.73955217589288	5.64565329937834	5.62038345182839	5.63729835962226	5.57677447567206	5.54963401442792	5.74209378540263	5.48437600467379	5.76326127313868	5.59340207535250	5.52548069731806	5.43313606415876	5.49453121685015	5.51267804472198	5.69191349800915	5.54065631519448	5.56005584497572	5.53827151079732	5.67697905669455	5.56118242404055	5.72045056378716	5.60956040545165	5.63213084675628
CRISP3	4.29375685032823	4.25535975193471	4.25892555238762	4.21651491239386	4.24207316911008	4.27807837062641	4.50153305088175	4.25826926773971	4.21880444768081	4.29142997961634	4.22407485528109	4.21269879471976	4.21516578196501	4.18572946167555	4.23550411583000	4.20006336836923	4.19898280862031	4.33051878003406	4.22564270170563	4.19260058010569	4.29751698914318	4.23367729689925	4.21292492660384	4.27500696411694	4.45942336025172	4.24066306798550	4.61342016705611	4.27010209494978	4.28427971356681	6.65976782110884	4.25013262025785	4.34121868866857	4.21944916663961	4.33173884282152	4.27225351832887	4.32669989555129	4.36083604755290	4.23762893705736	4.21633773005932	4.27840665646541	4.24845214680653	4.28436137779472	4.27525070683136	4.21846788163826	4.38413629354308	4.34014238583627	4.26266028846438	4.27710372578323	4.40220070042664
SMYD5	7.30496873544752	7.31051732216921	7.89781965669890	7.29884215298485	7.17512395101378	7.30572329376491	7.31423506093053	7.28429672439362	7.22325713083772	7.27819650177446	7.22290167872555	7.33143090751318	7.24190667528600	7.17879789057849	7.13482434207887	7.19393710203161	7.25553618701989	7.23568822887672	7.31054201501953	7.31599569716005	7.44857162096498	7.32123251390926	7.24832815702303	7.29336196145936	7.23397721622628	7.47960864042518	7.22956301731402	7.31661209111520	7.42163248277387	7.24086549750013	7.33931169261623	7.36953683697883	7.33150064074729	7.40847367347972	7.22276494236122	7.29769326049810	7.09287851316691	7.27001513361977	7.26459488926437	7.43865208002762	7.28314996465972	7.20187481372741	7.39296381999575	7.19351959718665	7.56573214178746	7.41186613581698	7.51957645624974	7.23306926967112	7.37571740373098
KBTBD10	4.09214623021277	4.13582334133758	4.11947797200209	4.05257147144182	4.04077312414143	4.07866528830163	4.12185851368775	4.03053503641041	4.01934399536912	4.09343254776077	4.06255744702981	4.05277538874687	4.00484045800344	3.99006166522381	4.03639599857667	3.96780244166531	4.01314018162411	4.08061045448451	4.03252759995631	3.98718478237965	4.14653273344597	4.05178582339173	3.99313527542998	4.02308481691613	4.07102312449305	4.07975116665759	4.07302148969904	4.07314566192458	4.07649825187723	4.06662587052185	4.06617179372620	4.09334639057957	4.01578349230976	4.08965985699473	4.05819939933665	4.04570489637917	4.01451600525045	3.99430303882991	4.03369514802027	4.09020508835989	4.05565029248621	4.00034858204848	4.11728396508387	4.12655778474913	4.12464505219811	4.15340632899354	4.02329664192245	4.03638376606561	4.16292370539427
RRAGB	5.72812718186401	5.67940669493413	5.90452033971835	5.75464787394777	5.60785754615806	5.77757831664022	6.02659632969682	5.52731272083372	5.62966161174679	5.72173083184730	5.77618153005390	5.53792328829742	5.65956147514240	5.89345816339253	5.62194943689726	5.69798672952760	5.57534239807358	5.70284973214035	5.65996307134283	5.63199178858121	5.59141911404853	5.66723050835796	5.61943797661219	5.54291425623072	5.63225812933756	5.62838724583796	5.73134256572933	5.58235827771148	5.61439018028038	5.76027046029435	5.68784895630749	5.82297064055292	5.67492449872546	6.23100156122186	5.60616681006295	5.71122062608406	5.59428414648984	5.60619995784563	5.60838325843664	5.41703204506690	5.66463637690434	5.59018817381685	5.62630298723802	5.82913171918930	5.72241081980352	5.66775375806778	5.62974834762418	5.68414641974258	5.64308443708468
AKR1A1	10.05260107209691	9.77875587881480	10.39312220020847	9.62129221876746	9.48543307667056	9.80445439199766	10.03304673195696	9.74293878442110	10.11706490751267	9.85541617548575	9.76932340510983	9.69228152405288	9.61461693440763	10.10790548599204	9.78289702021832	9.86784555437264	9.81166245034145	9.89374321773788	10.05291850127702	9.57744695023416	9.96940572221398	9.76895243403371	10.07938170168753	10.07971141500498	9.81198243533088	9.54238109972922	9.72387718455743	9.81949103227773	9.71918059311847	9.82756277944407	10.18448489486898	9.81048290593631	9.89822701241072	10.03657567210889	9.66360167587218	9.76610120142154	9.81896581447739	9.74097719170557	9.72782665201469	9.57866647432638	9.85418775713691	9.81714489977390	10.02213380754004	9.61177171787228	9.73310424009706	9.84871663747130	9.82770619229478	9.82582202716048	9.98454289121372
COX4NB	8.06820812112240	8.27034676756452	8.54544152964839	8.07855462249859	7.97931235312423	8.20058918427936	8.61090799863676	8.06549936541922	7.88040982528632	8.34239746908323	8.17248330122890	7.89594017650490	8.18063272946370	7.97796035549362	8.14935761720669	7.89553948558108	8.09936014182814	8.03586128458983	8.00953731210736	8.18641584838674	8.06423198835129	8.36571118111851	8.19380883868260	8.13354479962922	8.13773870468421	8.03969362478688	8.14800058721605	8.21363936347453	7.99901970589050	8.40023093348773	8.46581530726709	8.49645083201593	7.90830396180845	7.96188190100798	8.23766057445090	8.24507032975936	8.24918598908039	8.05141610205263	7.91503710617014	7.91993193916007	8.08999947567745	8.13674378038124	8.20574074944741	8.28336948504469	8.46379864591460	8.12225972334626	8.00620439975875	8.08758708182080	8.14906381313055
TMEM5	9.00443165458393	9.02834913731558	8.93290774612191	8.88212825397558	9.03850251375565	9.05148118930021	9.04601195138372	9.05213580915990	8.86798974286514	8.82633197461852	8.91242615643013	8.78457784980885	8.95404582902570	8.97242188370228	9.21589127285641	8.82242887890621	8.87183252874206	9.02660309887005	8.94163029006210	9.00142196522559	9.28430740119792	8.77866617028000	9.10285314344763	8.81860728406560	8.94691286105772	9.26159812858681	9.19533075503619	8.98348764162279	9.20712186148602	8.74690212080199	8.87102999996373	8.94032611878598	8.81766573609728	9.60240201264486	9.11591029328748	8.95633493618317	9.02523991157975	10.19349403575229	8.84644857528411	9.04157148982932	9.02811463155171	8.89872993699146	9.19108574209279	9.02116734841549	9.13927138464015	9.06425740416630	9.22779432146581	8.95921080969874	9.17000607855966
CDKN3	8.18155779465590	8.39748930646582	8.34366716035467	7.35244056615987	7.51994811323823	7.56893862572882	8.29709280196091	7.78145346792403	7.31012107851800	7.63786177149476	7.42267492180425	8.01788630155377	7.66226102939578	7.32023727625017	7.72346983454737	7.32534801984927	7.22686295645039	7.38093971236006	7.66445499677504	7.47471842251747	7.27995787850641	7.30094470311852	7.22366186588386	8.01132831480313	7.28359669265382	7.58941740355188	7.64825890953932	7.17954886051649	7.47054822713185	7.70107764153178	7.71328358948036	8.70620583514977	7.37820367480860	8.25643900717961	7.52315565478236	7.62019701202517	7.24764202668935	7.20798250358162	7.34489375823703	7.44361548676697	7.51830405891764	7.52612192466861	7.39482904689159	7.22120374071564	7.48868223596570	7.23020233542627	8.64687852269856	7.31767476925686	8.14504375967944
CNPY2	10.49345932857059	10.40617245330327	10.16522002231835	10.19556564722212	10.13790755760436	10.22458867500890	10.38867465672622	10.15263240392984	10.15253762923878	10.45150275829014	9.99595810424295	10.22185745185994	10.23501708716497	10.35013573285805	10.17666435956764	10.10941398470545	10.04982692185950	10.45424084910804	10.44029305521403	10.33536947869804	10.80044731721596	10.28685495866211	10.23216794608504	10.06419137345721	10.20563131100262	10.36731891562250	10.26069060318841	10.28160857807290	10.48105583379417	11.07095076256606	10.29588032521041	10.12531938928010	10.16583476961521	10.29715085038662	10.53189068352378	10.02040525177535	10.11920942298047	10.17293146217320	10.25708773903611	10.25662972390331	10.42777396783419	10.35997599475744	10.30785110455684	10.29369085526811	10.17106980549910	10.45190083889352	10.39709892178453	10.42928263883513	10.58453962775765
B3GNT3	7.71238481722028	6.97411383342328	6.96452148617338	7.40769299954816	7.02160898607543	7.82587563394352	7.34744849775860	7.17474781521913	7.24114844602235	7.33456854101492	7.57177466298009	7.14280839496041	7.17403040382855	6.93550989734951	7.09456685350045	7.08078667380765	7.00315611338031	7.18913467534758	7.05497671541395	7.06797806725444	7.20285990343228	7.07059013517763	7.18214865518620	7.23245778504663	7.68954051399926	6.92335981381266	7.26801021252229	7.06268472936183	7.14534174011335	7.35165236767098	6.93455619453807	8.05394937729501	7.35571832645832	7.67534287492310	7.28110375711475	7.33393148338515	7.69680823548115	7.04823027909576	7.62370291369939	7.15332989683308	7.13252131236621	7.26737991467850	7.27297611562168	7.18531596324565	7.69231559307824	7.22143934183606	7.26181063871035	7.17871704919125	7.37879140293895
CLEC4M	5.19905232945287	5.29462329754872	5.35235975868629	5.36682851380991	5.26074610758215	5.11597340060792	5.34186604814732	5.13011383459038	5.10712398854759	5.31238445462400	5.14380285569201	5.30039989463538	5.26921627771218	5.25764320385834	5.16167830060910	5.09830369393932	5.10293303326748	5.13446700839705	5.22068918136476	5.18684941665338	5.36478539471680	5.21556858210765	5.18048761098530	5.17449627444091	5.13954872209921	5.27649597267680	5.16632965932044	5.20235204397769	5.36253327308336	5.53937837206136	5.20698594264070	5.24751125392586	5.25421378009990	5.31865496327395	5.28590101769785	5.21352763736096	5.20462343800978	5.13300030327151	5.22035584970549	5.26167813230282	5.22026219958063	5.15201532198428	5.23107408552505	5.24473598073457	5.29044867421749	5.18739520559710	5.30465533184107	5.16556218909929	5.27246784628330
TLR6	4.57009784710382	4.55644954234858	4.57308656176118	4.42247447808362	4.57121826327134	4.46835123493323	4.66442087480625	4.56333415261496	4.40562285638863	4.56365650999063	4.70493953049193	4.48736833277254	4.49031228765022	4.42031426254300	4.44587319072037	4.46538908180562	4.41749235561214	4.49809828514755	4.51733555310935	4.58669669824837	4.70297430601273	4.66789018289605	4.44498679652446	4.46453410003452	4.47580919916177	4.41872985521653	4.50787867607211	4.63052136906120	4.53097534847054	4.50826384391948	4.61399496128505	4.73565897896911	4.49154025492211	4.45218550647976	4.50654366292544	4.54691439759482	4.44501491414610	4.47772455147157	4.47690718206490	4.54275272307644	4.47439179086423	4.57504877784470	4.62742864523299	4.43831410424281	4.71385415999358	4.60567349682451	4.53877075372395	4.55100886636628	4.61867816918607
PCGF3	7.54080685714173	7.39354021491580	7.49029641260428	7.52150067064048	7.73761024894975	7.69446328033454	7.61360779094297	7.70836241639292	7.62577293865761	7.36362895520703	8.15005750256489	7.65199578922848	7.59273865056572	7.77886854326030	7.54993426737176	7.72878709285099	7.67118256950767	7.59468973996488	7.46151941896126	7.27715026852404	7.43046103705113	7.46795726584368	7.59457745354945	7.55516036667661	7.77236416767856	7.51357553129187	7.59513861663179	7.48250302988813	7.63217566933675	7.82402826604637	7.52679880793449	7.51665107266845	7.58661427108451	8.07116704075051	7.50956233732226	7.81504693024002	7.58041335467193	7.55636435556126	7.56564281162011	7.64260787754831	7.51354251992039	7.65885765943039	7.79835123672012	7.67160621332215	7.77381400020648	7.68071416074641	7.58702894103805	7.59658416439883	7.50541178482268
TFG	11.40423156028175	10.61781250665050	11.02724687048007	10.72710680216268	10.79038587608497	10.74619918721368	11.44531365859967	10.75821453026223	10.82304943260022	11.32463044961034	11.75341206224168	10.73903727325205	10.58855503761178	10.91024968577959	10.86865632542348	10.62963164260059	10.90379072581833	10.91754481356448	10.68378897872101	10.81850817822818	10.66043923233693	11.06983893459916	10.52605845167479	11.06217278018414	11.32475797903802	10.89747975234697	10.93643486074173	10.80486043377559	11.01244472485043	10.87918921718994	10.90841921114072	10.83908914419619	11.05836646101051	11.07407108905960	10.96518109064981	10.97938677130025	10.98606762160546	10.59711906292752	10.63300485305807	10.87245004384427	11.22419254566440	10.82886448892792	10.84898783786532	10.88220015531433	11.15865048209621	11.13343508037373	10.41485019613780	10.95004033641218	11.12945438592029
PKDREJ	6.02519872222258	5.97009901256669	5.99587450233483	6.08564604042807	5.96369789947115	5.99485465152728	6.03980714854762	5.94393502557920	5.97338517944820	6.02533743823018	5.91631469996138	6.00764399334754	6.03856429983009	5.87450552779181	6.05414443557579	6.00275985505006	5.95098193249212	5.95623444189585	6.00741425997439	5.92721952755197	6.12560035655464	5.99088145402287	5.99516542608927	6.00700333549228	6.09663706559738	5.93473512721659	5.97965730417847	5.95338398666226	6.02388595958890	6.16998443184474	6.02902359791066	6.01809783183798	5.94416639985481	5.98061568178959	6.07198621686876	6.08818253331015	6.11196325975143	5.94523131650831	5.95958856579638	5.97000562053212	5.97318522376541	5.92825941813646	6.09433540209424	5.95479997319318	6.08925608820616	6.01377848792302	6.10093770432221	5.89778448899316	6.03903727192785
TRIM22	9.16005001392414	8.71868996160414	9.25830874098234	8.96272508084862	9.37119527979117	9.36277233168600	9.81149003572881	9.22494818941028	10.02371224420171	9.64625028639777	9.07047342334549	9.29878943495735	9.35274404590122	9.29908186433386	9.70331149121106	9.17504468892832	8.92497488718958	9.56975841163694	9.07080522191359	8.91491631546718	8.81773188457141	9.42564868452078	9.53023657672219	9.61276415327783	9.54593223375407	9.27663308463078	9.72030116499279	9.29086920422166	9.45047808037884	8.93510902198262	9.75205253813558	9.03898731025215	9.51809551863963	8.49162434588460	9.38768413849333	9.69895335136633	9.64653683178101	9.18624910140389	9.09585934738768	9.22940059186696	10.06926357042333	9.40198023251915	9.26010215403964	9.36331046113066	9.28328033766001	9.25221678836505	9.32042947016278	10.12058061938676	8.90924943058996
ABCA7	7.71600034998106	7.21930760249664	7.24219122004725	7.65280735399372	9.23463798648838	7.46790466753228	7.15993521987002	7.60843157820168	7.60606973378823	7.43533571571256	7.17317273533828	7.07332788500031	7.51349896903113	7.19512232872075	7.32363201689621	7.54722753671969	7.52474931781296	7.65460537329064	7.61260701785002	7.29931415122690	7.68372659095826	7.64506961307841	7.60095533735069	7.78371242417646	7.49059925579556	7.14395000500970	7.47076390594776	7.38632369813748	8.14376223852426	8.05412434499487	7.30488166756048	7.71154684820198	7.29104398714397	7.58168136489515	7.54644680318669	7.34361509056076	7.19194483854580	7.68873676898908	7.54176547196314	7.97978120345198	7.52247943275656	7.83795850464107	7.80636172669046	7.49744015446032	7.43097569210065	8.40726952137949	7.45592465228996	7.49202414647702	7.35668323434937
ABCA8	-0.57832584957021	-0.15965073140620	-0.30580499665734	-0.31175708392191	-0.50204615182294	-0.30602582357571	-0.48910656852361	-0.21881756184001	-0.81511578625475	-0.47128422316697	-0.41654506670411	-0.66490726252484	-0.74453960723134	-0.49957303760421	-0.56203693531145	-0.59508506820605	-0.54705241600095	-0.46326367325142	-0.41128451939939	-0.51037998397630	-0.14445478446462	-0.80971236062809	-0.28230910354539	-0.51461431208808	-0.69679909551994	0.12574869252660	-0.38937073017475	-0.35116333541552	-0.62594013705734	0.23794786952901	-0.74411076719138	-0.78415958467466	-0.64345543139829	-0.31602631381145	0.19541543522119	-0.28422093679725	-0.51049658405306	-0.63186466742917	-1.02164145241426	-0.31161446431894	-0.09117712586099	-0.46643995550101	-0.83334805110110	-0.96001149144118	-0.26358457795002	-0.60143754115248	0.05560532022872	-0.40940279226877	-0.79345931931625
WARS2	6.40411352982517	6.52396321224387	6.46195825922431	6.52171182909977	6.29444909003149	6.38529216729009	6.27621137318240	6.41497575207321	6.24977627228726	6.36555638496234	6.49172279320365	6.54680634111130	6.43913158965587	6.26048812223857	6.29907766632602	6.47838128591059	6.33434291562604	6.25488571428778	6.32119068485169	6.00358076676302	6.71304816960106	6.54495755966795	6.20251365661357	6.24514896449674	6.38032945564121	6.33864985463764	6.34935819244294	6.34679684573369	6.38167849559716	6.17825615240519	6.53854717618618	6.60835838822609	6.29945043922535	6.11127789946801	6.61431650838882	6.31474497440651	6.41400936753622	6.30250968892046	6.27793724848709	6.33889040024002	6.83840874489198	6.44153037097244	6.64503434655857	6.31590825302949	6.26669365721237	6.49941565770811	6.27810342562376	6.41086186081908	6.65213733828227
CDO1	3.90524849886376	4.45191313227879	4.27152816114753	3.86532030676107	3.92474259593718	3.56047370277111	3.84076316908708	3.86783735809448	3.87823220015430	4.06421686047386	3.72152557114935	4.07456899149559	3.92217985688160	3.87427258094515	3.87168706284098	3.74378943470368	3.75414800052629	3.69415634744830	4.02011982444007	4.49871902389508	4.12809145834553	4.04973723371490	3.89621348639201	3.88498506673547	3.86365982092121	4.24185054861758	3.68409300997866	3.90260276562997	3.91911195509774	4.12288014279835	3.94574507955019	4.06165535795317	4.05753080169700	4.22097854786707	4.08147498987504	3.49466102849386	3.87833925571303	3.75619466153531	3.87628267625416	3.96514230084388	4.05816128413041	3.81823253322066	3.93285904439247	3.87131373698708	4.05845735332242	3.87528244935339	4.06967561167809	3.83601288142441	6.76496278931022
NPM3	8.09104411871995	8.76125205577318	9.17499202700652	8.47457677781615	8.01617057923605	8.22377773507284	8.33024902632475	8.04670705765934	8.05902590383237	8.09109172396126	8.05106020173021	8.14589335963600	8.02768373281981	7.72588567165742	8.49510500585957	8.18912248910631	7.99474214171034	8.09303906275179	7.91049021818355	8.33044905882911	8.56693472030805	8.95068089658348	8.21058863790128	8.23231020490205	8.08645207766269	8.07108874913048	8.38805777967928	8.20543336519576	8.45509083500334	8.29411462367837	8.01099295049936	8.19356776061540	7.99163589570933	8.04934211084636	8.43358045904981	8.01674307255637	7.85566353845336	8.15699654236693	8.14468703259571	8.19415436373230	8.50499399361167	8.17477167624987	8.21453303907362	7.99930872816716	8.32916629413635	8.16487100966128	8.27961731932592	8.05565149351873	8.48238053500710
HMG20B	8.35778667674638	8.16929531176375	8.59317249105903	8.28837255089443	9.05812765877392	8.22210161104868	8.09459467767056	8.37491306371396	8.17426490521459	8.24773600560741	8.49359724441901	8.18127734726325	8.07526413541926	9.84495950298813	9.13519060198409	8.36235311453163	8.45032195806347	8.19295554744261	8.53288852965181	8.35193657054971	8.23679135106606	8.16238113088566	8.74133031941672	8.68565237159540	8.38726567072756	8.33120297216741	8.26211338598503	8.26907503514498	8.23586549797776	8.44865133663243	8.37089141806220	8.62921168640097	8.18234420325019	8.69294940889325	9.07466253679066	8.01686720714673	8.35880930754375	8.36064021828209	8.33230642503755	8.72960560496826	8.41045415593175	8.27827001122767	8.41045227618426	8.36109085673709	8.31693598956664	8.72660646788004	8.56154164443216	8.43018239506634	8.06069775923376
HMG20A	7.48767420962875	7.60812227424962	7.41629068398645	7.51819794771506	7.19065041164946	7.22523328646880	6.96438751264390	7.28970733391816	7.62282523164714	7.48591937622224	7.34322913054681	6.91974791757225	7.24589070562655	6.85851308013268	7.74469414634640	7.16407164664768	7.23525176481069	7.35437677601841	7.08332047424150	6.99535268197690	7.64104864966102	7.39158070552789	7.28714830707205	7.28572083855112	7.34401627679653	7.09093566580529	7.75517045420188	7.25201850191288	7.27865035086461	7.53492806045107	7.30121186732536	7.08420528897765	7.36332147362964	6.98897141131787	7.46730424092030	7.35651586530450	7.41496287660316	7.39074885288473	7.45300773536176	7.18410595138297	7.45229019615113	7.26696061933943	7.21287698403191	7.29560861697026	7.40205115954990	7.60911091815670	7.11140957900012	7.63718629180097	7.35212898421979
KLF2	6.44212625980133	6.49444992356825	6.11283070616305	8.81254799543217	6.48392237789892	6.52176720873717	6.56704854598365	6.52537550786171	6.32371553992157	6.63041808679115	6.27933310898930	6.65253485150372	6.56383143895274	6.25233181433835	6.22007004682075	6.36481898486590	6.32398823293449	6.44324147733394	7.84763353505111	6.35932769873778	6.68655458800961	6.72749393850485	6.46781680996351	6.58623166753164	6.61983867043685	7.30898267834206	6.48864837088170	7.25756365446672	6.52933171271558	6.46263616132411	6.81613146892268	6.55865431713356	6.39729729134693	6.79603890536436	6.48679288136896	6.40917770070089	7.45408407616972	6.32945966855477	6.78599937510721	6.24052388477151	6.64633153018463	6.58614373474614	6.59633865170639	6.79449601078580	6.87924788747593	7.27009087331215	6.68873643280130	7.19247863585307	7.07973398897176
CBARA1	9.33125155858110	9.43152459563776	10.22870218584297	9.64799070652577	9.18902426392112	9.62191564374396	9.18938337150545	9.28509979919291	9.46114043252510	9.33394365574049	9.19681635857760	9.23318423218116	9.22043798937956	9.28353301380030	9.19806712640843	9.15680342725305	9.45872810115056	9.35502679996260	9.25981418335856	9.32198559650584	9.47492074630072	9.40271111166328	9.48758143351332	9.41436305207043	9.41417303036194	9.47534233676869	9.31478712986727	9.49099117494088	9.27630706235332	9.23881571447675	9.25326438288150	9.22623735333106	9.30911113197189	9.11913428835648	9.15995307644947	9.13630971607649	9.30741473563308	9.16234134832968	9.48610064136507	9.17478059419955	9.61120611227344	9.43144079973422	9.54584899543287	9.36054363219108	9.73431282079072	9.57164254975668	9.28909478721336	9.37647586529626	9.55220647348751
CACNG3	5.94509940679082	5.91825534404176	6.06900165163368	6.04630657062328	5.99075050205505	5.97870809679224	6.13643144504171	5.90803138029765	6.01814716612549	6.04577549974267	5.89502164050352	5.92105934297982	5.93472245532530	6.02274589539992	6.05502038620086	6.01488686030847	6.01411256504491	6.00081737298111	5.96133046144432	5.91452675151932	6.22359839026837	6.01942484528786	5.93938674652717	5.89780408750472	5.96995347765800	6.11110752712814	5.93705959134342	5.94321375999073	6.00483611501920	6.00016442987038	6.20176371340402	5.96980224026324	5.98036475167591	5.91908724953982	5.94855277467059	5.99845968795786	5.92588021691325	6.03357488652780	5.90931585817624	6.11243941677979	6.01732049754595	6.08005481888150	6.09346373990147	5.89818359965654	6.04199903929693	6.03597023528289	6.13076561911134	5.89910078024756	6.11721200315474
CACNG2	5.76782620466767	5.82512615840883	5.86890390035681	5.81136304446147	5.81072436538249	5.70799318395979	5.79210740667195	5.62961602657550	5.69359923467394	5.66597513870826	5.68565191124606	5.72402402280924	5.71999574678891	5.67773604309523	5.69898774416916	5.68540272516326	5.63919483962257	5.69227690188001	5.82725841513790	5.63864684256210	5.94312199756490	5.72187292419333	5.58530134525092	5.72439051765645	5.65962458391737	5.82023658827512	5.64448302389228	5.70444162384764	5.70503537588893	5.97939441768764	5.76976653843054	5.69192893783380	5.75682247852054	5.74921713767430	5.73523635461386	5.72584332271526	5.67186131457937	5.67104337423622	5.66708282642578	5.71452091474329	5.63536207864263	5.72190779469648	5.82840650000463	5.69400511192122	5.88698129093901	5.76902743637334	5.80705118873837	5.72211207483880	5.78064742046751
CITED2	8.91511214826279	8.53108112009896	8.87536263036415	8.74795756428397	9.33403381125447	8.65755385348692	8.28621442530178	8.85795564556617	8.85973701396192	8.30821846100357	8.17924517004410	8.19908055718243	8.69146822838996	8.14899271686879	8.33736281187764	9.10518483076205	9.24224485104364	8.43511887158677	8.26948953542323	8.57304176019221	8.79682423436677	9.22800765516015	9.27003964374349	8.45680425282023	8.37014652300270	8.27134051677250	8.51403299926965	8.92399813136549	8.44661688446182	9.21169176719742	8.28009766553611	8.63697355859281	8.63140995770496	8.39744604836156	8.56278479815977	8.18704298214725	8.08630935418165	9.05570544372713	8.36808024219896	8.94725237023889	8.25741246863397	8.79755768707567	9.40212485520724	8.27786272545286	8.80328783795533	8.87647105721001	8.05908873741096	8.53616116259676	8.48208454708021
SEMA3A	6.33632767033778	5.86585552364632	7.42268787466669	5.94312275655595	6.98388491926087	7.75947249107616	5.92544746009893	6.34189368352084	6.06827775045550	6.40626000381623	5.93235101470029	6.21067331690986	6.73195331942977	5.80492484506149	5.96747985503572	6.02516159217962	5.96157850862563	6.03063014017139	5.97521967069997	5.93159889310911	6.05917336324787	5.91183016013588	5.86638264535200	6.01862460754043	5.90798333343602	5.96064558068235	6.61560095836592	5.97353649464085	6.19701654063455	6.06530870312781	6.03572407021201	7.62256622201808	5.96542313094049	5.80351676631251	5.95139649371675	6.11376842276124	5.88030073752062	6.19493458963348	6.03424893310240	5.92717940807074	5.95166988239888	6.21145249900734	6.21785302647368	5.97669371036372	5.90825478424111	6.52270773565853	6.05979507256228	6.09419190976221	5.91166165751093
TUBA1B	12.78557396896143	12.97031916864383	13.06744859361912	12.37240098490352	12.68494390766175	12.54545166359234	12.57458114832905	12.59545558606218	12.31350056805776	12.76498092190977	12.63256829527021	12.73548850412252	12.27691172684630	12.27182743230771	12.54625496822522	12.28711428102177	12.18279308528873	12.58853026369456	12.89976679921003	12.48333440534461	12.28630636022395	12.38722686010522	12.34810440859904	12.68036692852784	12.54110629039805	12.56459883983235	12.69691270147974	12.28502185659389	12.82544915744313	12.33857825754055	12.45255902554376	12.75954265955167	12.57091951936905	13.00393128882455	12.80066908467064	12.43667078056304	12.34632410739181	12.30662031625403	12.60637985792967	12.65221762032475	12.58211619241276	12.52159192524312	12.40219814632525	12.40195055392663	12.27819332926216	12.66069478764927	13.08396953811083	12.45244647836799	12.86421143874913
IRF9	10.03714679224649	10.19759404338246	10.33284376721159	10.02430768889922	10.34892128600033	10.64745205159265	10.46846606246644	10.32960607050043	10.33404390529578	10.53299704640540	10.58825753191358	10.03829171580604	10.54522677007399	10.28401339037367	10.30595603040724	10.13558298422534	10.30722494036286	10.23380159116858	10.37991007376661	9.97003281078285	10.05694516275707	10.10405350554767	9.93821928097026	10.34127997566839	10.19238922148851	9.92590658568354	10.32263037569802	10.18019728494752	10.06802053904585	10.25115349235944	10.51749100407767	10.49326928421754	10.32264439709849	10.04880247954188	10.63702125258316	10.07118449658834	10.20778651860361	10.18484981243920	10.20898708052078	10.16171089098979	10.52132766106511	10.17382166246543	10.29711415712354	10.20628929530031	10.09674221324749	10.56719835838448	10.49508362071349	10.40347677802466	9.98885941869703
CDR1	4.14443476265148	4.16331469947505	4.24056494718523	4.07891433806496	4.15938607015998	4.10641180472858	4.14348459233570	4.03096538508322	4.02462789267836	4.10902197247489	4.06500984392147	4.00495700849872	4.04897957607737	4.00467363409726	4.10194309009687	3.98628880030647	4.01346175224935	4.15643432097920	4.05831164630526	3.98944739623804	4.15819103429041	4.08035251860639	4.02549345898220	4.07326860138956	4.09095220451598	4.07353963291210	4.06147360165327	4.04865984835977	4.07543914416137	4.09580471487389	4.07895031349715	4.12167657586858	4.07981122780181	4.05165566787247	4.10318608186328	4.06387291752595	4.07771282871370	4.02880944335910	4.01726596206862	4.04979702143560	4.11516797791401	4.13059136776054	4.13153502751519	4.05385852659511	4.12599614595273	4.10255887936118	4.09245853939992	4.09196089822380	4.14063160265754
TUBB3	8.81526763042275	8.22653450043004	7.94272155088934	7.88017226539067	8.36645100893869	8.13701111713988	7.83574342823523	7.99101309330592	7.91728646010310	7.96283743342241	7.87689966591796	7.99714685396310	8.13034379899067	7.74676453826273	7.79699134272026	7.84068438309056	7.88543193652634	8.15381244312059	8.35914411521444	7.99850669640226	7.83308629375694	8.03108485749030	8.15138430199050	8.23886583860724	7.95209523440283	8.05575315179941	7.90847391901537	8.02063518428837	8.31117848546677	8.85291296206448	8.29761471905383	9.55471758533400	7.95844882403945	8.73598919201401	9.28243742444544	7.87696105278199	7.73464604974017	7.83456431054641	7.82235662775431	7.99610098946355	7.98091796128855	8.09774229367917	8.45770829255931	8.42926323092315	8.30420394738349	8.45671244009083	7.89599858132194	8.27761460015495	8.02133406021397
TUBB4	5.27203059393968	5.48926606748304	5.66538275769336	5.34239621934051	5.37475138428162	5.43309210405081	5.49027928623072	5.08832767480062	5.07892084674696	5.33227153184095	5.19473076601403	5.49356488179749	5.39807014211756	5.45129782212473	5.19961747874293	5.07367056335825	4.95943732926099	5.04289589552140	5.33019450485035	5.51299660497020	5.48920702564654	5.23381722186248	5.10464723116649	5.08359259089802	5.23870611537402	5.25209644609851	5.11943656574122	5.18571562968716	5.22374787807725	5.52530719039956	5.01151822371441	5.31349963652299	5.34823200914509	5.51158673504344	5.36137211782371	5.29958056072832	5.23476499115987	4.97007909943523	5.14612421781447	5.26206682353762	5.15138410568972	5.06852740948091	5.15879359310201	5.14052922091840	5.28151687471462	5.12215011448860	5.21867523444118	5.04225525721949	5.30104684035657
TUBB2C	11.66670286068449	11.34348359662532	11.37044968037864	11.00139560544686	11.16348232576867	11.46934615808654	11.16566522465379	11.32851986830849	11.35944396906834	11.36519452889794	11.23326413055478	11.59664221677494	11.18126167758186	11.28281451152053	11.11961779181532	11.10371717786869	11.08011062705932	11.50526980519628	11.40469478039249	11.00510260663113	11.44798118873314	11.40415421035867	11.08867822969556	11.62799143328158	11.38547836641352	11.29174663876860	11.28510149175987	11.08520242066084	11.13864208404281	11.10816942459152	11.13163717327168	11.69030111128076	11.49923493067839	11.23694156764317	11.48796448708987	11.33540641099919	11.54465566719841	11.09687577741111	11.61083123887544	11.60391417198585	11.29264506770720	11.25317478291120	11.80176561319854	11.36495431477208	11.44250305195700	11.76674634818486	11.63976549057638	11.58552132784436	11.52767836278285
BTN3A3	6.24624235754204	6.05152006153994	6.04565209049804	6.02034705308400	6.08635110306902	6.27625869087147	7.29244434231877	6.52171457024889	6.60400680030088	6.74852900152799	6.76204485493808	6.03360619129273	6.38470382637386	6.34425683125927	7.29304849182294	6.27449533899472	6.46851251695749	6.40253666706157	6.13495323652469	6.41435773177854	6.11009902505015	6.30016746132664	6.11143924705038	6.79046524669490	6.31275127177786	5.90624311229722	6.43508124043879	6.24295814587954	6.43178963029885	6.19886954368197	6.24073472364716	6.21928282695634	7.23813647918414	5.89198897431522	6.49246691752000	6.38243298536242	7.13582348117755	6.09228762596128	6.24344427078397	6.28342655076361	7.46685506669773	6.24814839103794	6.05983570260732	6.98993503385871	6.23518269312733	7.03418055826375	6.47735800871217	6.87256383721446	6.39916861863013
BTN2A2	7.00208515045691	6.95558754636841	7.08005445350790	6.93731174195992	7.08680379017386	7.07446450004087	6.88186756895128	7.08347202705396	7.44164300686116	7.07108441820267	6.88205751639595	6.96512044337489	7.03182294461636	6.81373991060994	7.43305884153707	7.04730070893303	7.14069474086524	7.11849206016356	7.00020836411057	6.96960125452930	6.96255521600118	7.07778626893273	6.92681390954508	7.03120834160141	6.98451669088350	6.89404762528895	7.15431641053459	6.89039841795482	7.11351491672922	6.79044904818063	7.12164496810495	6.91640277083597	6.98199311973828	6.93561215806620	6.89851441010902	7.12043450361821	6.90567289333076	6.93203494369035	6.98682170182970	7.16241252090938	7.43362307086162	7.02059066338247	6.89801952069441	7.32541388834667	6.74331030242246	7.03415116274898	7.17365675877739	7.21747452251513	6.93999952034755
SYCP2	7.16763684459095	4.83520665769685	4.87218151051742	4.83258800106186	4.81597991614329	5.23454156209909	5.38641577899185	4.93518925562553	4.91991657480835	4.89190241521152	4.85399972959788	4.74168475154360	4.85721419888309	4.83065304415625	6.26290447700643	4.90855726936223	4.84739555130734	4.97047800665940	4.81477673113434	4.78759140705370	4.84214986548477	4.78861095447553	5.18300332191972	4.92369693615504	4.94044458477481	4.79398251676311	5.02339415462492	4.84529434444532	4.87029954085462	4.88725745895952	4.81898649357177	4.83962156231193	4.84971713937025	5.34075926232786	4.83480420929876	5.37199547095813	6.22620233228665	4.89713818119045	7.57891719261673	4.90189806648883	4.89968811097593	5.07681283911437	4.87438010777223	4.85638932985340	4.89391710570289	5.64274962737403	4.90595634817075	4.98832772939338	4.88317839675788
SCML2	5.38314180048809	5.33137913789443	5.65599536175728	5.18391960063178	5.23806968011426	5.13955914135608	5.29936515586334	5.08673061822785	5.12992574109477	5.13401360901378	4.92900262200914	5.23248415730573	5.36560968558510	5.22615204004262	5.14156707798182	5.11698493366801	5.03276383665145	5.16873454744515	5.12064109857438	5.17232815956722	5.29452491681199	5.16595830009192	5.10064570401458	5.23643257760528	5.17768738866518	5.28668055880282	5.15160773415994	5.06986944740747	5.13659906131826	5.42408046246408	5.12669865934271	5.25107471019681	5.23224698253003	5.34322037186484	5.33152838494990	4.92483465780463	5.09536197145953	5.12190211028378	5.07330548345313	5.18103453593118	5.20207483068798	5.12851252262386	5.14661590773672	5.16099597867897	5.26410204282257	5.17968641649055	5.57757050607250	5.09671840039630	5.35315734669031
CDR2	7.93970577844137	7.72863752589163	7.24142151774303	7.59916814135573	7.44470396611530	7.95612279818214	8.35892072228572	7.89944494545428	7.49342201272541	7.60509175181452	8.07452733020421	7.49064354426477	7.54113031399317	7.06687920098120	7.52692732898793	7.71321443470968	7.68986245647108	7.52452449390468	7.42528414562096	7.76022004225091	7.29182685061818	7.46521698207335	7.45832806044353	8.17383600208144	7.49918273084137	7.22171841373963	7.45081645656193	7.65474352157060	7.57815214971505	7.40787784054326	7.76262758713053	7.93294127360349	7.81316183849899	7.37390355020737	7.66341977601544	7.75164001825795	7.70914261944555	7.62435218060555	7.60310579077392	8.15024596626340	7.76384367241378	7.46067307850506	7.37840569795096	7.69969076220031	7.73709946435205	8.29057449897091	7.45023835563460	7.45797643567532	7.47752708667261
CEPT1	7.30595091914669	7.12984460949167	6.87600354898629	7.14205751094474	6.86921154773286	7.55417865143152	7.13975288721471	7.09809157504510	7.15965204998007	7.35397688031013	7.59396706431973	6.94397460095867	7.12292666909075	7.14918095658753	7.58299375546632	7.23633010310169	7.14721719568888	7.23992706324253	7.56392579349877	7.10381873953947	7.59593878005956	7.46287998780160	7.07825590168956	7.45314483235528	7.17479434222485	7.14572710638120	7.32633189370908	7.09137052280550	7.20643512623478	7.14065084570771	7.31043722641329	7.28847398566962	7.26824930951987	7.22300810089287	7.44918481299988	7.67524644259341	8.07692385954569	7.17681167097133	7.12609229201262	7.12956045773742	7.58687350307885	7.15532520450217	7.13943703589329	7.12015221597960	7.25704666762060	7.19428984613143	7.20554983730139	7.19251262040604	7.35131638748785
CORO2B	4.86012872502018	5.08064747221043	4.87344591059178	4.84610679108182	4.78057914719181	4.76483128378286	5.15045371283217	4.66599581758779	4.55298320556082	4.91691914704943	4.73235552848425	5.27857445948782	4.86366214090631	4.70597364195503	4.67350716287174	4.55210013202207	4.60400896830062	4.78090667980780	4.77399714565132	4.84639302139551	4.97018259425452	4.91780783073915	4.63346397912600	4.65119978263920	4.70900472907522	5.06711046704889	4.69668151823990	4.90263609597001	4.74387334528115	5.51692720449053	4.73981336967246	4.92715140597895	4.76559235850496	5.13226168303974	4.94932641527025	4.75080787847075	4.77865670199956	4.66476887288025	4.74634506884252	4.77531273729622	4.75169366141299	4.65931636395959	4.61000652631524	5.16668181636026	4.92608702919762	4.71424402907527	4.77837966584265	4.69689438681174	4.99017839614075
MYL12B	7.64627063742950	7.54075697806948	7.84616522917214	7.53148153625196	7.56530339491118	7.51782218287839	7.45760500572429	7.54782022974460	7.79138405806976	7.68816740318438	7.68567164868791	7.26960426708736	7.25647189831206	7.16689676234709	7.61260884512564	7.27711857327951	7.37283712001801	7.65572723645745	7.21608009455075	7.33116208148296	7.66673580447611	7.57335101253224	7.57496860920287	7.58410951442357	7.54767846962551	7.39037659769860	7.51664112752034	7.51916453081417	7.33109674819972	7.57144687578873	7.68960543435208	7.47255758089401	7.29005482912586	7.48710966873293	7.59178206065486	7.64494923242062	7.56729952478461	7.14972263322140	7.57892623121573	7.29845353108639	7.55133908349308	7.36005320794206	7.47832267506644	7.28463203123862	7.59445597890834	7.57554773374821	7.36587573438142	7.42847105000279	7.54757392291364
NOD1	8.17229117787168	8.33569407946638	8.13568839617831	8.18170846820480	8.48394508130326	8.12654698567148	8.03885216181459	8.13574946021073	8.19598548665513	8.27758550582542	8.18977656640183	8.10278266224493	8.00840054637232	7.84472234396625	8.01822713061642	8.16824690768729	8.05925799796212	8.02100895481001	7.99434707008423	7.85950457273733	8.31381249908028	8.17694450434215	8.16813049806565	8.18303569410145	8.14000582311319	8.15908188185343	8.28468758212313	8.00366899743010	8.18630867869808	8.11724184605292	8.26296823815020	8.13819412976788	8.11373233209110	7.86104964349569	8.10626856622980	8.01229708932311	8.10375786196815	8.26296131103292	8.02142624916502	9.15062127803399	8.21020463855462	8.09597806615929	8.85410267179132	8.04035569663765	8.31301753410042	8.22090056101922	8.42150812355781	8.60172734696153	8.02232769340700
ANAPC10	6.71916541231745	7.05838217305591	6.08194257913626	6.19798821831724	6.40788690355953	6.56235853223676	6.55084339547262	6.42920443350496	6.25081862471211	6.25600783272851	6.20416722275558	6.08323688555584	6.25868082279348	5.87247981205580	6.37590967855651	6.21878539580986	6.16907855250457	6.27281649554712	6.21897439766598	6.19182198939940	6.81964557080283	7.11488968277299	6.14651001682420	6.26373433596496	6.25792822298040	6.39935534018132	6.44516837224341	6.36834896164964	6.29356222955373	6.56558547868746	6.08282892859792	6.47987981608210	6.19142335595762	6.21962035539024	6.25919584158531	6.69370919279733	6.33349409155812	6.14396357799937	6.19625281282248	6.45395967356176	6.24362492516463	6.19111962590422	6.31597342615830	6.36800270133727	6.46758174987779	6.66825853503250	6.22151602395664	6.34401215263773	6.45737403668170
PRG3	6.01303618300228	5.99393616855220	5.94172105090863	5.93086814130586	5.88316696775418	5.89888879305114	6.01007354528173	5.86930141839728	5.83868678542524	6.01578109738729	5.82716973001509	6.07868244372036	5.92397755612351	5.87806752763356	5.85960808212004	5.81677775972204	5.82660781410977	5.88156013860870	6.03011671241546	5.80203725190932	6.03614127191186	5.89691299033215	5.83135874100714	5.96844338922142	5.95426911636356	5.89068728056883	5.91750172011230	5.87643560315520	5.94425114487631	6.07121773131064	6.01770848390073	5.99661783717707	5.88867684221090	5.97257839474434	5.98066676163244	5.92217915054733	5.89190539668826	5.87245787481877	5.89911277677368	5.95055709250677	5.95598257673285	5.83643776693564	5.93679151247810	5.81303158949349	6.05966221210963	5.93407753231814	5.93457002825082	5.85821420157965	6.08211367306038
DLC1	6.01385717904583	6.24210623094112	6.01196663311508	6.43447676700297	6.17809640567403	6.22247070649843	6.31302361106739	6.28775201895358	6.63723342566356	6.21175505039302	6.16153787319872	6.25676125586025	6.31299168644373	5.97232391407499	6.16814937194958	6.54966363045538	6.13162040225641	6.33907075501106	6.07296776001620	6.02241154065157	6.30364410937463	6.43824444083154	6.15951562747319	6.00247860406255	6.24756819262359	6.14130933490053	6.22197731839859	6.17796159021296	6.29421710341238	6.42570091102494	6.05774889572092	6.18810105700031	6.12836326671880	6.04775753633495	6.16391775417090	6.19379905680478	6.11340069932170	6.82077926479780	6.13299911232955	8.05814205483026	6.24869310709667	6.30805879721309	6.56730348714549	6.14036264839162	6.33177339909300	6.71732347885622	6.15263227715653	6.35857562567118	6.28732238871210
ATP8A1	7.26014662272963	7.91069773429822	6.89858578624131	7.31769553304774	7.35397260853939	7.09114555074117	7.57212734734892	7.15277281599890	7.15425853520666	6.94216259533030	6.85211961496907	7.49655051997530	7.09493346433482	7.72416277156780	7.12822130176272	8.28011048338378	7.25688322973511	7.09810378223713	7.48190708774077	6.86906338524128	7.25300494148491	7.14860815370697	7.38994112121919	6.93368384014467	6.97579086851815	6.97469369387214	7.29324292057659	7.60605811283703	7.45271668903127	6.93507973347308	7.15269028386090	6.95262546649852	7.00182299140706	7.06886581114194	7.08616490624137	7.10173847553231	7.04804271710774	7.72275221491662	7.10349293449944	6.99270167000974	7.07295764987439	7.40906480394027	7.51411908229731	7.10489515515355	7.10881519885352	7.46154912681978	7.50896289158778	7.15055946060264	6.83364658420477
NDRG1	11.87610536918715	11.39276121389176	10.96304486856493	11.12287397058725	11.63197345497378	11.49678240046819	11.57377506220063	11.42938612691508	11.40591040857899	11.31782075156522	11.40902006810600	11.75629297258472	11.46919026379358	11.90264188847514	11.28587360550569	11.34305851207863	11.35144102670760	11.17293944868953	10.96562675637010	10.90853708065256	11.15348542701544	11.26991485342790	11.27783091021675	11.27128380432466	11.59042501495054	11.33634129290694	11.23829292460807	12.29982428810295	12.18258519477030	11.24948619699721	11.56935144665926	11.83289040176560	11.66169431974095	11.95039908384751	11.07375923022069	11.17659689001478	11.11435008871739	11.93562388644558	12.32732570117628	12.00266459070958	11.85514725040994	11.40065430258432	11.54546834267977	11.32395773581584	11.35134403958623	11.34749573260248	11.13158478492553	11.65766685328587	11.59208756390704
MYL9	5.81063556941037	5.66672785137689	6.25812641501011	5.06569768827296	5.84523616479055	5.35574321924850	6.36404872909544	5.55213347339178	5.34042803334144	6.38970961913723	5.35164644170189	5.65720408410694	5.36217694690865	4.99702075324904	5.27343119682055	5.31949762756810	5.22632019358525	5.42056983019105	5.22761256798252	6.63565340921267	5.46625438407710	5.71216122251788	5.31288707133180	5.45287772124042	5.41407928991375	6.68751044659601	5.33973507144940	5.19478175478508	5.66959994160532	5.28417185038151	5.03197034806887	5.51242404608381	5.65236715400058	6.14088297174151	5.81259223070585	5.21202301356629	5.12827581739401	5.29283165592074	6.05116399727806	6.35067364441046	6.18886873488264	5.44385041398430	5.37340473543999	5.77939009201787	5.34603446440023	5.75615119866695	5.12704424543921	5.53644394670443	5.69368774285869
GNB2L1	12.80556308537275	12.98205005615789	13.00479368717954	13.11273168181193	13.11125188699698	12.81131322928867	12.69004528050058	12.83194659468290	12.72532153017328	13.10077745928250	12.65764030803277	12.91514404951059	12.80117999736206	12.94918400655548	12.95423325891611	13.04599382016846	12.87803213658996	12.94660990325485	12.76719692658755	12.67004237595317	13.03699504831006	13.02680917759242	12.86389317942719	12.67515440622454	12.75586479118251	13.05091644560139	13.07554386008147	13.00363540667264	13.21154325779939	12.90384098085046	12.50075672947440	12.66748427098323	12.82470231806478	12.59049048109851	13.41384268413383	12.84614063590407	12.93993066385806	12.85848663918239	12.63830057819869	12.99386580777523	12.84222623478821	12.86548978066941	13.14799603544607	13.08535430143073	13.20890084889763	12.86892232676293	12.83260442954538	13.00996334288553	12.76059854768776
ADARB1	6.18513062741289	6.31873323328876	6.27861756749009	6.34627443576638	6.21376043844295	6.21202459166832	6.37307855210221	6.28570510719400	6.15122580067443	6.28080503157891	6.16408532564295	6.30815090557175	6.31005660630102	6.15127394271324	6.21670997990678	6.12025845666895	6.24486867392951	6.33719952478540	6.21624695843042	6.24229798913891	6.44031927607912	6.16811737785482	6.24165899326062	6.41596219196907	6.20568830342762	6.30165007920747	6.28403530586093	6.21034308893540	6.45475002240206	6.76281484890309	6.24907422494399	6.14790991680525	6.29863991513804	6.35802666407698	6.42087850956635	6.22399504277058	6.12648524128709	6.19342339980348	6.34480019710074	6.29676098832272	6.30645899598583	6.23193307658740	6.30958478443334	6.26718740134155	6.50562329049396	6.15085940449895	6.41751776776539	6.14931754870149	6.27426698078762
CDS1	8.66687303045599	8.04098348355250	7.80701159934528	7.90587862210199	7.67646656491724	8.25038237440248	8.16597105169469	8.05079558441598	8.20742103319478	7.86891439085267	7.94706359819054	7.72076497576401	7.86440521019305	7.96307296109923	7.80667699773160	7.96900449261075	7.89312524088108	8.11663448767600	8.10431370016071	7.72927181806344	8.15315083269098	8.38439526108999	8.73618320482393	7.96052240554890	8.12313881191459	7.82407718267998	8.07291459092341	8.08987445917523	8.34048598710983	8.41237445670946	7.89612080415826	8.18963787282186	7.78748600287961	7.80537931244705	7.89891659709407	8.43134739670422	8.30456531363530	8.36148187550658	7.97993336533722	8.07370578284745	8.00210508477426	8.05540536740097	8.35085006112036	7.94579376179157	7.98151489549477	8.58504971609048	7.66621306920767	8.23547990544442	7.82411574667748
PEMT	7.15075908760656	7.62075029220988	7.52401538727791	7.25399783588808	7.32867414421656	7.25130601102862	7.40476436515941	7.36449284495806	7.24558190037889	7.05173807445000	6.99591429002568	7.26501745213348	7.14485712945562	7.41425945085057	7.15057095827392	7.21653821953335	7.16886438871033	7.25746652558432	7.30606623556692	7.16311730768219	7.77620993661119	7.18448821540313	7.16223342966802	7.20980732730772	7.22481676813243	7.55203937161159	7.18214165877587	7.49763521165386	7.29653364599301	7.34904950000931	7.28528896540134	7.14580399360655	7.16879355718350	7.47505424901378	7.73795803755929	7.17075029589813	7.12636929183300	7.26814681332550	7.24376442919578	7.29806989963492	7.67716896105423	7.38142908935090	7.50171376930593	7.16636954373375	7.56650162673725	7.41309238574056	7.34446286399617	7.26026438262082	7.23411201113262
PIAS3	7.94153187012125	7.46059985849342	7.61806220285967	7.86667738155188	7.61279410037720	7.93449136506842	8.28775935366937	7.61105617460466	7.74398115780870	7.50827763674609	7.50753371610274	7.76100208636908	7.95899738973571	7.32328910661120	7.81352773708489	7.79638072302084	7.90116171277491	7.78049712130806	7.70505306399138	7.55855488025211	7.62270632207485	7.76486661668344	7.55860802080268	7.72271050441826	7.59988227482621	7.90461933528070	7.68385558930350	7.68553002067799	7.92484223720450	7.54929975032519	7.94644030899608	7.98154440909747	7.53392864461384	8.84316841601263	7.29015900307481	8.26721282482808	7.53057601260409	7.76991144403116	7.45012078565067	7.83624428540664	7.70204367807271	7.86076004206837	8.12185068779050	7.52496771047408	8.00377672056581	8.40195269485960	7.75651000427809	7.70964086149865	7.23941946241199
ST3GAL6	5.07367134454575	4.62337877493930	4.57531662082856	4.57685021880831	4.72867728242848	4.88991080167792	4.90866655683424	4.66678825187615	4.43327577683301	4.61844962443212	5.43754382860821	4.49566379330373	4.79612784967257	4.46298890220555	4.45406491847205	5.02260272772935	4.34978882767154	4.55432680480310	4.47574241701657	4.49019386427862	4.50612594257965	4.46062786177819	4.37168890547732	4.53369159119497	4.55372945816653	4.59065716714821	4.62887628253965	4.73829324212745	4.53354036079995	4.76914182197147	4.59919503316917	4.44958295331912	4.45966363582003	4.78919528505651	4.45967733481705	5.07556767535186	4.51602304648975	4.53540925419318	4.81939926799321	4.51983480406654	4.57693650228533	5.13156225695541	4.64388048559444	4.97387177238911	4.40684869387262	5.45974368017185	4.41226385654727	4.64031460820164	4.77085431899875
NDC80	5.51893319385391	5.73345212662111	5.82258967621331	5.11045817275306	5.13862690733653	5.19903667577823	5.40199214291134	5.25275656795145	5.12843260091696	6.29691743308741	5.70121726875035	5.06545351734107	5.02653555817641	4.95240178127383	5.42210793823592	5.09114087782849	5.02393079220866	5.22867699669593	5.08055725110987	5.04400118686715	5.05199383203592	4.99193852824231	5.05099986870203	6.44345388083802	5.11691651206326	5.07520995912773	5.34007559281427	5.03684971132912	5.12281284772027	5.15959709291083	5.23593607231805	5.40729124868542	5.34391547340578	5.60979518627376	5.54434373168139	5.27449486404150	5.02135709697067	5.06338715643232	5.13389430912772	5.22109500488772	5.15562146265645	5.22148094096006	5.13991064356148	4.97395030737214	5.17982726595537	5.12507219632319	5.39852347326869	5.14086810156607	6.09264889257519
AP003117.1	6.67795675119293	6.61864636305747	6.65668467262464	6.67731559975896	6.61093246949379	6.87145341294490	6.78565798754287	6.69901313924093	7.72498514604245	6.66276164222518	6.78709760843986	6.79187840817084	6.82829211960522	6.82113892930948	6.91292436554914	7.30574128398149	7.76623308245918	7.06783747553848	6.62350621480472	6.62474480985292	6.77709350514307	6.71295891854252	7.28125909434892	6.76812739821630	6.74913193682316	6.90890732800305	6.90959530209016	7.01558520528558	6.71392737680691	6.72901388379986	6.80129244456903	7.11956251450162	6.95299299370624	6.92283874325262	6.65214862881757	6.83545264967732	7.26449672014185	8.38460888296660	6.84098045684940	6.69400551058565	6.69858024248013	6.95314240745060	6.77090947277605	6.86239884026233	6.66239163175832	6.71638183243115	6.63341023046152	7.09676949249406	7.03487760541309
WFDC2	11.63725964053025	11.51989882064170	11.41352696745905	11.66955473549906	11.36317386821087	11.78628128052091	10.96118575790835	11.73160132742191	11.59618919521890	11.74420058293075	11.28813184600670	12.31175718315924	11.37007309518815	10.99457690468712	12.61508463785409	13.15581820092017	11.59950699807427	12.08253170070451	12.97365804744024	11.23043036372120	12.36746907370891	11.56576256171914	11.69639100840178	11.92800601952933	11.75882567185025	12.19810238000931	11.90380325064429	12.34272683661400	11.16646552750363	11.48255421000346	11.96656982929468	11.90180572725578	12.55541854307869	11.26345154156403	11.07790454743413	11.87425676058194	11.95471503877348	12.56017759059451	11.76574770160102	11.82629298864824	11.49272484169078	12.93622722793819	11.74409707756228	12.63586741336534	11.61137637043139	12.70552699555027	11.29618622391544	12.13073257327263	11.04209564925116
SPAG11A	6.88543200133517	6.75821565901883	6.79323702574917	6.87835252909615	6.88853941671872	6.97322983519793	6.83939132249901	7.09115233890347	7.01201873493613	6.91634544615673	6.89339206520699	6.77103067413646	6.88512465387162	6.83918122078797	6.93417451264484	7.11493352459181	7.07878283263694	7.06830845883005	6.80024072793589	6.87374048888696	6.86603568191697	6.92409278298004	7.21594498487792	6.96096620143665	7.03545241698326	6.80341809369839	7.11466375867364	6.94346267573335	6.98806627668451	6.79851447564336	6.95524553529002	6.82381216429096	6.89462271394904	6.79919458325605	6.80212790813565	6.97818668397840	6.90629079222068	7.00737142539135	6.85547586128352	6.94120679996476	6.90376612755683	7.28361086156840	6.94394740738191	6.95107476024682	6.95839581799400	6.94166173797980	6.92320100818604	7.10392817648951	6.85033392947953
BASP1	10.67191465000253	10.78525004183114	10.50694191225098	10.93218170701394	10.59946140119960	10.72870850789252	10.33542291852604	10.82442880680593	11.50203189560629	10.87236551805447	10.51751566908072	10.93693878135860	10.97703670038755	11.51056357892297	10.76740079426453	10.68664910673923	10.60580921841670	11.33598598704543	11.69574577072564	10.73284223128178	11.19813107774054	10.59665698753821	10.58839906528518	10.86316011327402	10.70499699484674	11.06636219880060	11.31550136114272	11.10813040466636	10.94275866054780	11.40066019215566	10.70053558600119	11.21106924368116	11.24761150145335	10.39557929473648	11.91401589180205	10.93989800945501	10.47093990795585	10.88109134448211	10.66618712999044	10.77769080758457	11.34569953167584	10.98280463458386	10.79791837916108	10.71507709368488	11.01073577144841	10.87058282853777	11.58118033388174	10.91306800753791	12.30066514683033
CDSN	6.07506672813527	6.22776107358426	6.15083355486565	6.03038645457411	6.24201441451068	6.06266484433311	6.25181732184068	5.91771426271842	5.89941378836599	6.09183269857081	6.10613877939264	6.17166268965633	6.14525332982199	5.92201700129570	5.96455073607892	6.02276156716713	5.92797122894396	5.99631944458570	6.20561831004502	6.17368653588660	6.24722208707914	6.03924072791849	5.96841743612213	5.96100899101835	6.06381843760163	6.08458942926481	5.92901571092128	6.16037058256590	6.10002429327117	6.25711605349705	5.99499820703964	6.20133798471379	6.04554069369264	6.11158669458621	6.17773856123422	6.01422061130695	6.05144205801585	5.94378296508572	5.96317574574626	6.02561507974805	6.09193702400427	6.01436314321151	6.05766610619107	6.06072299617978	6.04564553921401	6.07567239817011	6.16415358343716	5.95266938540684	6.17807863779902
RAPGEF3	6.36699292067121	6.24460189005793	6.30157690704675	6.19904879447868	6.32405543510454	6.44399790865533	6.40415770213236	6.29318839691786	6.08425025478128	6.21832864999303	6.22110961333485	6.25912985057890	6.18410714383598	6.30647448722224	6.19103993113726	6.17934716124403	6.28986596245909	6.56141262176972	6.27550334478595	6.25984878182927	6.21334489581919	6.35383441864234	6.28761618897298	6.13106989823476	6.83182989048036	6.26742051081241	6.96423340738105	6.23597563698465	6.22693484857229	6.15784280223564	6.23374012335307	6.29278625502215	6.19182809144928	6.09515958490341	6.27013959405249	6.47488385909754	6.30827566062926	6.27649913036084	6.42534583849525	6.21572472101815	6.27117989924340	7.29607083663657	6.37691492457799	6.20107761555176	6.27738650207994	6.16142061577434	6.16792422415445	6.25551535724998	6.28005988365362
YAP1	7.49716093043253	7.26102320428456	7.37278920526483	7.14184657283104	7.35668713278647	7.74132417313248	7.23427399163626	7.71292646877054	7.46641712057411	7.55194904981072	8.12159522585948	7.12945695152766	7.26699991139435	7.40032728654731	7.67167849044003	8.11842904665890	7.86792998994621	7.38013000373206	7.20856635623730	7.16649777092581	7.62438793938285	7.46738282062722	7.86508697108661	7.61556213210131	7.21191882953985	7.18111056545476	7.60075346552820	7.76168642885617	7.30296894208230	7.54082311420706	7.35224370441679	8.01528057635987	8.10546715484729	7.86286343238377	7.43646644274098	7.53815594914554	7.76627809436576	7.84765630508020	8.51780567816171	7.17976809204873	7.38686114801462	7.60595592888230	7.48052847491994	7.71266517507353	8.21673622933535	7.59464321367916	7.00041963162107	7.54643386357655	7.65179490418587
SPON2	9.04252121085307	9.11387940605639	8.77634664348477	9.14261666031391	8.97796632055421	9.40572385236999	8.73770393492136	9.53866847914199	9.00659886299647	9.19108916087416	9.33895530821957	8.76561846606123	9.32956788710739	8.87948748164306	8.83522358664649	9.12376960144511	9.17580929092729	9.42870847526707	9.39141372499544	9.05039031869990	8.89100062324495	8.95365916162070	9.71637172060092	9.24843649160334	9.68005593003948	8.89902058051479	9.12486333517967	9.19124245163226	9.32606259501608	10.01672192909047	9.72258589291337	10.20119986775100	9.17012500621811	8.98491894773259	9.17604244110976	9.45031925377202	8.84826563203648	9.26415373145233	9.06319838079472	8.96835126399004	9.22642370678790	9.10830566239649	9.10702562578105	9.21355804714916	9.04207189644429	8.92397249376346	8.86289076722210	9.05516879311089	9.73834989956488
SPON1	6.62821535774591	6.41231524500563	6.37750884027251	6.39100396369822	6.31175346106932	6.35227988295563	6.41187463550965	6.52085314410376	6.29354056612084	6.40788541943222	6.20940450013153	6.40480316772118	6.45959904300475	6.20151083468606	6.33070283490958	6.18970900214704	6.27363816715693	6.32369297771475	6.39083568687448	6.61708483263518	6.25594817826095	6.56324194562760	6.36426340580221	6.34612427118912	6.28318143611457	6.51174846187013	6.27709195110655	6.31238175249716	6.41442211627202	6.64788785515470	6.39390192840166	6.37981172333388	6.38861662727078	6.41233576346792	6.33082439138674	6.53867893649660	6.27787830013175	6.35668371674643	6.61718878780436	6.58318194001574	6.50325941280925	6.29873878399853	6.30189438687051	6.57113225444260	6.51812370234905	6.47693796706891	6.27448448812283	6.21160053433364	6.39809474411195
PRMT5	10.40836811209923	10.63938778943988	10.66163301884129	9.98458578454072	10.60761384242359	10.09952538677703	10.61882526145251	10.68020550554142	10.05602913241834	10.60043868658486	10.59565591852073	10.32113001164602	10.40068237510190	10.00583527569635	10.39491673117562	10.40884135988246	10.39546645069914	10.24622152057134	10.18967531107541	10.03508055575392	10.70420487991195	10.20142271553409	10.00599758034727	10.65624057912341	10.07632270985982	10.28461996852838	10.47622048830816	10.42902893916342	10.18989229686658	10.37955959983218	10.48854300970403	10.68185992477421	10.20316331750396	10.64384323756900	11.07750793072966	10.02362903869224	10.17528421237707	10.40965192805322	10.08298873491223	10.13453629277641	10.48232711095268	10.35694075266081	10.43479613698532	10.22144358011981	10.83187011209708	10.57574024295320	10.59424139648848	10.36621526935459	10.32041777430071
TESK2	7.86549361890854	7.89070415276399	7.80248553090968	7.84780007559953	7.71247811403490	7.85406617675016	7.89152085378252	7.74503694297183	7.84371645039502	7.84618217785849	7.71736280954503	7.91807093840631	7.85267398998587	8.28552737676280	7.90747114936291	7.74308734441549	7.80438687583085	7.67441568046259	8.01303931569782	7.89901437697742	7.84388431121446	7.76091977155316	7.98551447217245	7.71198007404387	7.79230706674154	7.81670428208219	7.77791389488673	7.69304954858741	7.89611983969944	7.88244498597815	7.82726236410000	7.85253516669585	7.99897987313020	7.77026328470335	7.85896218701791	7.77960247345223	7.77225525346666	7.89943081018133	7.69841698963665	7.84339702546862	7.76090813292635	7.72435650368417	7.81900526172200	7.70464496015752	7.70927312406813	7.83253141235604	7.89483616832404	7.85525960462762	7.88568024338957
CD2BP2	8.71161181595287	8.91646984361640	8.72928835764846	8.47837931563882	8.90130652944436	8.73320460794179	9.02218703237318	8.86271462434778	8.75277442931519	8.61507685948557	8.53562665308649	8.69823478063821	8.69448318878245	8.49016057867087	8.79604347580228	8.88016768987960	9.04393223062649	8.75519977439879	8.69912895177551	8.63544896619776	8.71202674421625	8.74441850503586	8.80131272567794	8.83002012149525	8.75678279414410	8.78836742497696	8.74960293550488	8.86156067566007	8.60086067687186	8.79017362504582	8.77531761664396	8.78580001156061	8.72511235235626	8.67325735367637	8.73925679036241	8.66176231469302	8.86149030237551	8.89871327719161	8.68778265974700	8.68021321961253	8.73986638047283	8.63641236577455	8.67331864976031	9.10464110615596	8.91584341566807	8.76028145955866	8.50712605501433	8.83619598687178	8.68786489164946
UBAC1	8.62243942167648	8.33381421677013	8.69634275978163	8.27175500201447	8.24315030062926	8.40072463739803	8.31540019278727	8.48835241087437	8.25106348212890	8.21752260628271	8.24878978994018	8.29688445839921	8.15629273868381	8.20500464151845	8.52764557931008	8.19505905758917	8.14495992178990	8.43174092083051	8.27701138442585	8.32108907199517	8.46820575497964	8.51222479689622	8.20045364789158	8.42029440245700	8.27386622554909	8.35128163381859	8.34149745421135	8.14391150897790	8.20189221903532	8.80868083124172	8.22713307968926	8.59142581498500	8.33235210414052	8.24328231284326	8.70106288118208	8.67638321872401	8.33857117973620	8.07874726483249	8.30529518211105	8.30873910507139	8.42273364441654	8.31101334836647	8.41244698585507	8.40018356773507	8.56978933351229	8.34953751424362	8.43517416351668	8.28475988566621	8.61849337972142
CDIPT	10.67369034437111	10.68213282283827	10.55650147637751	10.57856144677916	10.41778236081585	10.68149336908095	10.73442562435907	10.66890709635242	10.53568151214429	10.73184693636150	10.44998589414022	10.46285704483502	10.61167956793060	10.33285256539122	10.54143070351847	10.57400880913286	10.73776012341684	10.51658325454056	10.64364677154012	10.74876885040597	10.58187225204548	10.68275055455703	10.78701008034367	10.62320733739708	10.55185021686117	10.49964539405951	10.48727676241404	10.60103814351753	10.44901030905183	10.67798656265567	10.68017073864592	10.55414861821998	10.49802716046080	10.46256188767410	10.58048234566417	10.44322655973277	10.69146126675487	10.78408914034307	10.75573586269314	10.67924399805696	10.60675839081593	10.48912195755524	10.41560664680435	10.59167997433512	10.61736335399049	10.79707040432400	10.43673868252404	10.58819246977646	10.46114311885654
PGRMC2	8.50626854364978	8.15973031228451	8.08528334291680	8.28950777507822	8.37471501512140	8.34400094222460	8.38005205077067	8.41078773100597	8.27996406904822	8.07453019324828	8.27575891234659	8.27500030539565	8.24865475477076	8.04138914002720	8.30897213498956	8.27045508197928	8.56544361934542	8.20514700612052	8.07271807155383	8.06783627283103	8.76873711675971	8.91500825605959	8.14995361184267	8.29490516969291	8.26359218443638	8.37096863688558	8.28993316474618	8.29065366578015	8.60306274171927	9.01186077929035	8.27818591333993	8.16104315464225	8.19929232590117	8.30473871721196	8.30381742321835	8.51363868899002	8.74361745710116	8.45049432294405	8.15726086623485	9.07907907720827	8.43079061564127	8.20529659467313	8.44324647772669	8.16925197573636	8.17441154272058	8.52876251470446	8.06503057924762	8.25339429349778	8.25895782865907
ARIH2	7.19897795149398	7.18090413225416	7.27845597986708	7.16512815901664	7.19903539994695	7.10405040012102	7.19018443399439	7.13745421418748	7.20483545049242	7.19940148053881	7.16515407837182	7.07009336925998	7.09810021244579	7.28789310407584	7.20707376905258	7.07019389988113	7.14410089545281	7.12339328915757	7.07794736264144	6.92970505030582	7.90985530232670	7.77432821025044	7.08143844776642	7.03423159434257	7.07671461663527	7.16952554729332	7.31773383871132	7.16589324337553	7.29872974832665	7.18033300860291	7.00231159682690	7.13055504515862	7.19656540937867	7.21381395581995	7.16465814807686	7.16889027807356	7.01921230662993	7.11613142642001	6.97488877847247	7.12632681876276	7.13063047815273	7.16852053931195	7.25165012545219	7.04426574176882	7.25776999682853	7.22130397687670	7.17902860263880	7.21948780928483	7.37999833907701
TUBGCP3	6.03367589384927	5.72877421429454	5.56916806057651	5.59981639047917	5.70454365029187	5.69667730016896	5.41010533798467	5.61403740184185	5.67222411279314	5.64861584094721	5.71568953998884	5.18469006436177	5.50792805250144	5.50202325201713	5.67324767288203	5.53777561318585	5.48521249252410	5.90007213699633	5.53860256801661	5.42860499017755	5.82924565171327	5.27264809677086	5.44514973838834	6.08258287759470	5.50918664296720	5.66945858148159	5.73100557128407	5.55104014733185	5.45876079999992	5.77443504560514	5.49136639659832	5.69017125079751	5.46800520685230	5.47538844605446	5.58316777851005	5.58561833192012	5.48854191697997	5.38776698991147	5.59781582724141	5.62076357164678	5.71414142930385	5.51401798695843	5.66169447943292	5.62095991622646	5.71291205698509	5.74107295745356	5.65211837596066	5.60213331367312	5.61713397178858
SEC24B	8.93020011486512	8.91803345080663	8.46711119969364	8.76751283912999	8.67168869634587	8.67546823006088	8.76311487000457	8.89933471417205	8.82286521990460	8.71459352454766	8.63758464298989	8.57256539973150	8.69432860269577	8.71677824827749	8.79455788963945	8.80461581483660	8.57732080905527	8.69135753408623	8.50149708729745	8.48175276767608	9.01437695913200	9.08015572134366	8.70987074619471	8.80654488408550	8.75378579173017	8.62344236634614	8.92978758374006	8.61784719346064	8.95072548004983	8.87178663954628	8.76526627791619	8.69098379344648	8.59685328615071	8.50157471663131	8.78245332254694	9.22408919928834	8.87459353385863	8.65283031118721	8.66060050509780	8.88104252785860	8.82017603298485	8.77091245226224	8.84107693719778	8.64452718762906	9.07939337025743	8.89658116093842	8.52766975644951	8.82873099569706	8.67001234302207
CFDP1	8.25688900063249	8.64847094645122	9.00462106147033	8.33606621824858	8.24140556714009	8.52287693402335	8.65292257003228	8.47022232269220	8.07738970937309	8.39265850138369	8.71626923945071	8.19191383086435	8.20513143014377	8.46968692089263	8.42867293271487	8.40865917506656	8.67498455164867	8.47737836374019	8.03446914880467	8.37637276892800	8.06940197748451	8.44475889182410	8.35719249798810	8.40706664216324	8.67293041900900	7.89613994115692	8.74914257189822	8.36695241697850	8.13087523502180	8.14977615959447	9.01308981950080	9.43104815190020	8.08109679815807	9.26223660623921	8.04050910878466	8.64619813217194	8.56132879186420	8.62241362848971	8.07448478186213	8.12652401666082	8.65488204694682	8.54694721570051	8.68039994650783	8.42540298892011	8.66953461490370	8.45859481692936	8.10403142860870	8.50449472599800	8.50588897031480
CD52	4.07732463670018	5.57348091002100	3.29841154201014	4.10772353400176	3.47714153476319	3.61749164886241	3.22768657183551	3.98718879136359	4.14042527568487	4.27817742041739	4.24390746625764	3.68478572149797	3.79185092785558	3.29478810137721	3.77809004937648	3.33251356209998	3.30785032840584	4.39111636714834	3.41060744736452	3.63882521815531	2.98657052418417	3.79185212052584	3.54999751424130	4.03879419790829	3.80006460481096	3.59898762330601	3.88925828717640	3.47987326689615	4.42851602557785	3.25096349504213	3.42755507200167	3.75587916068107	3.34656956840877	3.36526567325037	4.35783801987087	3.69103099288033	3.78580149944419	3.16223325006804	3.80758276010752	4.02302359390251	3.95336150882971	3.66911787456774	3.64216625516001	3.66217007212187	3.26749132033259	3.84328506208123	3.68728566870161	3.55565446285347	3.25931108843945
TMEM147	11.72359713400381	11.52843781687978	12.21566399243428	11.47365811765865	11.40182736643473	11.41919448360778	11.57277576374994	11.94817111627580	11.53158562465723	11.47858604243621	11.43740299097826	11.47939770843324	11.47586418744326	11.01113189609014	11.53628747354567	11.30619876641390	11.21015468391028	11.51330341699627	11.27863747057695	11.55549788967842	11.81067948949526	11.45823420168845	11.40894028977994	11.31301696862189	11.35851225210305	11.32732855079269	11.38779055211473	11.29499022257439	11.42057647596013	12.20003384602118	11.03286811266889	11.63767153404593	11.49092957988932	11.55652680716947	11.69928331916694	11.33576403288882	11.40011476836403	11.38415481194234	11.37986145090282	11.58571431529614	11.59199347555606	11.45275617818528	11.68638456345813	11.09704669573102	11.82690063398606	11.51073387013945	11.75449604979244	11.43568959293433	11.45923484515193
TIMM23	7.95279578262751	8.09531882984307	8.18240064658826	7.94197281066871	7.76242760117678	7.87873179922586	8.14620747366742	7.76937871640224	7.78672549970706	8.04512624281639	7.80672288545851	7.68159424603626	7.82731608590340	7.75665920135581	7.94648096971103	7.64281388794954	7.68389714166270	8.01315949172472	7.73806887908433	7.88730755103492	7.90704471222225	7.84879255266915	7.68672585900148	8.10678676191218	7.69841175389273	7.94945588853577	7.98410394564558	7.89319260267349	7.82809230791524	8.28203534683561	7.68183729156487	7.84020324123640	7.79125337823953	7.60019105215547	8.07401185758800	7.77007183072302	7.77712833772649	7.64122494842169	7.88915055091429	7.98217066982229	7.80554128557633	7.83096841532567	7.88736567225441	8.01723547929307	8.12995335102934	8.27062113959734	7.75525164748885	7.89823492822445	8.18484709241730
RBM14	8.40114078224455	8.40088081047091	8.42568999717652	8.20580323892238	8.16868248074787	8.39305326375369	8.34563199559426	8.26471022625941	8.52550574256771	8.49894441127073	8.27930709680845	8.38565020763451	8.21786169871442	8.26221352269918	8.20943635459131	8.29945504843832	8.31595369568450	8.41932135846820	8.15702094786589	8.23815510213802	8.39740776474688	8.31682192816491	8.39928086513868	8.40076436588346	8.25439507355114	8.27340888568147	8.17809219575893	8.19976765619809	8.36400640261683	8.28789575640847	8.37100752377504	8.30494680330543	8.11779622757323	8.31621066271970	8.48935788467774	8.32349618089920	8.22297069802456	8.24939187265947	8.18095823290658	8.36702287546193	8.27536657494690	8.36929917320971	8.34332648362883	8.36814226855828	8.32734697974900	8.67513161802192	8.39861756507153	8.25110286409667	8.44966698908392
LYPLA1	10.70529988494055	10.59852598269078	10.64884906441711	10.70107754660443	10.19721823091877	10.51256857566929	10.21772963762988	10.59900914542077	10.32664035932743	10.36418503457626	10.52790130196086	10.16382531963858	10.96417552580576	10.56637963118083	10.64717078202581	10.33535842361080	10.12678648107959	10.56158082397976	10.15251055405349	10.04042772195906	10.65107043357880	10.63552077540874	10.77679515010785	10.69801901523280	10.38031382955059	10.57792406037416	10.82792991454738	10.79192685384441	11.06785652648416	10.92552590504858	10.20311017628671	9.99222012227460	10.56688983042276	10.76151693710461	10.94827965352494	10.91744616957232	10.58359206107274	10.25386387024445	10.87141893227540	10.42687789631283	11.05824625818323	10.51958211561269	10.76679382576602	10.21635316375037	10.45812151061438	10.45216598994809	10.29943632197391	10.74589738335828	10.76802956308254
CDC42EP2	6.37528496654796	6.36159858066364	6.21373326497348	6.39650023301641	6.53207475626175	6.42387775725577	6.47504801695854	6.27195523750488	6.15937838341386	6.47938119323637	6.29718826031434	6.42153498451252	6.51982273871890	6.14916598219940	6.27853935406353	6.21046580407425	6.20836394840875	6.25115491930495	6.47518689427800	6.18865885861575	6.52536176274896	6.36975498342075	6.10266394544605	6.45640540146386	6.48542693073203	6.29484232914393	6.27990062913646	6.51609610170507	6.36727766641164	6.56948551816318	6.34369575204360	6.38473181194063	6.47267201804793	6.38735346400080	6.36653097669879	6.40125085442503	6.66484879383937	6.09425791696407	6.35834375197083	6.27665809736041	6.35365171444002	6.26914157472708	6.28063538885911	6.25453253144073	6.98871211509151	6.27591972663382	6.66471095653455	6.22466727650875	6.36480704112590
EMG1	9.39952521459267	9.70241993153769	9.70638080480442	9.16669057786969	9.06875399631215	9.36207536201997	9.76459975481511	9.18368409150621	9.03230124664714	9.58851477430871	9.13707983784950	9.34201733843413	9.15295871683585	9.24589612072531	9.11366881387403	9.09088322296314	8.83750940969828	9.13941306974520	8.88677384959152	9.28995084412514	9.23482772033554	9.13923363575137	8.90605214249685	8.97489053505666	9.22523954170769	9.48131550665336	9.47090535639542	9.01825202175633	9.12298756642749	9.89188722231857	9.22158332835019	9.53515132732017	8.93671871395819	9.29871080920906	9.38660929328953	9.35101413704333	8.98324037160673	9.23457287995202	9.35955879688121	9.24773567001828	9.40070211515594	9.17975882594044	9.26060849610107	9.00192817570493	9.05111353127601	9.20274389791250	9.27604675692678	9.20160729143852	9.85697827294458
IFI30	10.44761926229976	10.53676474538290	10.47798797205149	10.70761543105882	10.33581091387766	10.43017880806636	10.70573232564570	10.35510160758346	10.33662152866640	10.50583554818903	10.19728978698261	10.46841306184953	10.48158620123898	10.06453530895684	10.69022583132639	10.10615534253937	10.07229283023914	10.58468774408242	10.48968379388384	10.15685037591341	10.50031323398896	10.27347926609291	10.09620814092026	10.67299042201606	10.32449144812388	10.47567929020576	10.24770778148798	10.14466062966400	10.36261074978457	11.32279273850778	10.45868840122911	10.26144023919213	10.42254523302116	10.29151300703372	10.71108856062064	10.15122859820782	9.98098288845792	10.07010172394269	10.45171378361804	10.51998590687062	11.05908372585633	10.44840547442328	10.37049506170724	10.10019641845163	10.10002903626060	10.25462102218502	11.11708207364248	10.31958858385100	10.83059309209417
C1D	5.83785228965272	5.32275973990694	4.85508296323293	4.89855172119022	4.73309797382564	5.00046579406849	5.37688879662030	4.93035130566657	4.87018033654861	5.30109629682857	5.01534203485424	4.84152786844390	5.04005311477809	5.25735916039494	5.38285233662473	4.86600065917426	4.89549696151501	4.86244387651314	4.86638168497831	5.61182853946497	5.06598809979793	5.03875663254364	4.85711240628736	5.13328001472698	5.11979496817139	4.99237435910004	5.12444946300274	5.09905883463550	4.95417873084969	5.43532870580349	4.86345947480403	5.08846671887742	4.96157196978017	5.08873963704562	4.95001123203998	5.28438756435219	5.17511378273701	4.87026101104795	5.20728485412033	4.92004153861165	5.02605916058447	4.91830302938286	5.05641772576959	5.00147298230653	5.22222835781530	5.29563845817697	4.93808509923682	5.05110376508077	5.05875282550931
OLFM1	5.78001451615754	5.89947522583110	5.80730359772688	5.87797172080023	6.70084818208397	5.98667546125637	5.80328730998994	5.75535918816951	6.04114114259685	5.71335783468444	5.88242801926852	5.77655063348839	5.72839323283195	5.87347025505121	6.44203331130658	5.88130835555079	6.40672665780982	6.37177969247414	5.78759964574421	6.39407589204922	5.81266573766554	5.87299505123191	5.97989746215476	5.74183193242379	6.21110548432384	5.71732016800818	5.79038046248685	5.88979808480678	5.77327257320638	5.93636027560497	5.81934245392258	6.21629764198649	5.83333208986369	6.16285919026454	5.84703885830855	5.97672410614205	5.70775381628859	5.91819789298919	5.74305026763169	5.81777974802350	5.98460796004449	6.33533022910163	5.88564823478657	6.53675550713216	6.19465669846322	5.89781905025564	5.99632246435264	5.96199985773572	5.86012387712176
CDX1	7.15634844370714	7.11482366636935	7.13720270164136	7.09601195866542	7.17698372578108	7.13128639960827	7.07246029729399	7.01290003763086	6.97608131489588	7.02787181537615	7.26915146676423	7.08947342184474	7.23211953622582	6.99057033297631	7.08531292404282	7.03400793808135	6.98714618274617	7.06971141683669	7.23120614521233	7.38959595134689	7.28752156536616	7.09522773439373	6.95534565141952	7.13252364631620	7.09380692633336	7.11899209554511	7.02021519452736	7.17720478759733	7.15407220966176	7.10426569669730	6.99120490615115	7.06997153455129	7.28723491085206	7.05190600661981	7.51491839430489	7.00423524166957	7.09440610693883	6.94254200554042	7.08157936826516	7.01809255604547	7.13485078849761	7.11324088747122	7.16008377396546	7.10911132037629	7.17417543732867	7.11099864100541	7.14733057552687	7.14735921335704	7.06926079429540
TIMM17A	8.02893023317295	7.70888487691257	7.86475302457712	7.86817144006129	8.07114450558040	7.83654588464501	8.28229443857041	7.82649278588625	7.89753997433698	7.88154512734190	7.75918333145000	7.80708995487134	7.89380911483932	7.66366853812716	7.95333693382670	7.77472819764507	7.84876120888108	8.02470422639222	7.84439610062010	7.81475841115945	8.04960363293357	7.91607202647729	7.75768110107925	7.90089244941300	7.72906249849298	8.04124532817819	7.86137104254678	8.05535058339537	7.99539852956537	8.36671931843552	7.80579546932885	7.82865155755622	7.83304723877480	7.65833397494283	8.24016383479981	8.08734921919301	7.95550695906483	7.84898936505388	7.72216023203852	8.02284532620507	7.89943134422043	7.79371021167941	8.02178951873445	8.12607926960718	8.25749944781726	8.17866571543034	7.73840650508827	7.88228168752397	7.99813972723422
N4BP2L2	7.92546464364919	7.96373361731566	7.82158367523906	8.21490961140455	8.07859903968377	8.28727205609258	7.73613742082137	8.01746773253127	8.02386306865293	8.06639692797298	8.08171829257032	7.72640009827802	7.94467903014209	8.19319570769210	8.04775440326823	7.85066961282695	7.95791317172551	8.06351275004704	7.91440216118299	7.81462568987690	8.09164556621883	7.81642242590513	7.96250541495099	7.95749946352858	8.09063646665414	8.06033054008545	8.15598794040982	7.94463664130784	7.97194796620771	8.34413074680279	8.10843938571684	7.51700363128823	7.92172603882079	7.71650630443518	7.74439193371676	8.38164110520510	8.21442410435916	7.85979670138460	8.00507227155114	7.92890950434395	8.39151459011513	8.07951924692381	8.21801337705788	7.89510068876069	8.36731389979946	8.30794526320270	7.84280809362497	8.43687118001634	7.77214772088162
ZER1	7.04186537716453	6.89442831999513	6.92511689643204	6.87744506185673	7.04362069772991	6.96331429822266	7.01394957792897	7.01270743929784	6.98497975864261	6.80422339615671	6.87558005481974	6.93824549068700	6.89364086895463	7.06059374766343	6.95246452055474	7.02075921788931	7.01551290857195	7.03981660199149	7.00106726321151	6.93808118093304	7.25357713182407	7.39364430223322	7.00276511954227	7.14877365018688	6.90197750947812	7.07869825263086	6.94759266363473	6.97100300707918	6.92875345295581	6.97004365168258	6.97881924893057	6.95172736532542	7.03443935876234	7.08167316369030	7.02857001538461	6.92232169245899	7.11868625582455	6.98141652626780	6.92109717370047	6.96954755888035	7.01985849339146	6.99503924405050	7.09630940351460	7.07686850089641	7.10855381979842	7.05883873455623	6.90235238654408	7.02033597436046	7.00181773490116
MCRS1	8.48612357691370	8.84060329702687	8.62949125490596	8.33550422949846	8.57967036585594	8.37628245442193	8.44615905431822	8.42659203381556	8.30983462435207	8.51266425032384	8.51995310048621	8.34130875165092	8.41659524432615	8.45537478807950	8.32291778830421	8.43481213377075	8.38648034634214	8.70801593712757	8.64713794264288	8.44589005085088	8.68151196958061	8.55641713764202	8.46984878697612	8.50240770461989	8.62401362548472	8.59529941661008	8.50601735321781	8.65523726385028	8.63895898654148	8.70692593111396	8.68115654701908	8.48493395680117	8.31396200771950	8.35800261168483	8.69076343538517	8.21496768184551	8.41990503520876	8.46331672371616	8.64267231951460	8.53258196051551	8.49170704277058	8.63449214537499	8.52915263869827	8.47051111463994	8.28750831885429	8.78740259641108	8.70970114767830	8.54938918911211	8.87914139191918
LRRN2	6.14014209313305	6.17501628360706	6.55947453888958	6.19725858202852	6.32773404563774	6.08549747938878	6.67204291928602	6.02765699525439	6.03982708254093	6.13932056983848	6.11281320518467	6.10854172185984	6.10562812286104	6.38914306145098	6.01337439239197	6.02433550616172	6.14949197170879	6.22149472995812	6.21556223152475	6.28306747470131	6.22435136299254	6.14381980701523	6.10467406864593	5.99819521104298	6.11414389042047	6.10414695985006	6.12741318066907	6.07491404240454	6.12849506910869	6.34387926449388	6.18093673991170	6.10879628863937	6.10167078422407	6.30227111247853	6.23620812281025	6.04959086514277	6.16380161306616	5.98402165446557	6.05640852183358	6.06986136003415	6.15485098987272	6.04143727732252	6.03659508925773	5.97602839457881	6.10709162240522	6.02775842364681	6.16756342928794	6.09589795858080	6.19338396071999
ACAA2	9.45116396228718	10.10654769615380	10.23518075331564	9.51925226465860	9.76473389393666	10.40621249693800	9.19180180239531	9.46501464665572	9.29395778885904	9.45284607196464	9.68775001467952	9.37535877370722	9.58055296254467	9.03987392987719	9.32267178371705	9.25042936162649	9.73147657482527	9.64483684389663	9.08641549599051	9.56859027989068	9.00493789670459	9.35788348328803	9.51188049490223	9.43627086897658	9.81045672655480	10.09762971863537	9.79235995474294	9.80863694082381	9.36579212195880	9.73530337331251	9.52009548824598	9.53307724294996	9.68927412966224	9.88277510383973	9.53566201118026	9.44144572236068	9.90430143822914	9.49944915886184	9.47588587378615	9.31361014040624	9.37836018463827	9.61394948230163	9.31916585099308	9.31461098181719	9.74190173449840	9.40097959018154	9.17515136283865	9.74403452099301	10.11375341482813
CDX2	5.50737401794950	5.51593172746843	5.68062795657784	5.63521766922594	5.52978391880887	5.29319906339738	5.42943853694173	5.25366287085942	5.30219963281159	5.40575798225240	5.24763874946692	5.43767071269469	5.48949787166260	5.37258735272625	5.21429279322086	5.32335301884916	5.29173627768702	5.48572284398603	5.27755787236095	5.40839069188628	5.66446538363600	5.34910118250037	5.30766905974535	5.36535194299157	5.35992903404943	5.44088949440840	5.24221242234195	5.13837382597202	5.42650014216658	5.56779625595263	5.49392736415182	5.29454160306603	5.33067646304899	5.42995743831925	5.34140728789141	5.27419381203761	5.29507178258309	5.32973221527370	5.34696883079500	5.40691335202486	5.33477340714081	5.37528746437375	5.29096081551968	5.33769739968699	5.41803256931211	5.35927364271268	5.44607287995234	5.24948095368993	5.54549058691510
PPIE	8.21610694011895	8.47937326779913	8.40427086638827	7.94501933729755	8.01821812799355	8.25786725062375	9.49535214312095	8.21899576049826	8.42806297456904	8.28286998748210	8.18627593064041	8.18524515164872	7.98911973345762	8.02253880901082	8.05280273120720	8.27477854667778	8.48456551887907	8.35967938677053	8.16349610302297	8.29742017481342	8.24726056151049	8.21748265319364	8.55915842795607	8.25153280427685	8.41370201835691	8.07631892681034	8.25669098111916	8.10693376668113	8.30941842186450	8.29040422093709	8.17866976986622	8.49774779473131	8.21794290457459	8.16092042694022	8.24732896063693	8.26413675790715	8.09223710110342	8.41801363556323	8.07967958957671	8.25015507397002	8.18512982434515	8.27990268164904	8.37416165827116	8.03133717880548	8.13440782047252	8.44763290633689	8.25991665581204	8.24043307161652	8.45037225825591
VAV3	5.84780490531581	5.76307847250744	5.79059624740294	5.81404069085339	5.80144923143165	5.96965853993815	6.15146720216696	6.16441294133183	5.79982165511095	5.89128056814163	8.64805111885422	5.74626577491366	5.77792963149787	5.75095827719193	5.99112176093377	5.86964900995820	5.97809231800574	6.66696558595028	5.78909664006791	5.70059294239468	5.85755974098230	5.73815994157879	6.57508644230264	6.09601544063607	6.23114053026296	5.69547910813967	6.06708527888934	5.88708258044389	5.83923532316484	5.89559736184182	5.84905810418119	6.27377119797180	5.79314823749526	5.77804683643888	6.06176110336789	6.17135421362160	6.25892405623796	5.79864024134215	6.01488045251079	5.78031804198181	6.20843725860898	6.00252478473697	5.82207709410534	5.82918820765502	5.78103482999857	5.87949662087419	5.89607256820591	5.87508289386450	6.12862743692529
MAP3K7IP1	6.99222491754875	6.98766592447929	7.54711786611894	6.94866378047503	6.93834652031926	6.83567847289864	6.99304820188762	6.93620088248403	6.96542240645643	6.97950080787798	6.94961246564064	6.96732010386484	6.89868449144593	6.84271821300331	6.96197308194814	6.98236591086405	6.96073168128936	6.98621721951755	6.86392032526258	6.99763300837107	7.21144907099809	6.92258518337977	7.07645356324228	7.00932434158861	7.10483662024293	6.89691152352685	7.04332979960874	6.99897297290730	7.02793225276938	6.96559884689845	7.14497905349034	7.00347804232486	6.92639044709185	7.01449556721723	7.08175222491386	6.93225708153400	6.98666136313380	7.05513273525202	6.92140204777610	7.04653013449075	7.08046423961539	7.02562666050418	7.02702649892403	6.95124215938639	7.20929882010364	7.04303067312004	7.04048736005196	7.00950416695623	7.11466221110988
PECI	8.33590290298993	7.90897876559668	8.20719505884402	7.72185530076194	7.90125682318573	7.99146812181245	8.77558271393722	8.14923654107971	8.24523991437781	8.06679432674356	8.22285521757484	7.95896649772491	8.07029929079625	9.09434750470548	8.21670374231450	8.06944290456730	8.09742147646746	8.14933031105631	7.79747209938008	8.23479513569788	9.04680962884241	7.85120497615831	7.98309785644492	8.16720555839107	9.15324226406576	8.17103567690998	8.30944849465209	8.77821167496814	8.40786103860495	8.42108047192581	7.79258174536324	8.27501923427434	7.91506334995778	7.66270050405783	8.23207380278760	8.02962469206469	8.46527723665034	8.30914022608583	8.01898648880728	7.97607448695733	8.35353071005079	8.27477954315642	8.41140290486240	7.75901203265974	8.85654268042678	8.67975984917639	8.07341289781395	8.44652205411594	8.74459070652354
HAX1	10.24012376464161	10.20112029378441	10.01950656142773	9.85210596160289	10.19264713895578	9.91052990206780	10.01144656808009	9.87500142468086	9.95544523174842	9.84717506524408	9.74696452567335	9.89272722707059	9.89765193884102	9.68633314706927	9.96187656511423	9.83685618411478	10.02966326692044	10.10898503775077	9.88987940751835	9.76564278091169	10.25003865578381	9.88801820796034	9.75167048555751	10.23636567209331	9.82180960280217	10.07245023441596	10.08147367462396	9.95322272873856	10.15058544273541	10.28626130768991	9.94426451835172	9.84563032132318	9.89441939002373	9.81471928031346	9.90263259585027	9.95611110902984	9.84139574644236	9.97581051631556	9.62148753075655	10.10199347510284	10.09431382124348	10.01334245078018	10.33674418682861	10.00876757646764	10.29375602028214	10.24956841255889	10.18307099306310	9.93869759602970	10.34374674211772
GPNMB	10.40514043895442	10.17620899253573	9.80938546368587	10.25270033485723	10.05183849256218	10.88976988911201	9.99427748755961	10.35220969700832	10.79884206476995	10.49702208815586	10.19818271646659	10.68669092980222	10.20249419879118	9.95659060895139	10.80203029171445	10.22529740208888	10.24350907549914	10.42625765933225	9.92959214595446	10.20273593664543	9.94865052937171	10.33730274335846	10.15775535541507	10.36485913867002	10.41644052184275	9.90996194065119	10.74933493420131	10.10254884739515	10.46971768946675	11.42699312771904	10.49098807258715	10.61795316833605	10.30590404557121	9.82480038633831	10.64217743176907	10.08978458617223	10.13192096717545	10.50863248134092	10.56350931882727	10.19548102460613	10.97430986671730	10.44284547988237	10.50636427219541	10.61951325801453	10.39075808176755	10.43058352659572	10.94688572253204	10.42470907819878	10.20122436529847
BAIAP2	6.97041498809108	6.93246491919258	6.92658074641814	7.05410940990959	6.98233958504822	7.08217531776040	6.99289389211839	6.97460587133159	6.96302816041681	7.01866468185003	6.84270140938513	7.01468381094938	6.87024989361648	7.26128058407600	6.88625295476137	7.00360985076567	7.16883913590589	7.17013938243344	6.89042822173043	6.78457601024573	6.97342268055460	7.14753303439913	7.00248482247348	6.96456637776198	7.08017562610889	6.99595379344521	7.03034686263400	6.99972233385415	7.23111303244933	7.09895016923947	7.00413931252432	7.07911564016718	6.81814799500323	6.94424260035801	6.99540698225463	7.02663104664102	6.98400373140669	6.93860727674652	6.87849549124001	7.23370238957739	6.99077946217815	7.16536815174336	7.20327740357056	6.89089249257135	7.27560412875203	7.43062256161355	7.07506497890996	7.27566937145012	6.84672857434650
CDX4	5.17223758028103	5.22513703820158	5.24687540333846	5.21763148381591	5.22995218769198	5.08795948654491	5.27522227980151	5.06854162532345	5.06863235158750	5.17352336281361	5.14363757105731	5.15874850125787	5.13291624606997	5.11701142125732	5.06484663786147	5.04530872533605	5.06153215443402	5.14714836467078	5.07615573200589	5.11160529702606	5.22263153699826	5.12266925268378	5.11217469998626	5.08868262830542	5.11878873896806	5.04563654143966	5.13915835121411	5.19755383467130	5.13009347976183	5.17086056565382	5.07239786487650	5.25780375230839	5.11340231618849	5.10114477481602	5.18988692213202	5.11980903499788	5.15268774387950	5.02318791864011	4.99111575082741	5.09424450819559	5.17541489458523	5.23672056015419	5.17930479685806	5.12872739377762	5.17676930933826	5.14852641483165	5.20942395428412	5.15685559306247	5.22327784350300
TACC3	7.13538755679064	6.79152213779981	7.10454569304989	6.45627735799795	6.94052075945394	6.51413790032410	6.65098054885344	6.77299817496460	6.50364795219502	6.80014361551875	6.69839478541924	6.92780966497773	6.42470945837172	6.36453998127084	6.66270275822129	6.50901248871256	6.32626570783420	6.72841866941541	6.56173557522125	6.32669259055994	6.36311770036882	6.50673609789492	6.29733036691171	7.01074935055229	6.49524823626367	6.37859273961903	6.68611570720656	6.51708704607457	6.99654733956833	7.47104698133327	7.01296946427470	7.02435276670200	6.44892605858857	6.98531054079576	6.76940120272136	6.55446576040708	6.56974797470903	6.52302178370166	6.45243416055307	6.82645809680905	6.49458785293399	6.73749800788191	6.65879449009023	6.44783953440000	6.59892611697396	6.63158847260551	7.01407292643926	6.48886080185643	7.19604472245815
MERTK	7.63991537895498	6.66102221139609	7.17303939295268	6.76373827680171	7.30062997284968	7.21953597004356	6.46104688717355	6.84059093190895	7.00950349975508	6.42044563869233	6.57286606123732	6.51949952904201	7.07694971552761	6.38057713116820	6.52952580169445	6.65499084210484	6.78796872558154	6.72086394295945	6.75722347889611	6.84436511249450	6.46658851977851	6.66247408735847	6.65867436544426	6.67535233842396	6.47148553458835	6.63102904522198	6.73792023893605	6.48502026202388	6.50140504717407	6.34825478587350	7.19428466297595	6.56934022695117	6.50874544880883	6.24286616067401	6.33404022254775	6.85392154320337	6.28354598687339	6.84563188959436	6.75634594826737	6.41507428543773	6.54020320812817	6.98686313635519	6.85514915766454	6.37969693941979	6.39607622553466	6.68613596642906	6.46253370692132	7.06016664675582	6.72385575214774
CLEC10A	4.26930168755487	4.57767017979804	4.47985340887250	4.20172220887186	4.82275483161384	4.43012781667161	4.41877226869263	4.05608626378943	4.20259465377682	4.18384079246872	4.40266034223266	4.32743620680157	4.02303270851149	4.23455181932450	4.41424646952151	4.15103279845215	4.23522807520111	4.43268254318368	4.50412386181658	3.96287185102170	4.57455869799079	4.21919094480172	4.17247210234115	4.35700881100555	4.00283426526588	4.30171471602608	4.19144485367604	4.28345734227619	3.96245534975853	4.51277471640507	4.38962242805758	4.31639380662238	4.09392895580640	4.37919970098379	4.29800905100272	4.25938331570879	4.25717621122544	4.18183792255189	4.08070301260538	4.14108321054754	4.41232892271638	4.24946475181385	4.26267975034249	3.94804430898012	4.43377909646536	4.19359590783222	4.70973272235523	4.23925232897414	4.46493709217194
SLC30A9	9.10650554944562	8.70807508128885	8.54689498145399	8.90461044306352	8.94100040365937	8.88409603372538	9.02031354500211	8.91968601438424	8.76154695024122	8.71119795900570	8.78690549657466	8.82062320037838	8.66723179798756	9.17192496888519	8.81410049816112	8.86532658725405	8.63919956379097	8.77858741288666	8.60753685119729	8.45592918220603	8.84681246182040	8.60749086823281	8.71036548715115	8.78777940026638	8.84493081745237	8.50467632091634	8.89887593465870	8.97885060444555	8.99838106114503	9.18019707536273	8.84121639503282	8.79895039274952	8.65191023018032	8.98706593362461	9.13661556098167	9.05021997586621	9.19784679048338	9.03979996859283	8.52483860703406	8.76566071824041	8.61108791588597	8.74278666631335	8.93308709491950	8.84851264895492	9.13463181276601	9.10574064047605	8.58367275609051	8.83138286885638	8.99992941746745
PIBF1	6.95827889122414	6.29052115643921	6.38497712484590	6.55391349728793	6.09106569756698	6.61169680303875	6.15880429897385	6.27450213469053	6.78733796294339	6.37036196045450	6.67717662092749	5.93188241695392	6.17293160090907	6.17862614628443	6.58275933446712	6.23245089292274	6.32268665716355	6.24145562319223	6.31055123998638	6.19814218565470	6.64421525360644	6.16992884497865	6.28727619010847	6.70391917730411	6.32920092603146	6.23847936726748	6.73389514675288	6.30783564968420	6.08139318115909	6.58392861079251	6.17971432782596	6.25937060937690	6.29066539564750	6.32330743940260	6.10584039824396	7.15544764033259	6.44509125434934	6.15357787422511	6.33076923951060	6.10375848386268	6.44105770588549	6.26486574236955	6.56412890457298	6.40662275264038	6.62059046149911	6.53297078183840	6.13302187565431	6.90415466857736	6.07752887035620
PPIH	8.32384802163378	9.00693583077848	8.57849409571449	7.88942161356994	8.25043215765957	8.15524509097504	8.85755756523527	8.78640205105577	7.95428757106428	8.30825737000623	8.23806438450473	8.24316699981795	7.92806305396957	8.01930541522199	8.66329493736866	8.15497191893295	8.07961478689413	8.19438991425129	8.39822333672168	8.12648091616045	8.12292463564558	8.28190108544826	8.42006432533537	8.42895722611169	8.13221445113113	8.10283507114275	8.44441085946381	7.99401944139394	8.17000484854942	7.90329033372130	8.14899015629771	8.43044909473598	8.15852197121882	8.13541005537614	8.37703201192416	8.19543100758218	8.19654914364247	8.09848207674658	7.97125474728025	8.55507538831968	8.49125665094983	8.13087863442548	8.29993745874637	8.09496096749111	7.96933430633226	8.19755598877495	8.50437591313514	8.15069218881374	8.79503651668315
COG5	8.25068561118370	8.53924688804109	8.53039526743625	8.25312123675549	7.77373225062430	8.32330980201196	8.55123935257986	8.35597047425866	8.13587033560594	8.19050210874492	8.60011401445974	8.34703702773693	8.31020326776693	9.47677149415169	8.48960585341384	8.45435961419479	8.14216435463299	8.25506826892009	8.80780179650892	8.14081504079783	8.68841907563620	8.50013037356602	8.39583886396848	8.43913646625126	8.23526498179072	8.53840880218221	8.28252084971056	8.36192066599145	8.62479339768236	8.11317913639306	8.53831420243669	8.42432066732948	8.35453661619368	8.44381706633441	8.51944233952166	8.35671866033227	8.30742984809496	8.43828634462211	8.30918710110291	8.31146629813633	8.12716009178102	8.22144087902668	8.32477275542571	8.29848153744938	8.45359192574151	8.36102311319193	8.23306270909496	8.26354411798863	8.21737549704901
ZNHIT1	9.28015664215545	9.82156887819140	9.62729130698261	9.25131078720703	9.43777675288034	9.51944195237455	9.42781586309975	9.40595161764492	9.20905894986845	9.39080216272434	9.36849544255385	9.18387745852163	9.49347137804506	9.40452525521635	9.43621565854780	9.37808421447393	9.02619332822343	9.61340126144278	9.70176895460167	9.33833798432067	9.40438912294343	9.85334709478211	9.39537678907087	9.24499841475786	9.60769681494366	9.30951811117345	9.47611496558478	9.81467764318309	9.57937153708192	9.38417054924112	9.66362918892298	9.87734423404642	9.26763891890450	9.49139460032854	9.41181309420276	9.34767238481704	9.32697205688847	9.56394986274486	9.24073343788143	9.40478949423921	9.33327614981942	9.49580007703151	9.69339602983996	9.33484321567591	9.51774452936462	9.67253220803480	9.06103217937769	9.50950454003649	9.83383987327292
FST	7.46200980000053	7.33405747720160	7.26484396305340	7.46279571871780	7.23740270365960	7.20068480905475	7.24560483928536	7.26206022096653	7.31676867343828	7.29658136425574	7.20858659021774	7.22990033384932	7.25584250452730	7.20149121265959	7.26835873373531	7.31511327482474	7.26220086350783	7.31048899959981	7.24615300161597	7.21507434692451	7.31475902726448	7.25583009549242	7.24811315508612	7.29937282985243	7.30515360529429	7.19664685505815	7.75105940635581	7.25254640271842	7.36201765239129	7.37908761144929	7.24950914189388	7.16474305260267	7.23770008117787	7.20853393480926	7.44927342525793	7.31658113740953	7.29598546302615	7.27489689227278	7.32632636092447	7.19343656946604	8.35808965673426	7.41781222567176	7.25100187618919	7.23381911648398	7.28040926054600	7.19478812609729	7.27225784190454	7.29037882126803	8.58735118085634
TIMM44	6.77874850298624	7.00708585792985	7.16975698920695	6.84530444866580	7.26117396227852	6.70800949242993	6.65328251957863	6.93269582760653	6.89014747228221	6.93156371474307	6.84565401569372	6.75169005978106	6.81239596648676	6.65353494667863	6.94650858205864	6.77463450769351	6.80388058862693	6.88435692792181	6.78851208479739	6.77498127614452	6.94274790389293	6.87285821300438	6.80263928626743	6.91139313023487	6.86244281452468	6.90743854200646	6.82131514357444	6.86656912948297	6.93258995224912	7.01581928488229	7.01547058639605	6.89642767118769	6.86103323212348	6.90524703877462	7.17112065106990	6.70808488957448	6.89575077639923	6.83479514659962	6.82713991522430	7.15462542616488	6.96596782889480	6.87916508130619	6.83815322741972	6.85756269671839	7.01225962945661	6.98555583926232	7.03333565300992	6.95272966474287	7.09369955686985
CLGN	5.59171782431632	7.18706017717879	4.93816939008599	4.90776283286907	4.89092402418250	4.97573527247948	4.99302151655261	5.06116223234269	5.03796954515953	5.18192068276580	4.93240115274787	5.03884386884366	4.94212843774996	5.03292869175720	5.61990902219039	4.99207274676799	4.91564202321272	5.04509823780118	5.32888508433442	5.16543598319773	5.44049829604934	5.04033394102868	4.99432362084421	5.00688346457671	5.02872493221567	6.34716330572555	5.24881058631656	4.93592108314680	5.97672176188271	4.94361188073445	4.99255575751452	4.97489763708227	4.99780123869589	5.43887467279870	4.93789999182438	5.01258332721634	4.86200293831783	5.03394433255446	4.91915913718614	4.94955602012006	4.96605202705164	5.14254860274453	4.97103495353261	4.97421273109143	5.02044027783961	5.09123080735323	6.40938782441199	5.05162247599654	5.98354576408745
PFDN6	7.94018856541183	8.04324680270599	8.67117096148587	8.17697577076268	8.03005713877857	7.84600511106460	8.33203566078516	8.44646843328941	8.12042584143081	8.00308387381608	8.41712491650860	8.16369783169817	7.90184539436599	7.90300863093217	9.11902952665132	8.09983462339300	8.16337956070063	8.19702052012946	7.81876835427541	7.94984573617881	7.76480709810267	8.05974089818605	7.94265439393736	8.12884843095887	7.82429754968127	7.93242560472586	8.11744651544145	8.09832652386113	8.14236241119124	7.71469401325433	7.78025819262765	7.95738378557664	8.44100666659190	8.35472614343227	8.53823435318222	7.87177360651452	8.14829223111329	8.15495180791721	8.21518700621956	8.10260129052042	8.14067633424640	8.09900511416213	8.06977109514641	8.36011558934445	7.88416194759115	8.46602279589677	8.01668908770048	7.97749801596769	8.21251038211487
ZNF238	7.90926048034410	8.46404730874876	7.58519904189578	8.37048738198965	7.95485825999638	7.97523625999902	7.58478821621549	7.96627284662164	8.68638160124990	7.95200395057437	7.93292462983571	9.00289717478275	8.47928452185250	8.30357406351328	7.87871834104971	8.77242219511678	9.05373938129705	8.08780074091779	8.05646074272683	7.60934779154150	8.80882916728667	8.05030874753789	8.26548872241285	7.92604577400511	8.05052644978064	8.26327243259782	8.05522122280900	8.75143518155014	7.67503772712472	7.97115861477997	7.98172590946314	7.81826019636048	8.12026941127596	7.74515552740425	7.55467076053630	8.00402430341659	7.99991737078341	8.98791644834951	7.89366991804250	8.39150728452057	7.92917401723537	8.10165100048659	8.46025771964047	8.40666084261054	8.07098611044199	7.97434047957833	7.66665845578234	8.05883010247355	7.98149997796051
HMGN4	9.73690205978449	9.67069977791974	10.02252522462534	9.55993007945152	9.72045026509971	9.47484458570045	9.52194691688133	9.69209540574425	9.60341206812429	9.66526727813191	9.85524392129373	9.74380565410100	9.75970913657677	9.38137465703953	9.57166211916506	9.48262659704071	9.49829292562245	9.58599157438336	9.38623058967806	9.50552315488900	9.24921056984012	9.62388642032275	9.46440107045235	9.54555913436585	9.76786677787511	9.47889942553879	9.71200987235712	9.46112007333532	9.85831695296616	9.77810444702891	9.35931589372745	9.59264876319607	9.71918939405244	9.84114673275642	9.52613720990589	9.68688446621010	9.63870867333622	9.53070623221357	9.49900181067364	9.53588998840545	9.59024978754454	9.56321378801152	9.60832947898473	9.61005650427935	9.39134851740574	9.81575657268428	9.78413064804281	9.72991009688513	9.45940544069879
TADA3L	6.53087067962533	6.55190007839357	6.55711438156707	6.48969963415198	6.72751288982002	6.47938627146275	6.50754398790647	6.43110899639849	6.42800720245412	6.47499583108137	6.52383353923961	6.53432692977144	6.41419026599068	6.57976389835142	6.32910373210593	6.43923784063303	6.42712281084008	6.54443015462533	6.46372947809536	6.26066593686890	6.63014751923363	6.49969344528677	6.42861487921048	6.47575258189690	6.53334358538573	6.44289877031175	6.40259948998765	6.56869417475015	6.50270370506819	6.60792382187292	6.51329828001186	6.63970579908273	6.49248018080481	6.57960496918453	6.52460168926752	6.38134786684885	6.46741320133826	6.50018005063952	6.37300497096983	6.53983781977832	6.47426597074416	6.55519226522560	6.58683609911413	6.45393580986900	6.74877865600261	6.60825673876094	6.50049243027966	6.50449463034882	6.70316988218122
TRIM38	8.28930544425500	7.58462815609556	7.47005400495990	7.85465057055457	8.33723834523135	7.87419835120472	8.34357467631457	8.01089013137636	8.10716646414051	7.96211211540812	7.89503006344209	7.73986501859123	8.04113262985861	7.65576842182225	8.10147943428341	8.05852634752078	8.28189461273970	8.08212144477140	7.72615903571440	7.80168023491293	7.98394304855341	7.97683780862129	8.01271103537012	7.91144512350883	7.91706387645799	7.72395208547299	8.12787003514913	7.94449295753493	7.81663406524232	7.70839029891676	8.01292697679226	7.88703591787297	8.07205938287572	7.73342407788520	7.74417089067216	8.08580781095248	8.00436650058219	7.97028923573173	7.67703304688779	8.42842366424902	8.03034919377736	7.92826462970093	8.21677697634844	7.92852513186757	7.96414696012611	8.64133703062978	7.85127244301372	8.41880925709544	7.82644060940924
SLC25A17	6.50828055505146	6.37467389840336	6.97608486058138	6.40246159352748	6.32068138501034	6.49731622688331	6.41057672287486	6.38305518155822	6.35537101876675	6.39566313115802	6.32730844743796	6.39529747106791	6.39163272020846	6.58544896394599	6.38307693429082	6.33628018506584	6.33824228015022	6.46872637618583	6.35493808094737	6.47263969288130	6.50252993082894	6.26915152123991	6.42153193851708	6.36255558086448	6.42252913386694	6.33408968875905	6.48436075231259	6.36359818404637	6.43376090670321	6.52361466411689	6.45176258526291	6.40586029296882	6.33772988097987	6.45404753999082	6.45190546733789	6.36867344556415	6.24301662525700	6.36133311373798	6.32890418098173	6.22423527197203	6.25999340967459	6.31187326417676	6.59195305362188	6.29269097951544	6.39380059579203	6.40950113321072	6.26043954089493	6.37533535282832	6.30348793939240
SLC9A6	8.05832574530032	7.88203911193229	7.85151063157700	7.92086988349505	7.99927158021531	8.06458538607985	8.00420354005410	7.97225453660375	7.76114162985455	7.79092420378130	7.83210317191532	7.69930207506548	7.74393509140676	7.28447983872445	7.74233001512960	8.00587715233159	8.05804595864542	8.29178327269291	7.63479600667530	7.55296307795939	7.79405048901379	7.82791326939905	7.80109995908491	8.00382460221479	7.80797790192112	7.65629903474634	7.99725636787335	7.70127409225367	7.61233118591009	7.72905407393789	7.52601517660108	7.87439178449280	7.84862483659714	7.86057111611867	7.80818239329499	8.08652626766904	7.88644639082960	7.81070403984176	7.80374723246711	7.96828984689923	7.68555753464527	7.77911722645464	8.00610634366405	7.93640321919972	7.77279256631942	7.92041001614558	8.00457909084671	7.73059970693895	7.76708161304190
CEACAM5	13.27671447410510	12.26973623524505	11.86697140035264	13.25858579459334	13.02495622126754	13.48542402497906	11.86462458730277	13.19267255377047	13.32473702115777	13.27631511006377	12.11857255808553	13.06317763932731	13.44102336212545	11.93127415560619	12.20314083980013	12.20213820241867	13.13086500222670	13.82147283559712	12.19933136757054	13.13905644116052	11.90880019100333	13.00629581122221	12.58917528269979	12.27809854756134	12.47148354249244	13.14293004206632	12.26935480872257	12.03407973850861	12.21729244504508	12.20815474498831	12.12458461438861	12.70444550817001	12.07410804830129	12.21650970965270	11.87646284493182	12.69294807250370	12.19236425208792	13.06375143705742	12.98294144296797	12.07946102228486	12.74854666569787	12.43898912750379	13.04077022613289	12.81259091345019	12.01254507692301	13.05045873725416	13.58481145054803	13.34366333719604	12.15479074342364
EIF3M	9.18369677484696	9.15258311612014	9.43232438007013	9.04629290418989	9.22319471607716	9.21605633362864	9.44286900732380	9.21644594845355	8.87765342592998	9.40761896816682	8.95262397785135	8.93258875145715	9.01784655872357	8.90750441727207	9.86221187435131	9.06251168166930	8.96127653280643	9.28584843184129	9.39609741032406	9.05095222883040	9.28485040626751	9.19067711689550	8.91176577320495	9.09660875374913	8.93654538901094	9.06950502487663	9.32235702982527	9.17551102447584	9.02233456347794	9.31060806457766	9.05057866405421	9.12887892237825	8.96151296122500	8.96959150347790	9.39975867929974	9.23866856034682	9.20621438150332	8.74918597719988	9.02293874720168	9.11639921153180	9.05280503921029	8.99235256887652	9.10070146085831	8.86102073184296	9.39262736189432	9.11805301306757	8.97526794232415	9.21893034919183	9.35092528464567
HOXB13	4.91508068346909	4.88076772164066	4.98334932846748	4.93048748005728	5.00767069224969	4.90818105654184	4.97065983226700	4.87164314494059	4.85673835447040	4.95992084473648	4.98921159382507	4.78388780735059	4.87283955888215	8.03916561339585	4.86361080340831	4.91159229496065	4.88283126360742	5.10414549545300	4.81562747373448	5.04792598410830	4.97402561656920	4.90021276891910	4.90176552693068	4.92916821968685	4.94410752733305	4.89521408224076	4.92373319070267	4.97650534590951	4.90443130046051	5.04653196512007	4.89063954481692	4.82438855300831	4.85610828665579	5.04662337751413	4.86487551614174	4.84097887896446	4.85868234362719	4.99114241278056	4.94276310418712	4.90678185799032	4.85398793085990	4.92234048216308	4.91194704778098	4.85804894998608	4.93337586569930	4.85683980622494	4.96781718041074	4.86508669831543	5.05083746562159
NXF1	8.75708860422177	8.81825206062658	8.67351258045073	8.58628802607938	8.71399748414819	8.73804781318412	8.49865822320250	8.59952757039514	8.62008796652139	8.58530713768374	8.59989037235836	8.53258836751323	8.65211518426648	8.60852805956992	8.60335584293763	8.63565867578795	8.46643102788132	8.91429604301332	8.42219785037725	8.31309680170251	8.56020830803245	8.44978597395376	8.40585693182010	9.14484120778151	8.65866004729786	8.68167529479497	8.51238047672287	8.50991024708989	8.42231604253393	8.38804931547557	8.93423886205532	8.51010293412333	8.55189555793820	8.57789814028091	8.55335020123333	8.48008557884318	8.68318179266397	8.52394761783627	8.44883897654045	8.75066430458276	8.63799796715758	8.77505712951976	8.65199921098454	8.58867875933085	8.88448498906120	8.98924788066392	8.81583495918712	8.58580660934772	8.83438431306864
SEC23B	8.77514858939772	9.54793744859078	8.66605586672500	9.04283726913522	8.77625936212619	9.22210989147894	8.82262948692139	8.78257028606452	8.66437534192914	8.94120958630238	8.75867193240424	8.81560130508681	8.90783706791669	8.92279584411856	8.99623207033594	8.79080459121858	8.60428465887907	9.28113395830222	8.78630154110715	8.60648679001033	8.93438361669934	8.66950188137960	8.73520354520263	8.74929059614129	8.61186099061297	8.80922891801481	8.73199710925291	8.92466880359449	8.61493083728424	9.33000750340490	8.61758485551597	8.77902786847372	8.56500622386609	8.86799108852132	9.09270095771545	8.82881655281087	8.75461856120786	8.68463550240314	9.05403765822719	8.84968346723319	8.98113433186647	8.74889094354853	8.86340293362574	8.70000404521279	9.21613443153373	8.85028098552398	8.72990433174159	8.85242116007684	8.81349883736175
SEC23A	9.17579293564525	8.09031787138960	8.72069885517540	8.41091184221597	8.32595752114117	8.34477852015913	8.62495323479686	8.56325911372519	8.19525714368054	8.48136807622133	8.41752558704147	8.20929459871119	8.78902297542674	8.02387070051909	8.25560076177860	8.33476430506012	8.20177319120569	8.34789080009248	8.44370797617245	8.37523819206790	8.42381297958814	8.83957848721585	8.24596976863483	8.72538114565083	8.24769769483902	8.02631957105979	8.76350591009071	8.26842077732785	9.21529182896466	8.66748383846118	8.95309392080143	8.62436155870808	8.47786611790429	8.90936134912639	8.66554189415623	8.54855314675586	8.09884282266204	8.06959438697063	8.67816910474921	8.17746631702058	8.34162282477866	8.39019894076679	8.74011571528709	8.30680535782036	8.32774256835288	8.62583103330525	8.06810673487791	8.39207993263209	8.40317501232620
C1orf61	7.90133293461844	7.98867518576331	7.70402127821179	7.67088792306074	8.00909061448602	7.68237945348069	8.56609740331371	7.60446658294083	7.68374377517806	7.67158887101260	7.61479223177896	7.74442311173378	7.70941385413632	7.55398300279205	7.57619146950750	7.62943568430586	7.58555192249282	7.59065582115121	7.66104880030353	7.99551390602789	7.62064384270340	7.67527070095680	7.57765640520457	7.59499940813334	7.61755280071513	7.58872486210471	7.62848069666182	7.68181693483258	7.63121633360198	7.84761500297300	7.70499153329770	7.58162048513085	7.58007308925058	7.62618243235773	7.87656984571230	7.75397381945780	7.60389156416131	7.67418881559004	7.54992462486928	7.57548405912271	7.54001591935749	7.64137667948278	7.59679677329776	7.76630718184803	7.55929611054583	7.61395003620851	7.67609638698320	7.53294406434423	7.77582431628614
CAP2	6.01748930350980	5.80943870347859	6.05790160680939	5.95045308683559	5.85867146218573	5.82199303567883	7.13849893767968	5.95756678335006	6.36481098931410	6.00506036913408	6.09369079888751	5.81863866388301	5.81379756286312	5.89026939642262	6.22106618359373	5.97246711073999	6.05578880093835	6.03607725007927	5.94877538235474	5.84263526982368	6.21983938233820	5.91622716847521	6.02974577566142	6.06607178559429	6.13624004456811	5.89806200640827	5.91227768188408	6.13208520824930	6.19184912457802	6.19952503996333	5.99247497113576	5.86412270879102	6.45629867698702	6.21657228790902	5.80421513123574	5.92793616610377	6.17504298549783	5.92320809308398	5.75294842347749	5.83486022947349	6.09585302861120	6.00756435744535	6.09244409445014	5.91124592473549	6.32635141522429	6.76973034502355	5.93358112651223	5.95286177951532	6.31856735731185
CAP1	11.59144304445530	11.48162600509108	11.49532356519241	11.28950022193864	11.38172979587812	11.47401332820825	12.22433355378924	11.54534488675441	11.40454640192953	11.67547924265065	11.53087658498295	11.51258584557597	11.46582018471107	11.22802643011359	11.48998490301581	11.42720100657771	11.57525790383664	11.68448924308416	11.69061040976721	11.57409887583440	11.42108648610353	11.74823377486055	11.93467843651792	11.63567982236655	11.50034883050327	11.41599709525960	11.49958788280565	11.48042472983486	11.47747466591345	11.45543559600438	11.48924228614277	11.54325023126990	11.57013376559488	11.44343893472245	11.46918425922857	11.49849114546416	11.73775951936546	11.58106344480327	11.49510383202019	11.47479633893213	11.45142038414990	11.54026001344858	11.59706110180583	11.86439577791203	11.32237920438120	11.72580940326535	11.37312986020596	11.66043099588424	11.58085087665572
CREB3	8.48389301539253	8.23948436097801	8.12761097301755	8.05455975412140	8.40064602522071	8.06947935334460	8.35073231982614	8.16192901124965	8.19845227726840	8.15068681244079	8.04866522962752	8.17460640437175	8.15624733533970	8.36672461416145	8.11695073774614	8.10780548385525	8.17641878110974	8.33904030524531	8.14064398473510	8.52099071630279	8.38412681363226	8.41982906021435	8.07099485419112	8.75143576510892	8.11956983367997	8.06493816092822	8.06546137273157	8.39670926392910	8.18779910066033	8.25299923351700	8.62774235095323	8.61648708457928	8.25978396600123	8.01384504050368	8.17748015249035	8.02210962922207	8.19432107666107	8.00303594343350	8.35040222780309	8.20008201613545	8.33846116055243	8.16512943976846	8.32693725643538	8.29445752236669	8.61323571031200	8.14450463896729	8.15014165151828	8.22863930439412	8.27743478361146
LRRC41	9.34236333470938	8.88603910747577	9.24384590076525	8.80806383622137	9.02258491365842	8.92858770249061	9.06223306159114	9.04555165792993	9.09719189045710	8.95024297147195	8.75344389962437	8.84227448271364	8.92306194611924	9.03330121301338	8.96284492733763	9.13814069635991	8.99683424968930	8.94166275231922	9.20145866241829	8.86309042370855	9.44896609058442	9.16958885576511	9.72996842073648	9.29295852534064	9.09441420796463	8.87794211511355	8.95859539778875	9.11634714282921	8.96726112475047	9.07359320485816	9.17618859691526	9.06916453058587	8.99811320713298	9.00982704124593	9.30938122028663	8.88317130506921	9.01631491753476	9.52775686425402	8.97977194843095	9.17880967119206	9.01158631753039	8.97169215410429	9.14868534138158	8.94985787304020	8.87090683054122	9.18440624583160	8.95093296473817	9.12394222568155	9.09759549308874
VTI1B	9.79296932392348	9.71158928926273	9.89316279082431	9.38310664907966	9.27535527515959	9.80461352378910	9.78979540138624	9.50201057013529	9.31514794776013	9.43476463252386	9.52900097951559	9.74709883929870	9.53154055947806	9.25880763001462	9.58200850414298	9.52449175154085	9.38812038170739	9.57098320751929	9.50673586544671	9.34970403360006	9.73827133681987	9.18470289577836	9.46579282394386	9.73206959790584	9.36329853480738	9.74692309190298	9.71740821729698	9.61038901615331	9.30311481797579	9.37444667846089	10.13682033330420	10.33740208891025	9.27851640255529	9.58234004585529	9.77695073201210	9.40969682440042	9.39785647775097	9.28611956386921	9.33301555471097	9.22554283538999	9.68731718618964	9.61486981247113	9.54403021540876	9.54746098149287	9.76428439334019	9.65979683736452	9.77707334103260	9.48712989985807	9.50061901220987
CRTAP	6.60045401336870	6.34403197929760	6.53214870682245	6.68941306474297	6.95036644266200	6.78423432417492	7.00367362070940	6.63876977848609	6.69943136194173	6.67022889136206	6.85285873402363	6.71470778735633	6.60329346670965	6.76739967205942	6.58111560925674	6.61303890195818	6.66447641097753	6.58249129125526	6.56832786681333	6.63009428821095	6.96113707571614	6.70935564476165	6.91996869940600	6.61181099686735	6.61842846998193	6.74169321993162	6.74376642033936	6.76488250727527	6.82516705421776	7.13987498501507	6.41323808447763	6.54239626962489	6.76211965811989	6.73170107199787	6.88433638174221	6.55647607463520	6.75911299705162	6.65548626770380	6.51545805244541	6.56854879257644	6.67500340209463	6.61652405229152	6.62824935520726	6.96549802449736	7.14231396458212	6.64714379667657	6.51005427457718	6.70207233498611	6.90592486168420
SYNCRIP	9.76050922657304	9.44686893599377	8.91428111690389	8.93606405168611	9.02090534414027	9.06277434234056	9.23294862019329	9.05035349143865	8.88319772258275	9.22962007083325	9.17396372389317	8.76171149755742	9.17841779099433	8.49535431301133	8.97782191946139	9.07832976911051	8.70639356317278	8.88445475845104	8.74655792520249	8.68452009187149	9.35325753462493	9.01388948058348	8.56314760322732	8.95917797620511	8.87076206264604	8.87476632329081	9.07046478833773	8.99516393445250	8.74698353191910	8.70789778469177	9.11278016702993	9.47965312591267	9.38449286407068	9.62817383325722	8.88789663560511	9.02441700355476	9.31686596287156	8.73706768766557	8.87655638458757	8.63305014047687	8.86575652139302	8.96806406331825	8.78466806613629	9.12097989781124	9.25178840347732	8.97731288065403	8.92424369856193	8.95289633117583	8.94603869294277
VAT1	10.32011636413157	9.87215425198455	9.83040094852721	9.62439143475797	9.66810999867493	9.86678530711575	10.07557153224596	9.83516370150214	9.82542588009572	9.69174249750052	9.90343707879753	9.84582691809384	9.68507899918616	9.62924661861656	9.60950499371375	9.64895397877281	9.68317079459073	9.76142517288590	9.89020484536804	9.96315593400042	10.05975036343238	10.06616736808629	9.82597856011061	10.04743458668758	9.72237209834980	9.89288552822503	9.73507622173846	9.72290789933505	10.03284474502839	9.85416008018421	10.06934468427424	10.07837899709521	9.65991397660373	10.49597199990182	9.77542115177327	9.63411814638370	9.69180016678980	9.68442086718107	9.68188046260879	9.92743877739588	9.91566792816998	9.75664023304412	9.98617730043046	9.67204969308659	10.10709842906448	9.79219397698146	9.75536711806154	9.62261971105098	9.82910188443481
STK25	8.64157431200282	8.42506096061962	8.34820692622929	8.20726565224843	8.36578891120000	8.21241464457397	8.38191392055752	8.39998360876557	8.54205254341992	8.55789511969792	8.40756393855951	8.34218113285723	8.34624485899572	8.24410847787231	8.18142332012028	8.30791690702454	8.51829693063998	8.13815895191747	8.60220722996382	7.91011803492524	8.36898304272398	8.41982691853680	8.43664172684185	8.60699692482864	8.31894950363807	8.88845066947855	8.22330173382574	8.44478247147453	8.28751609396579	8.08598034533058	8.60451691215276	8.59368404014980	8.27591457534824	8.16523242837310	8.45476035961265	8.16114798825643	8.07429176187417	8.54391597653789	8.47619974407042	8.64276979040105	8.42389719625891	8.30518387531070	8.45566725649369	8.15973646234820	8.39511930455678	8.69285891346452	8.32112342303256	8.24053824343161	8.50362774079127
ENOX2	5.83621272400193	5.77395384669354	5.67827964684377	5.76194498072771	5.75780149892535	5.72451923203650	5.88278979173519	5.73824799983281	5.68582870055340	5.71805235712004	5.76826525138326	5.68942659726362	5.71972573798046	5.60679864576990	5.74789309190832	5.70933848055474	5.70291140485774	5.72204284100468	6.61813730021222	5.71032484483811	5.75030273989008	5.62647252138396	5.64992080047034	5.75483448748162	5.73360686978236	5.62754336096917	5.77017232729622	5.69908521849278	5.67892336873116	5.71699169854115	5.64722776044344	5.81461528829140	5.78502012908224	5.84187631141314	5.88768754489884	5.76324005039554	5.71687569792688	5.67051065043765	5.76790676079802	5.66844236335085	5.77937781216600	5.66970816884288	5.82531307336443	5.66171284687764	5.81381648947620	5.72792107995819	5.71108112253935	5.72081712084439	5.76187873202093
UNC13B	9.43116163079338	9.72609262219284	8.81933652494684	9.75277274372525	9.35710624655198	9.50650533763227	8.80313554384574	9.19359871433447	10.33784494317989	9.09994987270091	8.86145970625354	9.56689829278264	9.98813421400094	9.46894827985202	9.11931685126518	9.39200937076671	9.43241293700699	9.35935228445301	9.15983168332191	9.08874465424860	9.86873047935539	9.25498108135101	9.25015219405684	9.23369867377495	9.32014879601902	9.54274767661415	9.16686581934380	9.48679004158238	9.15085790251313	8.78718287958898	10.50187279224686	8.97641379268974	9.32996470019632	8.68886762140162	8.95430995292205	9.02487998289499	9.09658248194478	9.57083867960829	10.20254484921793	9.06821472814980	9.47210218960327	9.45383177601474	9.89778047522072	8.91979104599920	9.69328667452444	9.50775124515824	9.45621164673454	9.18101628651507	9.61809015932056
CARM1	6.99639213190874	7.14668617087428	7.33605796694153	6.81910376286889	6.93991234932951	6.90487910912159	6.91785215048168	6.64092605714861	6.56214423042743	6.85894793593312	6.64503600924994	6.63735802178120	6.71817133557794	6.54073900478123	6.55692287393796	6.68855251874122	6.63422189652158	6.55504233988526	6.74828466809279	6.75184984481712	7.06876908151986	6.62605851273348	6.76794156751408	6.85012996709954	6.83367433902572	6.82808019929429	6.56755311991320	6.69155879887033	6.64613745367967	6.85730570928168	6.87914642354229	7.06728384056976	6.50952776242360	7.06238332507739	7.12788018102028	6.47380241079336	6.63905809548314	6.79862356193158	6.80291052095382	6.86105836553857	6.96449181116151	6.67782562296199	6.97785812575280	6.51908595427875	6.70834921590973	6.93645291826346	6.95913581104421	6.87611900420035	6.94159347379427
NCOA2	5.28562780270458	5.31571061739286	5.21760686059649	5.30437899994712	5.26432893466234	5.23320648537982	5.28489615198306	5.30447138491912	5.65146163038072	5.25224594692058	5.47336297291346	5.20226221631113	5.46407552912878	5.40256667735419	5.26243475631101	5.41122568278194	5.16033205154002	5.20476538830607	5.19199770492919	5.15475233372088	5.23545433546174	5.28377205187931	5.85977607921761	5.31614826006482	5.21138530065940	5.34815620207610	5.35439800308276	5.49972087662031	5.40953259285065	5.26254461098507	5.18816090008967	5.22323991813906	5.57929121207581	5.49709976627780	5.37687795159828	5.36403993174603	5.42761609738474	5.97592930720429	5.33880734445712	5.21795600247576	5.52495087518887	5.29916555534024	5.31582086473946	5.18145345563992	5.27097503284081	5.19111835298654	5.14082276786112	5.58687926947182	5.11929132027262
ADARB2	4.73157688458988	4.78225504389923	4.69989254856725	4.70904340894160	4.71001707201104	4.72077088944495	4.87724186539171	4.57114115499051	4.54080004676845	4.72218864207696	4.67434067644583	4.59727204675995	4.59997057473343	4.69205724929716	4.66781765446653	4.61595377469364	4.54236018495711	4.75954213165547	4.58606270349061	4.53224831493173	4.85076421236570	4.69859107128636	4.65469940288567	4.69251141891619	4.69442316387979	4.64130526745903	4.68287761627215	4.73375053886255	4.62488309246738	4.66297009761881	4.66891485109500	4.77345348068730	4.66471310845723	4.60715835503850	4.67726087657568	4.73276092255452	4.71443236598604	4.61726781725107	4.63715817564878	4.71893029151395	4.71215208812140	4.69810600382906	4.74742393818594	4.61690224044148	4.78185080796595	4.65989299006970	4.74655992171297	4.61296158992842	4.85375419461869
NA	7.84343450324861	7.64443713852556	8.00231925243484	8.27687016504165	7.73748219400346	7.70998859296300	7.79912653701163	7.63836797943696	8.37710023445544	8.14053203009577	8.75434147364114	7.65539043407109	8.22515553003080	8.17613793504069	7.85551000833151	8.50418585591063	9.59631166790390	7.83155767792313	7.53580521439721	8.47112844883253	7.89270335596501	7.49798256016791	9.21133691993978	7.78660729644683	7.50606855152569	7.65516243788924	7.80424375143471	8.05679692830230	7.60265109274414	7.83873897050289	7.54020538385716	7.58869227865117	7.68403024424691	7.76483703844630	7.96751251583173	7.67095982055640	7.74940283747776	7.95815853468808	8.40756396596814	7.54189916904119	7.93616891937690	7.74133723644125	7.83837502812220	7.44994997335639	8.34022958902342	7.86190533761383	7.86532825544602	7.83342048807228	8.78069640964761
[truncated: 11,443 more rows]
[truncated: 30 more columns]
