# Supplementary material for: Computational purification of individual tumor gene expression profiles leads to significant improvements in prognostic prediction
Source: Genome Med. 2013 Mar 28;5(3):29. doi: 10.1186/gm433 (PMC3706990; doi:10.1186/gm433)
Supplement: Additional File 3 — ISOpure cancer profiles from part of the Shedden cohorts (ZIP format). [file gm433-S3.ZIP › sheddencohort4profiles_purified.txt]

	NCI_U133A_100L	NCI_U133A_101L	NCI_U133A_102L	NCI_U133A_103L	NCI_U133A_106L	NCI_U133A_107L	NCI_U133A_10L	NCI_U133A_11L	NCI_U133A_12L	NCI_U133A_13L	NCI_U133A_14L	NCI_U133A_15L	NCI_U133A_16L	NCI_U133A_17L	NCI_U133A_18L	NCI_U133A_19L	NCI_U133A_1L	NCI_U133A_20L	NCI_U133A_21L	NCI_U133A_22L	NCI_U133A_23L	NCI_U133A_24L	NCI_U133A_25L	NCI_U133A_26L	NCI_U133A_27L	NCI_U133A_28L	NCI_U133A_29L	NCI_U133A_2L	NCI_U133A_30L	NCI_U133A_31L	NCI_U133A_32L	NCI_U133A_33L	NCI_U133A_34L	NCI_U133A_35L	NCI_U133A_37L_Rep	NCI_U133A_38L	NCI_U133A_39L	NCI_U133A_3L	NCI_U133A_40L	NCI_U133A_41L	NCI_U133A_42L	NCI_U133A_43L	NCI_U133A_44L	NCI_U133A_45L	NCI_U133A_46L	NCI_U133A_47L	NCI_U133A_48L	NCI_U133A_49L	NCI_U133A_4L
NAT2	6.84050193641877	6.92558203263993	6.87331094274713	6.85441807066586	6.87373875160366	6.83265384145134	6.99440075408478	7.01319143944121	7.00881478989906	6.93712273619272	6.99289548945188	6.98199241447868	6.93345768252647	6.93755237786194	6.98044473860758	7.01894980425407	7.03546983330945	6.97277268207953	6.89964673273093	6.86873710594635	6.99872133608167	6.89392223139039	6.95646312884508	6.93149825751656	6.83090869822828	6.95490957929588	6.90670884501796	6.85937380603814	6.97134178205441	6.91733378166209	6.93422471906024	7.00821521980982	6.83276584795004	6.95981822571292	6.97585120090747	6.89307726789872	7.00422968614670	6.90537625689779	6.89376988199273	6.94272695111829	6.90450302455700	6.95003103931811	6.93629351104798	6.94785265739804	6.88379407636632	6.91646268693302	6.91140710571755	6.94792285735686	6.94343364006568
ADA	6.77924232853866	6.70499289927500	6.81569861953249	6.83359443016994	6.79341926035729	6.79062142073268	6.77171521635940	6.93334449763064	6.77757231976948	7.14602938821149	6.78159921921164	6.80388292060207	7.17313945456027	7.03498034606369	7.02809958685881	7.19817630442533	7.11864171223539	6.74054334577024	7.10052719976142	6.71207755022186	7.16649211497399	6.76084709667139	6.93710945514418	6.80694937531183	6.68592056554648	7.03956976501076	6.79358733096181	7.05700803408491	6.81565513405210	7.02834012575649	6.86396619325644	6.78997370142036	6.74101088583031	7.28912194665712	6.92760008540837	6.81545927258089	6.78797825258328	6.93011102929472	6.73848881651885	6.81396463740542	6.71577777883837	6.85907542789615	6.78421682396307	6.79803245985520	6.76694917162155	7.07959445728827	6.73173591243577	6.82363543983187	6.83301721982979
CDH2	5.70107806488588	5.73069321330490	5.73327244497276	5.68713665099764	5.73582207411904	5.80532484467171	5.77037367858715	6.62439995355011	5.78320723640006	5.93917793159610	5.78293019098140	5.76725095404163	5.74992601576632	5.80084464185981	5.84710161857109	5.87498213796055	5.83510622785963	5.76844293816456	5.79211223323452	5.66540537498243	5.79779393497536	5.74805764334197	5.83242861933867	5.73106510148643	5.65245151383901	5.78083757006095	5.79806134174900	5.64531463129165	5.74063209913790	5.80156734718333	5.76980381368721	5.82497987013145	5.77367029644915	5.83933071671827	5.83814305290538	5.71535501132387	5.73685016283351	5.78880533327325	5.71790276548393	5.72566819217500	5.80043676775815	5.76949622743643	5.74366780020299	5.75163774340761	5.77623012806216	6.30886035867428	5.73669304899179	5.77836388595658	5.77042857760925
AKT3	4.27910894736878	4.32915203691293	4.35454477883476	4.32746622991658	4.32590371207805	4.38211336771580	4.44150961671172	4.51726218390277	4.45472693274613	4.45715834330892	4.43215896913698	4.43074766593891	4.38825802440539	4.45645673129470	4.47675408117627	4.58845817360859	4.36416716960196	4.50817090128274	4.38231365079389	4.45076911332982	4.46312432338243	4.37479518272640	4.36381823753710	4.35386855454672	4.38426287039664	4.39834151449167	4.37193949754252	4.29811589608382	4.42652660270976	4.46454197136253	4.40434721384475	4.38272731621516	4.49510873686190	4.48384308043372	4.38653876251970	4.38019133298646	4.41105640299874	4.32735248140720	4.42697820807974	4.36055980604270	4.33739344413033	4.44782055540697	4.36565455165464	4.37081667530399	4.34497862324797	4.48284162163044	4.36622586496024	4.38621619944802	4.44407718724131
MED6	6.15548198571330	6.39986160874641	6.32247268561545	6.33865398480952	6.29593592931178	6.32442552338246	6.51160752789595	7.03263371242727	6.68888874977322	6.31178475025053	6.74966391622569	6.29398337550720	6.28442315113506	6.36606671448517	6.51534540136314	6.80152070732004	6.63414834706636	6.55568143159886	6.32601702423740	6.24488241448777	6.35884829573029	6.35006711089586	6.35308942966502	6.43661174866266	6.24354456757416	6.49256977613251	6.51063018160671	6.30349218001964	6.14321240641963	6.19964251800307	6.45141501499494	6.45358670282354	6.16326432062119	6.36641803477644	6.32629548337628	6.46263951496006	6.56812996441672	6.35554963603517	6.47578925939406	6.33698852412886	6.22727594224908	6.82123435518923	6.43156213641419	6.49007747181160	6.36541225099699	6.39914088359102	6.46767791406078	6.44353846539187	6.27035606784067
NR2E3	5.09306936365187	5.14923088816905	5.07638417749412	5.05656425997264	5.09366122064698	5.05083246806044	5.19866245075222	5.15147269101060	5.21734748581267	5.14744466096156	5.20715923706855	5.14562339414983	5.09373817513067	5.19328520710823	5.18111889448934	5.18876392666104	5.18862305001543	5.14348045195070	5.11128086994209	5.05856801540297	5.16972959430291	5.14279343779790	5.14909448875221	5.10715384073758	5.11086781157149	5.16855807960554	5.19068067241030	5.01069937297904	5.18352344768515	5.20415162454987	5.12642869678248	5.15796639073678	5.05357392303832	5.16195296995051	5.20738765604357	5.09540652452371	5.18452585069850	5.07303286508581	5.09021727732226	5.09763784248447	5.10187224928287	5.13000696067607	5.16091841704959	5.13768607697351	5.10505992823017	5.18202029197305	5.13744246388786	5.12842849077522	5.17619836278852
NAALAD2	3.85080374243630	3.97050055711998	3.89170484160589	3.88330793303873	3.89657051691969	3.90545301454432	4.02530012272025	4.13718721210414	4.06308620434769	3.96125902320654	4.02722598962101	4.06189639870040	3.99457402808117	4.05584125819676	4.04517215148088	4.03066284723077	4.06531813132066	4.02319207110720	3.90502601998854	3.93176177447098	4.03082805318515	3.92668856244797	3.99218546019514	3.97824558409259	3.87443606926233	3.95024656081595	3.96933888700387	3.87166932468219	4.03883142674182	3.95926273066584	3.96383916742584	4.02526466977055	3.85702074125765	4.02149373885769	3.98687853107841	3.92716510712027	3.99500016983596	3.95214738105682	3.93614135207534	4.01093657696235	3.97970569476771	4.01710193615203	3.98017957181301	3.97226845253289	3.91584068847379	3.96885545173522	3.98105690856292	3.98532037193930	3.98443087480157
NAALADL1	4.94017745740313	4.91349776233382	4.94828501938323	4.93278407210177	4.96720853943859	4.86838507404112	5.02764420375912	5.00115886728576	5.01685277707653	4.87376347155556	5.07082055640028	5.07814389635031	4.91792256353490	5.00824098940591	5.11999967000667	5.07574981981809	5.09138592484137	5.02306906658982	5.01514553852304	4.88596232541509	5.02534194130370	4.88849186537754	4.92750633572872	4.98444828769724	4.94356167344531	5.10371907603112	5.02203126621482	4.82783411097138	5.04425351198943	4.91727074426038	5.00245019288359	5.05517966334526	4.94986791447632	5.07816936613240	5.07745185603655	4.99591767929113	5.09301002462229	4.96947374713849	4.94077509641743	4.97713941327686	4.90769058641214	4.99679919292445	4.89318364138244	4.99566591381863	4.94899995938523	5.12113715338382	4.87740518103216	5.06960106073501	4.94840529065255
NA	6.39181169585893	6.37799882857019	6.36374583035895	6.34877173917641	6.45879413350810	6.28604827281704	6.56734824845046	6.37290215053445	6.47257281134236	6.41043177273729	6.39893791749774	6.54899788676665	6.44798969551370	6.42815011227229	6.52598513450690	6.51213819763802	6.66318444421716	6.55342503260830	6.46234609880527	6.32874966091478	6.53808734720270	6.47780148528035	6.34350633077914	6.39381102745449	6.52430025491417	6.45458232152175	6.60915945185148	6.24717727618973	6.49799406934704	6.62591679124982	6.41765148894529	6.40899622472875	6.47800640295592	6.48752438348314	6.74296232861463	6.49364284872498	6.38330877488754	6.34039391951078	6.43953465371610	6.41259162984443	6.55813869031186	6.47571418885796	6.45989537348145	6.47643408857725	6.39717050200763	6.42409745133917	6.52730382360267	6.35426881372401	6.43407910371531
ACOT8	7.25984318666196	7.30277288939421	7.30039440668161	7.31038945189232	7.33763798412460	7.18726933765540	7.62242718290922	7.46328115883161	7.51709010935420	7.41462102782045	7.78193462854416	7.41274624094702	7.50961158443122	7.67679747990756	7.39255662996485	7.32295883174610	7.50007450772617	7.47347978301777	7.33495244219811	7.22923163875345	7.60741463481463	7.27950908971425	7.63764419765973	7.49423843403836	7.37671448232475	7.48026459644200	7.43923121193585	7.23830742378217	7.55462335891595	7.44407484070382	7.37579325647319	7.75428435972727	7.26403106696232	7.21175693892279	7.61022423734916	7.32118367747294	7.69604500415407	7.41376537547270	7.37121970824366	7.52411461501945	7.51616549701331	7.28355603412828	7.40150884529994	7.41504443495734	7.29236748998026	7.44257317391155	7.48197562234052	7.39195734725279	7.43577400240931
ABI1	7.36969019255146	7.45297700870622	7.53326180416997	7.44003908760614	7.40667151714435	7.18187281624144	7.46458600465236	7.33457441733921	7.46356702397723	7.34375925890033	7.88753578595149	7.27056010292032	7.53121880683887	7.42803933023075	7.85790237524579	7.45841242693021	7.52787714990619	7.56039410405364	7.49810098318453	7.25022259965412	7.33856041510463	7.13578631245011	7.47398429931795	7.54671079448139	7.30537309693419	7.61375175744666	7.39630879446271	7.50804143081656	7.50492486041622	8.11403432414343	7.50376313267696	8.01653876149403	7.31934063280837	7.60088187475532	7.77136319665533	7.48131063728252	7.67997030061407	7.63780070602322	7.17668642619767	7.66741193930250	7.25109120309381	7.53926225090892	7.39196891866145	7.45771118060829	7.29597615508947	7.78452563534006	7.23786112091288	7.76426901208646	7.43163913827970
GNPDA1	7.68211334260090	7.61785549586450	7.60932825595544	7.58100856499795	7.65336106150699	7.32182838738876	7.73971300052699	8.26226859665377	7.84841908389412	7.62908843555667	7.83319596392917	8.07460971049883	7.59778708341116	7.67271222072091	7.96454864435453	7.58505402338175	8.20334527291803	7.67791705673917	7.50299296210388	7.66794984831906	7.46393956344905	7.69938203707509	7.83391464018731	7.54809863588298	7.65162785507787	7.64420646695347	7.63715119512722	7.43179978292015	7.59128179492034	7.43150820708950	7.57401558438144	7.78829649655375	7.39417848057061	7.68020985023897	7.46689279420138	7.61563247035669	7.78728770547744	7.65157294029984	7.62595119144855	7.55848199686308	7.66822215405629	7.47016400644128	7.77912275580695	7.83064652525140	7.80995887354570	7.88192472219296	7.73109092451974	7.63512454928410	7.76394884651559
ZBTB33	3.92251999749651	3.96103661907414	3.92118943356311	3.90814537902043	3.93116565762349	3.94955394535365	4.05059819031733	4.12009575181559	4.04131221356462	3.97529071701735	4.06689802839029	4.09160805944293	4.00914649517179	4.06072747148142	4.06137204861937	4.02854202763670	4.10162123091973	4.09815641607970	3.95041808451156	3.90015127011273	4.09510189151960	3.96287431270436	3.99221576070521	4.03334626787064	3.90061528303530	3.99525817601036	3.98899632946670	3.89693881569812	4.06818123041883	3.99951770568334	3.97716931336820	4.03477271917431	3.89833137481161	4.08988310174769	4.07221216805968	3.94956897493375	4.07181844776182	3.95601960067844	3.98800946196168	4.03721414487259	3.98656154692739	4.07487423878512	3.98741119243655	3.96493626865348	3.93078185990003	4.03772040342768	3.97529966265396	4.00269483628120	4.03754515090054
CDH3	9.28056916520245	10.31823680794752	9.88188733859141	9.39342051312350	9.25905031398003	8.91521861728912	9.64594658346479	9.26925057527116	9.58754885993971	9.07337109244281	8.95775069388111	9.27258685875333	9.19783384554498	9.50146964797377	10.29053677986688	9.07909077041849	10.97921800886256	10.02734597225549	9.79770827250286	9.10594127168182	8.93752295483851	9.05120417442155	9.07600709284896	9.08604776099370	9.40019119066871	9.46728941830038	9.34204254023707	9.22245643977414	9.98281478112948	9.68229590180152	9.82832283040714	10.22904979637018	8.98423417980938	9.69245503946129	9.73688545687251	9.35550078835861	9.28739820244198	9.40855090299273	9.39666459334698	9.26852833740789	9.71202238404724	10.09488863138502	9.59486901000602	9.56687259709226	9.14298633527797	8.99135903232021	9.75573305554532	9.36483147470822	9.76796953504538
TANK	6.32020258811925	6.27187753595268	6.25924545132829	6.26803521168714	6.22592156339245	6.11870114194048	6.51831129319439	6.27909663339738	6.22521186719112	6.36118918985599	6.35037771441765	6.34744346053595	6.28476596199913	6.25183671524188	6.52681760954321	6.48850413391132	6.53617826928314	6.36600792295788	6.38639591204707	6.24489724411583	6.51157804407873	6.26981903276145	6.39126051894082	6.37433133664966	6.25598756806923	6.52377217830385	6.30524772164871	6.39751837109983	6.40001099844189	6.33567223079632	6.35419973946562	6.47898368763309	6.12274592828616	6.53521673720480	6.44969482106275	6.38340343016003	6.64960379662597	6.35403466015149	6.35313499824594	6.35655536471479	6.43560541393601	6.66141625332457	6.40072544038647	6.46192852100954	6.27061417357596	6.18634231588867	6.22602604391832	6.41643656100362	6.29308176549635
NA	3.99160802404839	4.03504786381642	3.96488441287230	3.93596452548459	4.00288295644147	3.94662779462231	4.12728623770422	4.11200137293790	4.11926228422378	3.98881316775307	4.07826166529256	4.07457265185675	4.09248887253828	4.02402542896245	4.08131880007545	4.13136390088323	4.12102960877819	4.09080094559302	3.99712292982746	4.01966046056297	4.06620961859682	3.98976597143085	4.03695707344772	4.03950173701048	3.95542385499408	4.03540498718056	4.04086617589447	3.91755914796688	4.08790047425199	4.05785645931546	4.03030661247620	4.10900296222370	3.95219624536060	4.08569553324435	4.11167391963045	4.04462506255442	4.08860613446327	3.99919754016818	4.01697133547603	4.01575519663283	4.06905407432476	4.06424207781404	4.01283661144539	4.03625332167524	3.98624406358021	3.97116041526283	4.03030364212059	4.06087342174177	4.03726705807111
NA	5.77708344128409	5.81619633571810	5.94051424846532	5.84478157061344	5.92138666385185	5.79549085071068	5.91978002943013	5.88727618505043	6.11536731290816	6.01269346197077	6.05394327047761	5.95359086516785	5.90461180304951	5.92421680864488	5.83319611522522	6.06598906635580	6.03477361672256	5.90928508376389	6.05114175117271	5.84858272035403	5.95877643250606	5.91073750795331	5.88557613357880	5.93053879622729	5.93761011973262	6.07319531016737	6.03797553139144	5.83972626656769	5.99379258936311	5.99243518774351	6.03501335241861	6.12853445599959	5.81328934094390	5.89312120486670	6.04484286270717	5.93069602959824	5.86569465986006	5.92052401180019	5.88135181393864	5.94583589921317	5.82653909550334	6.01535005911387	5.99288346565771	5.92049125838181	5.78325886438107	5.92176184059861	5.89233131581791	6.10391364634019	5.97219236022015
NA	6.27696801381959	6.15636440228258	6.17366022368046	6.12098998659244	6.21265809177061	6.27172649807429	6.27746916695025	6.11725740389920	6.19014160147028	6.16087026808601	6.06343566547741	6.16658309799734	6.05963184506720	6.05167155774181	6.10610833547790	6.25083924350175	6.23922127093977	6.14012336232440	6.11471048201645	6.19552089548593	6.23920472187609	6.25423403078581	6.18988488669186	6.18427507440384	6.15844105313296	6.32232507794689	6.25731399569182	5.99570646669892	6.21266066677114	6.11063366053951	6.16632345665262	6.26151239962836	6.09219383636471	6.22489710623949	6.18146492797813	6.09810930364971	6.19946663295789	6.14494097239860	6.16152075836183	6.12829209057019	6.18915790866100	6.10253575285418	6.23591434197576	6.12479494151780	6.14220796156132	6.15265942444962	6.05714386938957	6.27278630695363	6.20516087848746
NA	8.72643306561402	8.95162602270911	8.82964590169556	8.74000539384675	8.80279967663263	8.32653267484248	8.87826759848726	9.00581409007114	9.79731114121684	8.68671807847385	8.59138957843343	8.82495697859974	8.98403512850755	8.51759299936953	8.79082110857667	8.78430033995510	8.36086374393108	8.80506606566462	8.60372655879472	8.67930742758910	8.70819652797975	8.46835356882693	8.76202014639484	9.09897783009060	8.87099763966996	8.71280578824743	8.61594707524610	8.64387299762465	8.89919370436978	8.56193916824766	8.78727928222780	9.16072508309469	8.57103302356435	9.06774509303557	8.33513267216119	8.68522381077809	9.03184115436419	8.67769250524121	8.63522682209910	8.65359713747564	8.79511794540104	8.65185005616160	8.67877244104005	8.95334998055597	8.93299260753789	8.78827513356300	8.60084384529427	8.80968955155551	8.76025592079416
NA	3.79112849073566	3.84062465153650	3.78972580915617	3.74243915271365	3.77999634678157	3.81469963421543	3.89415518003772	3.95674828743620	3.90781015615179	3.81137772723834	3.96747904642533	3.91140266784414	3.88867852244080	3.87068089126659	3.88694174127299	3.96445642283795	3.96966170409838	3.93174225501062	3.82241369657687	3.75710996636220	3.92347522716273	3.80612162778883	3.82902800127301	3.84893138796512	3.71413953187853	3.83112160290960	3.81297270256566	3.75004225766483	3.92191565512081	3.81218963202961	3.84251353457262	3.92295168692386	3.75508985375811	3.88569330444107	3.88912880862765	3.81231446469385	3.90358151305519	3.79615241937702	3.80573084913454	3.87421377904233	3.81706500399346	3.92396764017328	3.86672830108779	3.80495628695307	3.78234318118481	3.82165588029148	3.81427489036133	3.83568549759911	3.81740785447907
NA	7.41641931978809	7.40235643281511	7.38166011275668	7.35918823197041	7.50837001460537	7.41214874559047	7.34418614897250	7.71088238359716	7.39278051562741	7.29751430667625	7.33189940777783	7.07376416602066	7.47190938232143	7.43324925814416	7.35896664918033	7.23955600577234	7.24637454239850	7.72918583427448	7.30527891123994	7.28889354110735	7.52525570904118	7.42916458611870	7.36203390655435	7.17533113584156	7.37459250047182	7.32166210128153	7.62446766053575	7.14571061580231	7.46917914164509	7.61658736098349	7.40858514117738	7.55941773703560	7.19540551406760	7.63224945735373	7.41424132732805	7.27812786964498	7.35701456042378	7.27686220244545	7.56580134396112	7.36901779398114	7.41833807954203	7.36441145992979	7.65907725780589	7.63680040984487	7.48564405513905	7.70951165488933	7.84817239963350	7.53135752708051	7.23994530899691
NA	5.07000117811302	5.05678858901900	5.04025091829109	4.99342627060866	5.06300081045383	4.98483142586240	5.13664214665643	5.11297419694350	5.08951028553522	5.08582119884491	5.19928958789931	5.13305711134557	4.97820570814372	5.12901512332555	5.13331619172971	5.11501748980565	5.22354312877269	5.12416285998779	5.05205639563360	4.98086440147446	5.10281706679164	5.04665015076814	5.03974049963364	5.13643001855927	5.00764469103084	5.08486716261563	5.15650003252553	4.91691898492186	5.15022310182569	5.06008131595686	5.03065819260022	5.14845589023059	5.04146980748474	5.06971298137518	5.15630411945070	5.03759077123143	5.13497161721255	5.01366564331119	4.98521485255448	5.06281102209064	5.08974460246240	5.06387297510966	5.09785036669390	5.04567045107808	5.03634853715494	5.08605892516828	5.06726003928984	5.05710297411301	5.07005511043442
KHDC1L	5.30989777763629	5.24215285212687	5.29777522955243	5.26198372919630	5.34787615170039	5.26798584914403	5.41911074286607	5.42366133691599	5.29887715218103	5.32088604708746	5.37244656861271	5.37643647107280	5.24221122038501	5.39429732847491	5.40805065824873	5.40556141678748	5.60266648875112	5.45931877921001	5.26676356370386	5.22820789776037	6.12301599582507	5.35381860214205	5.30588749277617	5.26517790447349	5.31595068984817	5.38886691143482	5.29263269448817	5.18890566472475	5.38952033730814	5.26700108475185	5.33916529144448	5.36657513617058	5.24478724063709	5.38883981827341	5.37598226026623	5.30809254906030	5.35698667223233	5.28018478380067	5.26624226531281	5.31012684593675	5.28628384486582	5.30224652136040	5.35665408107707	5.37577807388876	5.31591780321495	5.50017016575582	5.31976040624475	5.32450882825182	5.42636910203055
NA	7.04433780567790	7.12022383582035	7.03485944596855	7.01312566588889	7.01754193220439	6.92777383595969	7.30765524069666	7.23595220968540	7.11214556981274	7.04547631496091	7.17628704334571	7.17501431068772	7.08571290865077	7.18581591532279	7.18770116089372	7.08369300155591	7.17962843943481	7.28492659849431	7.08563520707589	7.04245415769655	7.16706750269147	7.02721744068931	7.16995638707452	7.07782687068208	6.99459372638417	7.24430404386233	7.11716186043192	6.95881805030912	7.12541714620415	7.11340984135677	7.08769618018067	7.16346196918991	7.04259729222048	7.12052800040743	7.17545847510444	7.03796457366238	7.22058888416741	7.03916567927139	7.03942056532173	7.06677457171271	7.19614130557883	7.11183713540450	7.06825971703593	7.09746953506059	6.97734287133630	7.16506555405296	7.03338351551144	7.11961246297460	7.04561395051853
C1orf68	5.22486541019390	5.20820550333589	5.22674544039137	5.17164294024595	5.22199009143929	5.23648648564533	5.45231103436030	5.40033109228234	5.46418529891019	5.31821450197663	5.38966274425650	5.36938491101587	5.37531248647081	5.21765720995651	5.37265784007290	5.39703867075458	5.45193529955072	5.38039596184956	5.24605910918442	5.17062148221972	5.42107727938368	5.40949897669768	5.23193776924400	5.31064528355535	5.31044860540163	5.26616707891236	5.31434711758633	5.12269594408036	5.34419816314982	5.36002331388044	5.25047913376085	5.36449303257788	5.22362244096345	5.35614512720751	5.30396989405243	5.25166782062927	5.28665898053050	5.20543598377190	5.31527668859547	5.27418796142882	5.41009721742064	5.32391970180833	5.27097246389512	5.27939196721088	5.20988770156811	5.27698361634320	5.28554904327348	5.21596565025743	5.29278497009995
NA	7.16866927837837	7.28615076705851	7.05812047729680	7.08074386125434	6.91742923294575	7.37839130344706	7.13465211529207	7.18272512638191	6.85607464936350	6.95723816162177	7.31196626282547	7.27038399428293	6.97643442856163	7.05792359630450	7.17480821494907	7.43650094049602	7.28914881456774	7.19216866953834	7.06981820000563	7.32760408785564	7.62159359173776	7.20925574690934	7.27143414271156	6.92483331179081	6.82313391741535	7.20747349177798	7.15578488242532	7.28039603146099	7.13876961335279	7.64977677798483	7.16715227522812	7.52667209869352	7.23820903099188	7.24255866540262	7.45030926868161	6.98700950724572	7.23409132427534	7.13351383535292	7.02636231534950	7.01327710470454	7.14085132430788	6.88343740517055	7.16514064108222	7.36309237604996	6.98755302113552	7.47276236077071	7.16172979188897	7.14714809603480	6.98262706264658
NA	4.36936474600347	4.43027661000176	4.46371789281739	4.36988531591141	4.49762317543194	4.34672601833350	4.50586481709750	4.52698216662586	4.47198476071276	4.44904887744296	4.53391311281135	4.54986619049055	4.49885327914172	4.59540004868383	4.44624001617892	4.52845518612071	4.63800469945303	4.48872782896433	4.47433568612444	4.36638170019401	4.50828901456623	4.43974349237838	4.48930890845679	4.52856408246427	4.39546648159053	4.48389106381798	4.45172083603337	4.35415521862221	4.65158282746361	4.34518646429533	4.43887939878548	4.54233340330409	4.36727690404916	4.45624699647361	4.55721691024000	4.38557339260054	4.55717342487069	4.42632742525224	4.44040083932466	4.50719477073363	4.51520239806689	4.46754332811380	4.44079136420988	4.53958446960569	4.42721554997483	4.42974606207749	4.47743219116870	4.51447741940917	4.56442620863734
NA	4.73218587632635	4.93217918847206	4.71816245114870	4.74839249176801	4.65309155433094	5.08122397380928	4.83095310949080	4.91530939387222	5.01588159087400	4.96569565000170	5.03006655300310	4.84370304333952	4.99240074767894	4.79827208083077	5.05789607171321	4.85065487677188	4.97275857238998	4.76738466537376	4.81354965245200	4.82233074361150	4.80663443503917	4.73780930247467	4.87329873033337	5.01165499650944	4.66315915631504	4.81176675035509	4.81351256908022	4.85289523924925	4.91231279048284	4.81616370407934	4.79107563389824	4.92487961755123	4.76455305117762	4.93862381352510	4.75599261256267	4.74622173808854	4.73725692631852	4.71654323611132	4.68008201568080	4.77566579430502	4.67731331391761	4.83537724224449	4.75717015972968	4.75335900377395	4.61184481545834	4.99556331563622	4.66851806954636	4.82703736783275	4.67987166373585
NA	5.16632847123072	5.20237545241855	5.23440068366858	5.22899383355270	5.32291196080356	5.22160410243843	5.36986203535369	5.34846316965930	5.37040289024995	5.32210272484661	5.32352335225770	5.34759612672811	5.24711699100386	5.31054912011657	5.27539683102238	5.37870487516112	5.41391113704919	5.37934414082716	5.25501263950360	5.25723468367375	5.29484292995370	5.26295194966328	5.35378265078092	5.31838057779588	5.28221352067739	5.34796043665540	5.34029476296583	5.15773561517526	5.32363613056772	5.33638620639252	5.27708867756037	5.27479020599890	5.16882287913002	5.33238192919478	5.36421791483243	5.31135827548461	5.38592588370718	5.28146738619204	5.25609494538781	5.25987791238886	5.24167745470655	5.24496186929901	5.25628713011487	5.33262533673919	5.27502533294387	5.36143232425917	5.29945937509392	5.27907298029959	5.30210554419271
NA	5.64721096619179	5.90498656865559	5.81210198647661	5.90020310689326	5.87912570910859	5.74509464841205	6.19732268581892	6.12841193534789	6.12648023958535	5.86843037236577	6.52316187932924	6.01408904855276	5.81974906193723	6.10059023191458	5.98427855503093	6.09848726364984	6.38257493305526	6.16524929305322	6.05887297148483	5.80360326995611	6.11203943598046	5.85187245317207	6.10509503853977	5.81661341206997	5.82684401125733	6.11865792699505	6.09706524599405	5.68724194751932	6.14214674908512	5.71765049375730	6.08844910840318	6.21745279874041	5.71434058536398	5.92439848021573	6.16718991303813	5.97954779373852	6.08566146824999	5.91519965748189	5.84313232452990	6.05985063647098	5.87547236730610	6.15434256149640	5.99109169320892	5.92994967263391	5.90907853420171	5.83496639709559	5.82796537268075	5.95760671225609	5.98480582586587
NA	5.47147160826808	5.46617429752513	5.35040316524865	5.29223157787736	5.35025675325974	5.33325168872404	5.54240521659256	5.38962192091969	5.29855301996414	5.46846008085834	5.39303675959012	5.35778683799423	5.32812619173624	5.43511608835655	5.42188404445493	5.31967972883152	5.47827775685529	5.41913711106248	5.42232581664314	5.56030726948772	5.24760576720943	5.52812764994557	5.40656343889707	5.28786731205401	5.35300966476005	5.48794552338613	5.45674075459784	5.26659106498656	5.42671555293460	5.32914232748876	5.49456998644371	5.50711026332908	5.27595464829790	5.42553999015986	5.45294663215059	5.27463128472701	5.36319391183595	5.50185451721395	5.39572510944632	5.30803459979813	5.45648247880011	5.35486296795062	5.35192124508399	5.40580520241616	5.49215801664428	5.40489878114220	5.28228286625029	5.32292600983133	5.38169620305486
NA	4.68535484706042	4.74170716732379	4.74123441326426	4.70361439128267	4.77275261134098	4.67007916728640	4.88278948320413	4.80369340284558	4.88999625907454	4.87493020594312	4.80422567900226	4.82266390881335	4.77923867840372	4.76047520569710	4.77190295723069	4.83940935019889	4.89841770799042	4.82085946735962	4.76030107591294	4.71807078481007	4.84343764353130	4.84071982956461	4.77165098667348	4.77038149482518	4.74961630381940	4.82250902542227	4.80365847992458	4.69322226595103	4.83028519084471	4.81194782433779	4.81314558850707	4.80045957488934	4.69839503978846	4.84856693265346	4.89731487314450	4.76363669699917	4.82789817665488	4.75352079868923	4.76453149951934	4.75025899794711	4.72965248637271	4.81067612351072	4.80992186561404	4.79119472513932	4.74691056529620	4.80988011665941	4.77085953543931	4.80183552242918	4.81160882794635
NA	6.40749197291848	7.50489650972497	6.54226279056676	6.59202713631661	6.45758243489757	6.56436210320499	6.59913275720203	7.13369317814458	6.53408572716535	6.94809736339923	6.93165310955346	6.53869188346532	6.40075347242455	6.91496324798562	6.48780024943365	6.61926568955733	6.62464939674086	6.53752831515405	6.59706274285198	6.59567528301979	6.42710921010742	6.70124022695950	6.66345524118832	6.48586173276735	6.64652897151991	7.06137729987119	6.46754394761351	6.79183903303696	6.60154118346771	6.52683677147179	6.44355394938925	6.62789644686554	6.32264670196517	6.41981802848947	6.68528217349592	6.64100357440209	6.45017745483303	6.73630189311783	6.70688327254947	6.83157004801500	6.45401467883815	6.74089546252326	6.81170720302982	6.91803325222025	6.76741415324839	6.31725846893925	6.96473785848334	6.84141288827873	6.53405424657727
NA	4.07753880217255	4.11623412433450	4.04699196933161	4.02594343196294	4.10737321267168	4.12616667747043	4.20155827936428	4.21067695000969	4.21994231225148	4.11022444526887	4.19974665447657	4.15907804832049	4.10913524369601	4.11378102007419	4.16370981477366	4.18830700009983	4.18136700838216	4.18755684243715	4.11671218991897	4.17477949463075	4.16678920641937	4.13380556725961	4.10913871515836	4.11118018807373	4.08735785609597	4.14047545063765	4.14345279065099	4.03616908160663	4.16958536303245	4.09683576231152	4.14118184320478	4.16433127327419	4.02806555276072	4.24857089673538	4.11481654189297	4.11194474587704	4.21081911247410	4.07946690660649	4.09252430806724	4.11918555485261	4.14921772056953	4.15131888952330	4.13241415101975	4.11709644174758	4.06682948217942	4.13349158321452	4.10048810773982	4.11139780812743	4.11754410978813
NA	4.95941600662813	4.75065734333445	4.85070945056017	4.73943441429514	4.80053651448351	4.71864438697053	5.25754391454306	4.92946477470570	4.78380701833606	5.01688510358639	4.87024495805808	4.91969570989459	4.76837174812929	4.65841955998582	4.73444134686428	4.78132173686036	4.94695452387150	5.16071826191039	4.60523458094493	4.84780361053117	4.76788139594019	4.77838886301326	4.96530892770168	4.86627782819651	4.88856563592261	4.72032459275293	4.68244460315000	4.67693803070761	5.78590665549856	4.85116206981819	4.73147119117130	4.75717218564358	4.75916065990873	4.74500491907873	4.75361935055797	4.66686281277068	4.87694251323316	4.68921105438464	4.82444434283881	4.74693402353339	5.49201689076298	4.73957392454384	4.76856285328156	4.80949485452137	4.73584734630403	4.73424203467486	4.72521624550555	4.75623618591446	4.87014091864854
NA	4.45943700114931	4.51756048622341	4.47916139051879	4.40625310259244	4.45399729307163	4.42219056532663	4.53007746142094	4.55499012871336	4.54789999326977	4.54781184523438	4.53535101701228	4.55824898578416	4.49009215534036	4.51456043404106	4.52898697311881	4.56998851604206	4.59310879318437	4.53487770001449	4.50443772399367	4.43175927037322	4.59760106688770	4.47854660722686	4.56893316195062	4.53685567567509	4.41520934484732	4.56053612249930	4.50691936216824	4.44409122910143	4.54193660849078	4.58799776216338	4.49146685121993	4.55010239282394	4.43010756695444	4.57128284301176	4.71599656514932	4.52810325824232	4.52676576374025	4.49543025787397	4.53938487032687	4.45870057528079	4.46634302410177	4.55308269984013	4.49350363407955	4.49767707425818	4.43584505618669	4.46069613144233	4.57114442918530	4.52209406344174	4.48962631475320
HDAC6	7.59056773220812	7.65696652379353	7.71131800706719	7.67269054394777	7.71365087288462	7.86089088670390	7.70258277122797	7.79763780332986	7.60374760092344	7.66465159301083	7.80265636974912	7.81999707132302	7.57890976927605	7.75155337888556	7.62145906720727	7.70641249189352	7.71641752697028	7.78150795813455	7.72614700141906	7.60176350746700	7.73073242022629	7.65771802399563	7.77096070866569	7.71956434410619	7.60594601856709	7.73303213058965	7.76684953728588	7.80524436512186	7.82994432344127	7.86929124075646	7.76120845490282	7.64765163950667	7.62481758676326	7.59624255691915	7.69430193286818	7.65901764527740	7.63691764875438	7.68144171414786	7.83794589291885	7.72630566468315	7.66598621634619	7.70525356130595	7.89734383585834	7.76553886295895	7.63526931355350	7.72150881350126	7.74677190462787	7.82579734761982	7.65681066626280
NA	7.94330963583595	7.82723615647656	8.06463631186007	8.09183215121716	8.29550394438905	7.76161270815012	8.18901999484807	7.77018705229818	7.85381042069556	7.91237061179184	7.80696279867996	7.95853056059080	8.42476883207434	8.24633809331513	8.12891623181225	8.68622227319369	7.76574514349015	7.91978503986421	9.37498161822515	8.02295048089780	8.54964852734918	8.30365956932366	7.94709061712646	7.80781093608692	8.01905394718098	8.76207399243818	8.62235384918733	8.10022982998500	7.90691491126835	8.11895088622880	8.21523265228011	7.78686383750723	8.19031382783463	8.62044036950111	8.20203908548474	8.34133290012783	8.02533525033098	8.36789122363227	7.88520366256052	8.21598169878519	7.84368249203017	9.02472546666872	7.98716873551355	8.00248338691932	8.02091781011700	8.62430480611072	7.89132002700013	8.27149131806811	7.98550877165541
NA	6.34273903802241	6.37907944357969	6.42767951573926	6.37439596743316	6.37426843471246	6.34408517324965	6.59687444322941	6.52878564329183	6.44374852856585	6.40504170250514	6.45824819722970	6.54734979758402	6.47854981455167	6.50118281356200	6.41105005334145	6.56627293823589	6.46628050464470	6.61180055228351	6.46138676675757	6.26035994888385	6.60637810545955	6.46113435502173	6.65618789638042	6.45980206615815	6.44359418458936	6.45837804847580	6.42658606481429	6.54345858497904	6.53914255043433	6.74511440422200	6.41768232708252	6.46262910895050	6.64558948613378	6.38179038415391	6.42293783684083	6.35018491233516	6.57167876688895	6.52981447593844	6.43928566238490	6.46555697029335	6.48274583143541	6.47483998899836	6.41559310981220	6.55339309019302	6.35608240929271	6.41771763231141	6.63665536371483	6.50276132823344	6.44429049122243
NA	3.97814265715014	4.05678667556474	4.01136981559335	3.94676603900253	3.99312415609337	3.96652200609734	4.13152519558921	4.10527681701747	4.11404315664083	4.02097890443448	4.14147421111178	4.09119718440290	4.07359376996800	4.10181158084451	4.12306171495686	4.12410130796392	4.14046809882338	4.13675144050698	4.02483397783757	4.07147850588033	4.11876303794910	4.01372297614042	4.08509446172573	4.06052751482636	3.97432908919052	4.08304728791841	4.04961979538360	3.96864576933788	4.12170591563441	4.03151688781813	4.05975939485134	4.13291160760868	3.97490529154069	4.13959312618488	4.06869072707195	4.03195906285696	4.14168367535195	4.00914229568223	4.02188669769903	4.07504591238732	4.02212836882318	4.09662960797082	4.06364213814313	4.03103418820688	3.96922962146136	4.01234730735789	4.06571193777646	4.05680991260094	4.08205037691877
NA	4.78240315713121	4.74363247798244	4.68693209057252	4.64116094519485	4.76476442914755	4.57729648434369	4.82373094328514	4.75953536411674	4.74469601403758	4.78676353489695	4.85920463030963	4.85600623199690	4.67708764037433	4.83312095488262	4.76995792714700	4.80592669227042	5.11630634415572	4.78404856193412	4.72381830434066	4.78650575523371	4.85769571701029	5.32980664431477	4.67296693817606	4.63096554309229	4.80185198247160	4.82988096961614	4.62153494408867	4.76292663778231	4.82186063856066	4.77727288797357	4.82266492328915	4.96495136724707	4.70254981190992	4.69003297933279	4.88930759374430	4.76300199589392	4.90895552444207	4.78501365040467	4.79687603362471	4.73205107579658	4.75349262473087	4.70438199729059	4.73326278656003	4.84732786971530	4.73654286607302	4.70616502260162	4.81221428634228	4.89031514741077	4.97798317632224
NA	5.46578219363247	5.45508936224540	5.48578158976469	5.46022833658889	5.50484370500964	5.36047531159195	5.60462445484878	5.40135902895679	5.58760783608952	5.50558898643493	5.47079765902593	5.53094315339691	5.46392673653989	5.51899878399551	5.46326921301222	5.52746186395592	5.48160170003959	5.50237996385727	5.47930737932882	5.59064796025298	5.43384836586839	5.68085490923765	5.44696602560119	5.53523522342916	5.48970952678566	5.56027615433442	5.60875055417068	5.34086282669075	5.51451889664421	5.43286236285741	5.55445345118366	5.51192275090337	5.37924530952876	5.56189407548095	5.57338093469675	5.46520272255677	5.52629127020687	5.54337538927797	5.48300450892482	5.47855677660223	5.69727855182394	5.38790730793148	5.51629655922159	5.49747597743209	5.50939983526611	5.48528390869032	5.45331612187998	5.54573099648659	5.58147681368307
NA	4.81090448594659	4.75686293099333	4.88753133823005	4.87573253385134	4.83196505071913	4.67344995229501	4.86202918249858	4.91317520887802	4.80488187023361	4.80027409463822	5.40878872138461	4.79043693281755	4.72706432220346	4.78129362195614	4.77321048381460	4.78707150212389	4.83891133538447	5.01624979587673	4.86929175837649	4.75438976876241	7.84213136420080	4.76213097542528	5.17365752071497	5.35145593553407	4.77572361508205	4.93502855917223	5.07287331345411	4.79949501978654	4.86720261090156	5.11716605301488	4.94957447855828	4.76246934904262	4.68204100175817	4.73513799689008	4.91212691485619	4.83429192518681	4.88030427150196	4.87615070548790	4.88496330042249	4.85785559043043	4.72680951238714	4.79383097493908	4.85338669845279	4.90097480623513	4.78938477010803	4.72654154901543	4.77751398312386	4.88054779051125	4.83813838014318
NA	5.26512510300498	5.46702695188092	5.36012433276136	5.30217842048366	5.36252319229328	5.27112741440397	5.43893068257636	5.42666737180064	5.42393162049242	5.30381197616483	5.43522210053350	5.42671225900877	5.35065341359347	5.43832926406662	5.44501484028289	5.43913970738512	5.41681493815142	5.48622324746907	5.35487541104006	5.45026130998422	5.42352422732619	5.37533133726368	5.40345776395021	5.33300779675715	5.34997638734779	5.42772452566879	5.38906692490708	5.33277682398549	5.55916621965262	5.47430439672853	5.39128508239472	5.50404293570935	5.28864900576342	5.47147552611942	5.55292939604897	5.37132734659321	5.42693262388654	5.36602860316407	5.41497986942828	5.44983802628816	5.43005482819145	5.54285048235909	5.36737252407265	5.37095900861871	5.34202950683037	5.35793705285102	5.38179614736680	5.36668546803981	5.37009578207825
NA	9.14953974480300	9.27099293107012	9.40152267363863	9.41151366657505	9.13842275051824	9.29687989881071	10.04383319956606	9.06600395927870	9.15145458436648	9.00450635990883	9.16276335047406	8.90629998976434	8.89958573223523	8.91283795173079	8.89322999335884	9.01022923571590	8.74136667317914	9.18980227241020	9.03359780128454	9.64955448946942	9.13016315024708	8.85170657733664	9.54319836206748	8.94472786496774	10.15639483096208	9.13770781098210	9.05755852321341	9.41571854636466	9.12764066019455	8.87412688828644	9.72037143339227	9.06067539227867	8.89513760608633	8.78875281526100	8.94486366552353	9.43006342813448	9.00970579142349	9.49057439018214	9.78268444815298	9.17339085738813	9.23938889105803	8.89909234457705	9.25108728763155	9.72397209045316	9.27484246082365	8.94710468976328	9.40577251958486	9.53941106268464	9.48944873480025
NA	5.95332712427733	6.14112798056220	6.04003933505012	6.06551825963058	6.07728829229029	5.97756880085850	6.52164647932421	6.20056926571920	6.35812201218831	6.28645165336806	6.22161461640662	6.31239820049647	6.35057771524909	6.04007494144660	6.46714564766687	6.56947983526841	6.42307221595719	6.25576286053400	6.21414593259203	6.05759443569313	6.31941179154851	6.13744946038998	6.16115604369671	6.11818745242097	6.06530172790090	6.20956147067950	6.43077633615739	6.01411838171404	6.50807754086458	6.24943586366380	6.31146658663076	6.19186854217801	6.00628299121527	6.32206613279480	6.62502142998059	6.18678900102717	6.47387236306208	6.22166651602833	6.05429082460904	6.18493991171198	6.30181874269525	6.30946545677052	6.19494422408310	6.08092669649748	6.13393133901915	6.06473482931284	6.17381959260755	6.10297919180902	6.32423216831884
RP11-244H3.2	7.68090201598704	8.14144361620983	7.95018434286188	7.90497604532905	8.01493902380129	7.57246639317869	8.20520040408595	7.86668287242163	7.79216608446880	7.88491588925720	9.09471605301040	8.47810129148998	7.75698149545546	8.05261416622013	8.54294191993386	7.94204093360391	8.09989330540542	8.12132522306650	8.06888352155925	7.82153579908206	8.00362753905946	8.11226800997743	7.88638433685044	8.07108546325759	7.77310598598795	8.16127136775517	7.90051175702423	7.85340369098515	8.03911497028669	8.83589528941152	8.09265944251899	8.31464056301448	7.61313117148417	8.24540293606334	8.23896360415153	8.12649393151194	8.14947390218216	7.98329365607173	8.20501255530677	8.01635453539102	7.72167692695173	8.32596007784462	7.99610991125269	7.99242477225167	7.81214866872936	7.74732521187406	8.24940218446938	8.07106549379847	8.02702055799793
NA	3.82329337252197	3.90427024266617	3.87053462075550	3.80316357996518	4.34830675814677	3.82652892006142	3.95859633250025	4.06542166639286	4.00873903865995	3.89067689167037	3.98023586827769	4.00992967993572	3.89057607212808	3.96860928073374	3.95128033539250	4.01504308352487	4.06478361043556	3.86592737939992	3.88598778436512	3.83795721601549	3.97891586860163	3.85975373128420	3.92266251635931	3.91722776444242	3.81187915197829	3.89286782903185	3.90482383876937	3.79315287711773	3.97164911680550	3.89828816966852	3.87877295267591	3.99535944921475	3.79973269102783	3.93430307759528	3.97518970213301	3.85996346302288	3.94443565672646	3.84591061876447	3.90379076442187	3.83672239367479	3.82304360562234	3.96322271126282	3.87086165782071	3.90561706830493	3.79040482017332	4.00009251112031	3.83453821047424	3.88518728034694	3.89612373244389
NA	6.20675277374967	6.56509788743084	6.37362147280619	6.39965059937379	6.35969914551903	6.21797794311322	6.47249831786355	6.61604251112399	6.40628942389464	6.27627550473128	6.32712712899459	6.39816590406299	6.48272855823076	6.39156001995594	6.63932730002394	6.67627557276786	6.49998863857775	6.87756425843592	6.28394026108140	6.38749537507887	6.48939566377747	6.23773757358958	6.24602986559025	6.45623181755350	6.19816651413053	6.29828014393328	6.38384870980506	6.18953168272068	6.70204477377464	6.46709745441489	6.38483769434455	6.43518243795394	6.21168409990383	6.88569012949141	6.39801793303507	6.53872687089057	6.78189243908063	6.40607085648497	6.23766437249256	6.45884268123002	6.21947895630383	6.32183473949455	6.25955804984084	6.39180051989078	6.18276920673857	6.26602978311013	6.46767904514265	6.41571879101041	6.64108142526295
NA	7.01417518047004	6.95981190224964	7.06182243458382	6.98015517931906	7.00066561848374	7.12986712558775	7.47958931002885	6.90017291506590	6.91236369701701	6.92148522873068	7.12914430484255	6.98952814011925	7.11561636947756	7.18963514315850	7.15820789212972	6.93651608485500	6.90387860761123	7.01490234702318	7.02076507908757	7.34995780235394	6.99681533856474	7.11922069280853	7.05748339721903	6.87089827699179	7.03216919759964	7.03906125090956	7.13002169032602	6.83666144627498	7.11882410730362	6.94806941530275	6.90126005878440	7.22108255968148	6.93668130915926	6.92322643885795	7.03054908466815	7.12279536107407	7.36533567677625	7.01547851407339	7.22641694887656	6.95024913149034	6.87763280551273	6.89301275688655	7.12170108468064	7.30330941781049	6.93526557358240	7.04150272735201	7.05327789226808	6.98907214474011	7.03920800791513
NA	6.77637473562555	6.88314386006907	6.80161550263125	6.77167970694376	6.82752429817340	6.86639064671451	6.96908744511767	6.93063397776806	6.89509190806153	6.93837983203659	6.93805941517069	6.87636086101430	6.88266216139247	6.92838446659424	6.93189104498434	6.90787424789232	6.90823123055408	6.96419304108583	6.85186735263040	6.77076268490583	6.89633600305038	6.94070658344436	6.85058974995545	6.86620131213116	6.75315350167301	6.89254147651724	6.86549860173202	6.72279626282322	6.88357684917437	6.94068174558099	6.88531046916765	6.91330592594113	6.85916577456707	6.96803802707850	6.96669219367827	6.85135876920032	6.87599090440314	6.79835959264069	6.84226862435265	6.86391904726792	6.88894576819120	6.86513695307150	6.85993565577999	6.87596613884904	6.83380705587126	6.80768893707113	6.86208484746652	6.80036464979433	6.92787969464312
NA	3.91064391085187	3.94772246614549	3.95927727464334	3.93566083417419	3.95211417164540	3.94356361960154	4.21641009920355	4.15025415565170	4.12568606576858	3.95753326564267	4.20350439653018	4.11559807152246	3.99003879492741	4.15596339820637	4.07479405779571	4.14148761664340	4.18424095967753	4.11093609941068	3.99384470783601	4.03150858610417	4.06899203267512	3.95801388591832	4.08362493430370	4.05691770387889	3.91083932200479	4.03087959049141	3.93318010622512	3.89511358334025	4.08125306660378	3.95590589347849	4.02047916636480	4.09724181531351	3.85595814621352	4.08929363769970	4.00146048030886	3.97235969573610	4.08828277911502	3.98583194986982	4.02974606072865	4.08280539507061	3.97337569619516	4.09123278094491	4.02562248926531	4.01045044883155	3.93097232750362	3.91633274976928	3.95903674966532	4.05746284087485	4.06068071229194
NA	4.48986866121554	4.57936412466766	4.57563112780747	4.51689858472462	4.56929705656500	4.58785682104016	4.72824513171913	4.77037758848480	4.74584562307407	4.56841196388104	4.61169424966723	4.65951147942595	4.61274861062920	4.59159348092289	4.70024519304909	4.69128125643669	4.73332841376088	4.70788637163431	4.55179106839682	4.57137327439810	4.69412983668399	4.65896568314890	4.54511200490880	4.69209475288222	4.55249762135479	4.52523732243314	4.63970122875289	4.48523019965709	4.70393098324690	4.77834274476514	4.59888292121163	4.69922832645715	4.61820368206694	4.74098196153667	4.81041726419630	4.54076158568691	4.66498604000724	4.50713750120116	4.55980008655283	4.63153082179535	4.54847960079557	4.67189207652224	4.67418881098438	4.57303889084458	4.53955753512840	4.58920565674375	4.58116549182033	4.57812168750270	4.62315490826248
NA	6.22657624708777	6.57397284285077	6.42959247668169	6.44479628001973	6.40361130637907	6.27556546457661	6.55089950190807	6.75009530227656	6.66253171441733	6.45357201210991	6.84220082198161	6.44670050516049	6.47726237171467	6.67208760550646	6.62266706116322	6.43548711978106	6.71258557593481	6.82452563099781	6.50325749973712	6.34923869403282	6.64680551183193	6.49301327616683	6.49114565120038	6.49772345842992	6.40630201873124	6.58309004162270	6.54740753265108	6.42375193669734	6.50933966844732	6.62669731754127	6.54544246764052	6.50936440794799	6.31877623802778	6.50627555871004	6.41751126808160	6.52148887903451	6.52039867295365	6.49042240464365	6.38850875810498	6.90941485239675	6.67819959307672	6.34704733717194	6.59895837176314	6.64161874142053	6.41030293040681	6.60747114304018	6.50366773128108	6.50620738014084	6.62688637120404
NA	5.76810892115662	5.76581164497298	5.82291346853886	5.76099160976390	5.82735381734080	5.65501796136601	5.95809551613383	5.92171244717604	5.93571872807046	5.84663007814790	6.00363365905061	5.89452171779140	5.82492166823812	5.84549099573782	5.92860671360603	5.92790124957285	6.02043752271918	5.90101353441244	5.81000423755443	5.71589421904042	5.97479133256867	5.84848665575513	5.90217586889549	5.85676557219814	5.78655227906577	5.83702578397354	5.96002818328048	5.66333169188927	5.93354944823433	5.86708926376122	5.85758083507139	5.94972651655973	5.69549216063980	5.88924288366011	5.94572027877361	5.88051987393587	5.80107567192679	5.84401523594283	6.05111371748134	5.87327989199679	5.78669266360970	5.93950808949737	5.84276061937491	5.81324911347363	5.86324991770036	5.79207462917629	5.87414813942031	5.83393139235747	5.92283757519813
NA	6.15182341439615	6.19520604548404	6.26136817640136	6.18063607944128	6.33583100034121	6.37541727494612	6.35627794126371	6.19180028566120	6.21720721589239	6.24496232513951	6.30268185551219	6.19929191269208	6.27295112676748	6.17337778514691	6.25309452381624	6.34961438410057	6.27866122576411	6.18816154862297	6.17004851783247	6.13819852614179	6.18948732439339	6.17004981332028	6.14729142900490	6.21508734134271	6.34871479813322	6.23705380830421	6.24259676420261	6.06471676290740	6.22679531610583	6.23035417105577	6.29538350146311	6.24326650730465	6.14743024061704	6.15918812443290	6.20604726849318	6.23326415666338	6.23992681636772	6.25739351315559	6.19165232301809	6.17461058869805	6.33827129575713	6.08122238399938	6.21701625399722	6.31171998797779	6.23967060942461	6.17906040111675	6.23634261933039	6.31557273587432	6.25685606267569
NA	9.46175804772571	9.42429829821474	9.34501961002875	9.32791910544628	9.26110112937903	8.89395766627489	9.41264831909500	9.59990631535366	9.71291210826354	9.71798922584234	9.46311149503740	9.50218873056076	9.18038976798599	9.39557456205144	9.39771751673960	9.47193333876782	9.80333442498345	9.54786331235059	9.24142615274154	9.20439723000552	9.37162269910630	9.15473077789338	9.31136676087577	9.38940144619223	9.16157956825210	9.35472350043691	9.62501171547781	9.16942103646360	9.16343683665193	8.98656060597659	9.76878598665345	9.38944220265636	9.43889992636255	9.05701796443247	9.42892657031682	9.39944734016807	9.64417082119186	9.38990059492337	9.43334700043953	9.75237294557378	9.12539800614257	9.47109922968307	9.52212545213825	9.48064430350960	9.35984682474223	9.60832780188458	9.29394587599704	9.55451735218082	9.76545950939147
NA	4.36880715065141	4.45812941591643	4.40748370610019	4.36206371784312	4.38469052051692	4.35716948649651	4.50127159605130	4.48352119165803	4.51345436995172	4.48070724944988	4.49002019049415	4.47792675476878	4.45897330327336	4.49214751081194	4.49595558436764	4.46077061521088	4.56178376706681	4.48726830536673	4.38942550679862	4.50653733416341	4.48507672413954	4.39763984551942	4.38595150539990	4.45825998962564	4.34277145168234	4.47584368392590	4.53780498068724	4.31112343318585	4.43279269304447	4.38803224600782	4.45298208143312	4.48161205195463	4.33296487900663	4.39667078626465	4.54141700909777	4.39866854574844	4.45019499366846	4.38384727789043	4.39302102663727	4.45873968544961	4.41049241204660	4.46916316388318	4.42279573023074	4.43858414090905	4.35973337890624	4.40815682670589	4.42828754540945	4.46931258669324	4.46647322315040
NA	8.21986142466099	8.58081310068915	8.41172239554991	8.31615406094781	8.41986734747196	8.17652012539777	8.62662032417829	8.41948506259190	8.62779247906490	8.21730164646589	8.39182941326423	8.57319540579512	8.31504613382812	8.44437225646601	8.72238393904078	8.42013891037383	8.68012926492505	8.48490635282739	8.36627715664666	8.25455219011994	8.53562942885755	8.44802138440492	8.28773521003493	8.40808231349190	8.20535238407959	8.47871778440277	8.23554215372564	8.27988506971269	8.29294455911557	8.50828676081192	8.37035795522389	8.58723916130804	8.16283098119738	8.68748826745300	8.25567210372701	8.68853345503266	8.58215490864236	8.43750517580913	8.49896460678325	8.58890482062137	8.35178458223606	8.44916509856482	8.39148294418706	8.43010030491023	8.27125027753481	8.35057599718183	8.55300160727714	8.44698006178107	8.50157858142124
NA	5.12180614458750	5.17647499189087	5.25978783174189	5.19492374755358	5.29997811499405	5.12182607887661	5.25147717603330	5.14415647951615	5.19772459559559	5.25718830589177	5.29890076436805	5.25122849688454	5.40372973854915	5.27886340771501	5.28512438943905	5.25604691502810	5.15901674777400	5.29633239745361	5.39976085784767	5.15081583841065	5.28095461427292	5.17331605112709	5.18346145636310	5.23121790109972	5.19790083069571	5.62059740705117	5.50066821050326	5.43343402033280	5.35578978312572	5.23020859053499	5.24066144249730	5.16485785013345	5.22410962345190	5.32812568792867	5.34167045852902	5.29401594781510	5.24279134845237	5.27936895450441	5.20818590471720	5.23300978498302	5.21812771077768	5.32494724712328	5.29206574102402	5.28011979599038	5.21653628544512	5.35896313825674	5.21044437923979	5.34262136968320	5.26027948676371
NA	7.16248877320714	6.95543756868703	7.04951272007731	7.04237864775057	7.04913463348125	6.77212605183082	7.17537643364104	7.53543285357667	7.30233368092087	6.98259533210970	7.07887126375169	7.24438856373625	6.89344174295224	7.06871558864998	7.03344005493932	7.01162847429762	7.22984410469417	7.29284821890868	6.95813088050026	6.98907686355938	7.20583178428313	7.09412071389765	7.05689428956891	7.03315315682572	6.89189847966731	7.05624695102189	7.11998547881130	6.79257372573698	7.09440379979054	6.93168070155918	6.97361969027334	7.13679046097969	6.87142362883945	7.14040756083785	7.22369246756298	7.05817950828019	7.37038947995827	7.10863415460921	7.05856677986000	7.06867617838948	6.94648350832638	6.95299870779341	7.10193987708209	7.15755668598972	6.97184950566802	6.88819339567309	7.13031738282080	7.05661912497850	7.06034225171235
HDAC5	6.75928150567758	6.72705202070573	6.63541123089313	6.61640921584049	6.72905612718040	6.36113526160757	6.73805912595756	6.84549850082160	6.87052791607539	6.69916600316789	6.84498837693423	6.90485505081015	6.69832699773149	6.67426277158668	6.49746474116285	6.58655701347078	6.57511589767065	6.58739500283712	6.71306368042666	7.00217263204448	6.69184931162852	6.61862203130310	6.68203650680798	6.85936782862497	6.68739452115348	6.82943398522275	6.83327729115885	6.64985843251713	6.73288298117609	6.66025314426068	6.75445311511624	6.55075508402520	6.71886190860760	6.60569532324976	6.78104147318588	6.66228867216506	6.85311685780607	6.72634490814898	6.69145223072954	6.70690535627276	6.98452811014368	6.72882217319115	6.66718235133293	6.73681517525965	6.66005893043211	6.65157135631861	6.88125645701199	6.72318709883808	6.67451553991728
PDCD6IP	8.95331087548574	9.26583243574065	9.14548452086311	9.14520816894773	9.05930308661877	8.77650940906816	9.32413739393485	9.09609714301207	9.38568143735835	9.49543613442084	9.21973249135918	9.38321726240296	9.37958667873899	9.10179043268249	9.89230332353643	9.74642951350133	9.43576682813542	9.05294616029456	9.36284658217886	9.07431450786744	9.51564465299000	9.32702180580094	9.19447627582540	9.11465089086360	9.06497957131214	9.19135600070903	9.26375749741837	9.09097209894930	9.44765478145219	9.32809151854865	9.22859597031309	9.23628687170070	8.97921070050267	9.35285833118055	9.19229697312060	9.25438006833833	9.40775607566301	9.21965680949686	9.06669334219355	9.10606512875102	9.25531955721787	9.21775046248392	9.15739380791752	9.20027620705318	8.98679653386321	9.03392729354486	9.10408227724083	9.12902100259257	9.14005137699529
PDCD6	9.66273514507640	9.81690707893418	9.89475893494437	9.89905691828309	9.83469805707638	9.82568171356579	10.18280605699245	10.49247001172048	10.01731010325176	9.69621935883880	10.32799603908825	10.35571642382328	9.94643579811928	10.46940631058362	10.30840312858255	10.33176466464149	10.32761704172917	10.14028215323572	9.76643817393329	9.71083265676849	10.61321313703300	9.90982655214184	9.72689644571143	9.80377292174816	9.91455153685455	9.94454453437388	9.77812367328883	9.85023546036469	10.02376487324678	10.41217024086431	9.93903605908796	10.30510557019693	10.00285638675460	9.79573407397002	10.61464260506608	9.81240945464835	10.01340701415245	9.87857526837963	9.90638198694450	10.29115091936485	9.91059783229916	9.91898300559222	9.98814874146515	10.18588139730317	9.99137077376234	9.83377039821905	10.20975540225779	9.96642873676321	10.00970935824722
BCL2L10	5.24057838494204	5.21676286037416	5.27739703500241	5.23626669137308	5.25367436373075	5.24073712838516	5.37504588332903	5.33767351392668	5.26235425974707	5.31744327314249	5.37735778881930	5.31420256473475	5.23216191945409	5.42010408790427	5.29388014946724	5.33081703799590	5.33875142333197	5.34857627741843	5.27644300067925	5.24175835718524	5.37302896764546	5.29895171435216	5.33296235355891	5.30520493160178	5.18403520353275	5.30780565982109	5.33573861925524	5.17815021208876	5.34930012758924	5.25243756252921	5.35780710519260	5.29195781596880	5.11743555245406	5.25914399400783	5.48544320055500	5.23907767641302	5.32776529052848	5.32167863835103	5.25179208424678	5.28998230114349	5.28329699009461	5.25091537889469	5.28982210022609	5.32625060622801	5.25676172541012	5.41557682959098	5.22880263728013	5.30021607980984	5.38014368142768
BCL2L11	4.27109402058408	4.34329934175850	4.28573575786791	4.29475945641037	4.30260732437364	4.55231861696357	4.41230174225613	4.39965997029137	4.46147905242326	4.27449597058919	4.49009910167160	4.38235648822347	4.37270608898785	4.35616003736179	4.37144519501053	4.52917819983152	4.55887046447398	4.47119575925039	4.34146549428401	4.23245054842799	4.45167926524879	4.38333671832025	4.36545986085638	4.29462859214318	4.26275477230232	4.51332641175028	4.31603511044442	4.27487631107566	4.43256717437960	4.45967492436176	4.38444801024400	4.41756663473999	4.27681995329615	4.39367868368277	4.45934201415749	4.32393919849290	4.43655520703680	4.33319678257236	4.30646564983424	4.38604936973376	4.36061147307546	4.36528126748561	4.37271990986307	4.40265757245373	4.27174430560562	4.36910705647380	4.31588374033360	4.40214056446234	4.36027683591349
SH2B3	6.88408394318878	7.11332642019082	7.01627048101655	7.00266508318766	6.92852839881668	6.61718879135601	6.94760023182522	7.26701734849875	7.39075781476254	8.01793180772231	7.52933987449357	7.29430251735046	7.34730669266363	7.28022688832684	7.21174735185916	7.44217076864745	7.75385298357889	7.08246495725412	7.08126655966619	6.81843979035452	7.03185482938420	7.04920107860091	7.06699649919781	7.23548461446177	7.12333982777902	7.10224490160327	7.00749210075639	6.93694289696245	7.15845238355618	7.25111390782130	7.07221318773021	7.32946687437671	6.79764708696516	7.13906121245298	7.08914223156634	7.03922913847583	7.10297798684042	7.00861803417912	6.94855617175845	7.14265546968104	6.93290639263516	7.48650315167106	6.96511155839161	6.92656173141908	6.81944745469188	7.08164151530823	6.88399950368511	7.09285485053258	7.01027720001980
CDH4	4.96681682916509	5.07272124318571	5.04303936830856	5.01361792270339	5.03432677983827	4.96729699930065	5.13864627270115	5.38070079826832	5.14026561377947	5.06505273190997	5.08385638299227	5.08154423752562	5.03278478523518	5.07752158670143	5.18785851211015	5.27263012513506	5.13306121897897	5.14207355797551	5.00459564117229	5.07827949608211	5.13902264125863	5.10066229300916	5.02579332693373	5.03893498815495	5.19773506266636	5.19180869473529	5.16138834442294	4.92541285204074	5.17240646338724	5.08102367353652	5.09666500717497	5.11763669195641	4.98513885735844	5.13505293292691	5.12957824559990	5.04445265193145	5.08540654673603	5.07027993874872	5.02667260605574	5.06960640590649	5.04495112392020	5.06042398465526	5.09145632708133	5.07321319817148	5.06211727278736	5.03931299433980	5.03893686966381	5.06938766035432	5.16690096954897
GNE	6.55805008990103	6.63896465683068	6.80411201842781	6.70637996299981	6.77035291265951	6.38646555417866	6.67103383551693	6.93442046715699	6.59723815098878	6.88243815943230	6.88107345491166	6.69501067911606	6.65004282955963	6.96131616820175	7.90839159557535	7.69836349454829	7.00275721504673	6.50127094601126	7.03169194750484	6.57794264778287	6.67926454327888	6.58386606357912	6.68551123651183	6.43741769510058	6.54931488965658	6.73918229452953	6.64794060618836	6.96208102794266	6.85787916571650	6.54499423368923	6.66215277954474	7.73847293667207	6.66375412864244	6.76398034196573	6.51903639797219	6.76973858663966	6.68646626414061	6.87102147319814	6.87367748565696	7.03765408434487	6.70977049450085	6.59454987782890	6.64501388003230	6.71914231189998	6.59533748608884	6.57356271694358	6.63514159430356	6.79713595870382	6.74339334240025
HCN4	4.75991630649953	4.85987749112304	4.84920312617369	4.81887174665781	4.90602489609876	4.73038738380942	4.98922514419958	4.89699979739021	4.85054610472745	4.88633829678017	4.97047815595733	4.95602073798598	4.93238372754586	4.97655556724635	4.89928874361909	4.97102371445416	5.03764597389877	4.99059138455797	4.90367524204035	4.85573477314143	4.99846990569835	5.05579680101144	4.87695757645457	4.89578645887568	4.89513677855145	4.94438976383204	4.96495637615802	4.74517788884678	5.01162953462414	4.89107445411838	4.92282131127044	4.91544430708999	4.82661666785661	4.93494327438903	4.98211781541155	4.91609308712413	4.91481967714944	4.90183996578635	4.91615876951658	4.91391833055479	4.93423971564067	5.03321635878001	4.91622518584867	4.90344481865264	4.85640964053894	4.88170336443162	4.91153524086410	4.91477891169993	4.91370437508152
INSL5	4.49426825721316	4.53004417462789	4.51339714924402	4.42547473013630	4.47584884499055	4.47107693807173	4.62324031095676	4.61792512805957	4.67222042484880	4.50662916464945	4.65967816501060	4.57125557598079	4.49310330606418	4.63887270975444	4.58986860045112	4.61104433775478	4.65481779958872	4.53083342414128	4.53635976569585	4.47274182078146	4.61643833546113	4.56460344959972	4.52353002061722	4.49774842443458	4.44651037763227	4.52516992441763	4.63864360165822	4.35475306182712	4.57506400072652	4.58020235183552	4.47417884672794	4.59827232904498	4.46409320031150	4.57446974361908	4.54869369399653	4.47888910816078	4.53525913870329	4.49750690547609	4.50515501383916	4.51840905625215	4.52222156653456	4.60438639658914	4.50777122480674	4.47710925055327	4.47063275653673	4.45653434605230	4.51912099681815	4.53133907208535	4.52693897252018
FRAT1	6.77215985836218	6.90761223930248	6.86003647793219	6.85793521096397	6.96111080188624	6.70461544834246	7.71907614494577	6.94141046491378	6.97395323887482	6.81113417456255	6.75700112723491	6.86292809397903	7.05232793109436	6.87824341299188	7.04908607311713	6.80479921045348	6.77800530684809	7.06269796986852	6.79636203331405	7.01089494767852	6.86228603229973	7.19828800195028	6.88580613596279	6.79753456489926	6.84797439769435	6.97673620916948	6.94687992577706	6.82106226718240	6.97939517894413	6.77499049776468	6.79150165823540	6.84287413562763	6.94129108632188	7.02164368665244	7.18928262324737	6.91629542794788	7.14573338807156	6.96447919198602	6.98416318640623	6.93385703386938	7.15805428458807	6.78171561689060	6.90375862649196	6.94794449892331	6.85418705446399	6.89502234680039	6.85839807837870	7.13245931541269	7.02564850789244
TROAP	6.91756204525683	6.96995499666884	6.99893522418322	7.00929969351693	6.87387746833467	7.29389627744211	6.85167089367086	7.35707352300559	7.14319147139949	7.80877264574762	7.14057614212783	6.93006537136434	7.20132237281681	7.14548001615301	7.09098933324768	7.39341729923611	7.45345089272436	6.99518619959715	6.99471118845053	6.86626595843416	7.32276170171845	6.94666738321345	6.89349529814413	7.78331553931983	6.92747762447612	7.11497806080952	7.03757392266356	7.34970708431543	6.90579359507040	7.08807385860224	7.06535825970148	7.05645169025755	7.36522854264910	7.02108918662986	7.39836543347694	6.93786492186968	6.91474514717938	6.97841323544605	6.90609217976833	6.92769237241617	6.85141839538295	7.20154747175698	6.92085339238131	6.95056841351626	6.98935092187053	7.45048287855476	6.86906111140868	6.96458899467223	6.96831889259375
MED16	7.10437285007323	7.20332657888710	7.15114829519734	7.17356317687162	7.20761100890894	7.13420772100863	7.20379982881632	7.24609172356479	7.49285331398188	7.25799827672296	7.22900895642834	7.22188231310839	7.19543971255944	7.29180237930924	7.22471063338308	7.16377079987639	7.20233764913968	7.18727519059316	7.17268754963438	7.24525670523600	7.08916731916116	7.05711097657603	7.26661805847204	7.20841422147962	7.17649260784872	7.37639290915827	7.06601339425795	7.11841337565663	7.17901895873683	7.12101290825145	7.35395270332600	7.24639068128029	7.06298189353065	7.09371233247036	7.15190603276066	7.13918894904064	7.30978852317520	7.24916163577916	7.10854424782581	7.37362898671002	7.11930045417809	7.06522675332314	7.19397339207384	7.25717679580614	7.18946204677724	7.26927689460930	7.18412873902124	7.23643144501059	7.23267523095489
PIGK	6.41516104939658	6.89854693173802	6.39879816670191	6.48141713517104	6.32573994535073	6.35721681251035	6.51126710739288	6.69003843509950	6.69659499221250	6.57751631776533	6.88264857772427	6.77170131902287	6.32133511382581	6.62050685698647	6.62673348934551	6.69302151237223	6.89962133592646	6.66991559244435	6.57553895724185	6.42899940093958	6.70453759998399	7.36584570599868	6.69860889674639	6.60160936883935	6.45998423073658	6.52421568123136	6.42178312034029	6.50987144708214	7.01057310600517	6.79889467186888	6.55708191779650	7.02500812143247	6.38712504383083	6.85272027145432	6.56024112253205	6.36142103768879	6.79730388628106	6.41178701506797	6.86688175497625	6.99869706205148	6.23913857156147	6.59891707814934	6.57080968996885	6.48733593007257	6.37798802699576	6.51041757633186	6.83810752109152	6.47199764880655	6.38233141004195
CDH5	-0.04662096632324	-0.02498347326222	0.01045007569246	0.34516711359516	-0.05410457566203	-0.12773682786374	0.36384312916276	-0.04820906180890	0.07658844916500	-0.04192386908484	-0.06473496737627	0.05605652626571	0.77620503191805	-0.10228419049257	0.37261584991191	1.69009728375219	0.56741801005037	0.32114313278102	0.27281394295298	0.49935074757100	0.08000708184618	0.19029464709375	0.48891924982567	0.05570781245764	-0.34434070087751	0.08846965530958	-0.05623942232210	0.02812205798804	-0.12084365209003	0.36699466455211	0.00195311376978	0.30900852359508	-0.28149821551454	0.16679050448051	0.37110062987669	-0.01432137713502	0.99763676381459	0.27939393371954	-0.11412296212473	0.21223468131951	0.35918573966016	0.17006978991882	0.09014263396284	0.22637341359498	0.01514197560509	0.13709284921735	-0.38730605573391	0.22762744453196	0.02852873932625
CHAF1A	6.55177770095506	6.62752812571350	6.66046873754873	6.65962634477433	6.66053937616283	6.65605271885305	6.64749285434245	6.95305008220512	6.97996287461447	7.05818389467952	6.81535200878141	6.74883648736376	6.95528136326362	6.89390984585862	6.69069255838857	6.86948802619316	6.97269402574369	6.65181668518980	6.64990079222140	6.66321095659653	6.74469174239405	6.62146143810919	6.66290899637916	6.89620951279440	6.66944352827139	6.76143883608080	6.63249580109157	6.79761641867668	6.63450311500870	6.68035171867832	6.77750600778281	6.80241192269213	6.68875055516359	6.61483309745149	6.76707385759517	6.64434987697818	6.65082016526490	6.67492459327951	6.60982352934039	6.63399799044573	6.53689433029452	6.72715048974088	6.63990936566080	6.70660976139277	6.65128049933785	6.91802462850393	6.58418423696736	6.69759025434258	6.70919521395399
PARP2	7.23159176482446	7.65449745146455	7.35210810495539	7.39322298569377	7.42169340001417	7.45224137417192	7.38737273657649	8.11691391099692	7.91082066225187	7.78472508727493	7.60008518589388	7.38097639377870	7.41042378112724	7.31402391499781	7.25599557950482	7.78844006882671	7.77922372415418	7.37031573349118	7.33915655903124	7.27596398201060	7.28796516738653	7.13039868269143	7.40459027117662	7.79053790412502	7.29474580886036	7.49009207702012	7.30675960249999	7.57686516411371	7.18892153452335	7.73537657657040	7.45940001637230	7.44290368686408	7.39796046039073	7.59284559925192	7.71666967878239	7.40556392475379	7.32238327519123	7.41845986099799	7.54717015175111	7.52748504494316	7.18947332922027	7.69515214668104	7.56824893018224	7.36014642347592	7.37062782198926	7.63599747406525	7.44936028267468	7.44044991260997	7.68548682217072
PARP3	7.17075622740642	7.27270028906622	7.20630045674357	7.11664247455231	7.15534665341063	6.90118656338851	7.32313491861023	7.17174426751450	7.15792364702569	7.57923214404024	7.45987268508984	7.30446188577677	7.05597880737991	6.97269061321421	7.12931507182591	7.10901784124814	7.35476320401191	7.09382045163271	7.31677923465280	7.13188084470185	7.22773704394572	7.26569644502567	7.23440603782944	7.27393087322437	7.15625621447138	7.26120911877624	7.17838710218925	7.07786865825227	7.40633739794484	6.95032995029600	7.39999908933722	7.21750259400595	7.04339809619889	7.01087729446123	7.26637013200710	7.30805052012066	7.31439769507095	7.27291666760764	7.34275633932549	7.15151660479698	7.18699838675329	7.42879765575911	7.37111432962511	7.46709685064112	7.19989041204511	7.07401424093203	7.43875062319936	7.27983723459838	7.29531603754189
CDH6	4.12954776377244	4.19496622859390	4.19868713001530	4.13614208064031	4.17128612781957	4.17062004395726	4.28245323854516	4.27658584403437	4.28776029527404	4.19097663550332	4.28696298905598	4.29657362672546	4.24340772418322	4.26628725687281	4.29145061525244	4.32616252297428	4.33859120456778	4.28884584897147	4.16828771480416	4.18583444369017	4.29988827056885	4.23530043767951	4.24401847999405	4.22025262463399	4.15478265997407	4.22981315683959	4.24591055396231	4.09419172796250	4.29124076115331	4.23663391472530	4.22187763716278	4.46359118178209	4.14831380147586	4.28805018190073	4.30769569489895	4.19232544826883	4.29165608182531	4.17898900956739	4.19267693154811	4.24296704181453	4.19572469686976	4.27442757038713	4.23776529838031	4.22118498765571	4.17273521016561	4.16231146693122	4.21843813295883	4.22332499574714	4.24518267976061
TOM1L1	7.79701138497507	8.08042543803960	7.90064159782556	7.87464411239553	8.01649584966342	7.55937619362209	8.37026774004435	8.11316856502417	8.46513672750926	7.57770412263926	8.61747488685221	8.20949333614233	7.72805733757111	7.93562804003639	8.14617255357372	8.12914728814986	7.99634309165330	8.15131744709836	7.80984397482503	7.74349265011040	7.75851843072376	7.96624230023890	7.84688591017472	8.44404967185356	7.77472323925994	7.73960607010605	7.95425882980032	7.54044459301587	8.09710725654721	8.64121230569924	8.31406699320860	8.41430849604087	7.53897337307147	7.91382611840968	7.68841075075132	8.24536279913520	8.29137896924940	7.92268626023548	7.88143763500455	8.15055377065978	7.71956857284222	8.00125148674128	7.93648090133833	8.00921121507433	7.83028570918253	7.49697686988636	7.96363418036610	7.99377069931940	8.57902328940713
HMGXB4	7.89693860681508	8.16137397942062	7.94692525327120	8.02903614652291	7.86020171917226	8.32102677295494	8.06687964673665	8.36017199387687	8.53504569932123	8.24029085746529	8.20582161550867	8.19501661917846	8.32955307610737	8.03480238661393	8.04541903881822	8.08819313163382	8.20209984837940	8.14310331486158	7.88373621493958	8.19009282416192	7.91121145185113	7.84572193687645	8.16888644063801	8.22785882752648	8.06106967056705	7.99197496677781	7.94628051878213	8.54714011451776	7.90767949651592	7.96328481452369	8.03982230022940	8.42740723347965	8.43839349491839	8.30415185225307	8.41540777127207	8.05544393320848	8.17167794100862	7.96940798844445	7.81302743952995	7.91724696742126	8.08732673874017	7.96390304867405	8.14557532864740	8.11104215620282	8.01351043025236	8.33457917996366	7.95070208690319	8.03318246093123	7.97555196173101
TOM1	7.31615676336851	7.62168298615406	7.36351505779179	7.34084140679848	7.34628727465582	7.53730144730339	7.57806818671861	7.10070211069462	7.68144593508997	7.20765699596249	7.35041590878092	7.32290507606860	7.36029757476324	7.14772299770524	7.55920319708279	7.57525980380427	7.42707845865459	7.31484173902014	7.30037159425935	7.42856746239266	7.24430597867348	7.17462218679139	7.73365626461346	7.41503798219972	7.27694904459867	7.39103532740517	7.27620871925850	7.42174471621183	7.38838483352299	7.16727709650442	7.36016411654532	7.48752385060784	7.40363081804758	7.43337669112933	7.47161048973623	7.27676542274326	7.45006553922857	7.29803780952966	7.29405212009987	7.30701638496622	7.34482922482968	7.14063187437817	7.53074481428178	7.44444814518127	7.38051215850553	7.20247878747024	7.32831442037409	7.39253435415089	7.33404486258850
SH2D3A	5.75661721297189	5.86211187093515	5.88203711684373	5.85611849359122	5.78053141871220	5.70947841337705	5.92695412297051	5.65161768116165	6.22083530638063	5.69150466542906	5.90971783699328	5.71478042109654	6.20231439606648	6.24642334566050	6.65816695073487	7.05033066601801	6.15096852038493	5.79401110805269	5.93330692771255	5.79082106605686	6.00223773474641	5.72077132536395	6.08823798677449	5.81473676281736	6.00080887700317	6.00459176314885	5.71422370215821	6.05246393307046	5.89692369367355	5.96507236007279	6.22514184196947	5.95925387270236	5.67688771785043	5.91291826470139	5.88188014312860	5.82571324246235	5.87407368078194	5.89061609292051	5.82790097115817	5.94194141269145	5.68584701254600	5.79886781187057	5.82905635162332	5.95496678792082	5.69648378203249	5.57206718623846	5.78741873849597	5.91766893717965	6.12599404161027
MAMLD1	5.60617035323466	6.46201267139879	5.66534492041553	5.70617927800147	5.64280979330167	5.64879711297118	5.78315501031576	5.76695604405570	5.75768262982734	6.27296997797087	5.68451942861236	5.86509747709257	5.60674800973131	5.59834867356906	6.01240505327081	5.93324631285922	5.83857821461274	5.70929924176419	5.63146818850900	5.70607123660022	6.21796105015939	5.78865376933925	5.84478835049231	6.08906337439092	5.66414861108550	5.68415294043837	5.76399570511956	5.52977252911444	5.75589010556629	6.02925336690137	5.65738834780233	5.80270704997960	5.52801267002770	5.96051177593991	5.64068328503782	5.74983867499290	5.80173717784423	5.64945876377256	5.88273831493710	5.82813673454780	5.57098251471192	5.94734897197964	5.81151274937420	5.67127931222242	5.82749756789235	6.16804104117098	5.78395880789297	5.68886946708427	5.78146766527169
CST8	5.45646180847883	5.50800055589571	5.54820734955225	5.46371529910035	5.51604037310319	5.61823900677195	5.61253661439625	5.58876411159687	5.66851037299098	5.51559306959108	5.55555041205108	5.59481830891850	5.56372001198195	5.63834131051905	5.50403279996424	5.53262653729251	5.81161050088208	5.60355749215571	5.47150410431971	5.55034452565400	5.63572913823902	5.53614075874939	5.54746951288562	5.51887682188881	5.47622569228682	5.59604823133684	5.66483725962423	5.41260661049124	5.62724831858897	5.52313207581303	5.52377139815248	5.72148195439503	5.45064283897384	5.69860317098848	5.65265549401853	5.64526821916519	5.50213349505207	5.50796407478077	5.58315718911932	5.56761163193104	5.49785700820447	5.66217630629841	5.55623099336941	5.53738802871800	5.50384146750330	5.53391386098951	5.59328793483672	5.53810958434003	5.60944153200168
RANBP9	7.85023100680391	8.27699022949242	7.79952573212144	7.84987072998527	7.84146270020843	7.66689193861960	8.17728974671850	7.83713446139421	7.95404255404441	7.84043617739523	8.00442650711185	7.92320462153693	7.77533293206285	7.99223598629238	7.88865261223922	7.88110351592635	7.74458901521618	7.99944768480968	7.83843907393744	8.41157670329762	7.83235548546081	8.30572187364723	7.76538288899735	7.70859414147068	7.77909340355832	7.88960582401906	7.69437911923213	7.80550131219425	8.43948898624047	7.71864481298500	7.91198917476321	7.78740742731440	7.72472785368412	8.28743235805015	8.06035307003366	7.99171788519998	8.72754555757942	7.88253915717956	7.90798656783444	8.25453242710777	7.89604201816361	7.75319431384148	8.20000740652699	8.32407635659642	7.99852334670704	7.67965784112145	7.73628590162799	8.12188458760096	8.05009673102148
DNAJB6	6.92790811117549	7.24983078225471	6.94092031467105	6.98780636105626	6.88324209329082	6.79269987107440	7.24018434889486	7.15984738108437	7.07967201302209	7.18105704200727	7.18397399080176	7.26127171783184	7.44941147419584	6.96799978821118	6.96794233090966	7.23909048277406	7.18770709155074	7.09417146400464	6.89272428618442	6.94438733101076	7.55242988877300	6.83767633513143	7.22667697777029	7.50291948197156	6.80687783964331	6.96927367796810	6.82136844184575	6.84366961340134	6.97303906889023	7.07370698527679	6.99779410688730	7.65236466909509	6.93161464849741	7.03706365672327	7.36313707125493	6.89436352487306	7.51185422126259	6.96458784955483	7.50347380146316	7.08141861908693	7.23296105223965	7.07901173384281	7.17627124379090	7.10368587208484	7.09527835087593	6.94550057020426	6.88860152224262	6.97793314490212	6.94088854022833
CDH7	5.16091524750013	5.27388855639815	5.23236400714588	5.21336620026001	5.20639156224172	5.15331108114742	5.37008383288533	5.39508802977031	5.31267369578062	5.30031589284714	5.45452423417281	5.31683376480311	5.28971553074924	5.33887642036768	5.42759306957750	5.35393983971179	5.40089442682881	5.43494159664396	5.28748895002756	5.21057797972350	5.35788918629508	5.41420070198231	5.27924879514564	5.24289642430047	5.18456741160899	5.30477645573627	5.39155152594465	5.13635437404806	5.40163228821356	5.25115293563781	5.31341501598859	5.36060620208739	5.26189255236058	5.37137998469642	5.35908694199253	5.34778428357972	5.32598962119400	5.29758972624523	5.28156891401204	5.35855801225436	5.28060974262020	5.39062699349644	5.29381827702194	5.30872059248625	5.28579638573306	6.27300818361671	5.28653751553860	5.22839622022294	5.38273155688224
SLC17A4	5.52046134829260	5.49118008156338	5.68694208295807	5.55140358847427	5.48365727686977	5.44718041991916	5.68569005774097	5.76726829444867	5.74681738430517	5.59394812221148	5.73969435779465	5.62058806261778	5.63115613282122	5.71421714092660	5.85318014964084	5.76559809065113	5.74213261730363	5.78206867322374	5.60399559833347	5.54949682630738	5.69155041360089	5.54165574398329	5.63451203857585	5.66241693124591	5.56235470753985	5.60494690356164	5.73670581008357	5.43841167975456	5.70409179293206	5.72156399525603	5.61169085943050	5.77888380604406	5.62037819665365	5.80653521913920	5.71920755036322	5.61876824290922	5.65086889553874	5.55969175232014	5.71419023569748	5.65496147514120	5.58061898638564	5.76219060200026	5.60942707626474	5.63275008150699	5.50560865810621	5.64601778613863	5.63599665651814	5.56788996487184	5.63754148252775
SMC4	8.13457783471431	8.62397341834365	8.02646322372360	8.10799951417070	8.25938176913500	7.91991368793670	8.65405754945592	9.53108071079976	8.89698689392151	8.51248564492314	8.11096039041332	8.98990152509099	8.17112021552373	8.18054997270031	7.96294895831418	8.25781119588318	8.24298883288542	8.05463645469009	8.02601270308312	7.88823585224900	8.32084828746374	8.60236058907844	7.82334743732754	8.38783771010072	8.40360019741418	8.21473340412250	8.00377646658013	8.44812193052705	8.86410423545759	7.99913869253451	8.32623209524768	8.40536531009838	8.02393543426554	7.97633860411456	8.09313741291452	8.40006091501643	8.25459930981604	8.08353654079373	7.83973159902781	8.47990463220377	7.82015367993042	8.86643671010277	8.14291604906794	8.15225868236221	7.95616675058436	8.08421976394622	7.91001593171160	8.65467595554727	7.95718178657660
GJC1	5.63124379171794	5.78360601765939	5.70530249849614	5.69023166749772	5.75577209278170	5.74743394216981	5.82954794526261	6.55952784577721	5.86520084759096	5.76170292492586	5.84116235906965	5.81418601770104	5.71218668117745	5.80064581555711	5.81494348230509	5.79748148630775	5.93668857405814	5.85323574041989	5.73816130918899	5.76805016196228	5.80714670307426	6.06643685205926	5.74690193068188	5.76815329864699	5.67063718146779	5.77818315382139	5.74621656752088	5.71109459738342	5.75566102055175	5.82610510559378	5.79013972320635	5.81213483704655	5.70368007757131	5.83282787253163	5.83721959576360	5.73796988608508	5.79604826753241	5.69767852922885	5.73247246960501	5.79610509196027	5.75366988501689	5.83280099459670	5.73879086858136	5.72042889690728	5.66205516981868	5.73291659548213	5.73811300603564	5.72029296649568	5.80936127126150
AP1M2	8.23775836775495	8.36423566563057	8.33268398773429	8.29656661022712	8.34400844090987	8.22587577767917	8.53241440228802	8.53669833534123	8.95160069878128	8.11224030579234	8.41410383310348	8.73028695266309	8.42832235571058	8.43064072827714	8.80812489184433	8.41522329869185	8.38973494628912	8.42125587602452	8.21286527530995	8.24810621980013	8.62560718861350	8.28715865258884	8.55481363145724	8.52715049570254	8.33869448002892	8.34588549213649	8.27277624120440	8.25055337183071	8.39104686712882	8.67738010219384	8.66897069622941	8.51849395196956	8.28738565333655	8.34456885334158	8.38503968694284	8.32960482653742	8.44277012767598	8.35274519728132	8.44643421034430	8.38760022820636	8.38757731894207	8.35274584986565	8.45266790437414	8.40974589970713	8.58974876218955	8.32754023370258	8.32634304142548	8.43239192588343	8.49094812711041
UBA2	9.96287242789231	10.13860900527563	9.98722237198145	10.00620202742626	10.01746557687685	9.74046427100941	9.87303711152301	10.42817567664636	10.14377246718978	9.98527586484427	9.77390126695937	9.92490747432992	10.35721858857137	9.95627794824466	9.81794192690350	10.45386417892151	10.05476204521126	10.04935558796522	9.92527880921990	10.00750921002893	10.18361350559849	9.79584899503365	9.97993798828501	9.87201572936728	9.99258248129637	10.03056091748850	10.11648476270006	10.14734303900547	10.17816290509242	9.93930329265062	10.16483928194270	10.56637343657782	9.97996159117371	9.89910763015747	9.99977335310724	10.05567463400235	10.35111964042265	10.01195652888549	9.76090774567627	10.15570838370180	10.33225241477247	10.42480744886357	9.88511416245494	10.12694697646499	9.84396012508651	10.02927909908600	9.79653244557823	10.10696870035460	10.01094307504427
SAE1	9.62519796471975	9.58242566100948	9.67484083372667	9.65462062580875	9.83646321499273	9.61468310458046	9.43447041939039	10.32658839671570	9.94675837956967	10.11572779954727	9.72201069040223	9.81090310458169	9.89079304052061	10.04913845202644	9.69106979253054	9.60217085683239	9.88076812062386	9.86347508117473	9.55646741273414	9.67918017566581	9.84212881927561	9.66386060511294	9.68327729523872	9.86417630724404	9.46801325275500	9.72056584499936	10.01505030096127	9.59007164459472	9.70974598173135	9.47860940602091	9.69381676911380	10.28342230481116	9.58968406408439	9.76850131045603	9.99560760909479	9.62400686722355	9.94768611166526	9.70048646703589	9.63520664704031	9.74892984578417	9.64314223055920	9.80135882579796	9.66512118122871	9.81432803085964	9.54205105027429	9.88027879898124	9.59033295744349	9.67110053346179	9.74547388320219
ABCC5	8.40381838327512	8.56014358210078	8.48599359789218	8.48676932839168	8.46443883751629	8.73177284213576	8.64301143255982	9.47889530330411	8.43151671480265	8.53880265228081	8.48021224739423	8.61642528872078	8.49584899158741	8.70669123720841	8.36373441567083	8.23720514700858	8.45607160514906	8.82789761276085	8.35495117106243	8.35713470534134	8.28807616059268	8.42505870584350	8.75914043674483	8.77935773846992	8.51443346989574	8.47526076346358	8.60395425184615	8.51551037209451	8.37383674846040	8.38031158824591	8.55902723418726	8.70399932857730	8.48198225129353	8.36999233912932	8.71813392662998	8.46924862905242	8.35428615300593	8.58608673211657	8.51399242448188	8.83901820227323	8.49460440803132	8.37217655784022	8.49261481422683	8.45795090404734	8.47714153771500	8.36100065474916	8.69764647691265	8.48195451920190	8.38398058219270
ABCB6	8.13495570123115	8.05765610853960	7.98448599742517	7.96528123104503	8.04242778757597	9.10994991074195	8.11578793844123	8.41983493320265	7.86312919451530	7.94503275214862	8.20202651206079	8.01691496860804	7.90100398159138	7.80310410004072	8.37390937890897	8.08559153854564	8.09336146521256	7.98365805915540	7.92866060088777	8.29473091066297	8.89170996471608	8.21601437111221	7.99440920722850	8.10152343099212	7.92392847743245	7.99001254346266	8.01455454206352	7.93009261772832	8.03568863268868	7.95947173152201	7.93814474819359	8.30526635422008	8.22614667369827	8.02915244298421	8.15670261329811	8.00038321808766	8.71460124602923	7.98895614042154	7.99188669110328	7.87416889470240	7.95708064915174	7.92278029122825	8.07438323995385	8.01408140626819	7.95686406177078	8.14334779347401	7.94446077642666	7.95683258503123	8.01676086321818
DNM1L	6.71161172741505	6.63525863111321	6.80149450670900	6.84898354714790	7.01011853270297	6.79368588052710	6.90844433514264	6.93135027846625	7.22828476615190	6.95073290567410	7.06139371936240	6.63509136398999	6.79438879543085	7.00709474946366	7.00208892239729	7.37470836420668	6.93449211629847	6.80203945961291	6.78322681826052	6.74577664001305	7.59190817732524	6.74194355073157	6.72808992451516	7.77504962012981	6.66432391230867	6.98348964723356	6.97206244551868	6.77888591950582	6.83447137639309	7.83010687003714	6.74245352856061	7.23050589995704	6.91863015877925	7.20876715359479	7.00286049342028	6.67484483420827	6.81558542234609	6.82035282139240	6.59689578704466	6.77517920087802	6.65889170778062	6.55303587310213	6.66664489653917	6.84511485940473	6.66660504650145	6.93556636601979	6.56523761545355	6.88754020283804	6.63195515589365
CDH8	4.83244483962831	4.87395571577670	4.86341521943354	4.85635901656461	4.85385257534204	4.88763357573271	5.04077902660374	4.93996137375170	5.01149220091864	4.87732957681191	4.94173002483689	4.95660356348538	4.96466650894777	4.93977634473081	4.97946695169898	5.00832666784786	4.93984414761004	4.93832368298685	4.79795347018996	4.93638531640214	4.99369050655363	4.94083462750596	4.93625503957338	4.95216361861354	4.88109491773387	4.92566158288564	5.03110140316733	4.83267599602548	4.96453486983595	4.94865721755552	4.91417600175857	5.00073724888502	4.84210343324361	4.94016935273621	5.16475374901484	4.90626621251814	4.89023076720602	4.87855270823522	4.93910614517949	4.89508106526605	5.02493762956669	4.93307662649251	4.90296160473285	4.88812821465421	4.91387518681567	4.82682994105837	4.89063098000375	4.91223591235439	4.95511291515511
ABCC9	4.98522850088366	4.99837398833599	5.01755616077330	4.95103134295240	4.99589837874032	4.99227783469990	5.21121407278541	5.04580110863425	5.07786224898349	5.43793936494897	5.11382370261821	5.05973145401643	5.09403940878133	5.06437586608527	5.05802902300430	5.07212272321698	5.05679340850952	5.10867037214090	5.00715951095719	5.06956643141765	5.06682477874143	5.22279013727800	5.01857806254736	5.06973428558702	4.98537273028281	5.06778094719977	5.07955177564702	4.93914489552067	5.18500536233519	5.05767786612423	5.01706384795202	5.07124618470191	4.95390282501536	5.08065871154111	5.07433715997108	5.00978190603068	5.13173284173436	5.00099183799954	4.96786565132244	5.06598909391217	5.05500834264159	5.05623718309597	5.03304347208202	5.05085854749034	4.98970376735647	4.98891734030827	5.04622705991379	5.03083579835946	5.06318139336253
ABCF2	6.31795876219360	6.44255443498672	6.41727496503275	6.42276087439195	6.39351557960768	6.29175164693372	6.61585772420907	6.53980622227125	6.55888852116493	6.59197513295803	6.61709803495094	6.52458418861589	6.41191387848413	6.44456548725920	6.42635730776584	6.60505556936824	6.67784384823186	6.51172724386164	6.39251110783238	6.43279037132295	6.44253588074054	6.49042467328140	6.48625423325194	6.60145478200683	6.38489699355978	6.56640840062453	6.50259341377693	6.33406708064560	6.42583436656142	6.45789405226485	6.53779108037093	6.48033255487837	6.36315290152252	6.41460398647034	6.67582319367788	6.39511447446333	6.55962265895545	6.45447260944643	6.48469879729876	6.46241527381175	6.38617388106925	6.46772949341944	6.54528575036060	6.46118685646458	6.51753005408817	6.43232112742719	6.46766420262965	6.50504296235852	6.46672501938788
NR1H3	6.74852882131963	6.91898672464035	6.64141746130813	6.71371615387244	6.74550750824835	6.84850852614202	6.98807571581180	6.87867708670709	6.80075496545929	7.09351053103999	6.94290519923785	6.69935080721961	6.89378597149987	6.86786964458376	6.62183491896342	7.03126927434101	6.82470396553748	6.81622336944418	6.80572573873894	6.68841567801509	7.49277549726348	6.78776713437767	6.98534632737100	6.73253217318272	6.64894960083037	7.06606423875343	6.96845711267100	7.04090434829989	6.90496136750268	6.41837240455856	6.78057149685151	7.00078558102152	6.49017426426344	6.89971845081388	6.90380214167046	6.59705488760466	7.00644244677621	6.85466649943653	6.71523425334339	6.78969087054447	6.84186566944201	6.68123967251784	6.78895403160134	6.69846501758431	6.82117310917424	7.09021572198088	6.83528679939942	6.91065946690471	6.80667998682452
SCAMP2	9.43784388639378	9.35405167961979	9.30788808107475	9.27224587637854	9.22879165907823	9.19230545980082	9.37564581103973	9.35645237637163	9.28086975764110	9.24783156801265	9.35513005956790	9.34103918279093	9.34041796087860	9.42196120177244	9.58706762873476	9.41419500155314	9.27347688059352	9.29230491088876	9.38871462570597	9.30127896279603	9.26821206368690	9.30489094123739	9.34947682833942	9.23144383422750	9.22586816414332	9.38665411829352	9.48748586737610	9.18457320544703	9.50384166007847	9.36321575419115	9.40065128199320	9.47910450554913	9.12791203650083	9.30975118423533	9.59983180802960	9.28625811388921	9.44591613533199	9.45492296533497	9.35625402837533	9.35451358737283	9.21489843608264	9.53163611223346	9.33420264970611	9.38317677516657	9.24256975286292	9.31643782453090	9.54234553104944	9.29670239351293	9.42380043346211
SCAMP3	9.60901738509770	9.55851196431167	9.74946791104988	9.70037417288060	9.74725166353261	9.78833573984565	9.94231709642969	9.70157811453167	10.12644752854361	9.75615561764325	9.97140256380371	9.87855162346221	9.56099170498826	9.80707762116771	9.96957837735304	9.99692014522757	9.95537668432071	9.76841357618951	9.64266957185138	9.70386518203461	9.80585030985229	10.02594968412531	10.12731343970976	9.56304323738147	9.75310978584306	9.72680723272058	9.83225782605697	9.57862419809813	9.89148188185301	9.90968680343212	9.73708138177911	9.78910029860296	9.51618632870468	9.73580790579990	9.75165278677171	9.73890585918511	10.16178669075238	9.75567268031087	9.72804003676282	9.75237152490235	9.77681852579091	9.67327845041105	9.72213196476582	9.74119308817465	9.84954723887483	9.75831765605668	9.82451989832738	9.79287923825896	9.92581419224314
RWDD2B	7.95378561236620	8.14882203881540	8.00441460205643	7.97050953017765	8.02193253623664	7.99112346152560	8.43343414462197	8.27268852867256	8.24106212897981	7.93740014135043	8.30002079514929	8.35567448441833	8.05582288197785	8.06386970595306	8.00501853875171	8.25928367820949	8.14342645070269	8.05027708372436	7.98053197066020	8.05334246254737	8.36594062466290	8.25184898775946	7.97290242157101	8.06086462863383	7.94560791210273	8.02790274075371	8.18289208454820	7.84125203252117	8.18258716427869	8.04930156269201	8.00617212553798	8.12788131476887	8.01309316295564	8.16558867254893	8.14901517803279	7.97771851185873	8.33544174102811	7.97131738824567	8.26245145865560	8.11606169970078	8.12558840254891	8.08224423052607	8.14477134158083	8.09460451109148	8.08361907944927	7.96903059823148	8.19481115026831	8.04529024133355	8.02134427151862
CDH9	4.29090949370756	4.41872838276146	4.31858341175824	4.27656313513487	4.29044032786014	4.31929250949495	4.42857278767274	4.49523255204325	4.48555636999379	4.42320322735972	4.48774436468781	4.40017351016118	4.34262614166232	4.43464586187947	4.47869938506310	4.50458199732714	4.50947947727086	4.41675867958050	4.32740210999996	4.30115809705652	4.44538312852715	4.34204938695940	4.34073330285532	4.42146479116516	4.26399873811791	4.34273679387209	4.38941643641336	4.28433917258845	4.45742863983959	4.44528778872958	4.34470499167426	4.47348777112409	4.31686275651568	4.46983998964370	4.42269883705047	4.32289063546312	4.40421195723289	4.26450032314791	4.32262693214901	4.40862882575959	4.33765882529820	4.39061388988524	4.34858880536929	4.33677504296133	4.28908077035801	4.39687280630247	4.33774882983513	4.36081489703681	4.37695710847266
DPP3	7.86692348159064	7.70260457013214	7.75760166062136	7.74697391666739	7.79498557386771	7.83806247037122	8.23786366012492	7.81910843262621	8.09295070364098	7.66965377559388	7.88224032956140	7.86472937803965	7.69099686675153	7.75538048384718	8.02825864432575	8.13004876949636	7.99483077115446	8.11039515718199	7.84788719697970	7.65141392478610	7.77643891884449	7.82135268751283	7.95827051757819	7.73427544285963	7.70183253668854	7.74053856622245	7.62976030572492	7.55566159854236	7.97742282854739	7.81474612183049	7.71184316070909	8.18524161724257	7.71902400358230	7.85644947060489	8.05072407369380	7.74444265848043	8.21087940650147	7.76208145793466	7.77049616298333	7.85026979650819	7.74241897309928	7.82605817875861	7.84689846418304	7.83957724409902	7.79552230587809	8.08736527673835	7.75587115710882	7.91411365368563	7.78859018789623
SNUPN	7.47129173785991	7.41521978210080	7.50164834494226	7.47691450277813	7.43854419174340	7.58480733222662	7.81895273564826	7.64536777059725	7.51850598764753	7.72746585878615	7.51427942114726	7.70194508921331	7.46440472504090	7.67329722061475	7.95048021026581	8.19076719561537	7.70465313804984	7.67506345949432	7.52087428741924	7.44704437553085	7.91735237659821	7.75946327823539	7.62182252491647	7.44776893735057	7.46824038371630	7.59332370299731	7.32186411875262	7.50480426938396	7.40872557064411	7.43532723197082	7.64936609824773	7.88998232108980	7.43652903669716	7.83432196320412	7.94455993575014	7.62454560403353	7.76337121275358	7.46602293483231	7.53320598600268	7.55848177603684	7.32872779515807	7.73191306970902	7.52260562154580	7.54848795740585	7.61856289120433	7.84320336025688	7.48276947119539	7.55171242974150	7.49318302141153
HUWE1	7.39743492068074	7.35121922717538	7.41569956795277	7.36042934323383	7.40775800889600	7.24910091044757	7.60588476379631	7.57855935783000	7.43900539095893	7.46240414636561	7.57765902906908	7.54894425412777	7.42172078452480	7.57291379157540	7.46942189790423	7.51680777205600	7.62560167546990	7.61249858442906	7.41785787756888	7.43118629903997	7.46342723020099	7.41283776660662	7.44445297793900	7.46087512532463	7.34380129662199	7.49253029947451	7.54257899629754	7.36668484380406	7.57579014409972	7.51052578668132	7.45205265625763	7.46448913584459	7.45984825815318	7.63628888500200	7.50817309874628	7.45444165628813	7.52042039083674	7.43953243944380	7.54595707356896	7.48012047656529	7.54916575630468	7.47475916189150	7.48525239479184	7.48672409312782	7.35645189014951	7.46081710050044	7.50645935772272	7.43197418985331	7.48923612659003
PTPRU	7.59423024423417	7.85023282867163	7.77450346684716	7.65742444885172	7.61473102059389	7.61377583309312	8.19216402121927	7.47583228170123	7.62078178492700	7.49070404802544	7.67473519611817	7.73918047200264	8.36382317040851	7.91085986377940	7.81017666308899	7.67863464380962	7.64441891345652	7.62516893122233	7.69777736506811	7.58888925240290	7.72389298368715	7.62427790016407	7.65797999638862	7.49633853450790	7.71502051870905	7.66202968120925	7.86517972954542	7.72193903968238	8.05616516549729	7.54879918384237	7.59396654052904	7.55233124496733	7.56230862363105	7.85613807995229	7.68610946753142	7.67808331923153	7.98332718672241	7.63355425986633	8.28245634452220	7.77718125416818	7.55253804523903	7.44473260568269	7.80592622333893	8.10362333923781	7.67916634392813	7.54371839740872	8.10130308054926	7.65535006936210	7.78534252660606
TSPAN32	6.52922437391861	6.49455009401001	6.54981201813060	6.56339487070848	6.50442310525428	6.66316429793213	6.72076529613642	6.59525273183927	6.56330783658401	6.61644575733909	6.88191380113846	6.63993103264050	6.63424006170540	6.65904749121180	6.82467366740771	6.74568016652476	6.73921192804151	6.69775747007037	6.64297415174620	6.54403767426338	6.79127256321896	6.60659593475961	6.54487798503537	6.64253524777553	6.53142616815497	6.66033463455275	6.87974736001884	6.64644627227922	6.59582688496191	6.61221485093640	6.65293142739230	6.63942669327552	6.55743781961234	6.71501705933627	6.72552880376554	6.60435311292741	6.58620288482585	6.68820127317671	6.78542221146959	6.59381391169412	6.58893854256733	6.75656742762733	6.65038431272015	6.69804917716062	6.55566473425834	6.65792347971228	6.57012725073147	6.63926385687359	6.57630319219857
TSSC4	7.25985362207457	7.35400712851178	7.24653743493334	7.24808595982627	7.20368677088074	7.39698321268962	7.39366193551930	7.47494284407730	7.42455249155271	7.46243914076190	7.48051626738765	7.28104773043108	7.24634078062037	7.33453674115345	7.23957500881071	7.33084811876564	7.50770998747987	7.37509784398673	7.26120813644095	7.34029780820503	7.54257812515318	7.23646187692744	7.55584371796568	7.16804249594439	7.17147350750160	7.36919229518957	7.22749318245542	7.22542444498675	7.37008833456694	7.20962655239723	7.23798977143698	7.26408831994827	7.13809051172023	7.21459976055768	7.35909026460117	7.26120340328957	7.40722618022749	7.25323415400640	7.30093586390243	7.25238543651890	7.29054060580181	7.20403799979441	7.31488529791091	7.35199265320803	7.24916258654968	7.39415981775647	7.32199217570778	7.29833812912093	7.32894850275828
ATP9A	8.43926901882652	9.08247551032898	8.78567353839602	8.47687816777441	8.60807799086023	8.46520660578989	8.53308055417368	8.26693355353804	8.61360309716192	8.09986878332570	8.73817536154086	8.44629244867581	8.24854525210898	8.76159212135406	8.59015404960950	8.10353452825881	8.50094953606598	8.53258800907202	8.31299823128256	8.34279670805281	7.98219486809823	8.23308490990768	8.66402538341731	8.87507272345962	8.95262134228529	8.38884433538398	8.35557076636646	8.31276284458571	8.68959587340343	8.22481288567240	8.75641773733895	8.98925224972965	8.32925335398463	8.44420677869442	8.57891513459674	8.51826709133407	8.55683469606136	8.48906603365016	8.97193506941991	8.87765333586493	8.93711897747543	8.42087706165699	8.52856525281132	8.51949939901465	8.74538209694194	8.27342579398644	9.78538066436059	8.99811109003808	8.74993764888914
CDH10	4.72418134727517	4.77411362774406	4.72549656761728	4.74512788685348	4.72075933745608	4.73877958943924	4.86643516596618	4.81596478597343	4.80519702597221	4.78394832457742	4.86813120168923	4.84865166880597	4.79343623104331	4.86651343651525	4.85925980363071	4.91024673138940	4.85026717323287	4.91871966729269	4.77229847004377	4.71109022308366	6.31039536223923	4.74556601432458	4.78961590732368	4.75675811275928	4.72734117723750	4.82316502229258	4.85161989277737	4.64937002856140	4.83572275905610	4.89553308094370	4.77500372139002	4.81987451089071	4.73420141259606	4.89829334748332	4.88196170112938	4.78932528276028	4.80036883369660	4.74887597369702	4.84588135872474	4.81519920040690	4.69760722784788	4.82627209393945	4.80867330367764	4.79332747087614	4.71782814141977	4.80858082314617	4.82590656257461	4.77336933260695	4.77890044732546
USH1C	6.68427905152695	6.57403659928833	7.30030006470550	6.71430591156481	6.77468324314525	7.29497203685052	6.74518891693960	6.66458761105852	6.68777806543946	6.65454308817528	6.64179913970618	6.71300008425854	6.65035216523978	6.63117903387577	8.14913637501122	8.45682020579069	6.82948523332780	6.73860100144007	6.69810156249355	6.70998570068800	6.72798110939383	6.63555962441488	6.63100085371406	6.64231000701822	6.67693314949408	6.73334212604168	6.92937418916986	7.03430648606476	6.69054911945684	6.79451336905496	6.70920359112989	7.81207317034019	6.83614816364899	6.83986187368679	6.85283751959320	6.72030332088014	6.61936412573796	6.88667929970780	6.74258746104982	6.71955208297067	6.72185897332054	6.77474637008358	6.66649442941607	6.67788441431913	6.72572810276143	6.71776845764009	6.70449698967183	6.67262430686661	6.72278926128076
PQBP1	7.80745979401044	7.86808027547073	7.73417008194979	7.72290721678579	7.76129948043967	7.63863861061144	8.05724050428509	7.77302730223628	7.62980752044016	7.71157964713044	7.91005755094165	7.88596648690006	7.60125521903662	7.61489031743869	7.57026932668493	7.73273431495974	8.20228849450756	7.76022072321098	7.79583967984136	7.70024485495346	7.52473221666160	7.65502590347421	8.16347180482739	7.73378939819731	7.55514611128306	7.89389822790651	7.69094613962147	8.05179264131259	7.89793268028776	7.50867418812042	7.70566783530514	7.59721582613055	7.73067127069023	7.69631786589141	7.70548944719978	7.69853822642422	7.85382783735652	7.77775703563601	7.95702691685363	7.75343124926188	7.87919428041245	7.70551525207874	7.96803503674827	7.94275533920022	7.61813429129777	7.84271842307324	7.76487018361977	8.07596198476761	7.83409467523817
EDIL3	5.02743231553717	5.05111609540346	5.00518674159983	5.01469072711090	5.01149514461953	4.95337212522646	5.02955063531993	5.00929851982408	5.09563166650745	4.89217586384330	5.01478296348354	5.12495487644419	4.89036568428061	5.12628866124665	5.06013977197907	5.05585520076873	5.13055939858854	5.00131632844412	4.95989321218924	4.98994718412063	4.99887653228711	5.06883234152049	5.03005579221856	4.95036252559505	4.94211903226587	5.01495600141842	4.92248142864038	4.78327297937981	5.00867867879989	5.03182281793689	5.02569715648832	5.03736357337994	4.84743841251984	5.05723437342149	4.99383392786800	5.05310996939212	5.11283087360752	5.02571103967836	4.98284795012033	5.08708959014438	4.91263514000344	5.07393439462102	4.98838245585673	5.02994480579383	4.98673564050683	4.97574854357029	5.00777631598291	5.08564910867035	5.20270946328483
OC90	7.16047127673113	7.23249964250886	7.41005132584777	7.31869424148604	7.33925910033758	7.33630210972172	7.46904872607524	7.41439802897307	7.47924302145816	7.46715835565817	7.59535273656307	7.55602712137204	7.36838390380400	7.72956015993947	7.78706380439800	7.87072455224735	7.46034059599115	7.51020529294925	7.51054355599651	7.27940602657464	7.74697402092070	7.63018265826444	7.36146175067961	7.53859386402293	7.25766913719621	7.32171398001156	7.54042327221781	7.36588427960004	7.54618855707850	7.52927396346704	7.52808329841717	7.46696670695145	7.37070263556380	7.69945890622116	7.57025213451845	7.31201555404109	7.38917798832211	7.31368219123585	7.34172352668979	7.42964450379948	7.37888900562025	7.32743754061130	7.44864898567324	7.38395358672481	7.37684218447524	7.33787145397298	7.40449847909424	7.38574320789284	7.45469814074809
COL4A3BP	5.91992447239420	5.98579392363127	5.87824650181593	5.94936019672338	5.88039673605004	5.63168276182864	6.10908943071639	6.04194354807865	6.08368862404073	5.86028665126056	6.51868726134466	6.12779607750803	6.32619981881953	5.73808237940339	5.77653900104101	5.94868512702863	6.37471767331337	6.15381267449404	6.03414793344376	5.89148041136606	6.32314474416718	5.79435745566071	6.14559284207817	5.95028738142358	6.02661579210512	6.06879349032169	5.87927711294328	5.96488581712990	6.12887045570884	5.95220109269910	6.00593073502985	5.99838590027807	5.74812689916115	5.82209605214105	5.68434483346182	6.03106821821782	6.06260232004071	6.02227692035577	6.22597152673183	5.97326605719727	6.39522463049254	6.11515090627871	6.14123444633745	6.20667320884293	6.70954912181878	5.98689891650860	6.03696009674951	6.19408514250077	6.22356390157749
KCNK7	5.74523086078597	5.75993196355938	5.72766696946093	5.69935614280308	5.69491025868719	5.66359565370244	5.83206941840849	5.76826852661796	5.73470954371039	5.76536229913364	5.72171764248301	5.81797016188254	5.74056783883330	5.73401290313796	5.75586913456934	5.80740870645146	5.77459816612366	5.79297007580322	5.68401582351055	5.82489371755344	5.75035018762596	5.85051296270193	5.73925480382789	5.75538294173411	5.67579206669806	5.77935536768660	5.85670052316760	5.56507021012551	5.86595752139740	5.72870710828821	5.72789033080526	5.80877430698960	5.65997002294067	5.82875893811856	6.02105697481952	5.77063563934836	5.87489010967337	5.75528574518144	5.76785855042462	5.76548053986504	5.76853000274437	5.70737048822164	5.79365548389167	5.82448971190780	5.74211629915167	5.70034788142167	5.82270071637101	5.76506740795201	5.85507189903137
CDH11	8.52694535561436	8.96046500916030	8.59729156914400	8.68761269713318	8.49525882817622	8.75615335275052	8.46698236398844	8.16468990106915	9.03234632280345	8.29922961208192	8.31174165239755	8.36614631469522	8.76543847347172	8.75673988639697	8.38794980039573	8.80014922912121	8.22217874259958	8.56317098136324	9.01748067090303	8.65612663115393	8.36082583374158	8.44962527213058	8.68301870538104	9.15679310076010	8.65622635162464	9.06000261720820	8.29092593250363	9.06725764428380	8.56095910064274	8.38999547597181	9.23593129285131	8.39112629135574	9.12753483482456	9.16599844950523	8.33464535788261	8.98960397037656	8.74720638806553	8.97195580159488	8.35343103612942	9.01941369629274	8.50883243162540	8.87054309445252	8.69866270107239	8.62297920511759	8.59784840926640	8.52477718491677	8.38161901046821	8.96872553342759	8.60577852839240
UST	4.86127246639562	4.90263287037923	4.83417887681147	4.85666541726192	4.88394989580780	4.85110494438872	5.14767893081502	5.08333744195525	4.95397262104889	5.05587577150512	4.88949265028995	4.99036500635399	4.95588404690774	4.92886314897080	5.03466432082092	5.06097704024025	5.11854869253487	5.05816442752907	4.91780820307688	4.79695376554447	5.88256854783949	5.06269278750197	4.97625830219242	4.94232915747394	4.85029350846137	4.94853586043263	4.95848106866402	4.80470308437250	4.97781134992213	5.06579134403272	4.90074168026952	5.51320626228662	4.92232767452609	5.03345392030883	5.00984694857394	4.95624243760253	4.92183748215183	4.88767366184965	5.05830384789294	4.93729470787603	4.98533068845150	5.04789982056869	4.90226203199428	4.88576389907098	4.98556844571335	4.93738563467479	4.93791952675077	4.89513082065871	4.94480643952203
ARPC5	10.11391278049624	10.04570364788727	10.20795146185673	10.15420752477136	10.25065799614615	9.93735939212798	10.29257690626444	10.21511727718888	10.29618644100800	10.20273503849560	10.18755391004536	10.62430977559862	10.15820408711041	10.42284109592480	10.72088485680915	10.39785893012789	10.32574843104247	10.23990713799699	10.21658261028053	10.13525940466566	10.54049643872426	10.27701384553859	10.25844445869303	9.96121472373225	10.16392294618031	10.34351099786863	10.29466760858937	9.99833933654318	10.39118364099813	10.50851065365625	10.29404611453758	10.44381083672165	9.96845635944269	10.55896553437760	10.48380039939167	10.26600905291303	10.45620083575051	10.35015836369176	10.13269402027359	10.33864781722876	9.92398618459501	10.42364778131978	10.24334832044598	10.23001134129549	10.31123740268659	10.10455074880008	10.25980960821460	10.32950238469923	10.19801414826377
ARPC4	8.28580799877953	8.28298708973254	8.52357321195298	8.39450827590646	8.43218870328460	8.13149893044765	8.50816787966067	8.42157680027178	8.60688377435774	8.93566329864526	8.46939914771595	8.47853278296487	8.31970093303053	8.53640727645256	8.60436320831385	8.49176722220825	8.55859083243650	8.44652534259352	8.40172125986430	8.28697612350389	8.64380427543491	8.39330340961837	8.33715832894160	8.24211003663715	8.33493712474134	8.64833420460080	8.44009446743791	8.20089814846619	8.65584932429588	8.42808656776087	8.59017148378744	8.61806784111897	8.23500555533536	8.47659997244736	8.32054607038186	8.49058168541767	8.73447524296892	8.50681783947717	8.25671782635599	8.44811067576225	8.22393684329574	8.35349350344863	8.37424710223134	8.47038292815181	8.33060899265391	8.39581135779581	8.37716781452457	8.44045270203801	8.58182003686292
ARPC1B	11.33861988140649	11.50497953742960	11.37051013089803	11.36156543576354	11.25921194920931	10.96231716987746	11.41283087943738	11.27866981564597	11.79810993862395	11.45826136840287	11.49278730019018	11.68151318363078	11.50700562789434	11.45479173501733	11.54127360882813	11.43156565206766	11.93996811022648	11.39773036629841	11.34872381469259	11.13872569240377	11.55137543061952	11.40470392563091	11.41483463766473	11.83133061333489	11.35032514841433	11.49795460104576	11.46151890771608	11.46585705907271	11.33701744448375	11.48037900223621	11.70119210483059	11.53591293675466	11.17502488425581	11.36435218047723	12.26219358433443	11.34705131411171	11.49447624286814	11.37773192376267	11.13824048795837	11.53637442171975	11.11725738001348	11.35554204818947	11.40705977394884	11.38619837507124	11.47202353399785	11.24508680588442	11.55256132772157	11.51785720673240	11.43479062801416
ACTR3	9.61742848462964	9.44100537618039	9.47223297779882	9.49299518844423	9.43045740020459	9.38371415667420	9.58443232416637	9.83641053140049	9.66108635788593	9.95216693349226	9.74308482871979	9.67637559436597	9.64873619640773	9.53208910973658	9.51724382920417	9.73024844235979	9.71944081793352	9.69094274807173	9.56159508709416	9.47071709433869	9.61415644304950	9.42576059412509	9.72037949296176	9.46137102660026	9.48355647445433	9.71119644405843	9.46712170354485	9.62578177072323	9.59169424790644	9.65330930445831	9.74472493991579	9.84723298545925	9.31303487724650	9.48427104842898	9.72247427299079	9.59294061798132	9.71552977862505	9.63448020013679	9.40841953284601	9.58595458937590	9.43112186124886	9.99845547522896	9.48491707466341	9.56275215557506	9.35072840883860	9.46572762296617	9.44935051848650	9.69704053369989	9.54755550028827
ACTR2	9.93343495992901	9.69389657747937	9.81825340205887	9.70515500216792	9.70707373490114	9.42632988767315	9.81766329728467	9.87528001785826	9.86549113308817	10.02117364421593	9.68677408257670	10.00101880358789	9.76301582061650	9.62919824265864	9.68932214892629	9.78706125411621	9.75605035693850	9.80347745439447	9.76024850834626	9.64755806800404	9.76527549488088	9.56094185521144	9.69144794473709	9.71471512645091	9.62233432039416	9.90768281167848	9.60394915786860	9.79818930719095	9.89492559121224	9.49984188404106	9.85652247508753	9.73907651294949	9.50825250086674	9.87026538899404	9.88415684528857	9.82595899215490	9.91641207195169	9.85928441695153	9.64683109407935	9.81264504843831	9.66508212926978	9.83587244211191	9.71009042388007	9.81721756524856	9.63110677228012	9.66880715325080	9.54914768603579	9.94242767735077	9.78732189417160
TSPAN5	6.66392198995431	7.18789163899559	6.76917524424206	6.77549833359773	6.82297702256524	6.84779941397055	6.74259986144390	6.65082212702958	7.08980045040189	7.36305484981910	7.03491552943960	6.95074012892600	6.64501168351616	6.86348191118455	6.80662913009930	6.63679447876882	7.42398681301444	6.78999324212032	6.77054635033290	6.76525935345804	6.50250200139350	6.66216273436702	8.53991624308228	6.66400770702055	6.87539651463945	6.90401989139668	6.92628285815155	6.70129785435586	6.71173659317290	6.73894265237287	6.91612955792669	7.06625144835881	6.59034381963184	6.67967788296051	6.64323437048634	6.85383721307277	6.71153741356309	6.83289497552841	6.91046041713575	7.04237840939859	6.55542701943111	6.84684228440517	7.12745081509066	6.82886243294838	6.92846607880789	6.85416648308800	7.57545995221421	6.99999221503184	7.66566793539548
TSPAN3	10.37360318127667	10.52242805019474	10.48584809700208	10.43595772950871	10.60668200400086	9.84886995210183	10.84892685117231	10.67602040250721	10.28530551737015	10.11982369018008	10.33401106255448	10.82200587284320	10.14851041090181	10.36920395548349	10.44244969523190	10.23994764545381	10.57712141048181	11.07410719952150	10.28909971742861	10.38806924501274	10.04983719551776	10.58104962816108	10.26506495243103	10.51998990598146	10.46847974777600	10.38984971026110	10.15112051897292	10.11178398739955	10.50870088254525	10.22122510538836	10.53501361149464	11.01409176746958	10.05171534605872	10.35054696606884	10.09661370470944	10.89923678113758	10.99304896595105	10.66927471783912	10.55010294145992	10.56702998039817	10.34292074036690	11.00087752594723	10.55818730063436	10.61164964382525	10.49943776983263	10.27757197153898	10.54210144781427	10.48551735404841	10.54137398821254
ADAM8	6.32154541432173	6.39236693201979	6.46033836086531	6.38892398758528	6.46159807002133	6.18167941428485	6.65012685693404	6.34974687841712	6.37489452307562	6.39564568619736	6.52032405618157	6.75089844329663	6.35457734890917	6.36190651007395	6.22321655965146	6.37269538057443	7.63862619227099	6.30260973103109	6.42785315987054	6.33997664075338	6.32766421907388	6.28105755030703	6.38256194523556	6.27074435668655	6.42392014309919	6.64272385095486	6.27385767136739	6.33989633833396	6.56475826003352	6.22482972709643	6.41260994845607	6.54675048498636	6.26017784005355	6.30911381773682	6.41024149423512	6.45677784123857	6.36562157863937	6.46013193653761	6.42139830824753	6.56305316996447	6.67938320174278	6.64659739472961	6.66272737861273	6.51909717113084	6.32459148477336	6.26269526038250	6.36884316198705	6.56756952538530	6.41578932903135
CDH12	4.27843477736294	4.32589941532188	4.30347998419968	4.26717393728244	4.28781967532880	4.26910484000408	4.39788785173567	4.44956528767414	4.39793811670571	4.49807668286354	4.36554444988961	4.32091515889102	4.33157928144569	4.32586551104577	4.34339755514240	4.36820337743969	4.44422175693812	4.40229841910682	4.25712780281803	4.33268361382295	4.33207546168596	4.30660146962965	4.42213797087764	4.33206144450345	4.34865646696043	4.32786678024084	4.35635258241320	4.22807636998111	4.40195457895398	4.34333608045121	4.31237265433633	4.38482694768751	4.24895964252926	4.39814552059260	4.40792655031322	4.29419880707912	4.41698907186109	4.29995486559476	4.32900031732569	4.37119180921365	4.34497219255826	4.34829807732926	4.31405491359715	4.35438849156743	4.28031944369753	4.37861901191751	4.28849763865942	4.36398694419622	4.36427325093926
TSPAN2	3.65695451840215	3.78055279979883	3.71585399716227	3.67113612514806	3.72298506748337	3.73158580711113	3.83135037010951	3.86667219429076	3.83340714114818	3.75153098322925	3.82416158081807	3.85225896630927	3.84846119009062	3.81997572575943	3.85039674386266	3.93727390503549	3.87072479693459	3.79985650724155	3.76871954031642	3.73825745884362	3.83372309426880	3.75274904917885	3.79181854782171	3.79143090067749	3.71129095427271	3.79404772249899	3.78024590830982	3.72759030190311	3.81409388135582	3.80450808143167	3.79131749321964	3.83268028420300	3.69993160217956	3.86394530508764	3.83456398301822	3.74912119806983	3.85751464776979	3.73428924671771	3.74864851351209	3.80310320673146	3.73710603618159	3.83045132034261	3.78766878473806	3.76979377857472	3.72309409938389	3.77072485092607	3.76563489590122	3.75436741406376	3.76451428141424
NUBP2	8.28288165310676	8.50735921848372	8.27943581591010	8.29297999803732	8.36460151905111	8.24205669982254	8.42432765261435	8.28071818287338	8.46507381117547	8.27780220507845	8.43686215276986	8.44094508357599	8.28595991900230	8.28592816477514	8.21371036672026	8.47579906224213	8.41175066217445	8.32395106134569	8.26554403056948	8.28751278276142	8.33303999031363	8.32631037530299	8.46218420939133	8.38109663802233	8.29357198590921	8.39144269785207	8.28092465697732	8.21533426765239	8.43868484447773	8.17728374211092	8.30352175159118	8.34316153707116	8.17024909308810	8.29220566304453	8.31743029674098	8.30493507771373	8.35257413929985	8.32364195783767	8.36061033501146	8.44049843351764	8.31137276980204	8.27799490385783	8.36050264771138	8.29259971839004	8.42947354519353	8.41503069652706	8.30789296806949	8.38981417127168	8.31122649391463
TSFM	8.32994007296840	8.33138029638982	8.32625142167697	8.38319242228633	8.80548936564274	8.35649853505461	8.63353397494871	8.35524482320399	8.49389325738013	8.59442699834795	8.51075122236550	8.38218784350385	8.45652724695945	8.59085885847086	8.39108848178039	8.77025719409229	8.80617734860835	8.55174632549004	8.38649892597065	8.41482618196556	8.82716615546895	8.53965320283369	8.41028642711425	8.52939731458603	8.30154397068866	8.46907758750831	8.36722146532068	8.31969113176688	8.64069086665886	8.66013858506614	8.44079774342444	8.31820689960235	8.39565960435866	8.41453439097202	8.63705305562305	8.30762847684018	8.48179406987285	8.40999736508929	8.39914885598786	8.69026524654334	8.50043133970891	8.49870697955778	8.50847616829567	8.45638610259560	8.37679057197218	8.60788700910865	8.45449270479781	8.43413484964609	8.50626468046519
TSPAN1	9.56837277095720	9.06131492704585	9.70677970679283	9.52555569635207	9.61155536307864	9.03639906144781	9.83428690128787	9.15378395078500	9.15388780467252	9.17984760001744	9.08742898720531	9.54075875385189	9.54191794470288	9.59828756682259	10.38005836846085	9.45716756610292	9.10951010364779	10.17824374355013	9.72355974040987	9.35575484124841	9.06306593677040	10.30638787742157	9.53885637571449	9.17677382769946	9.34274668330581	9.70209951947504	9.29013250840363	9.08238641149880	9.33656730200457	9.16928162702841	9.31734242436183	10.20813517951712	9.08683028734365	9.37795015008265	9.84531389905115	9.59677813308334	9.44225416877440	10.07813720870318	9.53163159487985	9.49833275776559	9.51485231898691	9.65952392317816	9.47486788284073	9.63439244983432	9.47955725213106	9.02107870806370	9.52553872466814	9.40763774112276	9.42233004181045
PPIF	8.76761140687610	8.65928432414518	8.86333323307731	8.83666539470877	8.86198995155647	8.80721605243216	9.28768960277812	9.04336612164594	9.03865956115105	9.41825814147545	9.14036428390517	9.14259427493238	8.88916219677721	9.52886953369994	9.22931999186464	9.64148955742961	9.96801894986351	8.96786214221633	8.90787337477026	8.76555095518143	9.00018039051568	8.97071668478305	8.80755351675008	8.80663461222480	8.73549295134266	9.19203985250353	8.80967204253361	8.83339382212060	8.95899437087405	8.96567424772430	8.95065528018288	9.27214991195742	8.71872671561907	9.44530616479034	9.04488085304866	8.80914193659392	9.22243200016948	8.96886208787527	8.76179331249292	8.91819494494475	8.83536258108411	9.17359444953001	8.82552577917795	8.90109752021005	8.77897813569820	8.98178629881278	8.67619004648510	8.91942575218327	9.00789564484566
CTDSP2	8.20664703603999	8.18183572593969	8.23726823564568	8.16354491862585	8.63921904497472	8.10964835298165	8.22918018759317	8.08318523032264	8.28130097966866	8.18504235663374	8.22402690304425	8.15834628979687	8.20286271123133	8.27996145759575	8.19884332075491	8.12303058136695	8.44081496066519	8.46702121210259	8.10347404934745	8.14229182322461	8.13979477906252	8.11065757594793	8.29855699924383	8.27462700730630	8.14606570479232	8.26427849362647	8.18279138544230	7.99129591020128	8.36748786056623	8.35633817790376	8.30305512996355	8.17212560158397	8.20508822714490	8.19326406491986	8.26782889809495	8.24544257552844	8.31129830184597	8.21803126737599	8.20635826344956	8.45951087762726	8.07341821487745	8.35960330346138	8.13434032587480	8.29126352537832	8.04304145293223	8.20813627585355	8.22107089501679	8.16890933746616	8.20824588999988
TRIM10	5.68429628254267	5.71931235195966	5.71224060262209	5.68475174381433	5.73214753245946	5.74159729659090	5.81592011563257	5.79926326870088	5.80159812187020	5.75715242517865	5.83812492209438	5.79535887458134	5.75733681348248	5.80570657483041	5.84035625069904	5.87207841870744	5.84403868818184	5.81810825281395	5.73190091401485	5.73237765985367	5.80999544545297	5.77365747112130	5.73559965267055	5.78365709682055	5.67802621750836	5.77968332801835	5.82010001636238	5.69686294343813	5.81338208744768	5.83042606687330	5.78345637504354	5.81969896702754	5.72650516928962	5.82304595908503	5.85124188842458	5.74086663651399	5.76735392666709	5.72552706140232	5.75451296845417	5.76112110506504	5.74170052350007	5.80086747678575	5.77341392212335	5.77424920709803	5.72102161002339	5.73867276057980	5.74287394976572	5.74936400665928	5.78561539975936
ARPC2	10.23979990121481	10.22379729747976	10.41952769636272	10.40131025083360	10.36876505303710	10.33519939970186	10.50317139140310	10.61803518729888	10.58921585061665	10.72831419974234	10.50609027651672	10.53404151137416	10.49800930412631	10.38109322817756	10.60121852431307	10.68030368905715	10.68541822006324	10.53157937602004	10.60045254260186	10.33255660256990	10.71983885215563	10.27438902662611	10.54733236363744	10.44177548899716	10.35704108632191	10.57963576462388	10.42912141206124	10.57866700619410	10.51997028696550	10.38442335497290	10.69116304154026	10.63680050427317	10.20130866488276	10.56327854925339	10.76631535795198	10.40404475546889	10.49028230186245	10.49963563660135	10.26976420407207	10.48294583878907	10.19373713103393	10.79487293056314	10.43726440041808	10.43428560265421	10.29486617753367	10.39852154273209	10.26898812500341	10.57724246749677	10.54399887541764
SGK2	5.74558227209102	5.64049157828392	5.76182746081147	5.72961634842886	5.92084407032318	5.98370057694647	5.85112221632047	5.84429029523855	5.75011305714286	5.72722669890706	5.74264781125133	5.93981965175048	5.61283579742934	5.76184850393265	6.12367730772392	5.98046173451929	5.95690299567271	5.78346950324573	5.68275537586221	5.74915617421476	5.86113781937180	5.86574172690792	5.73395811165756	5.68537454537776	5.66283647836617	5.74382031715325	5.88071021653696	5.86872768219418	5.86969912011370	5.65832260502815	5.75921571934528	6.12715653445157	5.73330523716827	5.78177233205530	5.79035423075649	5.83276077550639	5.84864547430231	5.74240696052961	5.89436647280369	5.78019168882762	5.79175302796409	5.81091724691467	5.82873168664224	5.83304073117256	5.99904227004172	5.64239435285775	5.83205388940337	5.75234444372503	5.86254922997627
RAD50	5.97291245130953	5.99763353399399	6.01929921201022	5.98544102516010	6.00909487088704	5.86403853272483	6.64098008886543	6.02000921214583	6.26985946135034	6.00219788649314	6.19025479703477	6.30777179401333	6.23619030246949	6.07452603792425	6.06696271800922	6.26864968907299	6.08119484308279	6.10747429045519	6.05667882105921	5.89187593856821	6.18797928123517	6.13754894906133	6.04623767476413	6.22059796808923	5.86014620432447	6.11474693049175	5.87871094420055	5.93742714930359	6.21698601172816	6.01053740934225	5.98346431687977	6.27501122982732	5.93271237824126	6.10483712893667	6.07039894339877	5.97908547379136	6.19596426055863	5.99618864823874	6.18067368230463	5.94767679816972	6.11795373086245	6.09507546418563	6.24881963057189	6.14323569810855	6.16616120450995	5.96882821016700	6.09734218041723	6.08807055092572	6.03087801592720
KIF20A	6.54395272925287	6.85021512553512	6.65719906068774	6.70077788300586	6.78436269299466	6.79345322419278	6.69074472109769	7.52297908835513	7.16463267896599	7.19528499717978	7.29585598028155	7.23161832836476	7.40224254219558	7.01816908648178	6.62029898759328	6.97443622307538	7.11078115991901	6.85015949082054	6.61886589494994	6.53105513749594	6.93410558802385	6.67220953470373	6.65956480207591	7.23793501959959	6.67136480475273	6.79989799025080	6.75924827512984	6.90109557560146	6.56145163712658	6.81027059201149	6.79332751975867	6.98693619171863	6.86954258823303	6.71695266933788	6.90196748338111	6.69833594786014	6.61378869445132	6.62736719166303	6.66901557884146	6.67158525511032	6.58266808867564	6.99672869843999	6.65687360246944	6.64252449206422	6.65674840402071	7.36034859111572	6.54163871732654	6.71525799202312	6.74005319604757
PREB	8.97108169576432	8.97906216250401	8.95306078343037	8.93931576409322	8.94919523843691	9.53723467775887	9.14518792573886	9.07974237287834	8.98096697431174	8.97587415473070	9.13875416894449	9.14086135096467	9.06994526550115	9.50828482331929	9.29274310584117	9.47390578217043	9.18283300148034	9.00015612295415	9.16541367366297	8.98699803684940	9.25244001601024	8.93284986427375	9.27259092057496	9.04709400220682	8.82626420829186	9.07659252509031	8.95986693595147	9.08662564918937	9.07497796540652	9.12741927921814	9.10025635806099	8.95172497569898	8.92085108076160	9.22159302375852	9.17770595190516	8.92333424294865	9.17522811960046	9.05429914266894	8.87491945628677	9.05423048049020	9.01468347012843	9.06463896743713	8.93598117234599	9.04390406288854	8.88425485923053	9.03514446789173	8.87772545429799	9.07223768178129	8.90756579453773
HIPK3	4.52495803660894	4.75555279319254	4.54952871652182	4.56408356560408	4.57796667275939	4.53022560627246	4.69608731561440	4.72403472780632	5.21139804168924	4.57253426396795	4.60366327430839	4.61590406641152	4.59446631480625	4.62371937155224	4.68330966502332	4.67067312045001	4.72891165335635	4.64269287407681	4.54283735427061	4.60003239603596	5.16878149198549	4.70601432470866	4.56701580561193	4.62221959134457	4.49634987929653	4.59811205797476	4.53432861880812	4.43995638213768	4.74924161526340	4.64809932945278	4.55255117848859	4.66692430215674	4.50120605856704	4.87510832475455	4.62855692003292	4.59332863397804	4.85282061772918	4.52477566148653	4.51946126862715	4.66192472278804	4.51785522845639	4.61999677770793	4.56505431111040	4.61169891189769	4.47878942696999	4.54946448345947	4.54622705601183	4.55137893414749	4.61562167509320
FEM1B	5.39928106367717	5.27164219567156	5.36549338778142	5.35715454135751	5.42271697760280	5.32182383407124	5.51773748027232	5.38509164859851	5.40854779271433	5.45354774455425	5.43742143330652	5.48834932601911	5.38063128929267	5.39280990858974	5.59128908064318	5.73569936217022	5.45318003926401	5.46277743276778	5.37603823308893	5.39826778306474	5.64616417344824	5.37424080828700	5.29041930102286	5.32655964605284	5.38694812985385	5.42991004279534	5.50896447761867	5.18429309710117	5.52550056473263	5.32695241633487	5.37637978987461	5.49398089265414	5.39426316421542	5.66170607332602	5.74423644852252	5.49604334543999	5.58319344181546	5.40736696798650	5.44491071776252	5.42362832593195	5.45875707791072	5.42431713889241	5.39091566422329	5.46833336030001	5.36146993606040	5.42210464467367	5.40114287627115	5.36246089932067	5.45020031331519
CDH13	2.82839741306296	3.02918508477910	3.00238807136595	3.08221219728004	2.92955094513441	4.21747489638001	2.89591668627393	3.01451014683197	3.45872959821038	3.47436133383302	3.35662201736977	3.24235005781593	3.64611584651810	3.27228200125231	4.55139670710899	3.66664624911814	3.73595230424239	2.88391926278982	3.49989090546365	2.87292191653050	3.40045940157052	3.88576078606359	3.33579197711582	3.45311864074354	3.01214418226245	3.04506291126102	3.21450075583903	2.94601738023337	3.01623700087697	3.75160721726186	3.10426890310040	2.99848874945987	3.77259551038584	3.28923715584748	3.25823255124333	3.10837580136889	2.91318581702038	3.11826643383927	3.06162461430862	3.06768381351403	2.88666251832664	3.51327742660649	3.03031052336496	2.90858052804885	2.79083423716350	3.29383306986099	2.89758637351965	3.05845622157697	2.91844925907026
ACTR1B	9.24130993458173	9.25159091537364	9.28963327471761	9.24794416387664	9.15074880221022	9.22046313406460	9.51708314684719	9.55727853297316	9.27705317954125	9.36040717161772	9.41983800747077	9.47235041316340	9.31152304993966	9.35069929122055	9.35960294909661	9.25278122450366	9.30585313258639	9.52567580625000	9.30305327296458	9.33895890566789	9.53786426263105	9.34459318323223	9.38405276489203	9.43729488103707	9.24604492492814	9.43812183079953	9.27987859585751	9.23918064072713	9.45219656632169	9.38778351930258	9.46388741573362	9.40184693740543	9.26148732607259	9.41361191463755	9.20629124422326	9.27043344075599	9.60309538947887	9.31072981399791	9.47820278606182	9.27159063237887	9.45907276349663	9.39014234993743	9.38318409426518	9.39491858746567	9.25005044777738	9.19609729044512	9.34969069951350	9.44783988899431	9.34741547035206
ACTR1A	8.42237828278511	8.51863628587535	8.31675511165550	8.28020496880307	8.38622621435858	8.32823288999374	8.46728599376861	8.39528754274253	8.63323894779498	8.53337000240487	8.41349283725240	8.48290935557273	8.22083948535484	8.40816422106704	8.49316547684358	8.38923001449122	8.61563801187469	8.43444603418777	8.43670970282482	8.28526398688006	8.21478243136301	8.39464803170856	8.63050489098906	8.28205448650006	8.25287856223463	8.42953706706558	8.43673931131919	8.32881269654930	8.70572374222845	8.66127308962041	8.43331985374232	8.46502319200820	8.30240634936110	8.41822040189839	8.37897300569576	8.18168388056701	8.58606820544467	8.38088281728929	8.24039598473152	8.38851779980598	8.11383200372669	8.19075160328186	8.35234582961199	8.57665849881722	8.29797222443458	8.51776996422141	8.22979784719896	8.38154183179261	8.36770933947459
ARL4C	7.91874614054719	7.74482055800582	8.08409746392134	8.06991035783615	7.98646441724225	7.79721279255585	8.02091278715210	9.48976685395750	8.10602463330870	8.19086431600376	7.86093265207117	7.92363950479145	8.30790529785217	8.34445331083818	7.74044902478487	8.16888330472999	7.96282129162446	8.62508939341625	8.17265422630754	8.27520095350274	7.72813944555467	7.84216204739768	8.26358326542576	7.76526217913518	8.02684861299268	8.43275858938177	8.36878217822202	7.95429105614947	8.21329958429828	7.99803816874995	8.28248728898542	8.14700801873359	8.92331300195680	8.08826702723120	7.88446012678246	8.11590534042459	8.16341059342277	8.35219065466208	7.88810802225996	8.06014208563030	8.24388419565533	8.40714016284150	8.12427701868211	8.24590492721379	7.86338952162955	8.07434215732204	7.86688594666236	8.17464130042738	8.09699548324512
RASGRP1	6.58899010616506	6.39101564164366	6.44761367274029	6.48245624903869	6.36778314196753	6.06493080980237	6.24520308883191	6.16124787900091	6.13493547598693	6.43020627252821	6.40544953513396	7.14849185284966	6.82926180552512	6.59001469323587	6.94843373828705	6.22124555001947	6.24327619187494	6.18341230228955	6.73301247281399	6.23106773898541	6.22966188748249	6.13461927362661	6.57059538469288	6.53765910094560	7.02633958482218	7.00547827500380	6.38347038709609	7.92256506621072	6.51597209701613	5.97596583271187	6.52730717873593	6.15278581553414	6.13307553549063	6.58626010241368	6.23198033824936	6.45271160556947	6.42029564119381	6.83892008847775	6.17141681924383	6.54290180461649	5.98310218054650	6.21598656191290	6.44328228442417	6.93148067439633	6.45891894913167	6.65447021240868	6.42664426104682	6.66346744111192	6.98777686614448
DNAL4	7.24818979620067	7.54754719162358	7.31284583450916	7.24899621226746	7.25093633005000	7.41735727190123	7.41899556510112	7.37768815345314	7.89648833629357	7.28733936033876	7.66527895559062	7.45619754026647	7.42917047599349	7.37941578500611	7.36636905589153	7.29015236662459	7.38375702082716	7.53870767177958	7.21275972397401	7.34422103519917	7.38560946417984	7.26208419267134	7.32975420972449	7.29299218663798	7.26767528842689	7.22741878036959	7.25529869520827	7.28092688065050	7.24636901468972	7.19763752868697	7.27311827615793	7.64826588515157	7.16862220704344	7.41897271129795	7.37285162147697	7.29417466954881	7.40885965490082	7.25576508860248	7.34262102877606	7.27241451882237	7.32238928099326	7.21095715932143	7.35930953534618	7.37377823312289	7.43098599376883	7.26037653706535	7.68148084061179	7.30180502018198	7.35185056370880
ZNF263	7.88501118405491	7.78447383372837	7.85748533428535	7.80945709369140	7.81952737864885	7.92417094439439	7.96835291286105	8.04638999032032	8.16371079579393	7.81695177003868	7.94358011110838	8.06129784703863	7.92508652720361	7.75929960151754	7.76560054497154	7.94042857132978	8.13968696616097	7.97552449982855	7.82390111454409	7.79639652326403	7.91988179012746	7.91789195978313	8.06483087781876	7.79284733225649	7.79790252632976	7.84672857820713	7.74906002690089	7.78079151600589	7.94456130495023	7.67070443844014	7.82769497583736	7.91654203752225	7.69074940962649	7.82769022558288	7.80022476793941	7.86552809595267	7.87515112772388	7.85763874123202	8.05422136540815	7.89547715614665	7.90975831499212	7.88255408208967	7.93409694214758	7.92973757215799	7.94891484975057	7.84540366690082	8.22374577394601	7.90486021049369	7.87780344152216
LRPPRC	8.86163723196865	8.91301708107312	9.06754610913639	9.01741446857071	8.91474916507132	8.94064334646034	9.63656447858772	9.46338233302550	9.31639273017219	9.05664653913662	9.09063391520322	9.36758989699080	9.07311473862754	9.49617385599577	9.00590047873520	9.86862755462459	9.29322509992283	9.10996942840371	9.03133784327626	8.93512574472738	9.52135824088662	9.24523743955138	9.21108075862336	9.08850822177754	8.86424511158786	9.03324810373389	8.78928886923486	8.86552884256239	8.96808049031335	9.77371021462759	9.15409160546421	8.99898567008646	8.96285394648812	9.45999216357498	9.10385924455900	8.97465074256525	9.09027455304829	8.98133398626511	9.14813784499348	8.98242048216907	9.01760022105795	9.24576536278093	8.95579506365756	9.03816860996031	8.91872566354667	9.16850581484668	9.01863643420720	8.94245088216289	9.06488305828999
FRY	4.48751339191167	4.64729593893279	4.54782156019758	4.57403071908063	4.43617399589918	4.89974638110846	4.54507002225474	4.69559423929206	4.76643893534062	4.40904903646432	4.53892717380913	4.87258881102261	5.04051842749991	4.58726800719992	4.76304022855158	4.61439834221583	4.74599096630984	4.56774151326793	4.49400396519464	4.45784061068482	4.49852462525905	4.47076308823672	4.66891085363836	4.65733313568662	4.46189756854564	4.53395043310325	4.51099562171046	4.45406383853950	4.64556377230023	4.83063191704125	4.46656897856170	5.28052535908732	4.45584868510579	4.58051774376433	4.58720507295522	4.51000919596889	4.54404172112169	4.61824537392795	4.70819969257978	5.09354298264104	4.47654399635736	4.72148248066631	4.70400811125880	4.49810884808845	4.46954231301298	4.54349703121376	4.38989564266603	4.62212783425490	4.52944669005486
CDH15	6.55138814084440	6.52813350691368	6.47067750073947	6.45479612383790	6.57051688548747	6.33145126180765	6.73927866924756	6.43156810976321	6.61660299918804	6.44348092668991	6.55969551851783	6.49939183543537	6.45988551507010	6.61967108531518	6.41894933224953	6.53913278084385	6.44003577892674	6.57453779179253	6.46741536061985	6.68831621230286	6.45563014277340	6.91044027875358	6.64505438265866	6.61653591671616	6.59433404296775	6.60537467295817	6.71270085124271	6.33966281516894	6.61897293720176	6.44826021523732	6.51750082663239	6.44829302311192	6.43359526488386	6.79028522981432	6.49975304557337	6.53730516051244	6.78974154678692	6.47759228502798	6.55353423640020	6.52847715602017	6.77578399241158	6.44067603128700	6.58408550865158	6.62270098889026	6.47138607280516	6.38923133105335	6.49515665544140	6.62762666370014	6.54642220666471
PDIA6	10.71166126006018	10.38857350425946	10.47535159930655	10.51794210319420	10.55102627302718	10.03355941790303	10.89757101430460	10.92296444580764	10.37909438109310	10.50588186343875	10.65578336477264	10.93047034567121	10.28800943811239	10.96963590951954	10.49996462009024	10.64569794179245	10.82473156579755	11.03487869202720	10.74312209720175	10.51629378811465	10.78669683051696	10.79960863423464	10.56725805958646	10.46448097423110	10.34689456929411	10.76409177810442	10.81498371077389	10.16049551271461	10.67169276760931	10.25198031167919	10.56709283604037	10.78598541386312	10.35224510510860	10.60762199124658	11.00547095117022	10.65679944140241	10.98456896458238	10.62176864270840	10.55461220101499	10.63115645147800	10.52533376181144	11.17964383229628	10.52570065871272	10.65069188892248	10.46049145313233	10.31546323401797	10.53210353531279	10.57828933285758	10.52217427597218
TRAP1	9.61276294851127	9.76673095875547	9.74247838641046	9.69440628588452	9.68882063957095	9.67610434875881	10.48580564648835	9.60375274414739	9.91359368212089	9.76024463508353	10.12825550469435	9.85101394083764	9.82968281989669	9.68823922140173	9.63366877867201	10.45122174532333	9.94610845808091	9.81553326443433	9.57356129068118	9.63371929794186	9.66522315583651	9.78503470930050	9.83018151577501	9.52590872384438	9.56128079634883	9.65608543356065	9.49070017935098	9.54250350624292	9.67029005245934	9.60847660379079	9.64657732992611	9.87671931706532	9.49032177432884	9.76234781698107	9.62214014682807	9.57290739652254	9.75482586669457	9.71527133740882	9.89412890516913	9.79327300647292	10.01087198314951	9.66765222742358	9.73400477892361	9.73569644565518	9.62883525726854	9.57876896053783	9.73842052251029	9.70848677466351	9.68663214089664
OPTN	6.99496209792914	6.96768797946067	7.13651055030938	7.16034061560172	7.44703702633639	7.02332166544353	7.28178002809743	7.11501159951852	7.14378737150532	7.40972310500364	7.36183604294664	7.26050827949163	7.19407137296711	7.26325984032333	7.12178457458525	7.12080440977951	7.77074572746851	7.05005176730303	7.43982667889444	7.04957932799343	7.19459243719536	7.12267514908187	7.24584516976501	7.19701737880619	6.93817876232750	7.26930541310530	7.22466935287808	7.36211771206296	8.49560174569891	7.16498513897002	7.44540379668820	7.61738502857772	7.33221829642252	7.21029739134919	7.11686164228762	7.17313343772045	7.17642498863384	7.23317679137136	6.93471643988524	7.15179904484844	7.02656963879923	7.76719015030835	7.10522984827143	7.46820538682804	7.01630778207558	7.21877664280347	6.91038024943702	7.24392517315108	7.22580322133810
BCAP31	11.58355017889176	11.29603001303794	11.46774775951807	11.35941807081689	11.29883344534518	11.71985719302103	11.35050051173289	11.43828419730378	11.34415652693563	11.35569784881576	11.40813127855060	11.65131763202183	11.10203212954680	11.27694803114018	11.38424331608672	11.44371625176746	11.60057678340648	11.62763649437498	11.49198856223549	11.48378920095950	11.44669169615081	11.39475388956312	11.74888329223506	11.37598426426626	11.28111319829897	11.37962429166202	11.21692261743937	11.15929672430122	11.59690746332976	11.63033187628177	11.32778159039816	11.56594024925953	11.25441550838059	11.35297362932220	11.48611653490158	11.28482402602495	11.63065326046284	11.32316395943263	11.47414559512538	11.59361843451314	11.44249363812079	11.40041605214354	11.42431541303620	11.51682326455689	11.35131366813778	11.37236782696896	11.64256619454449	11.35301471747514	11.37687469015066
PBEF1	8.58731035082024	8.71614843539437	8.77775257133319	8.88231760481232	8.68771551528995	8.56264170359536	8.88655613429396	9.55898990462314	9.76205893666279	8.95587489052149	8.99877075005449	8.63114052774465	9.21314998110078	8.84576040694038	9.37341015118741	10.12313869703121	10.24641739768613	8.95280642487736	8.62494606008758	8.81007492813494	8.59517102519461	8.77437946277593	8.69215257554068	10.37856956591223	8.68044371373906	9.02759752380774	8.69302633040301	8.57259875461056	8.52687645062659	9.19512086464096	8.83863423102730	9.06539370682633	8.65542720521175	8.50372442117783	8.75849432643016	8.71820348783855	8.90097990886105	8.84066317067501	8.55366169119085	8.96995318865345	8.69245413390101	8.63960024557345	8.78647071661037	8.84764837583182	8.67405304794310	8.58755037909054	8.94033057876102	8.85712573830657	8.97140249111301
CELA3A	5.87383595354315	5.75774752501089	5.95257567741285	5.84196864615235	5.90260090023872	5.89163766462901	5.99939841728753	5.96270107879355	5.89516735213878	5.99430920139415	5.95054986973687	5.88559474830048	5.88108206665593	5.95292407764578	5.90745264209779	5.88990082306634	5.87028686153812	5.89407957090066	5.85119203258044	5.83637819466278	5.96269397436263	5.91732525951631	5.90868188793225	5.94174753303320	5.90107143745742	5.86381232129105	5.94027315225586	5.77716060116622	5.86867896909215	5.84834896814969	5.99597145511465	5.86668607470155	5.91937008146183	5.86988666402335	6.14689381300753	5.87640349144182	5.88779919936872	5.85603066864434	5.98291289247854	5.90048360342576	5.96431795890046	5.91149005396866	5.97196159699013	5.93061065752000	5.85015967554388	5.96347962740339	5.92413175900461	5.88749640608401	6.00314306315847
RBM12	6.56479916238057	6.65485924119245	6.50840351802050	6.56708315150015	6.57133835993332	6.32071789088796	6.91414259946263	6.80726858386884	6.93983149396026	6.67382245402726	6.72481253144921	6.63611622665656	6.74053686902916	6.73549209401409	6.61260868600672	6.70510007314110	6.73036189878503	6.68983208277103	6.50651909049132	6.47226909819015	6.69657141042135	6.56623268680591	6.63455200186787	6.76679164442898	6.46613051355492	6.60134652071616	6.64789448107487	6.52086037190920	7.02746588852987	6.75245326966846	6.60932657756026	6.62951807589755	6.54757173671616	6.63402627278156	6.69918268382461	6.71143509701618	7.05648821163583	6.59057651331825	6.49613810681290	6.64851307736908	6.85840760438198	6.63708638585605	6.57595371915161	6.71841917080626	6.44557394923394	6.61547878875469	6.60201572632261	6.64131362726478	6.64203932310959
YAF2	5.77979828012728	5.75104007293931	5.74238597088185	5.76415108250817	5.88504146879278	5.72832455140729	5.92201361404665	5.88267664558358	5.82931487915561	5.78362743482390	5.98129957579978	5.89659831310712	5.90126995992763	5.93735016036994	5.94234545793215	6.00423042687780	5.96774077704021	5.95870759852270	5.86414805879862	5.80193788283088	5.91691745161430	5.73504502293341	5.79525335109616	5.93826477039991	5.73080604494785	5.87162931848408	5.83654001237691	5.77592160935408	5.90037009588346	5.98640137537017	5.86593156784914	5.76825874514320	6.06624815138547	6.02467499445558	6.01952566151599	5.79272906764216	6.01822544414525	5.82474189846635	5.65654282456290	5.84630605052238	5.83045904369221	5.94621350074593	5.79637812887017	5.89281004837232	5.73953565734633	5.85435919263485	5.75333192724991	5.95055604121701	5.81099155325834
ARFRP1	7.83058143327683	7.83025995232319	7.95546537328674	7.84644603517548	7.97020665089183	7.81579827054329	8.01602651861994	7.90075935677507	7.97438954407547	7.87200220994419	8.15973960115855	7.81430567644150	7.78802322170806	7.88177015144293	7.91852997757877	7.91390207536506	8.03611315156550	7.92453919266192	7.85928242949198	7.78385374867699	7.82373173433456	7.82804746575853	7.88444689082908	7.81078651797641	7.93790535145467	8.00157471185005	7.92566122722166	7.67941339508361	7.92632058826116	7.75046339578242	7.92130951246580	7.89081523299966	7.71958534409594	7.87494596817174	7.91465822970971	7.83687304964871	7.93570571856286	7.85731864454525	7.94103902200571	7.94447455494236	7.84506400678141	7.84874336026034	8.03277021836391	7.87228396045397	7.86535307373854	7.82801076952999	7.88295078824399	7.88208325130759	7.98860174196625
CDH16	5.11765812467566	5.02663134988498	5.05216594574985	5.02639969850665	5.07246032069375	4.99823945241517	5.18795634304114	5.17776321185824	5.11524627649097	5.10823728494299	5.32590343181951	5.16017839587398	5.04891269213990	5.09315791789243	5.06123259126567	5.13323040240238	5.25593676741441	5.13866826768915	5.02800526397811	5.11904660720977	5.37974938367916	5.13177103965707	5.06707753360846	5.13202996160192	5.08020254480291	5.16002530488311	5.20594233852365	4.96436239513817	5.18147617879719	5.07518704385037	5.11912731724476	5.15567652726829	5.10814402474089	5.15271881055893	5.26960215830346	5.09356014963908	5.12229851886651	5.06158952319305	5.09623988782997	5.07163699086991	5.13446912837655	5.08580525165229	5.14423525401023	5.15530717417634	5.08837158478028	5.00863734548634	5.13997306950898	5.10644580094657	5.21639152486091
TOB1	9.14816469438693	9.32242666860533	9.24304074155625	9.20353387451332	9.35252584952288	9.15122576739217	10.46743064249298	9.09642964655998	9.16000747598556	8.76306595104511	8.80819755130118	9.23172261232260	9.24349332769024	8.92080785071489	9.57381582946380	9.77470751714305	8.98372356575344	9.48670293702181	9.20897302136402	9.34294359664092	9.26766947357613	9.81879082366226	9.21295110271069	8.86793194274031	9.12629011141545	9.10642165430010	8.73361395881570	9.27957370474375	10.11709822445480	8.73610491287020	9.44356112166595	9.59006241029336	8.76859065923295	9.51896320071874	9.00303000910522	9.41761528745751	9.94489440646172	9.39385712644083	8.99849122222500	9.43915201705506	10.40754100521929	8.97182806491071	9.06567593356087	9.41024917007708	9.11133607537960	8.81576782415449	8.98338440973631	9.39005933928343	9.42435449407425
C4orf6	5.13675881692209	5.15607446301516	5.26651123772607	5.10395368346383	5.11400904657751	5.16362948993965	5.31209298862372	5.43946746109926	5.25761942110763	5.18318200270505	5.24153173696057	5.29169337007836	5.18309159410327	5.17673060878312	5.22858813016041	5.22672983816997	5.26564722141608	5.18548673740922	5.18011170908602	5.21492116472297	5.21482715453797	5.40343827466679	5.32929446912503	5.20304164202281	5.15244961106503	5.15915663355911	5.18821819231848	5.05186286641637	5.23644922997242	5.24881631204592	5.17274890472082	5.35325277854935	5.09363003178910	5.25807350517705	5.28884303680479	5.18840375777073	5.21832907310701	5.14792696195242	5.21371383343000	5.14166067928483	5.17490190830908	5.24811562534141	5.18507033328691	5.13196096653444	5.14174199801150	5.22712696020329	5.19164673414686	5.16162949085327	5.15957734039312
AKAP9	6.40949603983427	6.44774307501996	6.47307143707777	6.41759117407843	6.41141810592866	6.27015078610687	6.54826396041765	6.45333392962850	6.67596379430814	6.33710537652344	6.51789044397267	6.47063374541461	6.55424517098268	6.42248039156842	6.45992217043377	6.56901391693949	6.26149983900099	6.47222463392864	6.43922874280969	6.38787162650108	6.53913133476670	6.42888052450618	6.50577934211133	6.54287310608954	6.38580593033791	6.47881919724910	6.54888066642827	6.48923480588198	6.59219892949858	6.57930622702625	6.68952838705648	6.54960052937127	6.69933679999827	6.46376955371360	6.58759888938390	6.50463127894837	6.51364240502369	6.46538037625320	6.30823333502199	6.51843358331475	6.63961605903307	6.53605079471448	6.50540785417396	6.46073880742821	6.44057838707916	6.43313849323464	6.54633999508413	6.49207779429293	6.51430718771797
AC108065.1	9.31244400946802	9.39559131714620	9.01539060572546	9.13704330963473	9.23919313082559	8.65736984843450	9.59736870323017	9.55138552452377	8.79095371171758	8.82246369763855	9.65098444923586	9.30975446083525	9.26846819308203	9.08853184114209	9.00440426236505	8.68563567882332	9.09001197730477	9.77542660146533	8.97474285984524	9.30004398136197	9.04971639590589	9.18940792356663	8.99414022688096	8.87615005538087	9.34875833148337	9.05056738491098	9.18037336019802	8.93182123873364	9.19536772135674	8.93336479942577	9.22959870374707	8.99124738532913	9.78070888943178	8.87831286840958	8.93379810206533	9.12965677445891	9.30753496413531	9.02491222038730	9.17949795774494	9.87418401182846	9.90827141686551	9.20811518293453	9.88869421389699	9.43386726051938	9.03197497612292	8.89246677783237	9.40060315055618	9.30418655320277	9.67693544686475
G3BP1	8.38684623161235	8.37859369487680	8.42573139197461	8.48402187339661	8.48541145738881	8.25373013028673	8.66321836041405	8.56834963040694	8.89683888196572	8.83073454240865	8.58141944039074	8.56235339924351	8.44065107914769	8.34475622759002	8.58626050296834	8.69601808894442	8.79635453575774	8.56101349926059	8.34056792725716	8.35556971931556	8.46997876135471	8.50970599072937	8.32443088687161	8.60663862253964	8.43182671582937	8.56948545798916	8.47413399635379	8.28958793363616	8.61787174113132	8.51674006496815	8.51415084293540	9.06774554693303	8.20651357191362	8.67818055124869	8.41607739379931	8.45339814452749	8.85999708270089	8.51761981426629	8.51144329541457	8.41777507222410	8.73782015172264	8.66859402709855	8.56873586885521	8.50643319591287	8.47624446106920	8.45540299141103	8.34814461590742	8.55862302718188	8.54416936772318
SFRS14	6.96216278232331	7.06801002446852	7.09464479433817	7.17715375623623	7.16614902822800	7.08507774260159	7.06482567295852	7.15038629854374	7.33232735965937	7.17604119335277	7.12280809868323	7.12325970765525	7.30110412494872	7.00637486049082	6.90918177575520	7.16289388201012	7.05492911878007	7.13038973672985	7.14083538346261	7.06822393599996	6.94820321183512	7.05973991451862	7.18035833004262	7.17291608930269	7.19378322181211	7.30059729441601	7.01328377302582	7.26726766617741	7.10261606458993	7.01202212696801	7.17189307754634	7.06139619393276	7.31759028305061	7.02465374415991	7.00547589752720	7.13561335172748	7.05546449339739	7.18825662850522	7.01115726755034	7.14396206801600	7.13936232747987	7.04789920817846	7.16096538177316	7.23325310231391	7.12646058434765	7.22806545568030	7.05054430620916	7.28503823589501	7.14632056502326
EBI3	5.33085973835617	5.47825335677181	5.42011907332256	5.37163457665323	5.40944296198260	5.28413566102513	5.57923141944895	5.46618193818019	5.41395640250799	5.35982025631627	5.59914537596173	5.43520939728973	5.40486829245411	5.44032147872151	5.56620759094867	5.50447425278373	5.54739502768137	5.55069435998198	5.45584165657720	5.35433847992770	5.48806256489359	5.52483088307520	5.45560346394975	5.45420677410620	5.44185651104689	5.65008760660120	5.47970833505226	5.39020251426349	5.53084847488994	5.45942526032969	5.60352318011769	5.44526307051027	5.27868657017062	5.55194514715180	5.48764166355263	5.43263071061153	5.43246209496466	5.46013381268493	5.44223494698717	5.39776493167712	5.32993136482012	5.47566101986061	5.51018433317153	5.43547717558284	5.39249138429394	5.68493368280941	5.47134885358252	5.47875537079451	5.43408501064683
GPR64	5.98086228071199	5.88143467299545	6.05528219788185	6.06951038618930	6.04466136430205	5.80885010087761	5.94335006891382	5.81847612494727	5.85265982565804	5.90897711326062	5.90962832945314	5.99852690601238	5.84645542112547	5.92475433250199	5.87962807865775	5.80422648940124	5.96961825184549	5.96422994740550	5.91078977977691	6.08447822148526	5.83149348839522	5.92619451939499	5.93845766765730	5.83780095410408	5.90560532291195	6.35762491712041	5.92164215549683	5.85745490860557	6.04537156556162	5.88562872047416	5.99696773560346	6.07110182353987	5.85754738718336	5.88969620826940	5.87892781933421	5.93036157356080	5.95307612892910	6.19153391591852	5.93927184505189	6.02998572985435	5.80468860931042	5.87284856882438	6.04405388435040	6.10471941853949	6.16219791099784	5.85200017449856	5.89584671622772	6.03728773191453	6.00634782218632
CDH17	6.95842563202726	6.83714918693650	7.86223939996401	7.00159534952043	6.97742132697348	6.88248109051244	6.87177005856950	6.90891451941652	6.90527046494200	6.91786370055103	6.86151499871596	6.91620427405436	6.90242033020713	6.92730034455646	7.51758777800956	6.90424090027961	6.91366553914899	6.92159136153051	6.97807374371897	7.01860636003937	6.89895339676396	6.88570591248483	6.86119976886276	6.87314196594114	6.92826697778872	7.04078521511277	6.91360352114602	7.60750748479600	7.15164572608735	6.92888137717330	6.95616551272930	6.91008809024335	7.36397372688573	9.81763089932625	6.92820633764332	6.97009047845989	7.01683695122253	7.06570172727937	6.90188981209275	6.96146249683359	6.88047260424239	6.91932846745881	6.99143586152461	7.03454270712414	6.91865331861080	6.89347994429426	6.94287929018275	6.99868213375444	7.94766601934066
MBNL2	6.36853869423625	6.54989178698237	6.46933240949551	6.43089693143869	7.13358127711322	6.35016962233318	6.72842392519510	6.54416864859673	6.58818630409120	6.34831628672954	6.42193219732020	6.38691429819282	6.71341257445552	6.50068619881865	6.59343636315452	6.44558261402200	6.56890356043682	6.44956189902638	6.44817706654306	6.46395729420010	6.72259897972158	6.35761588313814	6.55868173037947	6.44998200644797	6.33258963398685	6.57118535502509	6.50002664769853	6.28822336947658	6.46424216391631	6.49096475409841	6.38654463272852	7.07784362393427	6.31884717698928	6.71722979563618	6.62763916879359	6.53720404214557	6.60817368468360	6.64238152736159	6.40550340930302	6.64064521899336	6.25842021135361	6.46561316661445	6.51854891720342	6.46249829188570	6.39775792769948	6.27554670942100	6.40722818521135	6.47652735928880	6.49467245500027
NA	4.37797496047609	4.41490435684773	4.36945668633512	4.31752357382740	4.35731177893627	4.32289879605168	4.50267404238412	4.59553742401054	4.53411654043422	4.42527996660463	4.44603723498107	4.48235872278444	4.42948455868341	4.42048040105588	4.45174746383854	4.54107463487275	4.45999217776968	4.51400880151777	4.39995642503962	4.40505315053348	4.46425380404553	4.41854589970684	4.46357564927566	4.49051824436159	4.34505269744927	4.41609271813383	4.41289783388884	4.32920024422459	4.48890713152432	4.46666011780011	4.41745871943590	4.53912011522359	4.37909228490651	4.48490938633907	4.46472240694772	4.42358133786844	4.48469397610065	4.35130900132345	4.40749828490437	4.42844471207579	4.39376477310853	4.44354944184035	4.40238346195876	4.41554159187186	4.34304178474481	4.40832456234378	4.37726708984069	4.41228319568164	4.39105352470453
ABI2	7.56522533039133	7.54629972190526	7.60727774322309	7.58622362623731	7.61435016435856	7.58402096546503	7.66272306531741	7.94684922690626	7.67377454228554	7.66501923217737	7.87677032611161	7.75800960035672	7.51903343648529	7.72650079392821	7.63645469831271	7.61229127651698	7.94625920639388	7.67426556415438	7.54490772786043	7.56312164924318	7.82387520829925	7.64577264355340	7.48665807128485	7.67379145200715	7.57361662138020	7.64876935081201	7.77650546385474	7.48641532811401	7.76695771259725	7.73824362013236	7.83043117087395	7.80137871302573	7.62983421307743	7.61122425678985	7.85665005497421	7.68603185305409	7.64450828499885	7.60932045938619	7.71978379472369	7.64833089396880	7.78981160477188	8.12959945130910	7.73557642258966	7.58136187601405	7.56995236924709	7.56174700644624	7.69166058425830	7.59671650661397	7.71573750390802
CEBPZ	9.55043564629404	9.52864435312788	9.63714148501264	9.71997740727931	9.57368802059607	9.60792929744234	9.89741309147128	9.71344715248970	9.77791393144461	9.79867960855780	9.64039784445684	9.72745901424944	9.62962133791394	9.82824004252727	9.73019126357553	10.01696284933885	10.00217768852031	9.89246131218431	9.70440280390043	9.74699590218568	9.63645714730438	9.64744943640349	9.97904620139039	9.52962496054041	9.52163715391715	9.76473462597341	9.63063702342889	9.62058677570542	9.66195604491281	9.84940074963739	9.81801472804855	9.58999813610184	9.43167450381939	9.84718161695749	9.74446596768384	9.58162894697022	9.79842359504815	9.63471180454363	9.54642461049064	9.56621399995922	9.80009060663821	9.85786782921303	9.58315697780320	9.63255053746144	9.46736576555845	9.74802420174562	9.59182678547296	9.71688763816564	9.76710393485587
PLXNC1	5.08439651297534	5.12652594260722	5.11303146719081	5.09852723186946	5.08681601940912	5.04880748160908	5.20074781392232	5.15254099512599	5.19405563973742	5.00237058243085	5.29263874078493	5.15505675040854	5.13334696038192	5.27221995351574	5.21386928159614	5.22070176786898	5.31229185380055	5.20015281299884	5.16585729970294	5.10640228587832	5.10797628271510	5.06147957718653	5.22566320112194	5.15737469059364	5.07812004247289	5.36724443279599	5.15902856529924	5.00060275439504	5.32905100561792	5.32392911699992	5.21648324534057	5.16993485310600	5.02653340639867	5.37017760371466	5.15196684294464	5.21208431626881	5.26171937164132	5.19664799461094	5.12356411923616	5.20881820073519	5.07717649724908	5.19216972639485	5.25208582730295	5.15127245036966	5.07739088960926	5.09356315976521	5.12733829590081	5.20396441898739	5.22013018258497
TRIM28	10.07078363836978	10.21520553192799	10.13068900281515	10.17546999640470	9.97829134258020	9.96731831649350	10.14407442199073	10.42095705441732	10.53192648756685	10.49872279142019	10.13674211121963	10.10199790282305	10.67873653990951	10.26985435332245	10.27851962867925	10.77730568035213	10.18222552758689	10.35955535774902	10.08452387994351	10.27877289121754	10.70608058321722	10.16833090412936	10.23429694135361	10.46220419234299	10.11656951975564	10.27141414674104	10.13493454671202	10.19564198128205	10.42705749832316	9.92713298131428	10.26594453436132	10.75548650247478	10.13987152350083	10.17801673214271	10.03608497654026	10.09925778331070	10.52821604382167	10.15718776174044	10.04240419523971	10.17859855301886	10.37846074033764	10.27061321852220	10.13566771849405	10.41026997862740	10.13297160178103	10.39975840227204	10.06316139443813	10.12701463302773	10.35580200587745
AASS	4.76776408495971	4.73576559934946	4.82660789508940	4.76495250113469	4.81728273253638	4.75086187494873	5.40589813988985	4.88225052243110	4.74946847180292	4.51182927557285	4.81520138678162	4.75946237895006	4.91804425137844	5.11387924830563	4.68186137751115	5.15868815125577	4.67503211538943	4.91963968911542	4.73997821863821	5.05998966299224	4.97375732878170	5.10485564982493	4.87402451744121	4.74880863254619	4.78551560594953	5.00330803727968	4.90613235674840	4.62925557734464	4.86231929085709	4.73860464963337	4.62022103906902	5.03023244626025	4.72723481661863	4.96368855423056	4.78590424835704	4.72860041465600	4.94976304459541	4.71139198193585	4.79832188634347	4.84714194480132	4.85741555466266	4.74452498343889	4.82124667210794	4.79866704197000	4.78219761839224	4.81378815672321	4.83727085678358	4.84664989795182	4.75751802356132
PDZK1IP1	9.19885930613982	9.37995633706895	9.84630388617506	9.40357550021701	9.42664338720841	8.91567953906002	9.75034520807344	9.01266022597163	9.60757360830968	9.05414421515856	9.59359661158989	10.02198122076302	9.24848286611924	9.15484100050028	11.61950411149070	9.43552294785878	10.13845962282844	9.25676839060302	9.44014428252625	9.32574883008281	8.96392198303191	9.32633217858687	9.76898096661266	10.62431785391033	9.26850175462773	9.36748347641797	9.00893729065801	9.32952105390274	9.13341164992428	9.21270588966371	9.41557272005086	10.41042317336130	8.98306142974055	9.16429886829617	9.43585540969183	9.62961177369150	9.40103406950737	10.41743641323892	9.34563624412281	9.43462579334467	9.29943900503624	9.25557803384467	9.60722830759625	9.33686397888173	9.61870444551898	9.00675129737652	9.29154955297435	9.62768238125464	9.71316491544893
ATP6AP2	9.51292884455681	9.47332191171819	9.64856338513830	9.63687137644205	9.62167519951178	9.40669437548337	9.70196875152433	10.01896965673980	9.55902021703547	9.49719666290012	9.76015148439608	9.92042599556196	9.48450873974983	9.74130911038944	9.73227316480884	9.56346809588293	9.81693689593094	9.94298932000671	9.73360110293523	9.54655545846318	9.70008620744795	9.71822130289229	9.81433224035012	9.51055523324467	9.54223269406467	9.66282041518944	9.81903018240806	9.40445784914303	9.96599184150259	9.66572035378351	9.80406543325113	9.73935789693084	9.70868627095849	9.53610561299090	9.81700849428753	9.74201374757775	9.87787067129396	9.77452351034528	9.78497263221367	9.86231496873901	9.49605429368225	9.85325264394791	9.70424025566436	9.79195893492229	9.57714373605569	9.65549265488986	9.84556926705354	9.88955576844255	9.75743057974589
CDH18	5.57838467732367	5.68084576120858	5.62011752901961	5.61454013325531	5.64606793622710	5.71438320202903	5.79316453763314	5.75832886475639	5.79837147510079	5.71446443367371	5.75003784578763	5.70873932881936	5.66672727223345	5.76212170655925	5.75973209503319	5.73078232522569	5.80537523669724	5.81120891183075	5.69404405291149	5.62246810295976	5.78813324028046	5.85086382546297	5.66244420084925	5.72703132262429	5.68180521047631	5.69818215716189	5.72059906428352	5.60439933157595	5.70358130478718	5.77779131983631	5.67450598463272	5.74755831727139	5.65062958300548	5.87094114992960	5.89061191975001	5.63747782840130	5.67782929302941	5.63095687258047	5.68542886066591	5.70842124363141	5.71991407838188	5.73498217734108	5.67824936062842	5.69649654810746	5.62748610754906	5.68031914460640	5.67778664942072	5.67113645214751	5.70654501225038
FARP1	8.32194159342910	8.39207985806815	8.30632055164669	8.34187511475562	8.33982182086367	8.48245523265729	8.53718707869107	8.78931741827872	8.62874112947440	8.07988068351437	8.32606901433221	8.35796694406456	8.37924486874267	8.49500719479000	8.43097662575899	8.44872412775409	8.18526218558703	8.40767681134826	8.40464921259872	8.45881907701732	8.27246250163998	8.07670950824678	8.62676096551377	8.13084070257939	8.46609046138832	8.33524945734507	8.15549062837218	8.46118525654555	8.26718445769239	8.20858424625968	8.42805047548127	8.41044595881285	8.29493595922185	8.53480483297113	8.49594663195997	8.30937726576647	8.50868295884162	8.35935631255206	8.13986804141690	8.45263749827843	8.33439054999020	8.27936051218549	8.22868331584429	8.36408875957082	8.28063298791657	8.68920361508211	8.22263420000884	8.48689807736906	8.41952493884764
LPAR6	6.34374647565492	6.40575981793105	6.43942307529061	6.44815300455118	6.25409204165062	6.15954782452611	6.20534938551948	6.20606502252526	6.42720511190819	6.24702028872154	6.50800180749171	6.34716521659505	8.01479833207661	6.52104899356327	6.15686352970523	6.38809153170926	6.47744515188912	6.30666534419268	6.49671507908844	6.22198533328473	6.24299986614278	6.44074454144685	6.63716315020856	6.50885407744714	6.37783360358274	6.47872998424759	6.54550853577349	6.51582392217695	6.55712965913535	6.24440514685604	6.35102750314514	7.49869871128511	6.32900190383559	6.65640930906007	6.81560865726781	6.38584372167481	6.48061693813595	6.82438376202292	6.20907233493818	6.40995690541111	6.70274629038759	6.58334119297625	6.48566058554113	6.42450986796127	6.36777259255657	6.30341217610133	6.21525383513986	6.45218232985266	6.34667580738543
U47924.1	6.30506965092530	6.31428146886297	6.30511575857742	6.28769008233449	6.28389066130384	5.98807520153101	6.65734572186550	6.33972702336366	6.67311946514029	6.27951293882979	6.40485011804399	6.39202547107068	6.06177313455982	6.58414155127374	6.42961340411327	6.28519404334691	6.43248662066457	6.85028688834427	6.27705820957407	6.23182811876631	6.49380517371023	6.49298984854673	6.27942679281094	6.05053258616508	6.19303268035787	6.39326954548982	6.26891388647934	6.15835789105211	6.29367979355613	6.32821484271048	6.44386162390739	6.62216638961096	6.08275985087598	6.31240499011735	6.38257968631664	6.29540340620699	6.35296402470008	6.42594184526750	6.27651970142308	6.31133974000032	6.32990912825819	6.28055141022224	6.27012406951785	6.43572077934927	6.19251152179687	6.16421530868210	6.44597130962635	6.35259449539708	6.32673089529065
CHST4	6.36288661425449	6.40754668034611	6.53277818271702	6.50187477233774	6.47828394661355	6.43819338765078	6.58216607810111	6.60190763294781	6.62874326277252	6.62492686038263	6.63951614813019	6.65536934748822	6.67286427162686	6.73266835085216	6.87752699238590	6.66938334383984	6.66074271970002	6.56832886036833	6.56468550046551	6.56624561837377	6.62071067128138	6.50874372472529	6.48715500176098	6.59813008291488	6.60383250675093	6.57963724604278	6.66842698091362	6.40357180091507	6.59045051905277	6.64827362234976	6.65063167769666	6.87080170890267	6.58816871953956	6.60183180760525	6.68596874390334	6.58104259304690	6.45621851930943	6.70505435797258	6.63332699955879	6.49844024988195	6.45978087954202	6.62170394538753	6.54981106260020	6.57096192230658	6.57501446298648	6.57507672820059	6.57396508748853	6.52890104586586	6.61397733401253
SLC25A13	5.82797266068543	5.85787863787591	5.91217660686390	5.83599241156208	5.84861483472839	5.63231412839167	6.07501678698493	5.97928351292624	6.12361440733750	5.80993015050839	5.93997988563856	6.11488704556447	5.85232833818362	5.82836618020194	5.85834156651302	5.88706595715816	6.27805754833031	5.99653695282730	5.70503068521226	5.76095711970248	6.02162459485863	5.75886221001703	6.09408234268785	6.25296089014528	5.76696107987945	5.83110911710199	5.80440465664168	5.93304433764719	5.76202375197034	6.02589004346245	5.97838159735258	6.69094564171921	5.77240347329670	5.73265026174381	6.02539631441764	5.93411598308805	5.88791318039364	5.81434968209900	5.80063211371158	6.04674155442773	5.71786353286701	6.00966511529113	5.96995725444592	5.77544263727154	6.01446152285902	5.93856089698630	6.28078376806616	5.85044660503874	5.79495501125909
ZNF197	4.74737946446662	4.86282155677748	4.74123667289488	4.73241220740464	4.82317731588306	4.79033365286568	4.92564270713699	4.92207650790626	4.86351222986121	4.85425711004496	4.89161138058008	4.86523078621513	4.80787900694301	4.79390253565242	4.81221026782054	4.85496814262516	4.87157999482177	4.82432577346549	4.73614988570545	4.71713347115696	4.87717055774143	4.85228506058873	4.88242531644993	4.79689379272254	4.82269226602765	4.81544659280580	4.79058155455002	4.71754734490485	4.91468229645289	4.79749456678565	4.74687391955738	4.78588837673932	4.79956027511224	4.90888427903640	4.80855532176941	4.81884837270198	4.86092374504319	4.80616463806281	4.80304072169066	4.78950659393927	4.93402915837885	4.82509519075881	4.86621306274681	4.82842336013143	4.91535439983214	4.74985039832948	4.83374125298868	4.85869771659791	4.79989694902601
SERF2	10.03118501960613	10.11587944406458	10.02845835423715	10.03467809540066	9.99188139777393	10.26240162509518	10.23853721276247	9.98093817568792	10.08917226138753	10.05992841540402	10.04881430237906	10.27627065237649	10.09748340083410	10.05200799976078	10.34587584457830	10.14435536936742	10.00239578285764	10.20941232314340	10.19407481854096	10.13554682763104	10.07702846305921	10.28431101718268	10.10590315377542	9.91385423980355	10.07346570081005	10.27435576602540	10.26562721970643	10.10284920126711	10.09237842404685	9.94459636378197	10.15801244799067	10.28352975130872	9.89455168985568	10.02555995163756	10.52485603454547	10.09817994774681	10.50418371698120	10.10772407376562	10.02327439557490	10.11358144506183	9.96148424829001	9.98495514445518	10.02927472634996	10.14562172810837	10.14446846646259	10.10751682171280	10.12621346593143	10.17398215947721	10.03644817679198
CDK2	7.60836898596090	7.62187017314104	7.70227407372219	7.66186375302518	8.06767646968697	7.63276045679608	7.64131321241812	8.23429084903307	7.86973930381482	7.98472926949903	7.79484506630843	7.81889748423337	7.74041815633689	7.94092900198067	7.81328901346117	7.84649377347340	8.04883001175099	7.88053964667532	7.67969480860637	7.59184878045570	8.15063290155052	7.70897543493439	7.60504312168246	7.98110297720375	7.64138436073779	7.75238418021611	7.65140985745322	7.73878733066920	7.75061804217548	7.97730572342710	7.80815742525886	7.72480962287970	7.75358316264467	7.79253428117713	7.91925878835185	7.63473350809769	7.77911378711524	7.67121866123770	7.55317683011909	7.83815963104893	7.61084141394792	7.79383246343128	7.67229445549911	7.63764281794626	7.57702050214002	7.81164452639587	7.64277289455422	7.71895999112264	7.73510005255332
DHRS9	6.83368745026402	6.76195055166908	6.83784305044888	6.97116695452453	7.01349948592923	6.73945889987507	6.91341110745093	6.89319639238425	6.81419738906043	6.89317569359876	6.97617445618639	6.87968739476206	6.75459739729489	6.92892274616970	7.13731147545175	6.81721199816713	8.16639478823508	6.88647887336713	7.11034653027537	6.85229804565636	6.86710862726175	6.85134860999585	6.88034026874855	7.11657923605505	6.89340549566839	7.07861283072673	7.05502246957755	6.81443014367568	6.87947855878896	6.86719062701933	6.92550339944106	6.89152093430971	6.94483592904503	6.87969149241716	7.13816190829023	7.02898087606173	6.91043808544863	7.11108553952655	6.88704468724202	6.94618568698806	6.92999389719343	7.34324172325960	6.95975352082694	6.94906768582603	6.87849810825066	6.89088688573195	6.88292537426354	6.96120645254728	6.97483945588381
RCL1	7.65585717126105	7.55434000497074	7.56463531107476	7.56628127996073	7.58320419602236	7.50958189523209	7.77525182683043	7.84725477882145	7.53428168795814	7.83165629769621	7.79087263998064	7.68201781350473	7.55064043019233	7.56631163413310	7.67144124025359	7.76670871968299	7.85760011311678	7.54326816191510	7.59037209899326	7.65566834119933	7.70034780063786	7.62887888931620	7.65587960063476	7.49383152244193	7.62560951914981	7.73488546272271	7.61035203812170	7.68284366345004	7.58180435091624	7.95093007088189	7.66211687083732	7.61404322350324	7.62531540939651	7.60379896233211	7.71868598286281	7.61106662567707	7.63627254896593	7.63659113394903	7.58022925784798	7.60006948135755	7.71791467954397	7.74875619075760	7.60262213103094	7.76109787349562	7.56664422094880	7.57072194141661	7.50510107593595	7.67948624703186	7.57030005169505
SORBS3	6.55893411233015	6.64291895676074	6.68894269470731	6.64823085090565	6.63659960032740	6.83445826172444	6.77015262376567	6.69824854059510	6.71306108503454	6.88993699830784	6.96244951111029	6.66988147698926	6.71504482940747	6.95766010326048	6.80600446962970	6.83350676365173	6.87679982266723	6.80121617321448	6.75684891933612	6.60293362988396	7.44828328009118	6.79273672607677	6.67771221048463	6.65376506951601	6.59416004827031	6.81510500106585	6.94815418109801	6.70250181762010	6.81299999803762	6.70026390565228	6.75685171639135	6.73859830745805	6.63106181680025	6.62338923573994	6.76227568903000	6.63112087339599	6.73443032935297	6.70588531061367	6.63003999286545	6.64335261964865	6.67615332977076	6.80579547381905	6.66604110699938	6.64812955818678	6.73708674632266	6.56430515080662	6.86749046586736	6.70539020103620	6.73583274882506
CNIH	9.56290978510988	9.55452018397482	9.41717721023956	9.47874661663067	9.51796911518025	9.26727579376027	9.64404043608625	10.01974694595217	9.61800172105384	9.82204625981494	9.55710195708362	9.52096706889774	9.52922538139714	9.41534719071299	9.88508608206610	10.38340308288676	9.71584086646376	9.98630300901065	9.50847503764373	9.33638292092366	9.63533160790607	9.54111223822079	9.64621196390942	9.62944680829724	9.28309817546561	9.69509181492592	9.74724498763050	9.26434504751425	9.45344130793199	9.24665428953459	9.55824919955729	10.06608778472157	9.27896807616393	9.74538542854049	9.62880348515445	9.65257351061383	10.01390536094276	9.53035307438574	9.59470339581787	9.60733195190337	9.59340957101247	9.81582010026109	9.55423425124817	9.63309376091804	9.58647980117710	9.36817565010053	9.60214928063915	9.54008996623810	9.69443655399686
RBM7	7.34025623235707	7.48454086215902	7.38513041930174	7.40901831070405	7.35576948282537	7.07343192407399	7.61251176935094	7.46021288114838	7.55203125220551	7.21528607962051	7.26788958211649	7.62611150717577	7.47194633164146	7.51376712271205	7.84246747891965	7.72749742677130	7.32855195278492	7.48378158548176	7.40569227497706	7.29346948960439	7.83315615174221	7.47853960104510	7.46767046232963	7.16328068059916	7.23894512607966	7.39811264616938	7.27678468729999	7.15137536844544	7.54006105842610	7.27579531724601	7.37117937611117	7.31945064755353	7.41675120023127	7.59901064672593	7.88082327039663	7.54819155185983	8.04882750314657	7.50288329040086	7.54140217984754	7.32954743667162	7.57448581997880	7.87130235482192	7.37264746213798	7.44261900112555	7.26282481785399	7.32126852024085	7.35112551392115	7.36035194437591	7.48472339849908
CDK3	6.32215705537045	6.63748594734848	6.43532461768938	6.40153463396172	6.40903457969353	6.43436726613418	6.45654314876654	6.48326352417250	6.68019894846670	6.41770778737106	6.50525734560066	6.66088880147232	6.34847120421544	6.69993304779371	6.38368630180929	6.45311730076941	6.37949637281426	6.50140994572961	6.51508917458368	6.40144665936300	6.42999839377950	6.44994224360933	6.40182878275207	6.46863560958643	6.46870473580775	6.51377338738663	6.46199104013193	6.51898818258033	6.61312154562766	6.31545909759546	6.53332772832596	6.42850681746571	6.47245018389832	6.35193159384406	6.42025485935304	6.44602445652176	6.47666740576600	6.44849527106919	6.50175650937151	6.60270022913206	6.65602470159565	6.43740612899553	6.45987743705619	6.54231685357404	6.42138407235789	6.56415157528962	6.42749664030522	6.43089771030459	6.48885942036552
RBM6	8.14057970086128	8.44166885880774	8.41259467011312	8.46075540390323	8.19541505206351	8.74702814430157	8.15525951615292	8.07258130621325	8.32183262706152	8.50580154382051	8.09129933302156	8.15309471306971	8.35037032209883	8.04119593223338	8.29398504370032	8.37123177816967	7.98302411666977	8.28014361898058	8.49394692003114	8.34384396673489	8.28933157459638	8.03337412693270	8.53353165435988	8.57158640265448	8.26653754057623	8.50955308572078	8.10185397151063	8.69739840810614	8.34419272495894	8.24593645811690	8.23356962153889	8.13904655056967	8.43165249434870	8.18037225803389	7.99424915847207	8.12532535370826	8.32621385509861	8.35365941229428	8.25603096640408	8.18309010735789	8.57364900828660	8.07278762336769	8.26008326264282	8.44599418134751	8.22108193958647	8.46571788757576	8.28773744224899	8.34999990573959	8.27580106071029
RBM5	9.45328931912649	9.62755544743160	9.77740978833065	9.61953296446046	9.60914147352089	9.51092280025753	9.77272776365691	9.58723229702683	9.77392859912901	9.96185783714198	9.58876502132101	9.61288543884454	9.79945887959916	9.52730904159575	9.69981759612233	9.51903526601700	9.49507480514738	9.57941102631127	9.64870199454970	9.80672015587632	9.50239160373486	9.55990859550079	9.69487423325091	9.91981337998592	9.79608455046317	9.78295977437594	9.49832771540887	9.80386244127849	9.89546777781603	9.51936453430318	9.75087550851540	9.64185967427433	9.54397656348754	9.59486248841627	9.40886326968658	9.70507283625453	9.69803777536550	9.72375501358271	9.64356815756631	9.66411795641526	9.79420611961867	9.55184239176448	9.66841453330816	9.73579463270606	9.59349162539854	9.64140492324670	9.65057157052258	9.82652947454010	9.81381438371412
LHFPL2	8.17540744999438	8.36653204483245	8.07714054101949	8.07648312972800	7.97489232783529	7.91402477284019	8.14637302758350	8.25394940256489	8.29400428471352	8.40575646986219	8.20219289275695	8.16101971675905	8.14537169805646	8.15474831634280	8.15739544439933	8.19416268955060	8.68250304100622	8.03928954976189	8.13108913396756	8.03529666758678	8.34529597711597	8.02583235741163	8.12448064903329	8.36242107762992	8.14589185125327	8.15118832230355	8.14809825394499	7.97606672906415	8.13375278542656	8.17413191871017	8.24638684675976	8.32154789409453	8.01352640762820	8.19510553825929	8.29929694514201	8.12082628742567	8.29374678578462	8.16802995204590	8.05465957474197	8.22386922917892	8.10578605050083	8.19596634527381	8.16825152105990	8.13329893789322	8.26104642911356	8.39998331423228	8.02470242504013	8.25835993458932	8.29243657480371
LHFP	5.09677343759164	5.22194172088102	5.20072626694405	5.21368163490315	5.32380262898727	5.14975464629741	5.13809008422492	4.87084520916828	5.34405214180972	5.17633341504671	5.18258123608369	5.12346405201337	5.65939422959555	5.28212179535825	5.07936182439697	5.38744156404795	5.03241674966823	5.27672510642929	5.31774079129917	5.30027285330002	5.81729766643723	5.35234088953143	5.19015592669154	5.30495047916047	4.98010646392300	5.22954118275342	5.07316577942313	5.54233191597724	5.26585098654773	5.03571864187388	5.22396559254741	5.13773012833959	4.89341718783607	5.38296175480956	5.05361679703476	5.10166998742139	5.84009107238768	5.34952637229179	5.03099189393015	5.52994545267834	5.21272048611330	5.07510059064790	5.10643495279367	5.33754926013343	5.45139624284275	5.01702033194951	4.99487938117962	5.31241708060624	5.17352375486417
TNK2	7.01545093848246	7.04653770059732	7.05472480065650	7.03344060721083	7.01826795366333	6.94825039682489	7.07332084768362	7.24033294425675	7.07326133179087	7.01512250907491	7.06397643899217	7.09874639508056	7.03388429533940	7.09631271633415	6.96128378618022	7.01080368220785	7.07085001575833	7.13248474229065	7.08834362075940	7.11439702700690	7.10722503311990	6.96062658512218	7.06084476999097	6.97415534346583	6.95003744982737	7.19450242128651	7.13777034433038	6.99164459559958	7.04627092634978	6.89306295465840	7.03664894068992	7.11249829052147	6.98948028188934	6.99113792344477	7.05598072888673	7.00918452901627	7.11963651991884	7.08758288212591	7.12309569946122	7.03827500078320	7.02555987124788	7.04238042786329	7.10994814288737	7.06492775329469	7.02203134738645	7.11308318394226	7.03282702592018	7.06285235585702	7.04625297481288
CDK4	9.88399113038558	9.83778961409807	9.86433549504247	9.92242431632766	10.59221287624872	9.61667497321151	10.09825554581106	10.34199519095553	10.38603706707999	10.24898776736376	10.23669863008520	9.95693868477340	9.86887933991277	10.28275759238272	9.76921988882726	10.11290779362121	10.46298247826719	10.29451458880571	9.80523600455812	9.90479478601261	10.02349630009141	9.87548653038573	9.95428556057210	10.39657051193066	9.79980476649060	10.04724068468134	9.94625024982117	9.77676024983105	10.29016674972205	10.37763186874078	10.05331831529161	9.86316620262196	10.02935955554015	10.06688416860345	9.91816625391140	9.96322195973113	10.09477422704513	9.95645835951097	9.80938169196146	10.28886923243687	9.95666366565693	10.14183729286232	9.87627611136156	9.98311789900751	9.88527399758428	10.24715142359913	9.90576042567287	9.92979458305200	10.08301031792942
TXNDC9	8.81382108656283	8.57321486077970	8.45534739702343	8.50439109740849	8.44985400930259	8.13195384778221	8.72043616909408	8.70250610585882	8.80021587243609	8.62098913310804	8.69586624720145	8.62783094603386	8.28968998349616	8.55313619824989	8.60081446214840	8.79035498234921	8.80444865755862	8.74082299492700	8.46898110719795	8.41535230343099	9.05234705745798	8.47378052981160	8.93135640851483	8.41925746238711	8.42902655285980	8.55790680678221	8.47364776931968	8.43988439158033	8.76667693227152	8.58370195159953	8.66212651812463	8.66028360726051	8.26270165005627	8.94053240552593	8.97993791129413	8.51059391926347	9.18880223235720	8.51355636030497	8.64045704494423	8.46905257089330	8.53370359957136	8.66179660567190	8.49338768063805	8.58931561841355	8.36822718190791	8.31869829636851	8.36465215715385	8.60326346352904	8.52667504550784
RNF41	6.45039336735219	6.52205460409034	6.48646282976259	6.43084445609351	7.03998158587446	6.41391402970676	6.65636493028720	6.61786379169454	6.75835346618887	6.51123329984679	6.57621382742891	6.49521857388425	6.45720283458807	6.60880447913087	6.50351629640132	6.75772286658145	6.68771992047957	6.60706216021111	6.43168968377912	6.37915795877567	6.63108419388543	6.50668341632055	6.58107703823474	6.58101965847420	6.36682101183667	6.50191851757680	6.48984581881849	6.34927526870196	6.66633930395037	6.63775460778699	6.48165772903397	6.53070465806963	6.70330965151964	6.69776891975474	6.65700369282698	6.42266779380474	6.62142157937523	6.44384975680461	6.49722213594947	6.70328973354125	6.55197955013750	6.50017479836962	6.57507297625083	6.51482986181513	6.38025068541329	6.45868178285986	6.52754866621526	6.48740386399587	6.62062117218966
ALG3	8.81081966021637	8.85503337606254	8.85683140529950	8.85209063732867	8.83428932169913	8.86194978783745	9.12343013394501	9.26746533604060	9.15354595834407	8.98333073771451	9.10560752829472	9.23006290812687	8.84386928226141	9.13065119861251	9.04095006239413	9.07283530208643	9.18030046016368	9.03222700516358	9.07086789205131	8.79154182940676	9.07011906164620	9.10386611159952	8.82600570016872	8.78544635381853	8.75953469874816	9.13330925346997	9.13575279321907	8.87508127606755	8.77856614342999	8.93947841730712	8.98894691430816	9.16368916635318	8.69729668136256	8.92855335327688	9.19641571927948	8.85958132451387	9.02251854853960	8.92709340762208	8.92760412517567	8.98978091706479	8.72665984489826	9.00217492397034	8.82317782094099	8.84660269678357	8.96474486517404	8.80303275271818	9.19445997956715	8.91172040592796	8.77775696939625
PRMT3	5.89479093336483	6.18119426187172	5.87003073960716	5.86364904416695	5.90365914762407	5.88682319440359	6.51420852817356	6.62237824731966	6.06028939399041	6.03527807110127	6.16774494357674	5.87999346587501	5.83555222173471	5.91171237817424	6.17186630614609	6.88183790214161	6.03322134381502	5.97473166222089	5.83297176534611	5.84691966942067	6.60997797403699	5.87741483501326	6.00706522988428	5.92203965608302	5.84423723815307	5.89029106745330	5.80552943751864	5.88072535656287	6.04922707764719	6.44764582329607	5.80173231165804	6.15201360400627	5.77299985565700	6.00296155614929	5.90267711158021	5.92029403143242	6.05137483926789	5.82655879168218	5.76608558681944	5.96176250734729	5.95344961727478	6.14077301286678	5.90067856265233	5.87733745495121	6.01104229108539	5.90354581539259	5.80728057294229	5.94891361244119	5.82169716164853
PSME3	8.29266079080708	8.28987692705252	8.37864036115961	8.36885586505704	8.35684487469127	8.20920764116962	8.86237424151910	9.14716459441270	8.67102041019895	8.87829349020094	8.67430831411355	8.82207354904295	8.23919874718775	8.57429618234841	8.63234752359897	8.74806324154990	9.12977635791619	8.73272453642374	8.37595297134428	8.32480236688981	8.63982876016746	8.56681290308637	8.33711140176322	8.41921755325524	8.28068854169129	8.56423305115306	8.38135264400929	8.16304546483319	8.36574351388419	8.85066019128145	8.50326468238062	8.69657441634110	8.14403918203452	8.56788180290807	8.35332120244811	8.50073775475896	8.64442507945488	8.41008549300105	8.34879882630312	8.43859859067953	8.24982506431734	8.83001862022093	8.35108365803126	8.50477366555151	8.35675604159976	8.41522033724905	8.37764264332089	8.41982726438972	8.53102769974984
MPHOSPH9	4.87319474074059	4.90345618034318	4.85149519940958	4.81942333922909	4.78625660108452	4.86276786930990	4.99961736677647	5.20411255408684	5.01988650221102	4.92356404118820	5.22705624378799	4.95436354603124	4.91805313147041	4.94202539857363	4.93914321353305	5.07510555859892	5.03223064395321	5.13111387919805	4.84707301337731	4.83719414445267	4.91924471741458	5.07416772615409	4.93777979767968	4.85819240066037	4.86089327463711	4.88312742869165	4.75779757323666	4.86071679242656	4.84631568883001	4.90198338998355	4.91737143846104	4.92749763819736	5.07746622744924	4.90110296376453	4.89099601295224	4.86117183458126	5.06512193291055	4.84302708301142	4.81808513274169	4.90231886174719	4.97554000632260	4.95376088247735	4.82488210827254	4.87877048340367	4.82058516995813	4.87765162644969	4.84070557381041	4.89997472872884	4.89072829745350
MPHOSPH10	7.58928146213858	7.73781138496675	7.60080897114362	7.60337273997841	7.53690583906961	7.67786172249674	7.87298322400780	7.68568095311342	7.99570842295188	7.72698370789246	7.89002082960605	7.75783668121744	7.79424864663117	7.54807175246086	7.66934378985288	7.76406451641733	7.78230188338799	7.68237121535220	7.68097279574623	7.60340749747747	7.78182380683117	7.62597793313338	7.88742084932327	7.63819858919983	7.46758053217737	7.62024934004146	7.68003552073928	7.90275669251867	7.75695280743499	7.55968149768137	7.64058993490878	7.63056537864389	7.48161446197704	7.73411387710398	7.72968338920361	7.52091949126936	7.83126656565096	7.61551858821727	7.58856410078564	7.64612967765509	7.67871321145806	7.69620111935708	7.57474319417730	7.65987984730721	7.52741783767627	7.63011779809909	7.50365972436097	7.62275434979227	7.59804658710907
ADAM10	5.25241562339175	5.19608559753755	5.37494332678353	5.29530514863491	5.24174781020717	5.11792397693799	5.37151399446252	5.48158902858159	5.41089377709779	5.34470663433552	5.43227082737417	5.47972623893410	5.23989746536697	5.58386831817185	5.54328345956816	5.36445538131807	5.46594955747640	5.44667444651945	5.32955917322049	5.18432665988446	5.48009632276131	5.44331209758288	5.26201283599752	5.35905461932183	5.23458387172511	5.34189522526269	5.38166158119608	5.15907225523429	5.27815679728315	5.44377264485790	5.36790422026029	6.17458457351266	5.27796316892395	5.59839355109923	5.65071809002479	5.35398864041241	5.57285649582042	5.39127692648961	5.23525212857726	5.36797526125251	5.17671992139066	5.47178475669746	5.28094761405759	5.31764159536242	5.12266888437366	5.22293017391470	5.31024239912542	5.28580139944929	5.33595222670795
CDK5	7.77753530495410	7.95982932650500	7.91074121590585	7.92829169128128	7.88219962314708	7.80112314818421	8.21876445294630	8.13883065629017	8.13178452196704	7.77804738460175	8.50581574374926	8.33098517523186	8.15808859121633	8.16349328217912	7.96561968465714	8.19184797384372	8.62729777806633	8.12604186789004	7.97497007479565	7.88371405149625	8.13042613960599	7.94176869611772	8.14179456458234	8.04351816642659	7.87399546994304	8.17061969366902	8.23891191593775	7.80492859835310	7.88807135286819	8.23098169894010	8.24724705093601	7.97489850876026	7.93714288972595	7.91091412911492	8.21418155029306	7.92324034420253	8.09806782626249	7.94765147122537	8.16950964622140	7.94537356127337	7.79084633344526	8.03808648082461	7.98665191370146	7.97799448875174	8.30535921002638	8.16514092651640	8.25929107181974	7.96935737379278	7.92111429336856
MPHOSPH6	8.70664631858674	8.68592268760769	8.76600559353757	8.73106734490520	8.75279764943594	8.90381581388468	8.90048997962874	8.88832038660763	8.82053825104073	8.97269395009885	9.05047695008139	8.82624506478726	8.96434472988928	8.79270316969613	9.14314561123626	8.87359725098061	8.90683862207849	8.73054491648436	8.72425470678724	8.71860264428196	8.91579081506551	8.66990467316124	8.64832336267747	8.69644502975742	8.71578731514568	8.75221735562776	8.75373972820943	8.68563857892566	8.99706502926963	8.67338272329757	8.73175977469318	9.05241974932422	8.69542122358179	8.83837962898975	9.34486136084368	8.68984661771808	8.80387542930516	8.75793619710189	8.88220910046041	8.82787037794441	8.74539685405136	8.81667259630955	8.83488089560262	8.80383339604234	8.72738780345775	8.74264144173128	8.82997444332658	8.89647971351977	8.76813389651325
NME6	6.15784794819425	6.31600980334991	6.21851625632913	6.28151961727221	6.28564929753317	6.18046983379333	6.32466518895963	6.48712763015087	6.53996951569379	6.80551737891722	6.48263664700599	6.37262191091068	6.28729873155180	6.27571997196368	6.43162244820376	6.46590983144749	6.37438352735758	6.27720997948228	6.36428210107373	6.20132898298915	6.57489808758478	6.40623843178496	6.40615530329335	6.77790604406081	6.24552758028779	6.29706193315875	6.42357494084480	6.25530635070915	6.45611456559402	6.43833425756833	6.41018568924106	6.26222549226825	6.22020583024665	6.35418726108947	6.39631135760165	6.30475976753431	6.46737943057539	6.29507832664029	6.30281387598027	6.29339424954779	6.65687151776248	6.43361378756816	6.27178630610729	6.32470824540981	6.28758866143157	6.35698439269897	6.42004289460622	6.32135378133301	6.33235884493486
DHRS2	7.08574050619861	7.10604457970875	7.21241550189112	7.34264540670658	7.19391225189791	6.87606257092025	7.14724154278014	6.95606759540986	10.01182352139379	7.09811811559274	7.00383247656410	6.99198145968859	6.93503602532404	7.15934549345566	6.95861385686367	7.04672329267123	7.01749595227365	7.06121764315307	7.10302805516374	7.09237011636182	7.76136159794435	7.03258472368867	7.06387327032609	7.12848823005713	9.38744580398466	7.25356282122610	10.25423197461717	7.05796059343766	7.07305873266383	6.97277207687640	7.15160166177602	7.00595626611656	7.06672442122266	6.98092308181303	7.08631449219792	7.16774265502913	7.09453853113456	7.25442691945685	7.17545313175147	7.21431881340632	6.95355537851112	7.00455804989217	7.24104133291463	7.25340129894573	7.13935808365189	8.59523254689123	7.11837417690024	7.31059682635532	7.19925776990137
CALCRL	3.40722463147825	3.32337219689004	3.51768355060458	3.69211716051895	3.31113804355345	3.68531181569271	3.38852304770495	3.54745769274040	4.23980070933267	3.50425841200757	3.40797795403685	3.62984558162672	3.62458198800902	3.56878327502402	4.47027256695277	4.59251216411709	3.77153133256992	3.46486959316641	3.53994378864857	3.55892092482259	3.75416894116223	3.71730740133469	3.56498785926562	3.69280819118606	3.32032476528159	3.61929979563024	3.33132492712546	3.34690463236807	3.32389712584537	4.08995487475939	3.28905048844761	3.49032332472306	3.55081939364971	4.63404680731908	3.94463077014318	3.37661230777591	3.73430425859937	3.57008471224735	3.36238590536626	3.31980555084737	3.55081581764316	3.67488331556872	3.46045778436629	3.46909309212986	3.35781562209762	3.78588324817912	3.33674999988364	3.47740673010558	3.28022073047448
MPZL2	7.52805137277564	7.73980190361661	7.52705412145563	7.54422273349185	7.43346509649561	7.26197881983101	7.58194679838323	7.21848380220978	7.39291036700029	7.26081459134776	7.51357267350244	7.56986663019260	7.62934268682816	7.70771030664106	7.55410229700585	7.43982535234054	7.75958374106080	7.70271421630189	7.45276304115391	7.54007324142852	8.13069625909415	7.46836143129950	7.55909244280700	7.34439683384186	7.58199301942020	7.51194887653112	7.34615403801574	7.31703293001089	7.92678298572690	7.28086248605348	7.51220572271060	7.42027795384055	7.20314201812968	7.53644877062220	7.57532580506270	8.17580320925421	7.84719764344042	7.57102799659189	7.65976569685440	7.60783495209117	7.81123624169720	7.71535473641679	7.62347345256057	7.63912726334421	7.56858050110305	7.20965642369706	7.81912442659859	7.56882372823568	7.58766804051676
TRIM13	7.09935601231187	7.12601931120647	7.27686226044019	7.10459439079537	7.07962055386469	7.23031266887235	7.78443062086226	7.05977124616190	7.02178548713440	7.05622851162038	7.04669538840126	7.11182286015384	7.11671308752072	7.05127801916742	7.31920303086746	7.17651288976195	6.91139174932385	7.13868972397228	7.10885095538033	7.21643730220858	7.06641774224997	7.20310478441594	7.36576629428364	7.01963731011362	6.94866777123548	7.05824520559172	7.08536789538237	7.06279941242682	7.17139122470058	7.13159797822109	7.09552060240278	7.27708803213744	6.92875726229503	7.43197448370987	7.10033151001245	7.23108615553598	7.41898873548684	7.22065008850992	7.08069654184567	7.11295044916665	7.18605653219388	7.08342532784093	7.04907361041265	7.24088936238686	6.99608532696806	7.12646870247223	7.03626466775681	7.23189648196979	7.13305977190336
INADL	4.99925107888126	5.15871828868648	5.14061710042251	5.13358324194510	5.17093537709271	5.14431455338213	5.17523026422067	5.35404196044009	5.21209394378014	5.07052141036195	5.18925173698310	5.13492806273383	5.16215289995010	5.14699011968148	5.10211204616748	5.20834704169404	5.15602348166362	5.28425177440942	5.27569201118738	5.14654598455575	5.11564234866528	5.17384516892141	5.14402388107187	5.20069051547461	5.13095477330975	5.22256558079032	5.08754804576977	5.07437374191288	5.23809629653913	5.30745735411042	5.27291715973036	5.16483334204505	5.08788139656355	5.26661404455044	5.18638594167130	5.20859638265801	5.26185748759715	5.18689666576942	5.27973773023356	5.19124224629972	5.16367841914200	5.12407432315379	5.32082054365876	5.32370656935584	5.27110747090330	5.27634698348907	5.11970590688288	5.27632953239292	5.19363364974625
USPL1	6.88769065708625	6.89109064500188	6.77734970153821	6.77316464391146	6.74418193621430	7.05984328436776	7.11080131431337	7.07344557844420	6.99520785676336	6.80783462944224	7.00058816154463	6.88429010755495	6.87025462418467	6.68412174490661	7.06157205098864	6.93104737374687	6.80223004574669	6.85067033497805	6.78756048666639	6.83126675873584	6.86968936340767	6.69338923462556	7.00907714495890	7.00889526006357	6.65756530753851	6.92239204385297	6.72823333032865	6.91868736813881	6.87227650435805	6.96547776817421	6.77925713641420	7.10686954826022	6.74022200958908	7.11029550755281	6.77336306680895	6.86111102650163	6.86874289947511	6.76593817703360	6.91311210029418	7.06505302147098	6.70777243416095	6.92773763590262	6.78137526068990	6.73525052379157	6.80015778069432	6.74551578982333	6.95329720445917	6.82951916934459	6.70036033337687
EIF1	11.19095051141477	11.09767224481796	11.34999302300090	11.26960432381352	11.28433638905913	10.98787339727073	11.55276526503190	11.67121583096183	11.42369203595397	11.40774728152399	11.27454531645094	11.70659781156674	11.14598894357382	11.33016962520375	11.31268045038239	11.48181067358106	11.48490349191998	11.53955991796908	11.31095059154808	11.26997578716018	11.20836828373775	11.37429101387400	11.45229952235240	11.43121550314574	11.26473310491359	11.43004882443295	11.47247532351563	11.10276532595740	11.26115574156189	11.35537302995208	11.41293251581015	11.32149341107434	11.26289310387722	11.54670421775834	11.33507894507332	11.50151628676967	11.43963198781546	11.31965578902502	11.31216774755286	11.35737530369552	11.31021096016962	11.38980338696727	11.29745433865999	11.29757365072668	11.18307599287018	11.23513705675115	11.24163250332291	11.33952937842114	11.38565746011034
CDK6	4.84455565514844	4.81867807136992	4.78823287903377	4.77726838777062	4.78063781212505	4.83434601418735	5.00188136422245	5.03114018213394	4.91498509702039	4.77552528816276	4.94697657317132	4.85100954025069	4.75803408943013	5.07706452573615	4.92926507316087	5.04170238810084	5.08082320798793	4.96753794333999	4.77138427886561	4.73837429019850	4.82777257859511	4.83761204696646	4.78894813899306	4.81126963849278	4.70094179834528	4.82520642443945	4.95987482223496	4.66631701620934	4.91292490601152	4.82106526562505	4.84377295228805	5.05506466285751	4.64083229601258	4.93330000125307	4.92579189079676	4.85881624509105	4.83477281921015	4.90138897243939	4.88797194475933	4.92784203093827	4.78283534981959	5.05494510888089	4.81993421372090	4.77412217154297	4.74969511648272	4.88579940289591	4.78108325945318	4.79915220905542	4.80754838086570
TOPORS	4.48162284023502	4.72258715943944	4.50659080149028	4.48596693972130	4.40820563796197	4.41801989113815	4.57551801529674	5.04471112914500	4.67660131751808	4.66995731486408	4.69998309722814	4.59029662550187	4.80404868583812	4.61077466817479	4.83860561608635	4.74883098836276	4.72896160846914	4.80854475018894	4.52257448366873	4.51760760050020	4.73015458169447	4.48238801526878	4.71410834595792	4.60550793400619	4.46055170019848	4.48577121959650	4.38153485030309	4.48069034066775	4.59106615915113	4.77969310862506	4.57858601998303	4.64546865280206	4.62567973950672	4.73063181698452	4.57718519570101	4.46922979916825	4.78403354034102	4.50915847265698	4.46481219163441	4.45752065907878	4.82051695626649	4.62623698326939	4.52596049438013	4.56128806825843	4.46257225891798	4.61008298914711	4.57604434384924	4.56046564039674	4.50646287164674
FLOT1	10.14222447078175	10.33601812321353	10.15747846650871	10.14707290627089	10.08275653528012	10.08999293291729	10.25666201998528	10.33721024240807	10.35217081893176	10.32603837475169	10.30651586043311	10.27437898551281	10.19917692872000	10.25680004282676	10.09132071719668	10.10941979444890	10.23714225505943	10.31608570307960	10.26180497954129	10.27520983600855	10.19112100631744	10.48129824636773	10.18808689513483	10.16448906531701	10.22390190548853	10.24160588133783	10.10860781793857	10.10343428215189	10.46176832669593	10.06400055029787	10.19947481999259	10.19321994991885	10.15757072110314	10.27863737989655	10.41436276998149	10.21758484454328	10.69632161038930	10.17126306340555	10.17487381542535	10.43771449263871	10.23692019913122	10.09687793561062	10.24066140270281	10.29688984649890	10.20928071772049	10.10689943804006	10.16722154113353	10.20148255206424	10.11196441797474
DDX39	8.73140159935219	9.00334946889986	8.96861499454743	9.00776194577301	8.91134811833783	8.99761687856735	8.76544893214363	9.41134333305238	9.33039314991801	9.61978321710559	9.01812798270147	9.09865471045402	9.17977008939960	9.03381854854787	8.81413664378762	9.14688362962009	9.43613689127703	8.83386908149889	9.03200716617620	8.84530243836346	8.82313488860809	8.85696588727457	9.02275843769685	9.43713429747936	9.05890057268023	9.21398405999097	8.83893252772091	9.42939057891106	8.88748038112656	8.91135169683623	9.09632086729872	9.03255855851639	9.30163899281892	8.99344317321906	8.96507383967488	8.90448124735839	8.91710386043000	8.99223616339900	8.76168047392542	8.90333580929278	8.82424045876827	9.07455549477336	8.83803752455133	8.93802859797235	8.89885000387466	9.34229885062545	8.71850408950064	9.20713019584303	8.99309430894858
PSMD14	8.80720857786971	8.32680923263243	8.38783420259916	8.60650272273577	8.38702973131585	8.53569877989991	8.96651469706568	9.02012359198943	8.72699433942933	8.96472818278838	8.96574781220052	8.80375505673893	8.49748679828198	8.63789360640116	8.97153808856509	9.19641657396117	9.41621717975377	8.86392885524396	8.65374044253081	8.63477564354787	9.04378009057574	8.54282680480199	8.67414573476553	8.71324217096341	8.30166444605585	8.59920015997928	8.65681035153694	8.55296822856311	8.82756937563440	8.92334891419780	8.73099046905733	8.82728989080511	8.33438823327953	8.75774808666776	9.25794284876702	8.54229269462947	9.04494198970616	8.58236693649653	8.61408716135954	8.58447099674903	8.43756710381072	8.89203161854744	8.56562725042982	8.71443279126368	8.41682612657631	8.73288687942578	8.30807729722245	8.55368241941446	8.49268671302787
SSX3	5.47316295965007	5.41780126614090	5.50209956722158	5.45312868801616	5.51700328708071	5.43560314596088	5.67773896873251	5.66237373055523	5.67398592804086	5.55920764210886	5.72445973053617	5.61933002340994	5.46410256313683	5.62925666192841	5.70918121531651	5.63976431778546	5.66046807865140	5.57645399835117	5.57046918257228	5.33092599569062	5.58973661693581	5.52269954765455	5.44504634472042	5.52975626056811	5.35992138106950	5.53313579969913	5.62937344869083	5.40448194671305	5.65083909734571	5.42097657069110	5.49382868822654	5.67041949144309	5.41925356699292	5.64214225218552	5.55471702576361	5.48895028628949	5.60310160654483	5.49359792490169	5.54130197151385	5.61679479295365	5.50100755098937	5.67976360763230	5.56926492627603	5.47592365512264	5.39880450324640	5.55149256317320	5.43033324247214	5.46492951416317	5.57552724348164
OLIG2	4.74799407582069	4.86050109400474	4.84936706629557	4.80840907704407	4.85100544247923	4.80766591420954	5.00572409729209	4.96062291863029	4.96918595389479	4.89592389811018	5.01470202763029	4.96199670756727	4.82894726969769	4.92233645230885	4.96070009521932	5.01529904223473	5.01563561394445	4.96474262472813	4.85910657301369	4.83603992190703	4.97522862851707	4.84534113872412	4.89787582617743	4.94331960594436	4.79338444171709	4.92668297061862	4.93412973102718	4.77376322839475	4.96340534029646	4.91935579349606	4.92320935810115	4.94689513950732	4.82055265595851	4.95757633356326	4.95317862120661	4.86791645401103	4.99932096256348	4.86086798979441	4.88535831057863	4.94888209258180	4.86728829565093	4.95518149983888	4.87750238092969	4.90231883137046	4.86539845802071	4.88453866173091	4.89246833644480	4.87937634123647	4.95192923609124
PRG4	3.87350204514593	4.01558945459715	3.93269291477368	3.92216319236844	3.89245089843613	3.85438321102142	4.13730969541258	4.11434140861922	4.20889245005259	4.00035786257874	4.11295420606637	4.12589785663261	3.93766625001193	3.99207795217743	4.11984374334724	4.09923858888730	4.20835173727151	4.16890650726151	3.96823743353215	4.00973142640263	4.11833780882170	3.91368411607366	4.11170829280637	4.06062233841074	3.87945721572571	3.93477204614117	3.87511555411685	3.88376015931791	4.12624270002904	3.96480413165606	4.00618602166144	4.14756326318342	3.86686502268285	4.08920669840151	4.04893405121769	3.91576085646175	4.10871166927147	3.86470951796142	3.94325703950023	4.07151785269517	3.95800854481440	4.06416583675137	3.92658878908616	3.96550866828662	3.94641525686942	3.98529770068181	4.02094341548359	3.97294705473913	4.05061380723789
CTDSPL	7.79536047459427	8.00253630387880	7.89948232592458	7.78142841711584	7.87006365127068	7.90792659715447	7.71719257182817	7.72683847162313	7.98102654522774	7.86258615292335	7.66487654858438	7.99783340665892	7.99276265205066	7.83871960763023	8.07022957460102	7.79954810548144	7.76683877963026	7.82966473742777	7.82619985883044	7.83173735090787	8.12754884255572	7.88894961727050	7.96619521081709	7.72095911623283	7.98011567340092	7.80251847051865	7.78020007994296	7.80404176200504	8.02508109227927	7.76013824146711	8.00172498050035	8.13121620645580	7.66995108881881	7.93264490849760	7.80671367028602	7.83539446094089	7.94720248431508	7.92761852694550	7.91881723021287	7.91613446017901	7.89056167772814	7.67987666460477	7.86532484503464	7.88426526142964	7.97205817662462	7.74114500554478	7.86631971008452	7.86464490210768	8.19239984169281
ANGPTL7	5.09476557459407	5.17980120461106	5.10963006970112	5.10332209457933	5.20095805073865	5.06901485337517	5.28041726319860	5.22936358392861	5.29399526205060	5.17929416077032	5.26224678192917	5.26019202867888	5.14812995826098	5.22751564996596	5.28238034855210	5.24159198939843	5.25312023051292	5.21062177115836	5.14657877400587	5.15985535866210	5.28417715011352	5.22495603547308	5.22389133466434	5.09263265401827	5.17999799907723	5.22371328854819	5.28212458825314	5.05179820424097	5.21767289284212	5.20579840832667	5.18392784259744	5.30158430620924	5.04199907746179	5.27235640792163	5.30773369525062	5.21538099356576	5.30433386760043	5.19073213869391	5.18266726097516	5.22681873215713	5.19988726566728	5.20629819651986	5.16819438008081	5.27077452535562	5.20977505848278	5.18352305997173	5.16594205850206	5.22352625543384	5.28098336206503
KLRG1	6.53842795126166	6.49441972154141	6.58559498586030	6.50974172798788	6.69114045208038	6.44041818460911	6.66901961933124	6.55683973943162	6.55935816767669	6.56548854322503	6.83088216232374	6.54324350327823	6.56104980832568	6.74816379840227	6.62242191033874	6.66894100012970	6.61846598387306	6.58556489478174	6.60327756111079	6.52531904995673	6.72771732279356	6.54818762310112	6.46647317667100	6.56660114694637	6.48454593567246	6.69202700851305	6.90056637851972	6.51089084014061	6.64985349892632	6.83516499954933	6.58421933378031	6.55067717059873	6.59494902745388	6.72764787681493	6.83613867738051	6.62730742973962	6.44910912979226	6.72812292485918	6.59965512637437	6.67836905684457	6.52302833161532	6.58252376724816	6.58015414758115	6.65390217100894	6.56170987927490	6.57637772587837	6.57304437514517	6.65006136173899	6.65349000686176
CDK7	7.39586249122823	7.45156146921376	7.47329032915002	7.48394351034197	7.57744787085353	7.14173776693893	7.76219783545902	7.44212863225661	8.03182662577023	7.78034366386791	7.83501002582899	7.81597484284979	7.66265272632134	7.65388553577415	7.37761815025319	7.82037962540468	8.11033582942860	7.52327220732955	7.45395741055891	7.25129497327912	7.83824456077654	7.96610549241683	7.48691799318851	7.74038851286315	7.31530461132498	7.68438363588219	7.56196146748367	7.44221700660704	7.74490134377694	7.57755020805306	7.75903279882999	7.17956525029797	7.38629507286445	7.79598203973501	7.66396495632953	7.36463865310527	7.92528286403188	7.55560870219905	7.47088281627835	7.47426713438767	7.67071485182394	7.35144538840826	7.61477536448678	7.67639911397445	7.42689966723706	7.32210612220508	7.35410012822328	7.73833496152040	7.93671864462908
GDF11	5.42119672115552	5.62082676476952	5.48488028682181	5.50728465222929	5.53515099205238	5.36037651802897	5.57351896546818	5.60353192708990	5.62377572932162	5.56922167032305	5.63459946250267	5.56350256868033	5.47510126517850	5.60792841629874	5.56992373091254	5.64023067158910	5.64345168468552	5.61471066707993	5.54069979440669	5.51493884051729	5.59291999642237	5.48568910048542	5.59077613204859	5.63434611331360	5.46526551242683	5.63987221112650	5.58996653615437	5.53028658503462	5.61491601525940	5.58097021099641	5.68306979500165	5.52883071870725	5.63637877804790	5.56297029890217	5.68566808458333	5.52997247519125	5.57994379992954	5.53704392972259	5.50172363545700	5.71253278201468	5.51472369283144	5.56768345579809	5.60018231399978	5.53321608869086	5.69541918998937	5.87247471413337	5.70589550099292	5.63690349643312	5.63619189095324
TRIB1	9.80350635109039	10.12275349300814	9.44601025417102	9.48938897193827	9.44752841306395	9.07286120538336	9.87228796394152	9.66943677741248	10.43531415635221	9.33343743963788	10.01733319552391	9.30334187030341	9.28820390028912	9.29669425677463	9.39678575080704	9.27608866140415	9.61973694148233	10.31342165389290	9.37648123897347	9.81494792570891	9.37920320613423	9.06608234276404	9.81844328098657	10.33013490143669	9.55787092939734	9.44884497267886	9.71538715110334	9.35755110710744	9.84144823980125	9.84781157940133	9.88896478701658	9.89915559260155	9.14749818568393	9.70723997272456	9.27441183331026	9.61909306703427	9.50321480121992	9.49768377948788	9.93681084621717	9.94327863198259	9.75261686837035	9.45234565561240	9.55125563803355	9.78126237474761	9.25572152652046	9.45445798653213	10.26252114753186	9.76923311627181	10.10580170163372
GPA33	5.85307941911071	5.82186921577823	5.86043469178523	5.75980232328260	5.82096520321941	5.89974007802658	5.74690402525220	5.97693231964976	5.94982591095334	5.88747772748086	5.83478067266245	5.91071777951614	5.94148121799357	5.88776097362845	5.98521104925306	5.94221631618632	6.03490302028352	5.81251038589263	5.76757789373182	5.74180842489264	5.97828822692508	5.94484482137392	5.93176491515298	5.94885435807852	5.83477580299608	5.75318432350950	5.99405324981833	5.81621285345858	5.84274635814017	5.99374089661678	5.76266504100908	6.06990730097660	5.98835924105468	6.01417911700257	6.14995657435908	5.82956829997852	5.79901339764094	5.77624918117794	5.88628239695085	5.77896852224419	6.00699205646265	6.04679986093161	5.90270742398001	5.80852174981566	5.71653663464316	5.85243254208552	5.88985332968136	5.84453782745555	5.85951334295643
CD96	4.79142274124943	4.81184025206141	4.83649502493001	4.82379833711317	4.80211936797606	4.70526293285123	4.81571114644465	4.86185292472580	4.86913047685196	4.88465461573125	4.99607913453544	4.83960927759014	4.97842108304619	4.84347795054516	4.79545195078481	4.93402059402396	4.94461379020709	4.92264707040216	4.90305538317326	4.76884887581247	4.97575459791500	4.79020267557735	4.94495629993610	4.85641573690062	4.75588691447957	4.86601123924257	4.83249791014535	5.16357613894862	4.99901543279709	4.79116447367654	4.80343027808209	4.84849304015378	4.74074540992118	4.95365337018853	4.83906074974116	4.90304785728576	4.90732885136157	4.87319963939926	4.83884438059679	4.88637355188188	4.76978597648606	4.93115352767639	4.89439239750272	4.90681604127073	4.78977852334709	4.92292578032614	4.84548888196757	4.93224636626878	4.89600621215615
PLIN3	8.52106717209082	8.67491068939231	8.62916010302511	8.73884465056538	8.74347729453012	8.69621353968760	8.70123216723315	8.66231676979267	9.25515023462531	9.45550271040544	8.89797511530672	8.77717369901760	8.63448221382436	8.83535648227098	9.40898181517314	8.85773637301807	9.10184775880273	8.64745083307565	9.02804483912331	8.57485103474135	9.04881144028832	8.41015523530028	8.76753903820173	8.76032923237890	8.67303056423242	8.89009913238126	8.72149459578418	8.63859266871369	8.73260383803098	8.68629368380593	9.07119714456213	8.57628661525019	8.75663974730055	8.58203616887965	9.23433339062360	8.77089157424279	8.79540798639715	8.79780322907941	8.67463209434181	8.68609820521694	8.60312379107818	8.52873356699139	8.72414039510106	8.73013048662967	8.71194297278963	8.63363290183564	8.71472871536318	8.99569465149162	8.79965519955704
MFSD10	8.67471528775752	8.64357346013525	8.70420749108905	8.70034706866941	8.61337247673663	8.61194903226357	9.10719765332831	8.53661615680306	8.45587948229958	9.00340849956679	8.39276231920535	8.74590401135908	8.81319305286724	8.53737254636699	8.43314585614290	8.38792419690403	8.66915351028897	9.12403178882917	8.62123196759521	8.88914570692549	8.72913524166869	8.52662205938417	8.98890213658036	8.79122373429144	8.69697941999030	8.66913927411033	8.46013522273044	8.53870648132280	9.40810131492296	8.24561359295167	8.58789258388773	8.69953217276611	8.33954445885137	8.51468612286859	8.54325815338858	8.53299784361625	9.00443960484491	8.66388529570762	8.83691277005143	8.68768579744050	8.74436487745948	8.50919204135172	8.79204426037219	8.95790123316850	8.95337301071208	8.47827758412333	8.94979852968070	8.70144793045035	8.62065611964907
STX6	6.93460009805904	7.14472581519492	6.94099222052215	6.90085833191284	6.97953006854441	6.92201687296820	7.14365753715760	7.07778292126670	7.34023906037750	6.81516001521876	7.05477472421954	7.21041649585803	6.99078477645183	6.96841672869428	6.93929424085571	7.13114150925060	7.06529492871469	7.07558262864062	6.87519951054167	6.94268011190609	6.92924415997660	7.08265280621201	7.00112528749030	6.94677558330807	7.16275774847278	6.93109527272862	6.89268822305327	6.75471905515894	7.21871186279803	7.19429648293028	6.96512069694557	6.97429826181012	6.94160930400551	6.96372124552856	6.93826862303027	7.06427769459372	7.64944427377264	6.92638388921604	6.95766240500074	7.03660808603513	7.30798476642810	6.95457487253650	7.10785232911960	7.05284107068156	7.08272009268966	6.85727681806989	6.97345447332956	7.12287259653822	7.07883390701784
COQ7	6.20591167186825	6.20478686412615	6.27130401574022	6.22668829548394	6.28228944304225	6.24330173347424	6.44514661969488	6.36341694137323	6.27673498237740	6.33557893054026	6.38350055795082	6.33713951200967	6.27681995305608	6.40658536008774	6.36979205336051	6.50394976542586	6.48565052832048	6.32929725557509	6.22404232940592	6.22577510901029	6.34593283144598	6.37977265052095	6.24454595039614	6.24206178220855	6.21323225700162	6.27636478470074	6.32338245010816	6.22360227556259	6.33081376281467	6.20840001747852	6.29972662464470	6.29512062148993	6.21589489368665	6.33768171646673	6.59132664837167	6.29444005578172	6.40035722579655	6.27368871595141	6.32537839652622	6.34154364955804	6.27127962028094	6.26730176544778	6.32609168875554	6.35200547020628	6.27349940561434	6.29618890426934	6.25100670871863	6.31359487278280	6.29766301560615
NA	6.58715338456606	6.66755601900067	6.73708941777857	6.58493637303782	6.74620262952602	6.72477719079506	6.75802982307358	6.57116339397072	6.80129885867165	6.57042486047512	6.58692537673868	6.67604675445851	6.50092824543300	6.47425537373064	6.56106760139504	6.72060722591046	6.58388883540199	6.68885477530144	6.62672333591267	6.59312851337050	6.58118386859401	6.58110404103112	6.70608105850165	6.58802220838597	6.60567898889813	6.69638169848259	6.58691558284789	6.70025018128877	6.55708503245014	6.50708840036239	6.59161961135174	6.60691830849290	6.42994992320388	6.63261962528909	6.58648769104750	6.60016480838647	6.59743788278970	6.61713204653555	6.62499255851481	6.58608701500997	6.59730050176833	6.46423423030386	6.64892587441299	6.76848720287734	6.59249592100109	6.70886197235159	6.55869240568057	6.77016187109748	6.69977548666901
RCAN2	5.94496800434711	5.75893524019174	5.85871935475383	5.81794972481040	7.22015429489706	5.46397997836725	5.67766069405536	6.35770884704914	5.70536361588020	5.45862743761537	5.68486515328326	7.04005131709249	5.50274929764999	5.77244434262162	6.36890768364914	5.55090646579158	5.60248699410504	5.68051362308043	5.57350727343122	5.70207203327892	5.57991712166353	6.15697419279536	6.04403520763323	5.53621668067957	6.09426190376368	5.91627579067047	5.74411203115359	5.54358501606563	5.75011171521786	5.72866371290587	5.62236829407567	5.72014334680440	5.53756583999865	5.98526436610684	5.74260314217105	5.70588939445305	5.75971040206775	5.76797808248317	5.85515032701042	6.35789493394992	5.45319003315657	5.60002385279759	5.85131419580991	6.29555925617463	7.37284872797700	5.61460441716799	5.50383313279404	5.85278497018255	7.20146533571233
MSLN	10.39423535760949	10.55428011283111	10.42654600866398	10.27310008264778	9.77878482323964	10.84540791952553	11.56919031443891	9.50924125416363	9.98938165504289	9.63860823492467	9.60648263576629	9.62646765197228	10.28805167237812	10.34238856834175	10.13553356264860	10.95171762337794	9.54966130818298	10.83870677723119	10.43734371358707	11.99700324577941	10.60164979920886	11.34306303969314	11.68614468871243	9.51826196623263	10.18579483723018	9.90846945215441	9.78188510288541	9.90767271410242	12.08948193871141	9.48717347942227	10.40161189534952	9.86563446181335	9.52763079499860	10.93077699087115	10.57262141098166	10.02583720561737	11.33327410427946	10.03741973881802	10.57439935368031	9.71701204754336	11.23981445189841	9.56166501350519	9.88986456060708	11.26224068487830	9.71807889969676	9.55412075764329	10.06799487515753	10.23609851669305	10.87319101957871
LRRC23	5.72473458770973	5.64751373574728	5.86006961633729	5.77831806392498	5.68602491183309	5.80777603276076	6.00106307955546	5.66897493550773	5.84140261738122	5.74601025063543	5.84060156486353	5.97876904227221	5.54630653541711	5.61903077036192	5.69320164778401	5.65795897374250	5.93367501197302	5.82328102277715	5.61551937283535	6.08315986243035	6.12658461685015	6.06213200251231	5.65259204672991	5.63611646573892	5.53644216177002	5.88033463177320	5.65925174099529	5.52264510040215	5.70159649044234	5.95950102007823	5.71915317687392	5.90603281834189	5.36403726627321	5.82552221200509	5.70988178357666	5.64981444184335	5.75746182308960	5.64677317317787	5.63172040713556	5.71001105906843	5.82771755181329	5.72690661565576	5.66900400300594	5.82179421379978	5.78358950093858	5.76396697260368	5.99816414334441	5.67667069889983	5.76911522969285
LRRC17	4.88099766565740	6.15020508102795	4.81541606157699	4.98358342352651	5.01319652548457	5.33027878508541	5.07561903077984	5.15035784987858	5.14141708202306	4.82089477038605	5.16450654884154	5.01730342089472	4.97193016725163	4.91630319370486	5.01163157136738	5.36969264129588	5.06703505221298	5.17808496529946	4.94786286471904	5.03223241001050	5.07290942075068	5.08065616086267	5.20724422291458	4.99572506926988	4.90395190601751	5.15713843254092	5.04588757423584	4.93990454447064	4.94359858724441	5.12558963537416	5.95733136035613	5.14532489055841	4.89349629922648	5.18667435339317	5.09638102615103	5.09431312628550	5.22080635291375	5.19362197843225	5.08981763386819	5.20716148346014	4.99763747616092	5.19902581199510	5.07735295126979	5.05042013947721	5.16255881741997	4.87787823189228	5.17837922440279	5.15205202184088	5.00586482413690
RASGRP2	5.69031614997379	5.67079956267598	5.81727572086214	5.69708666463154	5.79420244132642	5.48230427806113	5.65394066892010	5.56495153717578	5.57893980866544	5.61619225269028	5.69428031702730	5.67794680589822	5.63955453152560	5.62868752528929	5.66401958052140	5.64281826136281	5.66057843673131	5.63168700028430	5.72362213771285	5.61767650082929	5.69115073302612	5.59427209330619	5.73386393168674	5.65217179900105	5.71432734275464	6.67516614916333	5.74304690636168	5.94789778940759	5.81555307619187	5.57057439738948	5.61930212709953	5.62190213819834	5.52381312896335	5.64114053430650	5.68282797885826	5.69316668552902	5.69803262600752	5.70075267688319	5.57936726008160	5.67127901165568	5.58842277102611	5.58794364964960	5.68652561797025	5.70695426286002	5.64354005722800	5.67350767138964	5.65041483325328	6.28068322886581	5.70934139026683
HNRNPR	10.02422613272780	10.14107977151429	10.14924019803090	10.04761548731172	9.98018495635184	10.05697000664439	10.16863555282083	10.19546116929589	10.15970302989796	10.06903800126851	9.97131633459335	10.05624551432621	10.11024842043108	10.05627500070003	10.07793431370503	10.15818838597302	10.01681737652755	10.13859218881662	10.05787552148180	9.97383344085990	10.04872425700562	9.90573536529663	9.98935980086159	9.96477552427527	9.87481828148860	10.18722971375922	9.99799248179561	10.09745712449853	10.12277849976259	9.98158959193529	10.01891298270536	10.33484589544490	10.03826478368906	10.09496283384926	10.10525747910014	10.01707756128524	10.19687990988983	10.05041179680620	9.92107399080098	10.11569681116854	9.87541483994439	10.11855762723284	10.18732505325879	10.11246576461079	9.93067294680171	10.08237080196419	9.92450398250102	10.23976971777666	10.06698696869372
SLC35B1	9.21665081086787	9.19362068816944	9.17425279153803	9.23877683015450	9.28430756698283	8.87782554236568	9.37462364636033	9.77079531080835	9.46588919342088	9.12549293671838	9.41964968238422	9.50346945071170	9.07031734576733	9.42897292551170	9.25623949111061	9.30976089585163	9.42197332413742	9.66722009062202	9.40474236939078	9.24503774802440	9.38261811729166	9.49612695522423	9.52202254690313	9.59013647384142	9.11440578921160	9.35969488512337	9.42593743925620	9.05251053352014	9.41740100545364	9.44232945102267	9.29574178604218	9.44508313855916	9.02563312237018	9.44085058305176	9.20009750571944	9.39190828526463	9.48856324156352	9.30850951538585	9.15817882145406	9.34288213023923	9.36246080420549	9.49246571527340	9.19439477280435	9.39410910688338	9.25159649336051	9.48475858369661	9.31569116338170	9.25883242967273	9.28645389692208
DCAF7	7.17065301314084	7.18417302662309	7.20608886358238	7.23309467245691	7.21794628290672	7.15441452379253	7.35128426013043	7.53535071238934	7.33320702500476	7.27173339079641	7.58750998964496	7.36439553032413	7.25534621808130	7.39241919609173	7.32227449297303	7.23547665144358	7.33047775463447	7.41706979338529	7.21962858979979	7.18360964518181	7.21073758841323	7.19490663903852	7.30299247090761	7.39856629923392	7.12644755097956	7.33827642120288	7.45061468233564	7.15635011901403	7.42019246021054	7.55146985298726	7.30490277545871	7.32459525346397	7.13229998025025	7.34391974920806	7.29717125330019	7.29661704964577	7.31331300161030	7.32184363924123	7.31765313260759	7.29555285239853	7.31645804398140	7.31983016737052	7.37594157880774	7.34000629612975	7.21752356123691	7.36644358505686	7.27130534024843	7.36978452919833	7.36353005766948
AP3S2	7.91858892961980	7.83541270217213	7.84676205166825	7.82423859864085	7.90584676874192	7.90226315030604	8.27623748350302	7.89006604058347	7.94648843170700	7.82747152188450	7.84845708579463	8.03647182706837	7.81795114642993	8.10501067791632	7.96723808507735	8.13713175600004	7.99825892652495	7.91829160348883	7.88178668660880	7.97094579840990	8.09414720691715	7.98514235257301	7.85854781149777	7.89605398493312	7.85599864157437	7.87300959993731	7.80098803266847	7.88643059770450	8.10330852487676	7.73606598590457	7.84119728768510	8.17735185031423	7.69536034292596	8.38139749082117	7.95058309793167	7.90679692879947	8.06272538700184	7.85935074276446	8.03221254586666	7.82341114936400	7.75204075195703	8.10058090692713	7.93312318956490	7.93472600745329	7.80546952664897	7.88477627685183	7.94732434852751	7.84892366366451	7.98276318311039
MRPS31	6.10043050567885	6.16508155630220	6.10028337747216	6.11090332595054	6.00409995775397	6.29197990676096	6.33038128858478	6.18549346160978	6.24412120158859	6.12739712267257	6.14448218302413	6.17569097509985	6.38337972604216	6.13004652870815	6.40014889306505	6.40605570618355	6.18372220083516	6.11149923421699	6.36497511912625	6.08631742024885	6.30529754394715	5.89027135297300	6.30952963268885	6.09814257846156	6.03929048002438	6.29517851519591	6.04051616853931	6.85478756853847	6.17092445640446	5.99615716337727	6.11071771757427	6.31431129003317	5.94016453302284	6.35999367572946	6.16010170726166	6.13683583991654	6.36862237855403	6.14247298149116	6.03859965849673	6.17270804071210	5.99670118866312	6.18281732432385	6.12770988387360	6.24769283758381	6.10049143190991	6.21974028176617	6.16818980258886	6.26602690867254	6.23282003969399
CALCOCO2	9.56390497048166	9.62772376869752	9.42998857122532	9.43452269426018	9.50273224173820	9.24425264121510	9.61459486683198	9.53772240996336	9.38205123601994	9.68764078693329	9.53230316045274	9.73280776947416	9.48623729004545	9.42116037548249	9.52011294971997	9.52219617700491	9.77235751765371	9.42093508210358	9.59296719182484	9.53811353789398	9.55874726117866	9.56331289984951	9.53641033490381	9.41110574785452	9.41286459376659	9.56900951841955	9.49453362641731	9.44840161693967	9.78622243674504	9.54194519013053	9.49958846034935	9.59678880769908	9.49174524362595	9.67905279009133	9.27266011952137	9.62679747531249	9.54091438630475	9.57078503104394	9.62959936062720	9.53604757910565	9.51932151754563	9.53540629351123	9.53700750935955	9.55370520365489	9.76681472710026	9.36343832606346	9.70901151504610	9.61093978867430	9.58705714635061
KCNMB2	6.19469505645506	7.53951952224550	6.24855307110966	6.18130192121296	6.20271896877943	6.16851141715052	6.37126903785917	6.36743847980934	6.21587439267782	6.17856594678618	6.22875727627532	6.27541230517117	6.18794030565806	6.30503662496949	6.35260159632614	6.36835501982729	6.29165466055338	6.20790378231108	6.21991196299714	6.29228691184666	6.30436285453102	6.31966547933754	6.23592602326956	6.25766103123418	6.20065927485895	6.25696970486277	6.34392405487331	6.15504089530287	6.25306217878020	6.35630171227138	6.18696264901755	6.21711261103498	6.18046452770846	6.30281399466954	6.28384848981303	6.20941590598075	6.18016670480508	6.21984586256028	6.20023415684329	6.18150003809034	6.28721046753052	6.25065316405228	6.23901351332072	6.26990735683660	6.22528232545274	6.19692763616152	6.19583709273284	6.19746331125024	6.32496494470463
GPHN	6.01625162062921	5.97630371370056	6.01620664765941	6.04287512221042	6.02809738007142	5.92280980418221	6.55174168409917	6.49140974062917	6.45756211909010	6.37417863716300	6.17044374069894	6.13538674275100	6.01507631146578	6.20520567545715	6.25874324012110	6.32108234666054	6.04375792417497	6.20016367704754	5.96476319232634	6.06386486099584	6.08312885861601	6.06305137325710	6.04899905509412	6.05456847948447	5.95672636145986	6.15181515858273	6.12145846482759	5.88869902819154	6.11454377883139	6.04729477891296	6.15092197072277	6.36975854542627	5.99504060420092	6.14290105436445	6.12990566764418	6.05188133218869	6.24350362216626	6.04367096355922	6.15103278453038	6.16909476408032	6.13432025024898	6.08882351183991	6.15212118710569	6.12087656473458	6.18463013407278	6.79022227359084	6.09927565041931	6.07568559368631	6.12745110364847
RABEPK	7.45915327984642	7.54100670935369	7.51745027997613	7.48096009740180	7.56232514066430	7.40014426992559	7.77551584908791	7.41585702844937	7.66261429099486	7.68023477888825	7.74307987464996	7.87777440668635	7.50756510279841	7.58502547230743	7.70655554808089	7.91750089656039	7.57282455588847	7.61662318955182	7.58946715766668	7.46369071832538	7.58225324005262	7.39235099369178	7.61615866539971	7.61988152596770	7.38413312034487	7.65384522053346	7.42874981127108	7.41387140165312	7.66400310016687	7.71413652205658	7.50634611066654	7.54180586683523	7.46959423019983	7.68887075018051	7.69418666238108	7.43155079750713	7.63584458459028	7.48144633964030	7.46204787945948	7.49209975222129	7.64540523441249	7.59725128254316	7.50798008987305	7.57023972565096	7.51176923774247	7.66458535263203	7.42220577435076	7.54298033391226	7.52765555180002
TIMM17B	9.26828770616542	9.27290288071102	9.27883831963559	9.28186679845793	9.30383373417561	9.34127103837938	9.47753443213008	9.59552080110992	9.32693466638476	9.31047815451232	9.73057595484343	9.62215993953509	9.25003908742071	9.34113226069010	9.36624848533372	9.39256358210222	9.61579469168814	9.46818317926364	9.47489328700779	9.32733090649907	9.30158582825639	9.54636635348044	9.62508816370016	9.36301109655228	9.19802743483596	9.51136911216478	9.58780753075587	9.35660809996451	9.67243690553956	9.44364480702106	9.48878176537080	9.32633588660087	9.45359727558651	9.26454243916361	9.46382126183601	9.29390298538714	9.45885515898477	9.28202881490351	9.43440786645232	9.49691210941068	9.27888462968004	9.35736362755166	9.52651009028509	9.45227863901196	9.24758168733838	9.65873957388955	9.65176905791763	9.52710561916746	9.48866768240176
SLC17A2	4.78705035094745	4.79826531629836	4.75794449386788	4.72651828057709	4.71880782539556	4.71443423607189	4.91312481839799	4.88632838034964	4.94502958769520	4.80645250992166	4.87386528913511	4.91045352425659	4.82522463753833	4.87498993111097	4.89344810293219	4.94372922961288	4.86379678240618	4.89240903142252	4.76743604542869	4.73267703191767	4.90815806281640	4.83577586376024	4.80794234575088	4.86527014687034	4.71787148158071	4.80140167632711	4.89789486967968	4.68921313840538	4.88928207207322	4.91615957948239	4.84937141386025	4.85605323416164	4.78872196467565	4.93592487470977	4.93672806624984	4.78462504889266	4.85684831011795	4.76806600001452	4.87528454913575	4.81436913485661	4.76509876628649	4.86563688765657	4.82098835906009	4.83786422464284	4.70920974417629	4.79649075517531	4.82278743746765	4.81251252421325	4.81086557431960
HRSP12	7.26478942278422	7.72014656250373	7.46640455272783	7.49636930825122	7.74650205076601	7.18039662344754	7.76705727213048	9.02749772453415	7.50509889969415	7.39780723916459	8.18909626168048	7.52858856818531	7.77761967893196	7.56957209041918	7.35409537646336	7.86312578736659	8.15556336881942	8.42409330666702	7.39441082543588	7.43343084512581	7.73101747089815	7.63031417267476	7.42479653619890	7.86582319502582	7.36749706815801	7.64018333398853	7.42732859410463	7.32001537635173	7.53797083642033	7.70955366905279	7.35697492046923	7.84800837666395	7.28102455110169	8.00680937877652	7.47856176037581	7.45647626545838	7.64386425855038	7.51121249618556	7.44783004018828	8.06906417905087	7.49238669833969	7.51945034402382	7.61442738004984	7.53933676412378	7.46277280655286	7.41871414335579	7.48821841867602	7.59851604497142	7.53801692052048
POP7	8.38737059015522	8.39455681760796	8.39798495112127	8.42918286085563	8.29208653225648	8.20658785623383	8.43358150690207	9.28773342366054	8.75658127493018	8.80236830609710	8.52357479914140	8.57867178611786	8.61821135600544	8.66255312189639	8.43927923968442	8.60657484308669	8.98067814476777	8.57669559013122	8.31114481763625	8.30192335626178	8.57978376397861	8.43578302948910	8.61895935875310	8.62818804165480	8.34853899890732	8.46494153376920	8.48072184135487	8.46205685777715	8.34659863021274	8.51335913088921	8.64322114316510	8.70883201961348	8.51124104823296	8.33424919917558	10.15643412050461	8.24210852584325	8.63011689407935	8.46248133467679	8.25318220151556	8.43818316224534	8.34986881196862	8.47680345003264	8.53291863605779	8.49743140037152	8.52484567465280	8.73609403213907	8.48698981920905	8.39549588089936	8.40246721635975
GLYAT	5.77893051235028	5.81907123773151	5.80748692533421	5.76144800292599	5.80911514168718	5.79916082697437	5.90718765244904	5.95290735510409	5.93617354392762	5.85206513967823	5.89941474315712	5.93078903241297	5.92397427558253	5.93193084025374	6.03247832518632	5.95209050173281	5.93112485616098	5.89804739862202	5.80425663580589	5.85492552768915	5.90826261471635	5.82615943346305	5.80619146073990	5.89489080116700	5.81204908804898	5.87170588240242	6.04692996405965	5.69254942212136	5.94914013544900	5.86537009835822	5.85478588926390	5.87073669360483	5.90139881606591	5.94465800238233	5.99352385612249	5.90352470464882	5.85551243736638	5.80720564332033	5.84087165865632	5.86530446467543	5.87924894893057	5.94222594306964	5.85369624774808	5.85888239467871	5.80218008800398	5.83145777789650	5.92653209591663	5.80050125607308	5.90646866759798
CDK9	7.46911796872720	7.40223426219674	7.53263864968246	7.29697312517634	7.37271353603075	6.94981871034554	7.40185900543084	7.57875870309451	7.28703513498114	7.24779317384554	7.78104355978807	7.39778812658439	7.21651478723981	7.27152155927556	7.43290755014509	7.19479688343110	7.41903059982201	7.49715941701955	7.37033557654127	7.15574401097415	7.21910440460388	7.08271538880608	7.31769685115295	7.33439526840322	7.21216598784400	7.42142620932026	7.17695880886718	7.24762048933931	7.87553837508462	7.42066894918005	7.31431460502301	7.26172405744794	7.17903095997240	7.21299363279766	7.18592589443906	7.20059053718767	7.58371324383141	7.36745382214335	7.19966597824692	7.34259317674016	7.78676975958666	7.36436094807063	7.36523484071557	7.55681504468236	7.11502983966256	7.40408431541624	7.43889077912446	7.37536363572355	7.33080581196393
SRRM1	9.45900790945819	9.35969318199336	9.30497613566863	9.24440070126079	9.28416769404532	9.24060499110345	9.42333972026860	9.29939197771796	9.22920981209231	9.21212371097779	9.17654702266958	9.74593602129344	9.39110117288430	9.20271779144193	9.39189671687105	9.33368979142893	9.39181563336327	9.44056524102570	9.40828368154091	9.20350244605698	9.50593941991813	8.97917300350464	9.22821019409847	9.20138119385124	9.08964525363216	9.36969929581456	9.27035579958503	9.54086862764957	9.54506867821133	9.30936349432562	9.20269949637321	9.53861379998122	9.28041768480474	9.24883612994442	9.42130229190248	9.31235771066524	9.25307641279505	9.28634111814403	9.62880649145092	9.34556174180682	9.03753785423939	9.51968995253524	9.83722184009972	9.37963826218529	9.21138581285647	9.29615694097327	9.29267325430915	9.36336064038098	9.28584454883660
SPRY1	8.41881251104696	8.84193564765072	8.20408467463146	8.28178519762001	8.23156065792669	8.17877514660976	8.28319173814356	8.05519516777306	8.24428111180923	8.11118382651557	8.11203004767038	8.20534913292627	8.35993980505656	8.25358738053734	8.05681363735577	8.13718322105425	8.26739389974128	8.53759552331309	8.20448221551970	8.30611222796321	7.98363709071376	8.39993082190695	8.45736707426895	8.12198492874379	8.24439666029149	8.44207194896599	8.36591756632191	8.02451682431557	9.40081549852923	8.43659823824481	8.54426865510990	8.54296767852880	8.03227106950551	8.58198409907109	8.11278542032475	8.21574804592714	8.54175758336731	8.41928022069802	8.50199976600046	8.57480086463223	8.11733497995023	8.17812185414614	8.30816608824412	8.51635825348581	8.43432399085395	8.03841550307852	8.78134710314010	8.59116013587954	8.72495862065081
SPRY2	6.96132083549992	7.48845449343996	7.08252152349782	7.00783755593905	6.96166433369162	6.74902644133526	7.13389313813321	6.80007709252376	7.29915350603465	7.20902320123928	7.27840525067068	7.23022038630778	6.80594527826668	6.94688069418530	6.81489722813918	6.88227570571357	6.81687644111041	6.92426023781432	6.85499046891899	6.96399838456288	6.82041466574702	6.72740757600277	6.96619108393093	7.85526345991376	7.08032109331902	7.03928396403034	6.83968455816539	6.68993933888709	6.86070098556667	6.64047753491059	7.12808783474220	7.20421999976908	6.57332496008960	7.27829646961145	7.30440662099865	7.11230589951343	7.21559088100552	7.06334942767723	7.12138282271752	7.18534812432840	6.73185643766431	6.91593676963204	7.10837465070882	7.06193351732436	7.05149875979239	6.60697267578253	7.04030507327110	7.16922194824356	7.79358698838386
STAM2	5.83342139508940	5.88225601138512	5.80017010045913	5.79600633640466	5.79894892146434	5.82088094566316	5.92499830893310	5.90966896152189	5.92895200329683	5.84511237262471	5.96818007374140	5.93715091153724	5.85294960294094	5.85321167561484	6.25270672678551	5.94623959312167	5.99523565353796	6.10026498943762	5.83688948188948	5.78344457527046	5.92031397875409	5.82430663578523	5.88348836307825	5.81638318283789	5.75011595200923	5.86877974021889	5.91770473006461	5.83191003511450	5.91722450463653	5.82708165569239	5.92759433315614	5.90462705518620	5.70643896113538	5.93975076033990	6.24247716066322	5.89645395578343	6.00765515846677	5.81692770050798	5.96817655420794	5.91168105879756	5.74176427902753	5.96842533600091	5.85602796101366	5.89193353122968	5.80481058728190	5.74623587356016	5.83018724016160	5.82813362645585	5.80987330051751
NA	5.59574303136536	5.69221221583124	5.68999372507904	5.69334237541597	5.73766215040176	5.56296492825089	5.81086877440666	5.73886981968219	5.74674104437140	5.71729378641094	5.80911124939328	5.75280806765654	5.69212784820143	5.78766289765682	5.84830126581465	5.86773452691415	5.80558633934894	5.82622248238505	5.70515986284483	5.71296022328828	5.80832059908850	5.66826165739029	5.69222160143987	5.63225795660732	5.71567770390406	5.83747940209946	5.87802790272961	5.65770915651460	5.83950871901658	5.66789477562677	5.68908225249937	5.77163309298571	5.63182090433467	5.74275829345949	5.78896282590560	5.73813058678279	5.76700450222967	5.75751025132680	5.75789792025587	5.71195182288717	5.69314121662695	5.77541616557593	5.78656173458725	5.74725345840388	5.71756776158724	5.81143920038088	5.62874548625978	5.76001363314560	5.72962095763752
CNKSR1	7.60429413771507	8.01546042297856	7.80153806726445	7.75584694971452	7.88489027569122	7.94534438710674	8.27559261529259	7.64814795662907	7.90327763332340	7.49116323136667	7.62787188357365	8.00646293079775	7.91778053251980	7.81355148114716	7.89298897242118	7.58468287086326	7.72190569513541	7.96411651168954	7.73333138572592	7.87810284224431	7.77641845872609	7.77206542776439	7.73911833994809	7.58041389646583	7.86352217335832	7.76739236660100	7.87974466125648	7.93238524328719	8.16760244225370	7.70470824812343	7.78943586797470	7.85773524127898	7.59194707285174	7.71292116314555	7.75885093017370	7.93659063216444	7.86872357836209	7.77105573787648	7.91746249776988	7.86080028196280	7.56398686430308	7.84145227881462	8.12951397893920	8.18567921136137	7.69737309930443	7.73618533813971	7.97192320482460	8.05510374066361	7.83333393781564
ABCC4	7.77328923541663	7.02001744996267	7.20052001163689	7.22828532396813	7.27114103678988	6.86885598548237	7.64508843324612	7.03823814974738	7.00216115320306	7.08656469475883	6.98060313657898	7.06674030626069	7.10587928228336	7.19656985016475	6.95297077687734	7.03677826807367	6.97773088549203	7.99029238098038	7.08403738512925	7.18383012940567	6.92829139216926	7.18033047774404	7.13576261751310	7.03649603700445	7.31865991854238	7.26283565771591	7.01525844714426	7.11784207847932	7.00852459158138	6.91350115870165	7.05395994392264	7.03613153912979	6.95512689969356	6.96939085018308	7.11785717457944	7.17203483719957	8.99292260465963	7.19264997297876	7.03887943828980	7.32943622625959	7.92276836732562	7.32451317651646	7.12343577052359	7.42521957680341	7.35880002032134	6.96329079963226	6.99632836963097	7.25139029663508	7.87907009992499
CDKN1A	8.76093543821631	8.82833318779299	8.82688794276788	8.84157839092134	8.86735452564918	8.75435291954100	9.24361479396873	8.88885711937214	9.03869040276830	9.18624363520431	8.85761467854255	9.11157724993116	9.05801120678201	9.04556833891034	9.43980202113199	9.31248092437509	8.77751823465355	8.81398984557377	8.96062953322527	9.05889016547781	8.72775136618935	9.22954571508655	9.22360095297923	8.96646006284080	8.99099966594487	8.94807947898586	9.01259109487720	8.70344052318556	9.25154826744160	8.81765745153901	8.97582424902858	9.17897441956948	8.76544094792678	8.95580557695328	9.16854313167621	8.86251703078295	9.26161790360866	8.89092442720808	8.92055375109421	9.04925435053838	8.55311219255320	8.84033334464048	8.74248568974248	8.95735058287522	8.91944954304559	8.82419620249107	9.11822680219237	9.03968260217746	8.98268201695910
IGSF6	5.65980230521027	5.48407800063913	5.50406381709349	5.54821594045701	5.50370214794776	5.42302368620552	5.43299758863884	5.50319604280191	5.54339368119838	5.79264596693182	5.66002452182706	5.59912427632890	5.45752446602092	5.39732833454073	5.59387825848603	5.54802389631631	5.61618068141731	5.62982637763941	5.81477837502093	5.43098941797899	5.65207027840529	5.43893474465506	6.13622738013378	5.82247406403600	5.84702671799986	5.69243596356967	5.70664922895939	5.89972910250852	5.97070461925553	5.40393864289158	5.96395661627343	5.73682283968690	5.40034657446457	5.57190346952347	5.31034881471481	5.76089300290794	5.71879282479547	5.88007545676791	5.53958761377110	6.08482696307705	5.48524705476842	5.51086321073094	5.69432341540970	5.62396924638648	5.34230393812807	5.80500923506583	5.47482783521256	5.81349769941487	5.64614983107788
SF3B4	9.62400267026550	9.95518609107492	9.53077446932298	9.62501949346326	9.47998269169758	9.92693422564689	9.66215176875307	9.80601857899418	10.23737748016258	9.94026797734515	9.89819106371560	9.70917539577863	9.55010525334104	9.60923164465963	9.72558236266033	10.00233626439481	10.01905114644435	9.59666307178524	9.57472170214080	9.56837103361148	9.71464149789975	9.65439422726935	9.58735583198881	9.93018344725943	9.57545902279460	9.75121394297186	9.73781459221451	9.73520979478404	9.89843262524935	9.80895487631214	9.72463778022965	9.82604316910116	9.47356947344495	9.55314621329137	9.74861112277926	9.60293705593181	9.97160391248176	9.72985689187314	9.71968754377029	9.60942722283048	9.75998072955510	9.98330711365060	9.71068491799990	9.78782412762450	9.93863919664600	9.87694104239601	9.90930487571203	9.78355194254538	9.75481023564964
CDK2AP2	8.46838209216964	8.25337192878019	8.30715592688404	8.35464214425455	8.25290689625331	8.07842715730844	8.80591756885477	8.18061985616664	8.46327845989620	8.16278381896233	8.36446219739528	8.19094074413471	8.66504069534676	8.51267804460009	8.41787639299590	8.45794964550165	8.31225012481099	8.75805261375850	8.42853028367389	8.82584599952806	8.61427965209658	8.76041517310985	8.79684208471369	8.38552681369737	8.28329295083196	8.43287513874428	8.16101663986718	8.23336506797632	8.74110541353013	8.04631274501140	8.24380491139976	8.44416456574911	8.15167947567189	8.47913995253735	8.48367431078411	8.27050486534249	9.19097711078199	8.28425781473492	8.12611200736345	8.40164461796229	8.80340073938970	8.17132297439219	8.19074868225914	8.55693264948574	8.29819231356281	8.40163322574146	8.22996348148120	8.54063260179836	8.46423884182339
IRX5	8.39417865455020	8.70291823349337	8.15248144088988	8.19246999301975	8.15769127668872	7.70002661919257	8.41241207064449	8.13202989432725	8.30352763865752	7.89429264278635	9.71669109593096	8.10488687189799	8.36140907263586	7.92435809309569	7.72112296930727	7.75331621129709	7.77065674065300	8.15891000140351	7.92222856735993	8.57676305635704	7.73946054042178	8.18848687666077	8.14070105985095	9.46798904836420	8.06902989145754	8.10971737840765	7.84762504891089	7.83759193130284	8.44912158656931	8.20935842150969	8.40779615743095	8.04769546348422	8.27921513481162	7.77994953334352	7.91796836596045	8.28094634846483	9.30487592721493	8.16810872737460	8.28431595716775	8.38400907851947	8.91656873433470	8.01758141805009	8.40657343723375	8.42085352616613	9.01160859797858	8.01939323532966	8.06729726380699	8.28638064768485	8.58350803118174
RAMP2	2.94063622741874	2.97076248678524	3.09559747836364	3.23213969771293	2.94836413878207	2.99709206646973	3.10679428486415	3.83259755516947	3.67770907458842	3.09385881077293	3.26001955138920	3.12275943632870	3.93035062272771	3.19899499342789	4.01412056856529	4.55045930746185	3.40214096196843	3.41942501904897	3.26298279260341	3.02976227246972	3.75523514909145	3.20566062905468	3.47563612270388	3.21761575579407	2.91343329845030	3.20404329741231	3.28191123817032	2.90806744845620	3.04813194311519	3.53183182033632	3.09155150421826	3.32845287277615	3.37478750443058	4.11231762547429	3.87241689920366	3.07341656743343	3.51147155665140	3.17900041734446	2.91635854869472	3.09124437912653	3.50363694323478	3.48163351150915	3.16007552576783	3.06191898147396	3.10415740221682	3.20637970033989	2.84639320921941	3.07284657617319	3.03004002345099
RAMP1	8.52138859287648	8.53043929573752	8.68620538067383	8.49548252360527	8.46808392133624	8.15486176310478	8.50178637845301	9.43333457121594	8.16983923372641	8.27124036255760	9.10008899252534	8.54219711254433	8.42296546070636	8.45715408302777	8.15467188537488	8.48096403675256	9.07599702654797	9.05168490903294	8.36843302346812	8.45637480753253	8.18990490196723	8.35566811344085	8.79498661179615	8.18403976174639	8.56277633531762	8.52141594294314	8.32040973121160	8.21410354855296	8.40056563966918	8.28670208877718	8.38546719122529	8.17790410488433	8.59915568268957	8.27077957900882	8.30495124770549	8.55202029071542	8.29427463172833	8.45582206031072	8.41273548507838	9.06443859329336	8.47552606678143	8.56927146782089	9.20713913674949	8.43896579088964	8.44501250525917	8.39920313726554	9.13194024277094	8.66259832386133	8.46164853956229
RAMP3	4.90950038939034	4.89966136133489	4.94012240521690	5.21778709248621	4.80346906152192	5.02307818931906	4.76726832871830	5.36330044690011	5.34069435661435	5.48194404935689	4.96409799140976	4.89419466031494	5.28759791539333	5.26051387401209	5.40759241559285	5.69693103823210	4.95516134467444	4.99262536897653	5.42383872594769	4.98069954210165	5.30914811047799	4.89958711469481	4.99559954215743	5.01183568680173	4.72123193801326	5.14149986012076	5.20750151919881	5.24227897237927	4.85145890253165	4.80599489155221	4.78855511112049	5.28193858970784	4.89997954618009	5.74529547048129	5.35667966586537	4.89562213194661	5.72610369877455	5.05975162552940	4.65348501087373	4.77395236722387	5.13967391535716	5.48814309383936	4.88346176060669	4.84949671925865	4.80372220774348	5.05997647601568	4.52273775798991	4.83949641273148	4.77412543974219
ZMPSTE24	9.51466406332214	9.82700947265975	9.74092902767878	9.71340906444701	10.24657078348674	9.63204200991751	10.21255002536966	10.24196400577177	9.87087482679640	9.67789708872006	9.77977881428417	9.93239548457522	9.76864981648190	10.04348672623351	9.84160456735934	9.90739196921976	9.99314699504732	9.98593072098002	9.68830029098480	9.60844999668091	9.75757859329702	9.87655168225194	9.82418210749657	9.99648345929952	9.57882554163539	9.74590906989957	9.60085643056663	9.62239342575181	9.97929928225600	9.80038765791022	9.64442304179560	9.98614993739834	9.49638930510501	10.06342948716143	9.70061836006963	9.90054421728081	9.94695040052823	9.73922469408510	9.87740222869221	9.86955654566493	9.72775911410858	9.78202416408175	9.97414664144470	9.89966262038135	9.74343469691870	9.67062023607649	9.87959224965798	9.76135296277304	9.63977363971667
CDKN1B	7.85398017285590	8.29592268956467	8.03076777401830	7.98720739990739	7.85739850778513	7.59145390663364	8.20141056744930	8.33372861900759	8.12198869368230	7.67846344029087	8.25096622252294	7.95955318135407	8.59352295042136	7.97326419163382	8.32398718777610	8.68947285287265	7.87363707483057	8.04177487086689	8.32652976259304	7.76104397767204	8.43731763496562	7.93327727391677	7.91588817693559	7.88300603935908	7.94975949481660	8.21569159109613	8.07405388498788	8.28463124096936	8.02647545984786	7.91996389922537	8.42992511382252	8.21780843020538	8.29058712972660	7.80711650601708	8.65312191671021	8.15054474707530	8.04056034602262	8.33779146259609	7.75506104678743	8.02862404462716	8.09237765695732	8.13926599245450	7.98140109634386	7.99653703815192	7.80340290676984	8.14900453867213	7.96439933667683	8.51818827794999	8.01021299878476
AKAP8	7.39237154100178	7.43444349971526	7.50576875782368	7.43750916987953	7.44315851831906	7.51319822258461	7.55429925407164	7.47393449975028	7.64089331206441	7.65034638467850	7.41382216203980	7.43786987372616	7.65228013070580	7.47392469483566	7.61175995302642	7.49950111906265	7.63122690749867	7.44595335042551	7.47653016611724	7.36554215612210	7.51269792769755	7.50765016548994	7.46609545392913	7.47809391655314	7.42596210885667	7.52690573688867	7.49076808575790	7.52322972121443	7.55745679165618	7.40468724544969	7.51459190726080	7.62524640835869	7.47681238667701	7.51706161784976	7.64071018760481	7.52299022800447	7.51866911642656	7.48333534678760	7.39658287493224	7.46683850493912	7.31360539013130	7.33233947318753	7.54739504940331	7.58653551849155	7.36180987864998	7.53587581005777	7.38410758843895	7.55236521334965	7.52235606496927
FSTL3	7.44549457945891	7.56919416191380	7.59194480922172	7.55115975752914	7.50477469396617	7.50972418168040	7.64177484297967	7.41971025690988	7.56332356486569	8.13879393212176	7.51359354362892	7.60253085612730	7.73374146455924	8.06080664417935	7.58937555943148	8.69661282098476	7.66832225798476	7.53971967434804	7.90769339937355	7.48885981142688	8.92147220183393	7.46725525093330	7.74892222909855	7.42319726986957	7.53730404321356	7.66386679753263	7.80137095195210	8.16881657239717	7.75323274376253	7.37583078499629	7.90157655096378	7.56539623869387	7.60910075241565	7.83420652199474	7.50287820013729	7.60429515149020	7.89597765583963	7.71183604253112	7.59671416702174	7.54542399963857	7.53131635302536	7.50457487590895	7.64210947086247	7.68076607645104	7.53474093634102	7.41436925801581	7.49228617338490	7.61675101393380	7.65359855084432
STUB1	9.29357523544606	9.52077839782111	9.34791742998012	9.31616441745368	9.32842431105161	9.32600878991057	9.54653983722218	9.27310101552836	9.61136912618857	9.65914885646207	9.72206539728215	9.52586549589692	9.35130113587182	9.32629651907704	9.25709086994246	9.63481563824877	9.95764933070915	9.50876449070741	9.29894838557779	9.32050040287321	9.39491072268686	9.35745557074149	9.71738625176418	9.30318612838739	9.17210067369934	9.37502570877399	9.21465511014113	9.20767130953281	9.40892081775843	9.32610639501249	9.44721562215511	9.51725672553027	9.18866216248820	9.25654858433210	9.25212030326877	9.30269287030286	9.57164681838151	9.34322710021369	9.58929400395821	9.52252619938601	9.34954612849832	9.38189121849999	9.54595322847978	9.48530011362238	9.69132649406155	9.47207019678378	9.61376793184315	9.38226416638427	9.42740596325917
STAG1	5.81831917725566	5.74240410328455	5.89358462035463	5.87819640242753	5.79376397196539	6.04454555355343	5.88570485822507	7.49567823416697	5.91217480740140	5.90816150318493	5.88520437355097	6.19488009680698	6.14727805024079	5.92942816657985	6.17176311437562	6.05851044238090	6.53092933663648	6.15160750127668	5.95820099107327	5.87873560153496	6.05672335963288	5.80365110896330	5.81479051255513	5.80577755357984	5.80568644129822	5.97110785638866	5.91891456159994	6.15643494697444	6.00092996621775	5.67623564202603	5.84470869481083	5.88890232229460	5.89177194563310	6.01955465389376	6.10837064410693	5.91838368994748	6.04292079978204	5.95102917889361	5.82752631110048	5.84323498221348	5.66444516764386	6.11890034484774	5.84182220764013	5.93012413316011	5.74178239655550	5.98970724398087	5.65404967493251	5.88625148139580	5.79016508715406
NET1	9.07543890548373	9.38170964310312	9.33611068001813	9.34712625575921	9.30732100119084	9.39325953522933	9.50914867865443	9.50139368688938	9.84467777070249	9.06432712622993	9.86344115362930	9.22001338699154	9.73318436442442	9.23091839733401	9.47230788364898	9.15535197011854	9.41745501445940	9.43876915943197	9.19166080514776	9.10183545613396	8.79228326203011	9.03307959899173	9.47520356357444	9.82224191290959	9.27644788624236	9.24817701282009	9.45779378794700	9.01571038562389	9.52071040309645	10.11441968825095	9.94571753876263	9.63375651192815	9.33975422780600	9.21718506946243	9.58118840773347	9.57624302037457	9.43511655724177	9.42763718098379	9.11480552534301	9.47381340113812	9.14477927371514	10.19837383389796	9.34696272437569	9.52900054458485	9.25936205767711	9.22000007190977	9.53645690584664	9.62958261365691	9.79007745413384
UBE4B	6.71028605726182	6.97162228697401	6.84565578656532	6.79112720257829	6.86414137289216	6.76085624982413	7.03176393407203	6.88264746114962	6.86468372226993	6.91814131095821	6.82504788336094	6.97293699025145	6.83960258014686	6.98181775910094	7.02435468389896	6.82891629560679	6.85092085979885	6.95295140951457	6.84633154893679	6.80976026730814	6.97539118620353	6.75947913848559	6.82749890995202	6.74703729204698	6.80349180492254	6.95617261945642	6.82245803840251	6.71943777801445	7.01275956196435	6.94998362004703	6.80711584944609	7.04103874069754	6.75273047927145	7.16123452503798	6.99031931495427	6.91702662374483	6.99291633833610	6.81669757472827	7.02053820324244	6.99022330636516	6.72228259191263	6.78965481249611	6.91931745231155	6.91019284344054	6.77784910549746	6.82626548943930	6.93398628977920	6.92860393853838	6.97879003206511
EFS	6.43909700245133	6.33061215259548	6.44111971252526	6.43020971737097	6.41682025375974	6.26867185738254	6.38342693919160	7.74369615470096	6.71276162427503	6.31958227369009	7.00349790898763	6.56597130894510	6.32070517709822	6.29740569879272	6.26374011679005	6.39393393825971	6.28671559647128	6.36121815426512	6.40966240053118	6.71737128594304	7.68095921430141	6.59345984071753	6.55057528254622	6.93934719882871	6.39101641315599	6.50107668091056	6.48205808748867	7.14477867014014	6.49676779065495	6.30379162296769	6.61212474564880	6.28081983694803	6.35404268503740	6.26772551904673	6.89707037205757	6.39684315087596	6.38290001219392	6.44008679783142	6.93494878322820	6.63944615302114	6.33638616420520	6.37570145176998	6.53241257301182	6.52600376426473	6.35701124332098	6.88038344241512	6.33509268822271	6.37127802041945	6.61449564160806
PRSS16	7.01880008644579	7.66532592661454	6.79373868925191	6.81222721313421	6.84163457594435	6.52845617183631	6.98286514147593	7.43571526777721	6.96625683608891	6.52208992486647	6.95668290612812	7.20398506579288	6.61762095789427	6.78796378942389	6.49812462109374	6.87677983630556	6.66552824083765	6.94314615357579	6.75283612985820	6.98322550668563	6.87955491611336	7.71303892190650	7.15128023631536	6.73950367829989	6.91908296843410	6.75761469140565	6.94969097983849	6.63580420551776	7.02690807517036	6.84180135932479	6.89544149410938	6.71472367059383	6.64981882378942	6.85960261715049	6.72952603997742	7.00090123573265	7.59599228105955	6.91004609709076	7.09176299348415	6.80585017363499	6.84114290813730	6.66974566793710	7.12619053535633	7.63291128102386	7.04618677029259	6.57890739753298	7.23444958981057	6.98276828284123	6.96120797563427
CDKN1C	7.41891975706205	7.65417148143334	7.55676988388806	7.53464875570378	7.55087736231346	7.48307587451683	7.54393386796089	7.49283526217894	7.53852327250743	7.43685162093242	7.61724996274414	7.49910926082500	7.41697945603600	7.73350919211774	7.33795958145274	8.17053387929364	7.80728614881217	7.72539232745464	7.57398873457137	7.62728052021306	8.57910634942457	7.46802664107528	7.53540616360979	7.38529909457283	7.45961931598691	7.70657385303868	7.39294690863292	7.52589206309197	8.62283910189636	7.30940221200735	7.56896207490533	7.41519856005148	8.18141558335220	7.58472410625766	7.54714611395441	7.47231332405368	7.76842498781250	7.65103156807382	7.50595029520063	7.63554981344584	7.52395989413935	7.51757892177696	7.90816458181706	7.56120370250561	7.47216888852286	7.47057480401076	7.49018958950660	7.71420856855940	7.49768444245237
SIGMAR1	7.01943601441768	7.14380955584506	7.03607689038728	7.02537091244354	6.97733570652143	6.88885503564849	7.26231211270292	7.43785106844864	7.40235123182545	7.16360163128925	7.63594218841297	7.15968034657247	6.99528176559375	7.34907525251350	7.19600053568765	7.39009120462492	7.70346713331668	7.13955213513192	7.02462084110518	6.97980571768768	6.76921539507339	7.12903983592030	7.07834989667243	7.23812049393636	6.96104632352788	7.17133215339639	7.01727402629263	6.94390556997254	7.07235957971622	7.53570448721158	7.21215028006970	7.18665532902033	6.94817755329283	7.04670052835787	7.08943371320353	7.01614864664155	7.19397078827353	7.05331410261454	6.95028676132753	7.07508096620166	7.17839574190070	7.20222221679703	7.07642232375853	7.17306017581745	7.07224849078387	7.18166700581080	7.13215612466475	7.11139945582209	7.12858125521762
DSCR4	6.33640881059307	6.35933111840694	6.38227174616964	6.30911412016948	6.39159832085565	6.39593042948997	6.52098048710660	6.46979928224467	6.44822506865818	6.45710363470086	6.57723812719831	6.45489115331332	6.36411137980059	6.48335110531287	6.62518661634213	6.56743518711387	6.42810346551125	6.45669733838716	6.38501057526534	6.32492599336614	6.45238011824649	6.43441563895274	6.27447049504347	6.41678867780046	6.34485857920410	6.45498565208389	6.41414824056536	6.25438423103067	6.41462625642946	6.47438703890492	6.41789023044896	6.52610564240998	6.35308928800251	6.45273119380950	6.43429102968760	6.43550699851196	6.41845879384818	6.30526643154294	6.47927078522784	6.47198813417693	6.44222085659350	6.40876559355107	6.50062377838062	6.33405205747043	6.44463453636477	6.30556594022471	6.38917359973832	6.36091716612466	6.51720281388721
BET1	8.36838578408137	9.21978315122242	8.43174748391015	8.54296371442302	8.41882340634852	8.04961417533507	8.39973013069175	8.65194111864924	8.63395231669007	8.33412159016456	8.36875054038424	8.57503557657378	8.69011112219884	8.49997998659311	8.72049107481747	8.64632306053045	8.28043205152156	8.51360902268412	8.44969111827228	8.31727822585277	8.58662983867574	8.23166136815720	8.54171828972876	10.19614356850782	8.43444480837950	8.53363738528569	8.62791531575857	8.42976996485239	8.63741099784675	8.74072509339208	8.80076222911125	8.57888235027889	8.62586486251960	9.04062086075254	8.72976988753187	8.53181869573757	8.60126252911257	8.48133744691058	8.27372622368754	8.79803163887218	8.50850136760410	8.61097476158109	8.79591807829464	8.53919208193726	8.79610003660242	8.35570900765368	8.75482073802593	8.77408324775752	8.77682303475175
SAP18	7.21476849457237	7.16789718235798	7.30838991327840	7.22347880947983	7.17995040291629	7.20170350186013	7.71240002877085	7.63028859834019	7.31289707724301	7.27606722887432	7.24657857248148	7.29877904350769	7.38242925519058	7.13840602207497	7.55235275387151	7.28328899544895	7.26128220739718	7.31348054776953	7.25581816428489	7.29496572348083	7.49095557872179	7.15571639009613	7.46369335286223	7.66312610573602	7.21092516742742	7.28299655101149	7.22860035319517	7.21231220716002	7.72407588033571	7.18814953089653	7.24388810799250	7.62109933172714	7.06635290087611	7.22727656252182	7.29251229630737	7.31217400051617	7.37590537147341	7.31250741236417	7.23203075266797	7.26284078691457	7.13439263252203	7.24834420153527	7.24007999489051	7.25455065815475	7.24786905658909	7.20722460847271	7.18469221266749	7.37277083832671	7.53164180745967
SMNDC1	7.39203807192909	7.61075148618341	7.36291169523511	7.40247452878010	7.38649347207890	7.23829923894492	7.51992116787537	7.87153160782865	7.89763373701507	7.39230475138131	7.33880953501909	7.49319340865829	7.56238686613346	7.52527705116594	7.73195426005868	7.79770196166038	8.18032100159596	7.55199270481813	7.45105699380834	7.49697654119811	7.55811210835905	7.42547640389688	7.48950043213554	7.46471946603155	7.22745522435133	7.40011932851974	7.42167981718110	7.41300816509405	7.66226558814579	7.56570179272324	7.43996099761264	7.73315321665674	7.51367004547720	7.66994251075292	7.74441776279444	7.40545206801646	7.75974223793566	7.42366358906404	7.21918342000079	7.48719198747432	7.65406979767077	7.71520762265018	7.39672253141152	7.70841848045640	7.30636944134614	7.61989861657997	7.27076151681691	7.57757009742069	7.43963776699666
BCAS2	7.82309685545405	8.25854636269508	7.95332216201643	7.93206593836832	7.85347852535124	7.53474447779593	8.10325827035546	8.34006259411658	8.07631919848407	7.89141619844871	8.12561274930155	8.32931873197629	7.80026120840454	7.97817035594394	8.37245845490742	8.10619601650348	8.23961435285617	8.23849596881608	7.93763027974431	7.78832676787065	7.98259611140462	8.09753633708315	7.88451181114706	7.86954653962244	7.88672800301322	7.95831008874899	7.93786785649365	7.69309797869774	7.89994777066600	8.04598775242876	8.04290077996747	8.28185743276094	7.83473412032987	8.19947128995148	8.26120394919142	7.94729144088775	8.21154133814182	8.00384735953557	8.23641590419470	7.90607958941970	7.83072515552178	8.38116814095365	8.25799425805892	7.95058160392586	7.78616973482654	7.98959141562218	8.04645466728283	7.93090218223056	7.94228770615595
RGS19	7.64189137442015	7.73167856324022	7.65368957855102	7.62274800843589	7.60790873351973	7.62271432103157	7.54146394230984	7.79916255609977	7.55720162774103	7.75812902022539	8.04029997037907	7.78310510238745	7.80713265211319	7.61131327623580	7.68455812126633	7.69979270376561	7.95808496635412	7.64081547285015	7.77049627734719	7.36881383656074	7.64556710679576	7.63536192544199	7.73595280271082	7.67137661098958	7.88011502167909	7.79720585550998	7.66367849376504	7.85996667785068	7.80403203374800	7.48901838669684	7.86045080408496	7.70546848880089	7.41982187937894	7.67401308680400	7.79487698193039	7.72114928115141	7.69901761489399	7.66358812405352	7.68546366190896	7.78907209816528	7.59025625032943	7.80254083064396	7.67524861598637	7.60238853361185	7.52164833302257	7.64123786435194	7.59027402233532	7.89722576174477	7.70318703598878
LILRB2	4.48084917914984	4.59629938970687	4.55560908883357	4.56223871626748	4.49354749032358	4.59544496832025	4.66059255635192	4.71857205486612	4.82757351262881	4.72588887984335	4.74410583534079	4.63537817993964	4.83856137820584	4.79028356712603	4.77285558446727	4.78539859254278	4.86585389082534	4.62488403857619	4.77749700058510	4.55086418447553	4.82533794831815	4.63941536205498	4.80812872179786	4.59651563093780	4.60768331009954	4.67944935144634	4.71021783544775	5.13585461857768	4.65638958038276	4.62060358950133	4.63317408028372	4.68766638716099	4.56932319530616	4.74566673555580	4.69907138600198	4.53619675167801	4.68320906079001	4.57625915208161	4.55372690412710	4.62854994211829	4.64367186846218	4.66947266030206	4.54080449990437	4.60769099940040	4.56452313548134	4.71300922370704	4.62433949641283	4.62517085616433	4.65376799292035
EIF1B	8.37388992729858	8.53723800413291	8.63866102377749	8.63435743882560	8.47056945808678	8.11941609988212	8.63337658181787	9.12645148820052	8.73126734029225	9.09497958710571	8.59702554819743	8.62212926099309	8.51972736746895	8.59382945909326	9.13867526696428	8.91697562356628	8.43855548995707	8.76846968874859	8.67706568832791	8.53648137903542	8.77968653128995	8.73763979595929	8.73078426329494	8.46254280444467	8.56279575662526	8.85113748131352	8.42413445089169	8.50029368679060	8.97606967108382	8.86366037318456	8.74881931584137	8.87778140380749	8.54934297964610	8.70126361356776	8.60714305185382	8.64060358989274	9.05199533462333	8.73312919049817	8.48124738483672	8.62867231005653	8.55109142318022	8.62926682623752	8.62176106704545	8.61359205417201	8.48560560430803	8.64145516536120	8.60671544387395	8.70826657185084	8.70593083062630
CDKN2A	5.69817705140927	5.59280695601064	5.61166972357387	5.59415346622941	5.69613817938869	5.46174207598910	5.65123161654731	6.11222010677537	5.63734940235286	5.54582475730209	5.79480508905469	6.12070461093364	5.47461933350742	5.68545718124274	5.55495882530463	5.54403964596880	6.05177182880503	6.19459580019039	5.51885610245239	5.60685768597485	5.79214179720550	5.55862224296169	5.76096491807728	5.61728127145835	5.58633389837840	5.66257697592786	5.72462162410696	5.51184864896627	5.61368121250435	5.63455208038607	6.04863039411723	5.73544658819429	5.56231799118920	5.56106396409744	5.69949513474120	5.52492753808536	5.72422782286501	5.61914024886065	5.56022062027649	5.59406886076019	5.54795675146922	5.58766374520280	5.68168948723525	5.67985611528980	5.59959608484106	5.54530957196214	5.54287606574611	5.67572144752682	5.63335741549473
SF3A1	8.14940339633105	8.29750481417176	8.25319324537363	8.24598526714917	8.30006176967724	8.14747049224359	8.79621223168939	8.44723898328922	8.60771987420000	8.37572699844739	8.60920857557431	8.36628281910574	8.32354965528032	8.47954929632127	8.55899857559475	8.53863415637537	8.38303269125527	8.64968813761586	8.26314794370976	8.26890661474295	8.27744913797452	8.25982749687083	8.30561908079134	8.28392202215498	8.20619274376820	8.49933864685446	8.34756457422386	8.25174403318745	8.36269098284080	8.26422048437844	8.30725055122650	8.64693768366488	8.11130754119362	8.42835459630866	8.53616596700937	8.42009478527528	8.56550649441340	8.36060392120969	8.34997950356064	8.32479901957103	8.22390289880713	8.37229978322214	8.38260776979644	8.35481281877746	8.30546794823060	8.27481573913558	8.27979464214537	8.40062650374075	8.38369207896573
TRAIP	5.54217692372878	5.74103290066425	5.68705209178380	5.68067796477851	5.69048510814362	5.58494669568595	5.79595059813750	5.94691748172956	5.70315914956788	6.33370845557960	5.72808829872832	5.78400929488219	5.84377422267748	5.63272651865860	5.66952543752320	5.86428567363221	5.90688486842644	5.75956195626321	5.74720288996791	5.60303464655421	5.71220716168585	5.65325597152408	5.68278653901630	6.07527548261718	5.63129456709013	5.80713524368413	5.74235498205105	5.89043858829822	5.83132599514756	5.86085844382426	5.78313325068860	5.81529702243906	5.64735676268070	5.81362608924288	5.87144810088274	5.70660239933867	5.71608631370625	5.83438738651337	5.71312788519265	5.72137376836753	5.72317475221167	5.82129281184820	5.75092422121746	5.65942059261551	5.72715524640703	6.00262021051226	5.69067908662306	5.75951567312873	5.75592748210044
DNAJA2	6.78582483083880	6.94439531013461	6.87977980777630	6.88943226936030	7.10305165089194	6.73882327294714	7.06192681799454	7.09501211027004	6.97362439520007	6.95674987094837	7.21013247506672	6.87385344016955	6.79822774105490	6.88350675749215	7.02418422007026	7.09568509307899	7.33695090224823	6.85214521761461	6.79737257703372	7.02513428141804	7.52741374068708	7.05012381527472	6.70586305676650	7.00444631181800	6.66303997864675	6.91081511193622	6.71694176233627	6.62611034766753	6.86399976773656	6.88922968355170	6.82800860733754	7.05525622616610	6.79103962322434	6.89459922454715	7.06437201563142	7.03561365780188	7.29261949457150	6.97908689387800	7.16972904202217	7.20895820984159	6.78609153285454	7.04339232778570	7.06712625954301	6.93621628344293	6.91059466908988	6.72854690563098	7.02578788429944	7.06814594919632	6.96123182854372
BCKDK	7.10538803207141	7.23862376598312	7.25734309229344	7.29170917091243	7.24763113501706	7.12184194803474	7.39313579544367	7.29988524873912	7.53336949940524	7.34358637289912	7.83200864027831	7.44213464646550	7.37543965476083	7.49723573040042	7.36999977860898	7.38199792687934	7.58486063351539	7.35877131890395	7.37800935538455	7.25159896651665	7.38725444082414	7.40314749823363	7.51583428686499	7.40377371662340	7.29007785661021	7.44393373482650	7.36092741283218	7.25026182974448	7.26793439332356	7.23604199887057	7.44220625583865	7.26530257118131	7.19936147151730	7.37867184870720	7.44853800489681	7.40224214491352	7.42340306609634	7.40105817126033	7.53894158425522	7.87109510354631	7.36733634635965	7.45511861791086	7.59119356695562	7.35683316073064	7.59472840560720	7.37406750382230	7.73838067522775	7.62907171798469	7.44434563259371
MAEA	8.71306684980419	8.89045972987800	8.88354800068753	8.88190916262798	8.89400407974523	9.03862939223821	9.16096443228258	9.09573346096223	8.90245746782782	9.04600609721799	8.85660678089053	8.87666061286696	8.85791854088587	8.87998691394909	9.11387093800381	9.07331069138442	9.18161622643304	9.09770967604520	8.91042422856848	8.89146868095016	9.88586685271282	8.92838708745331	8.99436516260027	9.06452979461486	8.76859696548457	8.89865258389490	8.72990274363975	8.80513912483316	9.10088341448805	8.76016974729258	8.89053134907480	9.14544544124739	8.65718706191021	9.40791601685480	9.00159519696064	8.83911170967875	9.12935955645657	8.92252472200907	9.05260259230326	8.88134576622209	8.96616061688815	8.86846079762467	9.12939871235656	9.06679562592485	9.01541558756935	8.82473447387906	9.03498831079703	8.97919219111210	8.81751065414478
APC2	5.10983202859975	5.20910943866040	5.16464740288172	5.16195056459306	5.17275603411858	5.10356350788314	5.27133074649528	5.25501305925432	5.26182792604570	5.24962537293473	5.35703752705431	5.22991076484310	5.18496863379945	5.28751425792925	5.30332719803319	5.30109297038304	5.28577295942666	5.25032316535493	5.16483306110890	5.16584198275538	5.25114120284903	5.20028474071414	5.25532272308722	5.20558903717381	5.20971121452959	5.26167256072616	5.20371954740851	5.11596706160740	5.25697339207034	5.20529223876339	5.24993452590098	5.27696647649179	5.19350456968690	5.30766913354061	5.32383886824486	5.22324800998734	5.27085053892113	5.19971509899879	5.19611682583082	5.23285911258146	5.17034703976919	5.17042404710184	5.20774905044525	5.23485351431519	5.18009201696989	5.27602427319429	5.23071511732400	5.23246062469111	5.27579181038766
PAK4	8.09106365929327	8.18095738909524	8.09683664656783	8.12439235835283	8.11186819700746	8.04115904196188	8.14813715708058	8.39005825346171	8.34969201252650	8.17567090223100	8.35594559433012	8.22255872818867	8.35355013611938	8.29328455022942	8.31171160396848	8.50615391141774	8.32308305944888	8.29384394692276	8.21843794663764	8.05685878871886	8.43029934844900	8.13125313559290	8.15559959484916	8.22600771018734	8.04969084693599	8.24664310496722	8.38081138289952	8.22080376406374	8.28622490372693	8.21235155472137	8.26383529470356	8.52203858857638	8.11697473088832	8.23912373831828	8.27956803235975	8.13687225369431	8.22091934991488	8.16371792099026	8.18884427301526	8.24977662678816	8.28126929026708	8.38523631082163	8.22234023057149	8.15162270122078	8.16074235976334	8.15029687380490	8.09190330924389	8.18345290679934	8.20925623925588
MARCH6	9.18502869359324	9.26519296840667	9.18338644443098	9.22166176108079	9.17361471046644	9.79608743275283	9.28950441119564	9.71860604323651	9.07360943358566	9.18066242614327	9.15846180069715	9.53431122550852	9.15393803195513	9.22493394988487	9.18293343521261	9.30399695810993	9.16533398513501	9.29022774702820	9.15287059538420	9.38857847384479	9.29076787312351	9.13866666954520	9.11740157764861	9.11723731522410	9.07330079073704	9.20474089953898	9.14085574105076	9.41609220064888	9.32310792328260	9.14331903344064	9.16975105611819	9.44311662665062	9.19170933369712	9.15254812325216	9.98887695390279	9.22123602292651	9.33623608940686	9.23393745317500	9.22064874473550	9.51228183141255	9.24756024349329	9.25405382790335	9.30211476983540	9.87897442566072	9.22419289329106	9.45781011963416	9.49772355131253	9.28244089885364	9.29478407256738
ADAR	10.91083671486377	11.00542681297252	10.95825126098196	10.90767220159194	10.91303948205815	11.05553626589406	10.94638169498224	10.98267971800100	11.19237096202237	10.97130531593552	11.03769646734786	11.22061515569627	10.98203460689328	11.03767079449069	10.98795386091048	11.04148445664814	11.18664640331961	10.85685162720500	10.92800944654727	10.81952461198725	10.78645726395648	11.06319874026884	10.98689088298992	10.79325956180174	11.00370141584703	11.00146847752873	10.82781645027941	11.17082848310611	11.05785830946415	10.95909344748466	10.85997344121140	11.04412540522610	10.83896682757917	11.04693492505201	10.74651579062942	10.92330952299553	11.02894321664629	10.99935311153436	10.87708443719636	10.82702808510551	11.01549975694391	11.15493858728145	11.02990330380705	11.04151977196394	10.87721308091353	11.03945155361747	11.06028642008130	11.00925274658236	11.05780762857395
CDKN2B	4.40967496733440	4.39443675908646	4.36530719323519	4.34929476725530	4.38022740070800	4.26255410569495	4.50289253581498	4.45852936484992	4.51677217807283	4.34474128736991	4.51742891164699	4.47819903082309	4.33800001487627	4.61393808582467	4.56928527816802	4.55565599387809	4.56528733052970	4.47801542490122	4.44717608188878	4.36361923568161	4.51665994467128	4.43180908684443	4.45879611694617	4.38915136554284	4.29226203494371	4.53406882472495	4.53081785135100	4.30461197342609	4.48022611727523	4.37672700711026	4.54162289728864	4.52952696221412	4.23874196795646	4.43641932165103	4.40412592725354	4.33780680236807	4.49889352154596	4.47041483032167	4.38849088927074	4.39425043714232	4.38194504010923	4.37552795420510	4.45120541152526	4.48507375172667	4.38567983476106	4.36993371325956	4.46975314405916	4.41934941158187	4.50619183132600
KATNB1	6.88106378298136	7.10398972411193	6.97261335530898	6.93406485169832	6.91002046971893	6.87062494235221	7.23556279563537	6.94196665678539	7.24019430438394	6.97670333976117	7.85767470062383	7.02993444143416	6.97920536798918	6.92287855557838	6.97701536200509	6.94986001872970	7.20876490199433	6.94371911705115	6.92328211587838	6.87067455980062	7.09944559328811	7.11616353230229	6.91251408928285	6.99210204286559	6.88496148007123	7.04752555319729	7.01431696611753	6.88761990506714	7.12039147434697	7.04122430100753	6.96324185213186	7.07731068025635	6.89876626543841	6.99847948633632	7.00920334903779	6.95715609322497	7.09519812741241	6.95926059120030	6.96473005160249	7.10490373901635	7.00885061500709	6.93645965080556	7.01163093449291	7.03404907139458	6.95449740421810	6.98645908579459	7.16099312967447	7.05438390878409	7.01715705318427
NA	6.23415135041627	6.26637650257599	6.26932874458119	6.20949294240685	6.11543964897222	6.59919923285383	6.71032818791370	6.33347160281204	6.42999715765773	6.37123315646614	6.25794820100648	6.34118663925415	6.24304025853000	6.27529243242782	6.44171711594492	7.12478436077762	6.23667261467265	6.35589639634521	6.23865376256096	6.24213588590685	6.53202252293730	6.19662727367251	6.11414391665782	6.14918793754088	6.17299226275248	6.24862840423636	6.24546123422507	6.12989575600909	6.45731864512992	6.23800847502392	6.29285689138423	6.75485212427165	6.12472110740448	6.36181558015707	6.50710601208747	6.24211193789628	6.43807207612376	6.17335645381406	6.25196179847381	6.24958353981561	6.26873412912578	6.24178928517428	6.19753431423185	6.30934612331829	6.20087075011877	6.18888742294323	6.38548402354792	6.17871817656676	6.29315622859148
SNAPC5	4.21487806051053	4.34778358106146	4.35086232656851	4.29160496879503	4.35915218680635	4.52557817246511	4.41993729196999	4.42576001002985	4.41694854874459	4.35448017372846	4.48010797445254	4.46708756784359	4.32982357807585	4.37533591639411	4.44525664714062	4.49170243036543	4.51514889995441	4.43909678249375	4.34394191932673	4.27934354286059	4.44789294782431	4.28910580413846	4.51710963831850	4.40285800570064	4.27059047771137	4.40548355539990	4.41839762114228	4.26022603890779	4.41706072180085	4.26468700513012	4.41322450568145	4.43666172409826	4.22526758579209	4.40838445418226	4.50055057377432	4.34021294013177	4.44933870537851	4.35031180433508	4.36601338321408	4.35430620021671	4.25825174537788	4.35837091101664	4.39177529158778	4.37139943060101	4.29800479247845	4.35112657385266	4.34506108561254	4.41109407501920	4.39431871617683
APBB3	7.96975240272607	8.07312649095591	8.02545788400024	7.99643296040175	8.10035156508078	8.19322080235205	8.12448847291270	7.97181609005017	8.08819980679574	8.15277961261036	8.15200390773682	8.17652399183396	8.05303939918588	8.02186832764983	8.22126750101551	8.21520698040803	8.04309667803204	7.98153965350265	8.09855379464179	7.93250885582585	8.01622713508644	7.99505510833739	8.18285040054551	8.13124039330313	8.11522502721305	8.19601198880882	8.08437245255171	8.04184482535526	8.05208237864290	8.13392237760277	8.03478861276663	8.00800463652399	7.98851148501814	8.17211707216599	8.18637803230156	8.12621021099199	8.09116278374667	8.07086169447216	8.17167115593971	7.97617495682844	7.92259808518636	7.86648149649210	8.39865305944692	8.16182646642702	8.07323787894032	8.20825873914208	8.08030415414538	8.09616302498292	8.05339385365823
ZNF267	5.85885815524556	5.90682441399978	5.73680672731001	5.76340190717655	5.80912664138670	5.74500591196912	5.66224216257582	5.76600865526890	5.96182279672167	6.09634983098946	5.93194573188807	5.81113505515072	5.95252635825989	5.78498786658780	5.97759429538541	5.93915537574814	6.01210947127989	5.73665661392864	5.90259153050846	5.66139282480304	5.73606532635853	5.54940694657288	6.17316088695256	6.11751332599374	5.64843278370914	5.91925600248408	5.60185634319583	5.98847309687544	5.85781142624161	5.87571575878497	5.84213624331660	6.03689748872602	5.60497166856990	5.90987757004554	5.90743784857031	5.97381134367157	5.86100041034133	5.79332841463230	5.77398758513499	5.88440268700437	5.79582622198377	6.39611720822927	5.80151713925974	5.90956906186786	5.78250723918968	5.87587133972133	5.96070164578158	5.91242317590893	5.77005523494401
CCNO	6.95397197130977	7.08145177040729	7.10356386220150	7.11066917539123	7.10467299374158	7.39298561634145	7.11243372372301	7.85139535342705	7.23753778117117	7.03181857957816	7.20362985549859	7.23669334663191	8.02550522638294	7.65082330149222	7.04129286698881	7.13984175904641	7.00162813201938	7.13413738361229	7.13309246140446	7.06456909773197	7.04757862796741	7.01163575168126	7.06514543883617	7.02276002982296	7.20544365469172	7.11867950534677	7.22739917992427	6.98254203759371	7.34404413014341	7.21843379456017	7.18278570612591	6.93971517101683	6.93460397503349	6.99402241379261	7.28556384672275	7.07434485007368	7.12650385088930	7.07342563242357	7.32918636255301	8.67107422004251	6.88861273576399	6.94038570505892	7.25779275150640	7.06586881624898	7.26769640387675	6.91957814687036	7.15082631181743	7.16120040016284	7.21028845308468
CDKN2C	6.16137757135070	6.23847430613281	6.16917025746456	6.15517455491043	6.15721467717321	6.24312195621581	6.21610974791900	7.02744849990694	6.23924088550423	6.30921756195791	6.30212117102838	6.57024994737288	6.21893297128879	6.26753048968465	6.18523077677934	6.23535970614789	6.22982051501314	6.30265420642402	6.24490447754846	6.16607193198098	6.29995411922445	6.19593313842111	6.20500589304318	6.21164889460381	6.03695314516208	6.36731574337980	6.36118727112731	6.17653663888892	6.29496847388566	6.19574823494495	6.24912772514767	6.21277897339235	6.17702683789589	6.23310840775404	6.25724448475627	6.34642486616082	6.22819573669536	6.17734135424471	6.18425823291642	6.21113223829845	6.24811038984949	6.24018430432759	6.23353592208928	6.21374141998259	6.34497284499700	6.28696571155537	6.28872086499608	6.27798203195935	6.19645815749928
DSCR3	5.37948494998533	5.36855256433963	5.35687392844174	5.35961208537292	5.40548846721147	5.23033935224662	5.68932868352308	6.05717507749218	5.50239502275990	5.49513013488603	5.80712215021474	5.74302099406258	5.37849758808464	5.50382520028354	5.59538026173516	5.52397590386239	5.56648685302360	5.57412954156916	5.40157193309427	5.30344570580554	5.62137200119424	5.42579847391000	5.36395030639388	5.31528691320339	5.29524731918563	5.49633277064111	5.49849982274069	5.32746027532606	5.50023331517702	5.46979926367325	5.49002798538568	5.55556472775354	5.31157106520553	5.56392437823349	5.54720329522712	5.46058413672024	5.65874030788354	5.44361699222141	5.56387178588429	5.48551197036979	5.37420354075988	5.51586073000562	5.43703544459661	5.43744110729992	5.33327176367315	5.44361843939404	5.38799827482011	5.47180073984525	5.49395618871412
TCIRG1	9.61872225201882	9.87291080065304	9.69321669682502	9.61370965252847	9.42769798354149	10.00535862433870	9.54105025261018	9.19549641192943	9.40384082091900	9.99450906017912	9.55767113688147	9.63848302093733	9.75563586366976	9.48928715982612	9.48309711109945	10.08536134350010	9.79747733410083	9.47439891489378	9.75412006728955	9.55236590315052	9.28022278016724	9.52511145919835	9.97856119767968	9.60519536598406	9.61776743327456	9.77360169354657	9.32682461945681	9.95268581710100	9.94488116833678	9.14152444375526	9.68276307550252	9.65398666024548	9.34668498153861	9.57072241418030	9.35606782201187	9.52441000566878	9.56513653558827	9.60210732303567	9.47742271178481	9.46435921843796	9.50801125407132	9.43238064138923	9.50661750535139	9.67825721623172	9.34598424878557	9.57821861868462	9.61518856384523	9.85209559570160	9.56708364555038
RTN3	10.26861993107315	10.44998223826146	10.28228220070456	10.11420607534784	10.48985685476211	10.12543232334215	10.22978693039768	10.58619885023782	10.24066951776380	10.04600736189563	9.91081397199586	10.55426730305731	10.31283884783273	10.23792284226220	10.51551430093108	10.13793294195885	9.85421674311612	9.98386439591587	10.18035124805903	10.23820445671057	10.80352263497176	9.80320790814355	10.43688172214055	10.26831123914950	10.00070259722897	10.11393969515655	10.01087045449934	9.89708906990626	10.06274016397220	10.18346716173372	10.19513259305361	10.49154514869449	10.06292335712694	10.18556115462928	10.24273704780257	10.23369072176200	10.15421489977977	10.16495725900196	10.27329694000133	10.29326900687611	9.98581029688055	9.91506266200866	10.26430185898519	10.17304680858995	10.17632822207485	10.55125560979168	10.24497207285111	10.23200111024165	10.26102078868164
LANCL1	7.78353399585591	7.84427510608434	7.95482180827134	7.88516340750750	7.97803419476135	7.84079409944744	8.05554505483490	8.04979143991688	7.98667486394121	8.04928770781734	8.01491080000075	8.03915621379709	7.96522578990778	7.85721830980531	8.28682847978730	8.40093909299404	7.94607781175178	7.99393914873448	7.94428821369685	7.80750147590712	8.56111700274819	8.01211258604500	7.92442648489053	7.93419310974692	7.85350874345993	8.02418450359351	7.80001652225648	8.18113207924901	8.17158095442597	7.91471075079873	8.00810720245626	8.02911119223196	7.74948915684157	8.23483938004675	8.29323427204475	8.03526184386474	7.98755887682230	7.92717240265610	8.05724052790858	7.92133962527472	7.80763248561604	8.14432466322798	7.93896721738161	7.95892752156087	7.81053443068842	7.90277838173584	7.81120207277181	7.91357122141738	7.95758363331462
NMUR1	4.58542482991330	4.67605608469094	4.67986262627003	4.63986229708047	4.70874905168979	4.64535164439102	4.78573225924780	4.77439142988300	4.77065188805268	4.78426453774984	4.85695619720482	4.77881075802226	4.70970456136756	4.77702111499366	4.73767403280371	4.81053354093470	4.78369204430988	4.76097274220826	4.77787868567271	4.71186018161606	4.76124799863649	4.63336821212743	4.72150501456772	4.65912300794364	4.71887958750994	4.81181979671523	4.82748080312314	4.66071999805656	4.80573011427320	4.64423439953086	4.74379360060095	4.76820149265389	4.69276058904348	4.90634491897536	4.81539911862018	4.70910518849167	4.82415659435502	4.75072793036162	4.67175971068725	4.75461524745063	4.86890377851075	4.81521803325249	4.72783061841158	4.78715396760017	4.71809912165588	4.71660207476878	4.68575409157494	4.75086308807909	4.74113325768365
B3GALT5	4.75266309900445	4.83391150989307	4.79407613858668	4.78768494306522	4.82221510922218	4.71904879567082	4.91279916238142	4.95056806223191	4.98957430292969	4.96631716148272	4.87323060685546	5.00824342866294	4.86153351612719	4.91078502960230	5.01321947794076	4.99706676898736	5.10081715970643	4.94358043222658	4.83593352707966	4.68619236439124	4.94738905568390	4.89574916306890	4.86875591945910	4.83094477127083	4.84651687926509	4.87032075650922	4.87817319209401	4.79662381214988	4.98656044483808	4.95661413586309	4.89255510918842	5.23676473607521	4.74096670616135	4.98059255413044	5.03297083862638	4.87997557999573	4.93322777112596	4.85858325440349	4.80326888183402	4.88494090064752	4.82200124173846	4.91648687403516	4.90038610525738	4.88491992068148	4.81464519745597	4.85097167262844	4.90438562492927	4.83796526486605	4.91647334478240
TNIP1	8.51058988849987	8.46189516164105	8.61906052700672	8.56825270452386	8.50343614893032	8.28687547043466	8.67392478930292	8.43183417671211	8.68738722645736	8.63793254626009	8.75218799662501	9.45802496241189	8.79208361472359	8.54977335028221	8.82274104425080	8.55553561421523	8.93298266572227	8.62090044035457	8.81361800025838	8.46032420484329	8.50781907696711	8.39279478980194	8.97603032955444	8.63006711666055	8.62483702730870	8.86329282829603	8.41714071170744	8.98903832381514	8.72617750133893	8.42763890796767	8.81861001233720	8.83031873133388	8.34421878913561	8.78496260329861	8.40380059793732	8.71514475364485	8.62929149460580	8.63574638209834	8.46641848593634	8.80355992644423	8.68115838403354	8.57272181730592	8.61548897686492	8.87241530514246	8.49169671758341	8.51858849928335	8.48439921803103	8.67927719901446	8.57106805318996
LAMC3	5.62410726673751	5.52005395060021	5.67198510240931	5.76652075589070	5.65391327557225	6.04752182354957	5.85876967960585	5.76850782152580	5.81331517363996	5.58100184034791	5.86988245903074	5.84480896427364	5.73677613509747	5.92169925924070	5.75214075312273	5.91691991494438	5.80479749420749	6.07622261603137	5.81366947319299	5.88629784024126	5.70646496283008	6.01073383768176	5.68291477563724	5.65223647140763	5.64705460961221	5.69322368813018	6.06036838789351	5.67185050214221	5.84240971905801	5.76868650555527	5.80984324403095	5.82001160122852	5.68342918550818	5.74795651740474	5.92375697058329	5.68402162547305	6.18266316903452	5.85411553540496	5.65100981945805	5.79940765998887	5.86754194036921	5.74451047509226	5.73698642149217	5.91169319625577	5.70171820227784	5.64974429991180	5.60048087544499	5.65981200054802	5.75177211303546
CDKN2D	6.02764118269182	6.00382438027096	6.04491077915046	5.98747439994735	6.03518954692732	5.97023762680499	6.08421188268725	6.48912301921603	6.18902581944373	6.05468728860926	6.10889500009313	6.05374226954708	6.05110317416725	6.12464348204102	6.09718755873549	6.01291164000195	6.14414798158468	6.08916144321976	6.02398432360715	5.96417626742238	6.12664153976826	6.02514705542040	6.03854519095716	6.05722667302122	5.97380293054739	6.23831279977316	6.12480488428684	5.92957878654211	6.06928023436073	6.13977858935200	6.07106628989513	6.06979265057028	6.11796214290409	6.08957366625178	6.09801262863718	6.04780213397051	6.06941270254402	6.01838269133401	5.94720964574563	6.04016272129511	6.18701405441967	6.01547918060486	6.02823100698037	6.03878608103724	5.99951977514400	6.12841558676537	5.99869509652362	6.08478143829551	6.06652124732479
IKZF1	5.48488157524886	5.44842153423955	5.59304363370343	5.53384426161398	5.65423430777021	5.38131415176915	5.60328962004781	5.53377483611132	5.57513435708807	5.56238797507041	5.63569749054613	5.71426262548233	5.59751901990159	5.59916061229525	5.56691150541894	5.61432196118566	5.61270475626332	5.56965902224576	5.61996144614079	5.47271004960469	5.61522204629330	5.51944330092808	5.69882326655973	5.53224006025016	5.54153487029483	6.00029048204507	5.72080537410495	5.58147638321739	5.66741431631817	5.54697478165366	5.54944965059671	5.56065693316828	5.46990823736300	5.64999817492747	5.71167521232748	5.65027254091629	5.57180095634807	5.73239706238096	5.54669788381861	5.68103935073098	5.53811029521396	5.62502096477815	5.63735707501879	5.60878238586206	5.61105223662708	5.54487914621188	5.57369300868222	5.71046343499132	5.66933638538295
CRISP3	3.94532338091173	4.06358845245603	4.06937948181221	4.03265526499394	4.03632248042026	4.02925062544802	4.16224271124339	4.13631723723202	4.17866934475867	4.07370905925665	4.13093495710570	4.12871790127263	4.05878937870204	4.11198855156643	5.78943670919171	4.13961862823444	4.18701813441687	4.16051594771038	4.05836895731655	4.01163656780294	4.09986312691963	4.02304713449818	4.08382155724038	4.05913097230450	3.99623652291613	4.11364469629953	4.07792112666860	4.02296480859253	4.13301521338521	4.02820136392725	4.08485819804107	4.14450557814176	3.98732696763396	4.11921395229200	4.08415342755037	4.05245726965400	4.14894961815300	4.05584896786282	4.10069488063061	4.10101112791560	3.99511110885182	4.09157088127785	4.09395944374071	4.11623356194363	4.03631565507922	4.09887446235525	4.07589291695161	4.09644876152988	4.11432244524301
SMYD5	7.47462318981326	7.60101504563938	7.55530280269364	7.50355144184426	7.49779493288198	7.69917922581199	7.61088792949669	7.64368352005933	7.58550128356129	7.56838807257584	7.65061996158691	7.66219123827671	7.55763168074196	7.47021769790056	7.63200437267668	7.65743113285913	7.70348724910744	7.66634235994928	7.56109308345964	7.50911530519036	7.63758080966711	7.54723659448772	7.55141482764300	7.55987669836974	7.52801354109832	7.64205877980367	7.61097430300542	7.40864119376888	7.62419133126108	7.59113967153822	7.71108107731777	7.54357326240237	7.41800052684243	7.67071035774373	7.52344047077088	7.47170034592118	7.60306389154572	7.52795972305915	7.58834059983874	7.56139461763418	7.61892984441066	7.66494337085825	7.54522695068005	7.55341892667615	7.45558332635017	7.56957681675451	7.60762120118587	7.50806023175648	7.69736251437366
KBTBD10	3.76855809260790	3.88438650857401	3.77333091160691	3.74354117184105	3.76547934426172	3.78252802402238	3.88476392847720	3.91176344607792	3.91774203775034	3.85470026008782	3.91108263619009	3.90246709642937	3.87056263183667	3.86675028122305	3.96903247566644	3.88802554189383	3.96161166582906	3.88393441348064	3.80690895309655	3.86042361609333	3.89677910836436	3.83699909044562	3.87986729323763	3.87386273378328	3.74993952621646	3.84611359118691	3.79050842681104	3.76946074058722	3.89264069286714	3.91953329845554	3.83357093057904	3.98007935243400	3.75609311528056	3.86730843854845	3.90870165246949	3.79926983995158	3.90123679513004	3.77506055883247	3.83742866447963	3.85556854221996	3.84940796030264	3.88428586499049	3.83724278909166	3.81862857952072	3.78385031084368	3.87894144596573	3.85757871278607	3.85039415764254	3.84929091657367
RRAGB	5.10202707185888	5.06480680846591	5.10960518510772	5.07803152151001	5.13238993697869	5.06068360317224	5.19797495687935	5.34647306505589	5.28818522938836	5.07890109397947	5.19638309331982	5.07750298384590	5.14257787321184	5.30690875067643	5.16437404786573	5.16843594495851	5.27929472401443	5.29650396423318	5.07322815662333	5.15210360738192	5.19472305766705	5.12828401267194	5.07336257164637	5.18625660910330	5.09310144679874	5.16075145208654	5.21442948494311	4.95517417747070	5.16983801734792	5.25449240405704	5.17853690495263	5.16289931439212	5.07880855631049	5.44564798190671	5.17789883491070	5.15868511122964	5.19742567594600	5.15155299881945	5.17830976242402	5.15061956751423	5.07581522417473	5.20753429659978	5.16356449539256	5.16897328422024	5.02997376680280	5.29912465977186	5.18429451565813	5.24048178829897	5.15060083019674
AKR1A1	9.77056201018929	10.18764596479124	9.87866962997406	9.88386087656067	10.28867835922085	9.75512176309262	10.28552481015227	10.03368273862807	9.79889028277483	9.71548687765366	9.93837308453835	10.36746024289498	9.98512908743416	9.85399171006947	10.16747921646185	9.77560939110367	9.61791598110194	10.03087864423986	9.92387771658296	9.78958582991237	9.69894215387350	9.69287631333813	10.03081995751015	9.91413077088309	9.84993170488477	10.03199238337207	10.07836443971943	10.07386367574562	9.97270395793481	9.96222798155229	9.88962878516295	10.06345319256571	9.87285200567375	10.09814525585483	9.89046875833056	9.93978844519807	9.89258165188967	9.94524111785358	10.22221674554424	9.91113123864178	9.68902150669939	9.80705889800417	10.11841373082848	9.88385235609660	9.90923795030203	10.08906946929352	10.48918188955174	9.90576279915213	9.86441722631992
COX4NB	7.94278598091329	7.80198238843276	7.93009667330170	7.93705465828572	7.89976271730810	7.86834236539144	8.30142337364220	8.34044228236762	8.42406159935301	8.30346984763481	8.27384142605570	8.08155576191747	7.88322953058579	8.11406441759094	8.15835490923995	8.13855531141901	8.47583352394175	7.91284835882830	7.82790005118906	8.09438751719142	8.52314986915817	8.06760551217809	7.94642045641394	7.81359459350546	7.84680527590969	8.04183685631319	7.93855670801857	7.68107508096980	8.18806942226205	7.88584183447929	7.95598751133698	8.51954002772076	7.91598433039015	7.98543078227054	8.34196103940302	7.80240601026116	8.04880679695792	7.95526756014198	8.03676624889329	8.11828108143755	7.82539105127305	7.92131980967571	8.13871763424975	8.07529530164183	7.87986894690661	8.02418162650716	8.26716603374072	8.07131594735667	7.99417322209990
TMEM5	9.00412227432500	8.85863173195908	8.86079598792116	8.89234461588111	8.74211807039559	8.90062931169118	9.16906899455445	8.95375644609708	9.21954979268000	9.23929228238566	9.35884689433916	8.93076527867261	8.60865386842077	8.98527418934773	9.03785204525110	9.26292076924668	9.34464859626658	9.11450633699489	8.76862554466054	8.73126968010591	9.14057879026717	8.87179206203723	9.07002126110717	9.10015942785197	8.65323643947035	8.89024716760890	8.81101038930075	8.89885915354856	9.06014812375939	9.01296942009859	8.91542420941245	8.82091556807907	8.65306958044898	9.23740162069694	9.10394719492733	8.80127257779799	9.21124645276144	8.82225582676639	8.73334711490950	9.35330300364577	8.79743472086097	9.00893839930236	8.83230714095470	8.90847471208355	8.71633095208597	9.06078880895940	8.83625150072476	8.93426587580838	8.84955366223083
CDKN3	7.05615271404404	7.14025908021199	7.21075649617528	7.30430730686240	7.19204019289586	7.20289114310711	7.08523014550791	9.17500468383389	7.46325538049368	8.98572140727305	8.00566036211017	7.37839309440029	7.25346085775052	7.55037741813763	7.21008597413584	8.07318152925610	8.36082131891210	7.46444363687644	7.17211399408220	7.06572957111751	7.59128484045152	7.11972940290884	7.07230097035416	7.40404647352149	7.11028672863995	7.49062738764389	7.46536894554729	7.13682195102568	7.04478084153963	7.13858893902039	7.40971613424465	7.94130515774131	7.14718398658242	7.09199181521660	7.57289422463284	7.15281379465406	7.10640765050421	7.20003032374474	7.09346923124930	7.17702245040077	7.03325788073904	7.91594021662841	7.19436597408510	7.17785984872483	7.13075455231403	7.73319322296208	7.05735582383770	7.25254778862567	7.20634938634554
CNPY2	9.57170407952654	9.75056411859740	9.76868832772758	9.80207148979051	10.60496095485174	9.75152760305099	9.97698444377844	9.74489026180365	10.08046343771418	9.64699692292641	9.99861871789399	9.87143819442509	9.78951278453316	10.09474924237411	9.95400761496161	10.14910791841002	10.28574643414833	10.44020954985081	10.03867136632295	9.73375577682689	10.02359098271876	9.96845067819094	9.98782630986087	10.03512332817721	9.57709358968024	9.93584783833137	9.84341849202268	9.77504196615892	10.04217930609553	9.95315861083022	9.87778361163909	9.62194519136453	9.98265865570998	9.94288920778911	10.35860783600985	9.77005265915930	10.17701541636550	9.89527396278158	9.73477345539665	10.00481817989569	9.78630694084604	10.00923528634627	9.83228038740246	9.96642971564575	9.77007927609140	9.84758360320389	9.82456399365188	9.86555278051232	9.85827881671670
B3GNT3	7.60235206596361	7.52558001401719	7.65006923989548	7.61312595918408	7.58609268150086	7.60327988440914	7.58019588963304	7.45654751058996	7.76053996491570	7.53140382134571	7.77866585090499	7.54625383931855	7.56259082996834	7.80483958998796	7.94076841030674	8.22370963631041	7.96248410954388	7.76125831563676	7.73136961653168	7.45088130052067	7.68115676869113	7.59984123602185	7.74917167315586	7.48379392777537	7.53126962346227	7.70553491635889	7.61385973641158	7.54980492335221	7.59235555783191	7.53095508481457	7.63880277481085	8.44687248673231	7.56874989309272	7.84910375627778	7.65722647339824	7.62955567086732	7.57479308879968	7.77291321072040	7.61114476008431	7.61266199013664	7.50407266536968	7.69923900121589	7.57432091618872	7.61781427935281	7.47546858145563	7.45737907814424	7.56231589390481	7.65704680619599	7.66488343029856
CLEC4M	5.09005462913839	5.08862320335021	5.07756496554244	5.03284072104194	5.10086277199180	5.05568705620621	5.20407046067551	5.17531871841254	5.18173781848388	5.15849329638241	5.14206189691199	5.18899677634131	5.16833295323107	5.18263505856917	5.24825071119579	5.21979664380174	5.28962748967402	5.20035070285197	5.10527491482465	5.08658269365063	5.28552447735511	5.27091251736252	4.97679056789486	5.18744848513958	5.02551190591418	5.11541585589558	5.27276376997404	4.98274836232220	5.15513151486433	5.24454086529008	5.12777068791291	5.15693612629007	5.10017867263823	5.24771924619937	5.34500753191826	5.11498650949196	5.15112285978421	5.06024008402277	5.13906195488226	5.10687700446154	5.16560916712463	5.15323011425449	5.14158807206851	5.10324689693744	5.09996917520960	5.14292799726206	5.11468192884817	5.08138467611950	5.17491288170469
TLR6	4.52257066226397	4.49968546425075	4.60166574424343	4.51075696400592	4.58894290542892	4.37886916841489	4.68130039069066	4.71501830783934	4.70713690435567	4.47653733987661	4.74990908639969	4.70059003279768	4.52601005970807	4.61687576711537	4.67361881461070	4.78125454078910	4.92903178556967	4.67283648525181	4.60730051381717	4.48479072481728	4.63407276402835	4.50262612947489	4.58635080025799	4.47870962545683	4.48217249663711	4.61681187948605	4.59050429396463	4.42799472522724	4.62851138426289	4.46415509735843	4.52964619492430	4.68005216545881	4.44806050476673	4.59751934774920	4.70822078517748	4.58320940000575	4.59708769289313	4.57646424343459	4.58897211260767	4.57718748117614	4.43956739262101	4.79920547172599	4.59232117792258	4.57788513772886	4.49575676575030	4.52256687297690	4.62842909190017	4.59689874518226	4.60363887658011
PCGF3	6.85411925760105	7.08487935779180	6.96034011879814	6.95007289109600	6.97229265351919	6.88329744241058	7.21893701559659	6.97124864122750	6.87754465186181	6.88254004106416	6.89197530630543	7.02404314766691	6.95861856861962	6.86851076243265	6.96898762455214	6.82930794064939	6.95636686300292	7.05925048543853	6.99087568198561	7.10726905245102	6.93117889533759	6.78956426182051	7.23862135375005	7.14445447648655	6.87861594878301	7.01146990197259	7.02430816301530	6.84401460992141	7.06022558876236	6.92242385044616	6.92885108003204	6.99614687746191	6.88577720266472	7.22409420786741	6.83078488304519	6.98695488378214	7.03032108878340	6.96340165996956	7.13596388009404	6.89818336330087	6.84807840909899	6.85009888566132	7.14919235818164	7.05910346548107	6.98006930451851	6.92118209894399	6.81303115666725	7.19137009262992	7.06076129946609
TFG	10.33696556408830	11.06635464176455	10.50983823477633	10.51486010129952	10.41542630771896	10.38897759846065	10.70531903125811	11.09687358562452	10.78720105878327	10.54306437084922	10.68365959004607	10.86082597487466	10.61318216621119	10.64266028793686	11.01378468632542	10.76091813664728	11.06170761319740	10.54423157340335	10.60743397836539	10.63645919988457	11.19611853044873	10.70013136300109	10.33259108118272	10.85669691289374	10.38399946063786	10.63676776652764	11.00868731152847	10.74389202261116	10.80359452352968	10.39216443273617	10.60011651281927	10.52553310559018	10.28014681856440	10.89550152803458	10.91022079115567	10.61691015683812	10.69779951582232	10.60317075281503	10.43112673623714	10.66633632577452	10.22618034792462	10.78486116857354	10.60654522989416	10.63058459714252	10.45454779101470	10.43747513325870	10.73916402182054	10.56361015210059	10.58153063698878
PKDREJ	6.70221203144829	6.68774079053658	6.66836080142196	6.61417045225700	6.81842721130356	6.60637017713849	6.80199458448761	6.74888957803750	6.83870197856204	6.73533340999482	6.67220297075819	6.74075941299126	6.69744208007878	6.71815125974122	6.72612848456582	6.71014611502899	6.75025432255434	6.71680912162448	6.67107238600698	6.74453866886239	6.71419220448056	6.76032886537095	6.68012209983445	6.74724614287796	6.69437150605091	6.71207737657424	6.83104334046911	6.63134409641792	6.75351791021548	6.81708773852772	6.73404680100109	6.75791688886005	6.71965833022411	6.74691994547825	6.93388882270333	6.70133711215752	6.71614812381386	6.66829001626260	6.69553944239288	6.68379524116100	6.75563602952622	6.73814052844672	6.73001398327209	6.69779251667515	6.70575952167211	6.70021614304589	6.74043844300098	6.69869992070710	6.73612594871546
TRIM22	9.12460979345136	9.70251949980224	9.26610960150380	9.09742366445731	9.23911833354266	8.68113136605974	9.09684586530797	9.35311718278308	9.03156264687518	9.04293559730873	9.10219954667297	9.24093180189353	9.14353695000389	9.21228798074565	8.81137218957427	8.97400627109404	9.14218276959363	8.96055650242244	9.19323925529418	8.99630553417537	8.70651046075581	9.03102861914721	8.97861442433654	9.06240335571416	9.38286734850418	9.28758324865358	8.95689066715712	9.50375040234741	9.16660145306125	8.57948164664191	8.95393520338818	8.93804352964277	8.90131032100698	9.17255033954878	8.74324841176601	9.30270458595526	9.09294547731265	9.25033149402646	9.00581928883167	9.42261752326646	8.85518274237984	9.27104273597847	9.10786060424707	9.21045433212983	8.96077386915126	9.10606690317085	8.97429284003371	9.33927808118987	9.56337387655449
ABCA7	7.55363506614051	7.76508464087344	7.75029007002753	7.94926063835887	7.74082584728922	7.78711439676445	7.82996878458127	7.42887301046891	8.59267078166524	7.72293186742609	7.83389866079430	7.75428611620944	7.77428625132234	7.74563019818439	7.58215396384469	7.58106450724941	7.68820250064368	7.76915906366212	7.69405294941585	7.75248294108577	7.60000260305532	7.52159906672948	8.16708925924932	8.20701474547920	8.02000117444951	7.85816264450844	7.87629749180183	7.77309191151512	8.04450869256392	7.71650244730805	7.93093732866911	7.45439532158388	7.61822019925577	7.66643870407495	7.69639061667691	7.66887127029338	7.78748607892327	7.73089452968362	7.75469524668308	7.69174064546755	7.78411104004384	7.53456954663166	7.68542824986020	7.92098660479552	7.76551408126714	7.61619129348827	7.79119564104646	8.12820856668244	8.24500963847110
ABCA8	-0.66636107608523	-0.82625359636208	-0.96459093288044	-0.86044832595572	-0.79438663906799	-0.86699879924412	-0.50665240794011	-1.20280243391275	-0.56552677969168	-0.69138749133001	-1.02470725513537	-0.55716462542552	-0.40606513554073	-0.98075594702332	-0.45054390628544	-0.36780061729499	-0.21355876366030	-0.87140821769536	-0.78425149283084	-0.94081905766416	-0.54969674302776	-0.59176907532401	-0.55142438760769	-0.53164361671202	-1.45686234901356	-1.10229653771318	-0.80553620317695	-0.98063240206275	-0.94320698986456	-0.47512104337458	-0.82102040371480	-0.91594196385256	-1.27394119719699	-0.75438201011480	-0.71217156457470	-0.83574859211258	-0.65696793409279	-0.72315773999184	-0.80652259523197	-0.60210438430896	-0.56835956643735	-1.12243917999447	-0.74465350254493	-0.66962383478604	-0.74388717612846	-0.89209299719277	-1.48849175572008	-0.78502086340327	-0.77756209542907
WARS2	5.85145327734912	5.97258687597163	5.86439805435862	5.89616274993025	5.86601727388712	5.69888121254122	6.38239477206458	5.95002080867553	6.02260887628848	6.03446880115810	6.04216627773929	6.11933144764374	6.07684595665648	6.04874873739454	6.04553638147446	6.20458679753637	5.97840898573987	6.22881235510431	5.83672513175276	6.07831388903667	5.94602163859644	5.95199615207132	6.01580599932996	6.06359142710318	5.86124940460580	5.97288163875265	5.97363370228535	5.87507998422839	5.97965651469754	5.96574732706879	6.00083289087293	6.02804147044469	5.88857455269395	6.03015460165873	6.18893641620425	5.83494687190250	6.27097501233801	5.94339910920622	5.97640464238350	5.89160520554533	5.96054198695996	5.92687041349946	5.94744208316688	6.00015168640344	5.97318302669171	5.94821687986680	5.98376719519396	5.93250595782953	6.03797353094826
CDO1	3.01882848821949	3.29036297217429	3.00500887247492	3.01358613359262	2.99017395282577	3.25660739774004	3.14132509103261	3.03590771134215	3.48086146657952	3.24821457750483	3.31163945922572	3.18668780513010	3.41246619571570	3.17811935561093	3.48860481696114	3.53164516822215	3.54441196349382	2.97102166527716	3.09779190164451	2.99656618370096	3.34172611366424	3.23013069063446	3.21187733199010	3.30180843203451	3.01898752877263	3.11433919474163	3.28299265961976	3.13037084147693	3.11074884824373	3.34901473635990	3.08466777894863	3.09584088761387	3.14336333571215	3.32318420346874	3.31315751865947	3.07277758354640	3.03153988982027	3.05661253900606	3.14746866926156	2.95908741629097	3.32338068423660	3.51491868202585	2.96239515313478	3.01192472833893	3.08918399179196	3.30883769543908	3.00329542826685	3.15853904673135	3.02870905281938
NPM3	7.49044665576162	7.71468450326183	7.36474588453963	7.44445596226058	7.46072557879304	7.51471195919747	7.57204544583384	7.40625893054343	8.18718457166294	7.69392546229340	7.30048581481606	7.74107346377698	7.63848009582713	7.39683685480106	7.35440969268022	8.01826445045129	8.10450657098271	7.67034440211415	7.39423398681255	7.31146875037746	7.90500944628935	7.37021066505155	7.53026894072743	7.37162223276109	7.39447964465283	7.53177217884436	7.39957254245191	7.49905649037436	7.43923284966151	7.46782154855966	7.50056431967656	7.70830080668521	7.38342726445534	7.33707368548060	7.98047422552101	7.38254532747179	7.77247477362024	7.45169625571935	7.46176793476886	7.41629224664881	7.51001148692570	7.49854598315719	7.56248713823227	7.55249321934642	7.42296855558570	7.56633838859787	7.41219900961645	7.62308741291236	7.57771963933765
HMG20B	8.50945171925791	8.69472285648980	8.56554805912139	8.60340543890072	8.58931237915791	8.56712789093557	8.54911106419488	8.62929733604764	8.98552212631327	8.90972067168909	8.59661768924980	8.63227201988743	8.59664224147660	8.80973639338826	9.04753717648503	8.50394605994012	8.67700911455813	8.55206205586612	8.79212324521277	8.49433174522080	8.83496262154238	8.32847018342162	8.84685122324401	8.58184510201904	8.61969305629637	8.73159845062695	8.75561555438141	9.00144342069748	8.66267434990274	8.85215265506774	8.93646484478461	8.50362930008712	8.53539341687268	8.59835224031241	8.69319040051047	8.51763411996549	8.51963086994129	8.63707948267274	8.46720232331506	8.73427227308427	8.42731128480400	8.53767519401082	8.62055119128935	8.68320495195056	8.64133788015949	8.57680764771286	8.57055168629213	8.71210696615785	8.56132297541690
HMG20A	5.87087450048854	5.97743916946605	5.94729608572834	5.83964935029335	6.01081306797800	6.03376886858494	5.99860418154480	5.98832167792844	5.91371128709589	5.92563990437644	5.81937469658173	6.03555962284162	6.11648939259172	5.80455710382224	6.00960096184126	6.46460113864309	5.76794953415455	5.94683288520196	6.05329211670487	5.86146998180813	6.23346373615925	5.81001309997821	6.09250879768811	5.85634593631054	5.92835301677457	5.98765277919263	5.84105496376391	6.05227290756136	5.92828783575565	5.91440361690353	5.83670021983856	6.19459333451628	5.85679408633350	6.24286164627920	6.12078631324629	6.00883291231530	6.27093158696701	5.96431776785627	5.88409148311503	6.00428615304305	5.70809908804099	6.24189531529191	5.89686767742508	6.08540844024887	5.81100400939499	5.98121511842400	5.96218869424645	6.00562047053740	5.90652392870054
KLF2	7.28132929651542	7.25803508502610	7.33052355602243	7.29397990059686	7.40012310646785	7.14928491264300	7.21653769065599	6.91162501184886	7.38597047525684	7.13075816869721	7.66198045732781	7.06311265720943	7.43002624478233	7.22440297962509	7.34379219022830	7.32878241020031	7.14383685676389	7.44502087022185	7.36191423846850	7.70732697837232	6.97971166995155	7.21369374742629	8.38543838162302	7.06742505989521	7.15710889266712	7.87064371386006	7.46287204245642	7.25683154238929	7.64947298129518	6.92056423297548	8.35729910261839	7.17791182241371	6.80534123930934	7.15423182896386	7.33435672073031	7.64407814304034	7.82754684172321	8.21473282048307	7.24912198404201	7.46216559814273	7.72345620661500	7.16852929851479	7.21777268220769	7.41791773179569	7.12965857784844	7.10625471134774	7.07921133694502	7.66985948198419	7.16390492051718
CBARA1	8.80313704701541	8.87929934048675	8.88210528057174	8.85631260802223	8.88424473264805	8.78543890187011	9.10322386736661	8.89940176432411	9.10513135958805	8.74121426939056	8.89762299128144	8.94500833640189	8.93713959751618	9.45371845277256	8.93797299468726	8.92237116056538	9.00573982177635	8.99763893945278	8.88318168841388	8.80974615393849	8.76259096857830	9.12364377069830	8.88526550916142	8.87746576419931	8.79927417319423	8.95472293317695	9.04285072735516	8.88807664490035	9.17286309714736	9.02778212950680	8.95059933307575	8.97039074244074	9.06000136576020	9.24369609412175	9.01507341002601	8.81559655943462	8.97937217912149	8.92227405816476	8.88278356791572	8.96651491221977	9.16050860204681	8.87769035100133	8.86935614090585	8.95813974193039	8.80031074510237	8.94604591221240	8.97355340528947	8.98016799816350	9.03004848178391
CACNG3	5.99891891164639	5.78846481811734	5.80889104129943	5.79788728379383	5.98598409029413	5.91767736038718	5.92883186418580	5.88031014294327	5.92043384605746	5.92906801553621	5.84944192940538	5.85953845197030	5.81907987932005	5.86138524628260	5.83452886340204	5.83532754925762	6.03325351293664	5.85203487891459	5.80998175131264	5.95078221626436	5.90691334092353	5.94164395812827	5.77976505243199	5.98522671301681	5.89988185262104	5.87387719397232	5.98086874216717	5.70148369296273	5.91509664709592	5.90063518260189	5.91629516678189	5.88571961728682	5.82735094590306	5.91967061570190	5.99745440204450	5.82984489903340	5.85426880773791	5.84680911364952	5.94482744311705	5.81660515463338	5.97987052763311	5.86184057211223	5.86119586294321	5.79548434335634	5.89566891900561	5.77079181907615	5.85800319133686	5.85785398400012	5.93134245086898
CACNG2	5.87552661589361	6.00667234620501	5.98977874895737	5.93911302684355	5.98136648506541	5.90083872500818	6.12398981601377	6.03466135223173	6.09360251650716	5.94849343635305	6.12602687583345	6.08669633479478	5.96869052203041	6.04214696381707	6.09745759918765	6.18610460733730	6.20281020909064	6.04824613485835	6.03729468051827	5.95408016808974	6.12973842694913	6.05852670263516	5.97528604613884	5.98211307542035	5.90317303653636	6.11812333228917	6.12067584799643	5.89629234559537	6.08246601496293	6.07135585699713	6.06640109819689	6.12100317304360	5.93636954447193	6.08838534543252	6.11418703379634	6.00644055585838	6.08560614305606	5.99884033061312	6.01638860796789	5.99616817267657	6.01818795309670	6.07399012419074	6.05792020497910	6.02566856017411	5.97339825293162	5.95282449516010	6.01096699613353	6.02332250542881	6.02869166743441
CITED2	7.55089336175115	8.83908272313365	7.50396463262986	7.55219271932606	7.60285448977531	6.97775454443781	8.47968415072208	7.31387418541034	8.00847833902526	7.28935960538623	7.76036398347229	7.84618452597126	7.29216331684566	7.86234189505744	7.44772773697736	7.41340773680996	7.23378490089306	7.44508328763313	7.78116185939526	7.51664589712059	7.89848204441609	7.76277675713499	7.35977367800252	8.23302029526175	7.31961511220506	7.58620802403118	7.83666448242389	7.23983684343222	7.91067170079469	8.38323651757123	8.18835965811756	7.33684510691673	7.37443643482113	7.53840164440558	7.51790150038594	7.68466553202332	8.39226705094073	7.60753258100969	8.09612106947573	8.05468131686753	7.50821604395730	7.74690431739969	8.48155170319957	8.19939388264184	7.66833324984395	7.17514402037841	8.01102071837593	8.66223114952188	8.38897611368338
SEMA3A	5.57693032971281	5.48791971888591	5.61988183128519	5.65017667325803	5.68826189854655	5.40079561359546	5.61175111828563	5.61251595128693	6.21737990129221	5.63092172600871	5.57870797928986	5.53099583622561	5.57054822288260	6.04007372489422	5.62015280711487	5.83920217761843	5.89900144844957	6.46793155023982	5.74379972250251	5.62483603509680	5.51750340547946	5.56761356361249	5.56040666008197	5.57734515337032	5.56563111538239	5.78019404329330	6.54807971145802	5.53298775268840	5.64253528947894	5.74038297128237	6.12895039140082	5.61339938722192	5.48516538985890	5.67896944806178	5.71185725703730	5.66623937327812	5.54412158725256	5.71927467760769	5.89840082610711	5.78853542028631	6.10719563615012	5.61732396704331	5.64189942727457	5.63909532366233	5.70118104077378	5.63355465364387	5.69544342267932	5.63489590357270	5.66052262866695
TUBA1B	12.51485681364425	12.56657196786695	12.59493400228914	12.52624934622356	12.48965651104709	12.60154067505902	12.44372273896233	13.05269158797350	12.70918358945394	13.29387193601499	12.90181105520642	12.87979722353127	12.67316506058843	12.74329347774595	12.66110796846827	13.04489876836205	13.30822104165423	12.68969788605430	12.66053802393907	12.34283648203693	12.99107190718517	12.36574560187102	12.60232879205643	12.77094764005106	12.48633765701190	12.72204363996255	12.74304714660976	12.73493719433401	12.53714108902999	12.93044039265002	12.81079129427251	12.87508999843210	12.87552311066157	12.48846811334477	12.98323740583449	12.56057522080095	12.57455294990461	12.56608147798779	12.69368072243991	12.71968409331170	12.40773790903351	12.86549306914542	12.51945457927977	12.52720221938557	12.56447847310482	12.74795406547760	12.54521745027428	12.66062004887883	12.63423003009962
IRF9	9.84811905595159	10.24197458634203	9.95133438465272	9.87808072611281	10.01795752585463	9.74270348457785	9.79355217937446	10.37450032451746	9.88885443912995	10.09651192432202	9.95670123465346	9.91189910368952	9.84503500937637	9.90924961678885	9.96703701181345	9.84488299776982	10.20126449277782	9.83065862705755	10.01071710004080	9.78819049241782	9.58370605287728	9.51251160941399	9.86377423227531	10.00381457963153	9.88592043282856	9.94667527647543	9.88336414245488	10.10398453702446	9.73838017195392	9.55307348172887	9.83251186873528	10.17673092304383	9.97047812626241	10.05585394422604	9.99238649132919	10.06087033541324	9.83258744914501	10.00219625716404	10.05068343189254	10.08719916289190	9.81331640069194	10.40550134982292	10.05227217537830	9.97935853790287	9.69148863973657	10.22715860586627	10.01334068797355	10.06339423573493	10.02087716370127
CDR1	3.89493302577982	3.94383311642773	3.93211227984993	3.89684469532981	3.94204622122509	3.87644759104342	4.08306846325815	4.06824870122392	4.05591214921021	3.95642216078600	4.05503712649981	4.03976255591161	3.97831620958781	3.98663756588562	4.00601428247640	4.06509838976066	4.10036208325493	4.01193373222147	3.94772492233600	3.88835283068597	4.03833825690609	3.94352111103705	4.00407896641191	3.98039383433154	3.90162758641092	3.99380680540272	3.95579907560081	3.88564250147778	4.03002863076608	3.95230151900719	3.98830857244682	4.03022000016610	3.87807142355058	4.01941143592765	4.00786267619892	3.95562623252734	4.04708001813864	3.96050161389115	3.95644335974958	4.01018894443421	3.99395074584473	4.01815694958023	3.98691188033660	3.98793468210033	3.93161065161193	3.94628440726425	3.98946276152558	3.98747242750058	4.00963028991273
TUBB3	7.53179824157335	7.70101994563636	7.63202988535735	7.69521896602829	7.58349678184965	7.61937005175653	7.64390995593119	7.52417983306508	8.30135751210570	8.29237728688614	8.23799065828753	7.57616179002520	8.32590762941925	7.68501193324314	7.52963523859710	7.90468656608965	7.84583047315238	7.65786585666839	7.70366720823760	7.54478438546302	8.72791456355167	7.47247658231382	7.90013935416834	7.70535457072411	7.55225636705906	7.76570743426006	7.87347150340829	7.53196527761741	7.82219094812927	8.01675494677856	8.39650131729167	7.66481479025111	7.89631046943021	7.60435694315883	8.01234923045300	7.59537040117606	7.72439824786099	7.73068335258742	7.54306133321638	7.77986724761914	7.58104381831514	7.92822276362762	7.70234939202581	7.72384215268707	7.54625686106747	7.51747896813503	7.56217188593979	7.87363492395167	7.63919178980823
TUBB4	5.64352582200011	5.48862756067219	5.57042287416469	5.54780200721852	5.58560992068018	5.67832067145430	5.71187566892034	5.85847744992385	5.70424841752176	5.55775096567114	5.77603845364803	5.60676505059405	5.50611439478682	5.75659835918251	5.81832218859433	5.63772961109520	5.82247276264140	5.69009037346791	5.60715791463834	5.42182211797650	5.78171701236505	5.66496335563213	5.52348412269106	5.86231935408748	5.57618297786479	5.50527770336344	5.77971179572397	5.47261397521231	5.65802706391355	5.78471144172222	5.63780492710038	5.73150183949779	5.69599808442293	5.65139811905517	5.88122375788206	5.63316018912886	5.52883340343232	5.52225071717169	5.55644953749892	5.56132390186492	5.58726095228571	5.72690170441563	5.56031479681257	5.58526685706686	5.55279208963171	5.55609750316544	5.54167742519949	5.54861506917037	5.59015739708441
TUBB2C	11.11894647148371	11.23043617475907	11.17300865796716	11.13356153271895	11.04079228306513	10.97975003691290	11.16721661691258	11.66311826295332	11.02553024627226	11.56117311461436	11.60693703628295	11.40176164964088	11.21340567867766	11.09878660442622	11.13479775588110	11.08656365571884	11.34868314864763	11.20394965437623	11.16124952373149	10.97870439477401	11.65367810018648	10.88966008321031	11.03828130959873	11.44383800307523	10.92730028692604	11.05238421686071	11.23617217794478	11.25674724783124	11.31140826339740	11.29853214359551	11.21011801532662	11.36552375082283	11.13686341815985	10.95643800422163	11.30715033385443	11.05624644567456	11.45944340986502	11.05114989160637	11.00826499157552	11.18399212138320	11.14188944247747	11.38290524219769	11.11698076089101	11.21583146896501	10.95200586288535	11.40367206497272	11.28144849758793	11.17746823098155	11.02640886809787
BTN3A3	5.29887418999972	6.17180530926021	5.47904693949122	5.53248775157918	5.54973937823786	5.45506828933426	5.46757256297631	5.36089742052274	5.47275590458908	5.58164874451095	6.03891276845222	6.12234286661958	5.80471019857312	5.61983936940773	5.45896854179323	5.63055260222857	5.74851465785441	5.33217815087081	6.07255708577607	5.34370283571491	5.51632013357552	5.31044365428556	5.72808292724227	5.32430136446713	5.35812870009375	5.93996737960593	5.49848257024413	5.95913270328605	5.51790428458608	5.31836540395757	5.40929957564323	5.31784218929975	5.45455688458255	6.03009368463274	5.36532386734678	5.59303494437580	5.60363265977167	5.80231914145176	5.48325980308360	5.57346285370586	5.41888651314449	5.69207144016963	5.79361016039940	5.62808606217392	5.34863592960514	5.76481887516648	5.40110364800157	5.68480970977095	5.46676040951076
BTN2A2	6.52333958173104	6.58743298535960	6.59559856833210	6.55237763745301	6.68140042976983	6.46266656768339	6.56100357359010	6.75367809322501	6.59996312015730	6.60943360136651	6.79585006699300	6.71803674031166	6.55745657869252	6.57382717290101	6.43559162820217	6.45698499964060	6.64384868954307	6.56642316527703	6.60950712559763	6.52417947038634	6.52636018356417	6.49031817474019	6.58868436869973	6.67105121138399	6.48365465257073	6.89229801371235	6.56922347571340	6.69421371486654	6.65162120754216	6.50031897805532	6.54001005177856	6.52379398633273	6.58049283945734	6.57398481596586	6.54221901526822	6.67069912852886	6.57678402490348	6.70309014505760	6.57748245017433	6.64045066095325	6.56453506027781	6.60812923705132	6.82149740439510	6.75665561911305	6.50053827587718	6.57074413136622	6.60305102387862	6.77467977204253	6.60174612343317
SYCP2	4.86107153436493	4.79591317057377	4.95519921283369	5.01185066727446	5.34245590068342	4.70684618586431	4.88509375744627	4.84698760147343	6.79896585322173	4.85623511565288	6.43938138585128	4.83411080381735	4.81393472283633	4.85874641601204	5.05771525455932	4.80639221089338	4.83350115278358	4.99845543921538	4.89283998092979	4.85727971078596	6.55475441056987	4.78959758339682	4.89790982793197	5.92248554343388	4.99809882085458	4.99936723833975	6.20342444558192	4.87329182462675	4.94662546088942	4.80311793374828	4.94020246128261	5.11420439281578	4.73059834090984	4.83777307594360	4.82991155682913	4.93544865971273	4.91360709426556	4.98111858351570	4.83584652551459	5.22182350044098	4.74442397675764	4.81392262616171	4.94181990651377	4.97351929929357	4.86262322264070	4.82887603614160	4.84891048733942	4.99861087197812	4.92585912175981
SCML2	5.77388348050895	5.75532921918421	5.65820019086488	5.63904141064589	5.57253346593095	5.60591893726982	5.87912608093769	6.09696597399080	5.77122830869795	5.84470879049616	5.84551387177923	5.84669902287791	5.78234914150929	5.88917465461350	5.80085477971243	5.92855731194106	5.94146432032895	5.86399887673671	5.77984641868483	5.56268746457565	5.86895831466233	6.01986557434198	5.62793168285786	5.77280973684782	5.57273593180698	5.71174888899520	5.71965733168124	5.63250750026980	5.81421251411353	6.03969897406459	5.71491764129094	5.83054974090995	5.62341221371030	6.06331230486764	5.66552251947848	5.64660248054104	5.74446418698388	5.62401328894468	5.64575097972012	5.68325115855839	5.62597622957352	5.74866231392035	5.77056398711603	5.67932785004577	5.59987213664414	5.79902828745947	5.72599139528645	5.67026761528792	5.74418736175754
CDR2	6.74700653125242	7.55389917300819	6.85126728833017	6.84875740314254	7.02849708230167	6.77820779975696	6.66329856816186	6.60024828041918	7.49795611705953	6.78043840032746	7.13131914285501	7.17645123306809	6.90051397810283	6.75851129026161	6.91197916967673	7.14193795099770	7.18698229047579	6.64885755245342	6.96171545450190	6.72405350159657	7.19014266919156	6.53293358949175	6.98509463957079	6.77932014076632	6.77250921721702	7.01447709317226	7.08339991876803	7.18784734244473	6.88046060734159	6.98224468083133	6.78663204802074	6.97061815822028	6.88524479910985	7.07561226546108	7.19141853923243	6.85688436940432	6.75760552649743	6.90896032711607	7.08816936126437	7.27558699591617	6.76766261779503	7.07051276739199	6.96755635438177	6.85105881657391	7.13155818240786	6.72701950814094	7.36598901075428	7.18121689823021	6.84052238095079
CEPT1	7.26093206147855	7.60400133611511	7.49890570822984	7.38010896313127	7.32654826914445	7.10005444403878	7.52677761169330	7.38321258604698	7.24478324594577	7.15833298872303	7.53457731756599	7.20912678957707	7.20927752232846	7.02878404176411	7.86769596739751	7.48710374551199	7.29646213146209	7.47594415691886	7.34642006540991	7.28253067785395	7.48117037339791	7.33714678388783	7.34482486908267	7.29889702533358	7.25563881432255	7.46793819929433	7.15540633936233	7.20526039148510	7.20674493858961	7.27019045088675	7.21529502279928	7.68239049797613	7.09604454812412	7.23447808405876	6.98419704081855	7.27947427017623	7.54498466571683	7.40193991856382	7.38114021910173	7.31136320999490	7.29290361635153	7.19272657052518	7.47775507276772	7.26260183154004	7.13397115610275	7.27681742786712	7.34808319456455	7.34396934162157	7.34119344429330
CORO2B	4.82895951843313	4.96326505277371	4.94407222526680	4.81918562527166	4.76051314560080	5.16078385555804	4.90865465749963	5.06475264054652	5.15703196078887	5.25967047140324	5.11538856910013	5.05368990109171	5.06412366068629	4.94190930774506	5.18387330590391	5.08975275074140	5.08691813304264	4.97638742901264	4.82769624914805	4.98076340618806	5.09001644326823	4.96786766486376	4.80977105317099	5.22294818256849	4.71117580513478	4.84113737149710	4.97579749412683	4.81090877299361	5.04815154155564	5.22196682969988	4.88868125184410	4.91700747893355	5.08293446765814	5.23861449216278	5.03778110266609	4.84623327517670	4.81306712665294	4.85044900030087	4.81175199088141	4.88652205829410	4.97077085383822	5.08161631492067	4.82018116745778	4.86529757473561	4.79821370684886	4.87861767603716	5.01633754414827	4.86486274108961	4.88173778463840
MYL12B	7.23905756548088	7.03919989033136	7.27250157003939	7.24189088240306	7.21764534185093	6.93073712709128	7.28896036642579	7.66283650301518	7.47985062705122	7.50571678738783	7.16108472300879	7.26867571872939	7.38120701423296	7.26539435154871	7.45019751120636	7.45384409130201	7.33279332263603	7.64005788974214	7.47903489842225	7.44934849065204	7.49297107076970	7.38455207342697	7.57035704546866	7.31361330549810	7.24869869749643	7.25294136079277	7.42683796822411	7.31219692274575	7.24835832593225	7.45019091242329	7.51969900299584	7.65268443173544	7.11449142410166	7.65557948080790	7.68100143527114	7.27618454816614	7.54880210456781	7.39101288948750	7.22539971383730	7.48987876828486	7.34817300038039	7.53752146309762	7.26265858985846	7.47208481869209	7.15470233960972	7.39613610994747	7.36182224439258	7.32401900460216	7.51222234709470
NOD1	8.55424264692937	9.41201841876943	8.51471800727874	8.47212274232307	8.49671743892360	8.35888292410716	8.60111903578359	8.25572191030422	8.35606450192302	8.37479842962447	8.58733095321858	8.49602290434486	8.39561104516434	8.33425028718362	8.32929753078255	8.43151940518482	8.47030826498959	8.50183393378554	8.45523402473919	8.62999900743176	8.35008809993877	8.34421291003007	8.65575167491981	8.85550570499137	8.55573494256277	8.60886864232745	8.37670413968581	8.49940605358817	9.80667709762274	8.54012172283896	8.52463412477509	8.40375909944216	8.38225936338240	8.43368191238364	8.38074522960079	8.44852590981986	8.47670199257686	8.42478839860906	8.61923558039565	8.54876266710476	8.49996498989646	8.46134855821413	8.81515311994790	8.72602458650666	8.36431752194294	8.62074746395709	8.67295504728520	8.59137801323831	8.67282905380751
ANAPC10	5.15384799729555	5.31336784885599	5.29956221397348	5.28497032219440	5.23181738934895	5.19746325769954	5.54601743736637	5.69086828419413	5.30516088365944	5.37502256056425	6.54224502458886	5.55933863582048	5.40432733412399	5.45439198846461	5.54466651350240	5.65067057827095	5.88174992934342	5.63017136230593	5.37122267714500	5.24705454747223	5.51010712405886	5.19115962320276	5.50367737152938	5.46214168438706	5.17475760397449	5.30311194824407	5.21258026408330	5.30034657485634	5.44129689921089	5.22437384002592	5.35795416262736	5.97062421045724	5.16178834947531	5.48935177955691	5.49240171379351	5.29183349728447	5.48583237774567	5.29507834519924	5.37492063692957	5.48987055159709	5.46792677246407	5.83852381200748	5.40711197418046	5.49684237810183	5.30405459485473	5.34383722559485	5.40950966276806	5.41743442537732	5.30690152157478
PRG3	5.84964220079480	5.91352459271398	5.97786079625236	5.94517169129042	5.99078450003312	5.90330717633738	6.11052502024383	6.10645467198076	6.08538936008865	6.03849581944972	5.99437870130305	6.02717765663542	6.00111414341901	5.96610548845057	6.15591709618422	6.19455931038620	6.16895718762505	6.06850381011732	6.00699549509342	5.94302244131151	6.06267447878425	5.93320699169717	6.01072421571104	6.01061369005046	5.95489866249721	6.07239714359650	6.02285334089868	5.90132772563352	6.00935706048232	6.02576555032806	6.02609217278934	6.05420452511557	5.90853649587651	6.03131250125236	6.05208936965155	5.98286597120924	6.01600505975064	5.99700641690144	5.96440759721239	6.00591993746916	6.01748056859785	6.06047399028622	6.03450535840676	6.01681916904930	6.00614298162593	5.98090641051319	5.98268312982602	5.99926703685705	6.03351997358006
DLC1	5.87920262547520	6.37424875959083	5.97687388537787	6.02500176461329	6.03485660285214	5.98848754284474	6.13898527675675	5.99975419594117	6.14648518584278	5.95168269005540	6.15196326270718	6.04839674496101	5.99340881114823	6.01847165969764	5.91602641802716	6.00465989946035	5.99659002783893	6.43113173308909	5.97377759171009	6.44397136974890	5.94804237527903	6.29323924925705	5.99376579015051	5.83489773128822	5.94667041622418	6.00770313542288	6.03600002671176	5.87433961734736	6.74868412496600	6.07396062878702	6.16226218536643	6.00538507358490	5.84227035493108	6.03128036085589	6.05502255201749	6.15453455657523	7.25556205617866	5.96711609261895	5.87658319253451	6.14270295533972	6.38347559569223	6.08205742489594	5.97905411639774	6.47617668565103	6.01310668825366	5.96297832187471	6.38771147520491	6.09620368343461	6.71853687019151
ATP8A1	5.96094430920497	6.43672675891511	5.95377097389894	5.86809489457049	6.01007580258095	5.62829124656822	6.07303347682077	6.07238625764011	5.72652642374940	5.67329336979103	6.15734555360638	5.72762268065209	6.05459324239037	5.87190925321649	5.84693063171921	5.85650697857600	5.91576653550789	6.43011052091678	5.79686015375553	6.08239246783482	5.77789611777969	6.65966700561535	6.26122331500927	6.53419965852661	5.87766631836745	5.87948763168143	5.91251054409878	5.74547033213944	6.14782183983334	5.94221977941841	5.73594200095633	5.81391260355180	5.79288436683305	5.86009207814828	5.76918089762622	5.87554148556495	6.54772198170755	5.86181437403531	5.76438389736875	6.33053175621112	6.40913663068168	5.79452608331336	6.27265961348152	6.02199445473421	6.36674417442561	6.38059257927351	5.84925310137504	5.96884936087803	6.00605210466106
NDRG1	11.59077493343669	11.08345596996853	11.09510991686632	11.13274810712132	11.26838626204014	10.73141729765946	11.01179274757066	11.60132058232885	11.33659833617469	11.09293091135817	10.98868334215372	11.01299122213873	11.84599658712046	11.08763466777880	11.22444191633668	10.71523434953826	11.52778210345316	11.29623153347394	11.34375994375890	10.89180458744923	11.19543158584251	10.93620326208243	10.87199241298296	11.02159160340423	10.97147805263228	11.13284346876001	11.30101121829785	10.92230260919048	10.94367192441440	11.74324422352517	11.66123388712017	11.39904127712694	11.30487638317317	11.13324515767483	10.87750668669141	11.09371759418937	10.98115717652957	11.05916379211517	11.41686894881612	12.17166753586229	11.65288355619212	10.83351630044292	11.56128155576559	11.10255448407879	10.96120959394583	11.01026554889000	10.82544412581244	11.13221174516752	11.68043969117271
MYL9	6.96476292501354	7.56631717020272	7.26721571718883	7.16195279999573	7.14398905740022	7.42734161803252	6.99539849625419	6.79579721580422	8.01196395767094	7.40843676179891	7.18193082656128	7.13168619126806	7.86388467390672	7.46738397054970	6.97162447131380	7.68050170049096	6.98701163403650	7.19120588458115	7.48056961281255	7.08565905274413	6.91584306262147	7.18843334658905	7.28389276018319	7.24986143182745	7.01941375041633	7.39075918219768	7.16474092351041	7.43621932157418	7.45888043048732	7.48257436689186	7.60650404475497	7.22142669099639	8.48939639171577	7.31482354702736	7.20830718672755	7.14436859861698	7.21092094556358	7.25171991744548	7.18256196435208	7.36186342839724	6.78325445491903	7.49075863710629	7.23655162666975	7.09416372160542	7.23842134493860	7.02262511147010	6.99235973543567	7.37948194340930	7.26331315848647
GNB2L1	12.82964316380437	12.66189212157549	12.72391676220525	12.68926312803795	12.75777846024225	12.27408735927804	13.12983114169632	12.58532893800530	13.06396134714819	12.72633188847162	12.75487964000589	12.91724359688762	12.82115338694663	12.58689448518204	12.75138947808124	12.91189900864120	12.75835259342226	12.81485895944777	12.68128160573831	12.63450333341759	12.66447836508434	12.47878446807873	12.84524326909619	12.89844604393941	12.66386119623504	12.93372218608089	12.69511899875225	12.53556651471243	12.79519385473171	12.55786380280519	12.84751323065793	12.78552493901309	12.43354488031933	13.07203635185962	12.87162120277059	12.71065755497409	13.00011323771197	12.69748188215899	12.73065039463048	12.71605809733066	12.89830259104365	12.63926237060764	12.86824011902148	12.79156543721836	12.81046498363353	12.57577481290816	12.86152420303750	12.79641258071532	12.89746167033764
ADARB1	6.55178108297183	6.68167858939918	6.60869050811782	6.57755993661145	6.63343379302902	6.67678239181728	6.72559064678281	6.64860828057074	6.63698712897683	6.89779734794628	6.55618967332936	6.69256131948498	6.59654481445525	6.47692100483394	6.61450441121867	6.72594893390931	6.51827691014737	6.63229074962885	6.63467109644055	6.57126755709323	6.93282861337987	6.57634639457703	6.62120662711522	6.67534735242714	6.61244095328174	6.73487016138988	6.78827976436786	6.61936854413363	6.69307207003822	6.66348694383227	6.62837422117774	6.52634858457243	6.67036559933160	6.85216651982780	6.72031061542685	6.57156582422476	6.59943787352591	6.63219908884614	6.53674949347045	6.64107940035496	6.58493055852465	6.66932868291496	6.69772571143978	6.59053542574890	6.70516441653719	6.60358815170768	6.56273148056041	6.72237643048031	6.63392945747024
CDS1	7.09063897798472	7.24362954506855	7.01769549168255	7.07568518338276	7.02249849103637	7.15620771183046	7.28772116618531	7.32088909965603	7.18071314601234	6.80592123479989	7.43916660468563	7.36642146910855	7.38720048058679	7.13916095412486	7.08264169430548	7.29069867669639	7.61316476023018	7.28320460136573	7.10282212078512	7.12866878308857	7.98453529565963	7.12013096829076	7.22340578227928	7.23727958202808	7.18009055020782	7.07006387461437	7.07017640104338	6.82961132509403	7.35037230431837	7.27180037986569	7.23041393040618	7.50662061360297	6.99285687175368	6.97241493124760	7.37429495741871	7.20534459860518	7.35217391947559	7.03330893718154	7.23940473796159	7.37263673719536	7.23762811358937	7.46720125202112	7.08218851843926	7.30520380805080	7.08056546003536	6.88073408129341	7.80233432079905	7.04687028504734	7.24355891047808
PEMT	7.18272351172605	7.17480171000988	7.19451210485198	7.21576655981223	7.18226741537998	7.36909088605735	7.48434630218840	7.44642171800758	7.43366746728590	7.27697261852843	7.13418538507264	7.14205670220381	7.19014903177456	7.59844798226695	7.58880784888147	7.46169898698792	7.21178563353718	7.40979593214231	7.23154258126668	7.38951841112079	7.52769000672386	7.44125962155217	7.44694160001607	7.09787127974782	7.15669136837503	7.26690075092863	7.78260728379986	7.20117885078023	7.21431792799739	7.11969960779359	7.40540153560905	7.18911034089931	7.19840022630811	7.22613499618117	7.50585507041928	7.09607590865586	7.40446153883950	7.17359510050690	7.16885136437634	7.30867466693269	7.33174197412496	7.11440835956007	7.23568442434541	7.28196581635951	7.28048028205961	7.81997538957190	7.39588412007375	7.27042761286662	7.36534969696667
PIAS3	7.83976265178986	7.74144284688528	7.51792038813265	7.59229606870401	7.50347374918709	7.70346252356802	7.51173912419120	7.62217615126188	8.09398708715070	7.73558951963240	7.81815460197737	7.61364602561958	7.88910299715615	7.65762294521375	7.59664568635387	7.48034542250287	7.51884593621329	7.81508995181573	7.45556887443244	7.70245572925970	7.46266688675706	7.59813686843627	7.78234742306172	7.81651175170737	7.82926936140327	7.61584558373500	7.72637729708937	7.71437671780779	7.72596708293205	7.90042434720247	8.03221743233526	7.79975250815969	7.39056266318825	7.43505275966778	7.52625417886805	7.63330287688991	7.98544954191313	7.64170535417184	7.78307160615191	7.69791300634119	7.91313877986847	7.53489338154802	7.83773572609130	7.80557646475613	7.91528803099755	7.44251081177944	7.86906903765791	7.76099470855252	7.81315119611899
ST3GAL6	4.19956659257436	4.32302011619770	4.31443033156781	4.20132713657661	4.36803912677847	4.26695654445229	4.26509366340492	4.47932548364423	4.47300545666948	4.15526266103145	4.25742191430026	4.27813005238338	4.35791194865936	4.29018676415514	4.40974002376266	4.37971984395584	4.30147649619545	4.19476984072719	4.30170807423734	4.24146718257213	4.30516337689630	4.15679326853498	4.26350270008967	4.36238378795704	4.23162858073535	4.16175143989255	4.10300693095093	4.21296207809211	4.16002097069326	4.21864602558895	4.26343192908085	4.22921208203854	4.11683183445448	4.28348424947340	4.22009735958249	4.21630118516851	4.13822249289478	4.21042906713736	4.17472796850348	4.48452398403927	4.15334073233306	4.28513669667366	4.41539624253806	4.23546633238875	5.35031899016014	4.23203075985921	4.09340944724104	4.43552281762088	4.14381183591324
NDC80	4.60349952789235	4.75694349422293	4.69644461987069	4.70527943134593	4.67859851511871	4.65682899728045	4.67931467523904	6.31770556564484	4.79354640579747	4.92520168156517	5.00247215941530	4.86673938307268	4.91751403326394	4.80686793763947	4.91299355606622	4.87784265185074	5.04819058434705	4.83082190949631	4.62328957202285	4.64528444411250	5.06105237248913	4.66076034733648	4.67567875104033	4.86283172324778	4.59602441330222	4.77449162748178	4.67107362247693	4.97443383789055	4.67794677254352	4.70367798304274	4.72515732775639	5.08835811679438	4.55408400182813	4.77742688188598	4.90602014528074	4.68877051756093	4.70833623308263	4.69272998775210	4.62953417597909	4.71033540219367	4.58036667654662	4.93841838024076	4.68768188064738	4.70192950987348	4.66036628086654	5.04430516683366	4.65212196192964	4.77647210781605	4.73039535160923
AP003117.1	6.01172141347818	6.25769994300316	6.03521685531091	6.08323746330313	6.20174488570180	6.28448665275632	6.12874413077645	6.06553426303276	6.09104438638007	6.01201913938554	6.16280760288471	6.27588050677587	6.04330406394690	6.04726232129232	6.01636111989484	6.10735063192888	6.09053808404741	6.89709835726093	6.07563538915527	6.24915530682123	6.07001025474739	6.19408274576574	6.21636990803656	5.90494129996994	6.04059805220225	6.10562853196567	5.99712280644716	5.98276981579686	6.29573813638739	5.98362001387417	6.08582153126147	6.01418382642131	5.99031666698765	6.19937266144902	6.04802013792451	6.13474753826002	6.35356181139620	6.14721297152270	6.56844252938016	6.83126507536943	6.38413081197722	6.25990125383917	6.25279183136711	6.25063880564937	6.37006404271185	6.02189464456932	6.03086624845854	6.17517775826871	6.09667796306036
WFDC2	11.95866519458982	11.61459127712644	11.77678281581964	11.73407742267383	11.64572817931955	11.00251654750793	11.98081752832234	11.52259585640760	11.08122867324662	11.27668696014040	11.13029110456269	12.47828446173857	11.22554878078763	12.61788035321315	11.43660384744337	11.12338703846480	11.38410090143403	12.17970509708654	11.53152088672730	11.76270313006990	11.12590956998033	11.61089522272259	12.33053918120078	11.47558549585075	12.16212162892621	11.65180154819540	11.12594938792354	11.23638489057936	12.07926549696757	11.59808579363385	12.01292374447163	11.53732174016490	11.42396600659609	11.30480765410946	11.34875011213092	12.10133728595667	12.07859055538822	11.62480596811419	11.89208104658483	12.62123405619547	11.99162793852311	11.51504739126079	12.49475170096061	11.95398915480094	12.18733755147339	11.11329834128805	11.81835750201610	11.81532688283114	12.33338211624405
SPAG11A	4.77852052357496	4.77594231006741	4.88800631839675	4.80112148974799	4.90630462787709	4.76641159656103	4.96204774273354	4.96864499899382	4.96544370524986	4.82830644491827	4.93151890569411	5.01236202117695	4.80743294859140	4.80977424083447	4.92424785810930	4.94593552644220	5.08687632322180	5.12828399729021	4.76791102297873	4.95796464128552	4.95595854114778	4.92238439520181	4.80331275164518	5.01222024979412	4.98671338889904	4.81069101592938	4.87527351363560	4.71552367170189	4.91554974310326	4.95401452477424	4.86718816058058	5.12873878335336	4.93375189361922	5.04844517486604	4.89470455799990	4.94030087700388	4.97997719972950	4.82658759926829	5.12094448917168	4.87673072539684	4.79102747100545	4.99007027796224	4.95934589608227	4.86667352571896	4.86055178821940	4.81388028542120	4.97571727081167	4.81503373812845	5.07348581983484
BASP1	11.11887517314381	10.72431654027639	10.99712447956098	11.07561301003987	10.99811067707012	11.40205360501469	11.06328467091142	11.21429188786310	10.91383514638899	11.47683804119297	10.61505083448439	10.71834495833065	11.44130316776236	11.25893479720995	10.69383328975456	11.48982287379969	11.59950946386354	11.37485652972482	11.55350129264504	11.04994774317357	12.46947533570191	11.39645975359902	11.45092604251968	10.95845035432841	10.82973070888637	11.54420943083199	11.36990892134576	11.31594907319061	11.36468797098868	10.88592596913512	11.14964900180534	10.95723409575572	11.57174259996348	11.17025014868276	11.97785738392674	10.93135799353409	11.27738421505075	11.11702809043941	10.83839094151167	10.83786528754519	10.92150280645464	10.74856186362710	10.99141042459451	11.36848860194872	10.88587415927927	10.91290814000497	10.93779563848101	11.04845662793089	10.89533603047957
CDSN	6.14856374701705	6.29624709097160	6.23988196041679	6.23571425378845	6.23393653902619	6.23223410031360	6.41614855196501	6.35349181758101	6.40459097299199	6.23665766774348	6.49697795299663	6.35530114872434	6.29570628569986	6.46418040968833	6.48650396960443	6.47124220032008	6.37913348598636	6.42985366576094	6.30215569801737	6.27694458238601	6.37017451834468	6.32173755464561	6.30578365870906	6.30316746478567	6.23224745535082	6.33579370725938	6.39565539239000	6.16560805279413	6.29326440195619	6.44447535623356	6.41036885968401	6.34393981682670	6.26026507007068	6.40323043766601	6.41084826073092	6.32017924479767	6.34459237817647	6.30843928645304	6.32318300986999	6.37857656496023	6.39927432103076	6.44877136679026	6.25893777031729	6.26893836983315	6.26222576070145	6.27174548455471	6.33168563424882	6.23882831258648	6.37642962460569
RAPGEF3	6.53222044858476	6.90513128130186	6.74219249318369	6.69407402649635	6.71853259179738	6.65011154628867	6.65410383045733	6.53611756570849	7.17760547353532	6.64958108650123	6.68768756042230	6.68799644038507	6.85730775696917	6.60993576107506	6.65581181061136	6.68105683548733	6.65092144835677	6.54155552263098	6.61044402894728	6.93585117425179	6.51584756493460	6.61784552224136	6.90309197972524	6.49419448463189	6.69675494486339	6.65538864533427	6.46973987228564	6.59014074461311	6.70590062753106	6.47541116358400	6.56270672682168	6.51900356307369	6.57678324753446	6.58547246140694	6.63953525474951	6.54738065092600	6.86445229982412	6.72611480115536	6.81834062526746	6.70965573703014	6.63003829878106	6.54032467377246	6.59623222496109	6.61144548852466	6.89969879424507	6.67470608199030	6.65217589115717	6.83829549961505	6.67366058592026
YAP1	6.84827583767643	7.39810585132959	6.71229295895970	6.72845781952291	6.89587948030803	6.64070107912956	6.98395417047926	6.53636212224302	6.69038128033273	6.47011877712902	6.76598414045226	6.69384425741891	6.68097470195196	6.81005435093166	7.01724720738465	6.93301242555472	7.31083098094769	6.65389490558280	6.67229346157812	6.77722114925021	7.01489753816517	6.90229312110436	6.73561693960592	6.57273740097114	6.64605544866344	6.74498323405901	6.82266628199018	6.45509238529705	7.43807236143612	6.53188740216844	6.66542406716703	6.74618939441018	6.34591786524872	6.82033003753433	7.00355060687549	6.94541128853809	7.11483074516505	6.73533269045313	6.98123033335779	6.58006439500387	6.70942781927175	6.70986257101746	6.81370988405546	6.80614411585505	7.28395386384269	6.30877708812314	6.70178628180627	6.63134552875118	6.81503569407239
SPON2	8.87557045568524	9.11750068711844	9.04187143268885	9.02507360554757	9.01993685620862	9.16169050844716	8.89379960336577	8.69148433443009	8.90449591359592	9.77904078400753	8.87074383631573	8.84296558630060	8.97797479599703	9.18760184063851	8.84061543994570	9.38960726847165	8.92849827694069	8.94093978407273	9.62549676663041	8.88228688972966	8.88109289000878	9.05696069316321	9.15962887261922	8.92216719658400	9.13942005268107	9.06192485629306	8.84349452368897	9.03499138678217	8.89347098195888	8.82039944640658	9.07421011829762	9.09500779229802	9.45171901862425	9.54866694447753	9.02013386460413	9.07625213439483	8.92326377127193	9.13864473813424	9.16160283046495	9.14068257770202	8.86111895744927	8.92996484062073	9.26886898036931	8.97980369003677	8.98537770177355	8.84078571048786	9.27743353059733	9.18195659174430	9.53283687537128
SPON1	6.32609141832347	6.66418017267173	6.27997758088846	6.25899217961577	6.21357800742291	6.40774670757606	6.33786017553303	6.25050373796265	6.50195076968680	6.16397459336532	6.19618552593717	6.31928581578398	6.39929808497262	6.48050558449661	6.39737910972468	6.37653878566166	6.27187289717425	6.40285713010695	6.55622291312753	6.32983235274788	6.34208450815535	6.26678598689731	6.42916043490752	6.33534346792708	6.32770475535906	6.35134546323091	6.25540625940221	6.46755726703440	6.28153946307080	6.37589080250089	6.52799759865299	6.32715723166663	6.43400370630533	6.43832006887907	6.34730302346408	6.27044751891002	6.43257524863336	6.30750709768175	6.23596439644395	6.53072638882380	6.31865685293093	6.34511417238930	6.31293361539904	6.26814474255985	6.33504013207573	6.28264803076316	6.35892550877178	6.35212154895821	6.25073434283507
PRMT5	9.73220377774727	9.86154454601277	9.91558383495812	9.91798259654392	9.96495217305031	9.49824715573347	10.55342986299376	10.76671302480670	10.34177784905665	10.33367379234948	10.27117237835986	9.95047554213895	9.65580459729495	10.02727029301107	10.18727402427080	10.45990337148421	10.57188341701093	10.02356638112574	9.84488590394691	9.82809499236818	9.76804307033986	9.67547627173206	9.87873066463192	9.99038007951025	9.71094116932466	10.12458176490231	10.09322416229688	9.66706643792227	9.81075884097690	10.24367407726362	9.84623772823134	10.20859105677103	9.64626421983354	10.45691654356104	10.33573353232113	9.97348646330001	10.23432169852381	10.02515520181872	10.25569375488959	10.25493575485021	9.69928354767571	10.46891302521834	10.08597808527329	9.95736761220387	9.90920032095404	10.05117142309552	10.00860719704551	9.95472089715947	10.02847830183628
TESK2	7.30748222344224	7.26230051395654	7.37075171010126	7.35237079022554	7.56035912067684	7.26111128332884	7.38772931619626	7.54162138524102	7.34190889603314	7.40370893106952	7.36762450032962	7.39407253430660	7.47052586955007	7.51676209181240	7.51190922111652	7.30452249772742	7.46789926766001	7.37243963043336	7.38148921851035	7.39081490159267	7.61982137117351	7.51564053851917	7.39558596816574	7.36722995549874	7.47852008111957	7.46988363509617	7.66464165313244	7.40424077548874	7.46224305656954	7.47545142075374	7.43937054523523	7.33452473140970	7.57006359757789	7.47205409610387	7.77132634361711	7.52486080140430	7.36089771664734	7.53115684917543	7.45623448044455	7.39839699394349	7.51451402997198	7.45301073796967	7.38430263407150	7.37516555882164	7.42665895100360	7.45873001660236	7.49572152613395	7.38992667432336	7.49258711176937
CD2BP2	8.76244595134287	8.86638761442710	8.65967881892332	8.68327617846540	8.74286524338693	8.57524827906165	8.88537048083881	8.66277708225232	9.02045753215322	8.70979433898116	8.91039246312572	8.66516157569775	8.60853302836261	8.81761109380604	8.54263891798393	8.84915952949558	9.05007716836693	8.70688555552669	8.70694938376758	8.68549133752899	8.77409132568673	8.67790737700209	8.80928686818255	8.83908436274479	8.57744334148617	8.88757930808820	8.69170746580913	8.62931205421926	8.93286297728459	8.64207434718228	8.75420262749575	8.89623663617174	8.51864166414986	8.83666938862834	8.96589558265730	8.70061724065041	8.83580627062245	8.76518011281038	9.07958390905418	8.84479107808644	8.74635707079674	8.69921865117416	8.99290951764251	8.86425974018113	9.04260658337778	8.67401231930988	9.01560723664938	8.96771663293827	8.85333355503596
UBAC1	7.53782772204106	7.69135040069362	7.85929630588436	7.78893999321043	7.76062895510584	7.72726532933519	7.90826455707696	8.23938776354028	7.94686859638109	7.92708538073266	8.26767735763850	8.02110607435024	8.05210928601759	8.03753126182155	7.99290022215194	8.17522831380401	8.19561630830532	7.98180499149422	7.91608531031147	7.62560423192828	8.05688844689456	7.68117202877154	7.89678864570685	7.96762579864166	7.73014789018108	7.96840306307869	7.92526836992672	7.86945127593397	7.89584706986224	7.90937430627929	7.84641248228235	8.01679203761003	7.75893283768658	7.88514884149921	7.98902246584974	7.75604490419487	7.94139175437262	7.81897696304806	7.69613457738993	7.81069343004347	7.85956573397942	7.92635600613694	7.71463667902598	7.86254736674338	7.72125982032127	7.98734713052663	7.72678067435282	7.88538753003410	7.81392637578168
CDIPT	10.46615265043615	10.54007430142297	10.46857533793210	10.51918931556225	10.58218456768099	10.54864673574679	10.52809078222123	10.53604451308074	10.66159289478255	10.55793792401903	10.64167919752213	10.45473005704463	10.54455902491992	10.50848011492225	10.55513421368860	10.59341280820093	10.93958061804916	10.45994180482146	10.52769445604901	10.61930311265159	10.85718431262504	10.43100278131709	10.85071234730512	10.70860684517651	10.55665403167037	10.55825168468856	10.59292561871656	10.76040428564236	10.73311417001362	10.33822697616249	10.48652872721576	10.68848465091246	10.37166925023069	10.62099642069042	10.86499080393963	10.58760858115765	10.59937343965277	10.57182603445790	10.67598737021870	10.75313494741086	10.61809645449738	10.51234522788529	10.71798996748811	10.66270613980553	10.60554892317745	10.52474707421722	10.94620807873573	10.82255994003438	10.60657321544394
PGRMC2	7.20795479466851	7.36181519433415	7.30869410316613	7.32584715120107	7.48230388488025	7.37303319716398	7.54277544003807	7.39973263245857	7.44704968521114	7.22295298327193	7.31309022927225	7.54984347859962	7.39973466009925	7.21652646290922	7.32085725536585	7.38306066632235	7.33083219226952	7.46760748335999	7.33014266854038	7.26144471988425	7.50344294660458	7.35369986105086	7.58489591376483	7.45771078710509	7.25565116426337	7.31763653373171	7.36886181918268	7.26957613851526	7.56785469084249	7.24297167444851	7.30631167149893	7.93433501917898	7.31700526010816	7.63918046370329	7.35891724285161	7.41475474405910	7.61920065317840	7.35832124475216	7.38141572008213	7.31648014108272	7.64485050538440	7.37562808405979	7.40682586527038	7.35929493826733	7.47513525968148	7.32979924707220	7.65998489504069	7.42418202088594	7.38191084748207
ARIH2	6.99976052997964	7.08830326835984	7.05252988580093	7.01020374394419	7.01626940604195	6.94040811940778	7.17600375460209	7.20888965929405	7.13562582217397	7.40524165145377	7.08144656611602	7.15189753901336	7.10981333478151	7.02324845685685	7.14162868518819	7.17055309429954	7.08305022707620	7.05398550385146	7.12812336150843	7.10810350251949	7.14027910087844	7.14102783030349	7.05704944520514	7.23974223735049	7.03009385543295	7.11569641848311	7.02011239054699	7.02636511974587	7.21506440082454	7.15858569752070	7.15413648955927	7.13843082971036	6.98088796778371	7.08983873090502	7.04207809030513	7.12307520241887	7.15231118884950	7.09401118207304	7.05626582773541	7.08947488410257	7.01039864459641	7.11549911947748	7.09329300316050	7.14474786814659	7.09353006670948	7.24834845917351	7.02184764769462	7.08233481608213	7.11758631145604
TUBGCP3	4.77370866373019	4.87784340552670	4.83546260106338	4.80362378293973	4.74658100664563	4.76255664559586	4.95500308022877	4.94910184554207	4.92950264442079	4.94662288750515	4.81039156532690	4.95460097431042	4.92169811377017	4.95663878058807	4.95944165108213	5.10403880979808	4.85772268453663	4.84793982749786	4.87392270553909	4.79575652654373	4.94814570313157	4.73448880743497	4.95277883560433	4.87622119334738	4.77341001717967	4.88673056921954	4.75747166453396	4.90135865574941	4.86212167519057	4.67457472788680	4.87811043309557	5.40605378354861	4.62800317639137	4.98029990002133	4.99471385160154	4.85848478229965	5.13489195012247	4.84214938976797	4.72174145199753	5.09836126198515	4.82453178195926	4.89004390640809	4.84849178076561	4.92653275136417	4.79734873823862	4.90708847181569	4.79554543058707	5.03621973382585	4.98159447378976
SEC24B	7.87313213035898	7.61846132497792	7.63490312774693	7.62484735594916	7.63418088577433	7.43219384290855	7.86642423107722	7.77441289357973	7.69970547298530	7.59901094351584	7.76038965913653	7.81583869406831	7.91289420129352	7.72357509781070	7.88766592136006	7.75739987780785	7.87683606507051	7.86136979527464	7.64815856780113	7.84678858568447	7.97901397047354	7.67988378203368	7.72164260748662	7.64932837142816	7.60194459790341	7.70479146556507	7.52912409242293	7.61281130054536	7.91423949818327	7.58829377208517	7.65686972215886	8.08469218608114	7.65751545000759	7.69743237884990	7.54725358008603	7.59288244843069	8.01276490964009	7.67796086662092	7.65822143060826	7.71417825361426	8.03608166183838	7.97589321151748	7.78206573451844	7.85842216825557	7.68102810430724	7.63630567644544	7.72984476035766	7.87001151122404	7.69910253882691
CFDP1	7.51646651781464	8.14590683014262	7.70240864020585	7.74862846110662	7.67647307122197	7.85666621336970	7.86918441866307	8.15437364970281	8.46034207273659	7.94797866492001	7.88731890350511	8.07096495504216	7.73909650045513	7.63368101319778	8.10066557693900	7.68692082558542	8.50225149889812	7.60004113260350	7.70648045759026	7.77793446498445	7.87195046500780	7.77243627552134	7.94791012231370	7.87774698812822	7.58698402986541	7.83703504318952	7.94904293418214	7.58703610940519	7.66316176884004	7.56670708995993	7.72670877709910	8.71256841457230	7.49831304344709	7.72259109668644	7.92797327718517	7.64765540971839	7.63740091752516	7.82744556793345	8.30035488843165	8.18085649114149	7.50479725901446	7.71763543595222	8.00786648664684	7.79969978412627	7.85424306762372	8.26109018422468	8.40499521793001	7.89896037711995	7.71616415866030
CD52	2.91177865993147	2.76837469607582	2.91185651596110	2.85860068836646	2.63580335012278	2.62088340293053	2.54255409179060	2.55145020621642	2.78351986009830	3.13456723771162	3.01646800807766	2.89424475709738	5.84643605838582	2.77238483464155	2.99547634091442	3.71937533879618	2.81702397641003	2.79198732631285	3.05574881388493	2.54389505872022	3.57344419492875	2.39903293995065	3.49340921795125	3.08041927622292	2.62118979591320	3.24408581288519	2.80127160381996	4.39825186441814	2.67629851479832	2.72768254041857	3.06017684822975	3.07682269839939	2.41022448794161	3.24320300336904	2.53419049617873	2.67768263691903	2.75730637737539	2.93341867928488	2.52438245965220	2.74056180330774	2.34761284823476	3.15531755775279	2.74080470945554	2.84910645338910	2.49604474480332	4.44992172170199	2.46317640171993	3.14905115698881	2.78997508552347
TMEM147	11.04394892128455	10.99249075649115	10.91388974672272	10.91991209451219	11.11112296871756	10.67922634624933	10.94526563492091	11.26575167640339	11.20490488556193	11.07370026038799	10.92381412757028	11.08220627193700	10.95003243584261	11.14920328417634	11.02093251083051	11.80796833177822	10.98728808346242	11.18606035501570	11.01318590413254	10.96295893708379	11.21032496835299	11.30551499794845	11.09437803141762	11.31503644256425	10.87158122208714	11.10216498102851	11.08040409902156	10.72357307577944	11.11087836922362	11.01066121802043	11.21516679792710	11.48683983983921	10.70281668219040	11.16810426657847	11.00213550540063	10.98237221805035	11.21310183822007	10.98949119066468	10.75499372420185	11.17512796264760	11.14832119055482	11.20551104987401	10.90943512904778	11.15822457875741	10.96378439662178	11.21333318036016	10.83743709975142	10.97442469457606	11.13026712694033
TIMM23	6.72964697181384	6.93883770056109	6.84113921013684	6.88382357794849	6.83010734588966	6.81338396326126	7.11275909798408	7.06866167971023	7.48397658483443	7.01456483033787	7.49237959056007	6.95228762439344	6.95410366792019	6.87861064498360	7.15128427101806	7.49437938728870	7.04565249899966	7.04776185955907	6.99481329657239	6.78928593791758	6.98726112491175	6.94722969307520	6.94810269991858	6.93888668364790	6.72686937806489	6.96582350962137	6.83944011453731	6.84590962010963	7.02827748107895	7.02466063768006	6.92848743023833	7.15937852144317	6.86391670105678	7.15555539377570	7.10255671880531	6.81210412229933	7.10059443393176	6.84786563500055	6.80276987316681	6.93234386960170	6.89897848537703	7.04343338543399	6.84069038697988	6.97010552574857	6.82327321832884	6.98326730517837	6.78929578642128	6.91945709689921	6.90447856574995
RBM14	7.99126700522411	8.12937883677967	8.00074391063156	8.00569233412897	8.03539941089715	7.97725192222564	8.08326625724799	8.35238493476938	8.19240711623132	8.34866171620035	8.48349875150824	8.28717427440223	8.28331992035756	8.14775276380109	8.11306280759478	8.33589283420195	8.20536212107902	8.10160014918510	8.06652408705912	8.00106871796868	8.13374821129452	7.97282766054238	7.96697936560898	8.14868780480384	8.07063716392412	8.10193289035597	8.05692421499377	7.97817378445807	8.24754592559798	8.00162135213927	8.10970689084371	8.10061968464673	8.03914138931303	8.08823979955398	8.01132188077439	8.12045447523717	8.19820119843298	8.03997834407739	8.09977091551757	8.11140622658816	8.10772157945729	8.08435667578667	8.09033474429178	8.08065308337565	7.96785798894442	8.10053342318640	8.16636700394862	8.12585388778064	8.07233782721723
LYPLA1	9.74089219242209	9.75932476695225	9.59339075561296	9.67854340406125	9.89213513095595	9.23117248478141	9.93393709490289	10.25051648029430	10.01920984246330	9.56505888331826	9.49624486690093	9.59557113085119	9.38495786641716	9.70020652618887	9.71532679517026	10.45094252864678	10.04711704551920	10.12758306260669	9.72556098093782	9.65116235774382	10.28551567880796	9.68401575892808	9.69441001487830	9.34611323077662	9.81757198664073	9.80361409607978	9.75810982384671	9.47888596201908	9.85446105984676	9.79324133946757	9.71394939961271	9.95245739812746	9.39010517891785	10.87411492560463	9.67299626852861	9.58290156312179	10.20027441551821	9.70769701422286	9.41288920729687	9.61211573681212	9.60202047952190	10.14234482327211	9.66264153842761	9.76941083959974	9.60268256139316	9.58208329417747	9.65823143981614	9.83484340315001	9.74890362496648
CDC42EP2	6.33730603873525	6.31098921394652	6.31105208007182	6.33764504268609	6.32897874055317	6.37517837862240	6.38243631263990	6.46813953928981	6.35119670514083	6.55047092415957	6.34951030160548	6.32571479162515	6.55808096200789	6.49500229654853	6.76525676672940	6.65658244588286	6.75491897797648	6.43814768828714	6.39783200600365	6.33515818386193	6.46747453376647	6.52733597807479	6.57121978161901	6.44227956867860	6.23770231319521	6.45412849067239	6.45320356629173	6.32080038775022	6.39954520793171	6.36953305656501	6.39815905135451	6.62284967264790	6.34669194516040	6.59097583973313	6.58861623881586	6.35467184367538	6.41292831575559	6.43197389251636	6.35019522665459	6.31996231232697	6.50502760372596	6.55285281970138	6.37226769119994	6.35242058177128	6.30649880442822	6.40210022862574	6.32010203119560	6.34396643189995	6.35506355870024
EMG1	9.04168866355697	9.04194752290678	8.90654826081171	8.92263673260847	8.85000695878362	8.90998519057539	9.22693377754426	8.99186025616942	9.49967201671592	9.33124972477817	9.34011700190847	9.08110949432261	8.82479277842564	9.18134369553374	9.01509023139036	9.73669870070783	9.67242126056608	9.13552063181162	9.00106903621189	8.87935088333474	9.33484715913316	9.19440801838507	8.84079642832009	8.75728248662970	8.77324724141617	8.98789284885785	8.88844153278655	8.84354869161133	8.98790832403484	9.47402085439902	9.15076303466585	9.46068098722002	8.68939563392808	8.93568542171405	9.42220229795293	8.96521719596601	9.01175556893324	8.93114970510677	8.90718680801463	8.94664812096823	9.06621421436627	9.00627550065914	8.96567321788127	9.11993460773137	8.91795314707039	9.23709151750029	8.99343457342625	8.92872567695606	8.91963732591402
IFI30	10.96370258799948	10.67451109974982	10.85839901744623	10.86626254431311	10.87807588972981	10.61923060442433	10.72073311490405	11.26810695317166	10.89328566754014	10.78656278719563	11.13063673872644	11.37181705786190	10.99025847489468	10.94671154847774	10.85009113526115	10.94960155583526	11.28977105994172	10.85940401671157	10.99019217376740	10.65276181794543	10.69129440744993	10.72748899242814	11.09775772301912	10.86064015102691	10.84591003694170	11.06446308688871	10.93172062043966	10.92938047593760	10.86915774694688	10.66221766243735	11.01853054150133	10.89905737916752	10.67200346088256	11.07946342546055	10.98390716833538	10.82270185461157	10.75601264991588	11.05508400320400	10.76765135047873	11.02256457486317	10.57427574388319	11.02428844847036	10.85338272044965	10.88548401147424	10.54397012810594	11.34531146847679	10.61301214698785	10.92622011204520	11.00166737429245
C1D	3.58703300452982	3.71153228098463	3.55795321329270	3.55015706709018	3.44067418709992	3.65716062797723	3.70095916828827	3.94955447174226	3.76596292481227	3.63914713421992	3.56207400372180	3.73420799017480	3.77839739660009	3.87065495454292	4.00860225938920	4.00083114962487	3.86187212860898	3.69050435780303	3.69368403692923	3.58089487885903	4.11837341355640	3.70922754269927	3.80839473413594	3.78891561683296	3.50242514986982	3.56647782778952	3.72259629007121	3.65060824417419	3.56413640921820	3.75738743035800	3.49670864857592	3.64312406150095	3.66358864923724	3.70907169842249	3.75834072379873	3.66585797487817	3.69203590460033	3.59277747374237	3.59596035383700	3.53147519692416	3.71017264362063	4.01321017339835	3.57211891896438	3.68504500197635	3.43040245872550	3.67366994638873	3.67394736926063	3.53448976829950	3.48435836636175
OLFM1	5.14061979252018	5.10644625525919	5.07576148271217	5.10546191676666	5.13321527105889	4.94066162467934	5.14610769964087	5.16063465550992	5.19503407237302	4.95561416069929	5.11446446583124	5.66589340883334	5.13696575415312	5.13016589470934	5.19106360643929	5.09487943428228	5.01128643469745	5.08368988830738	5.00111691464735	5.12590765235487	5.02611676472955	5.05450096985615	5.02916813066349	5.07355468325175	5.17749097186389	5.14420387227716	5.07992657779278	4.96200442922795	5.15221437378119	5.08122430759987	5.08860850439504	5.43029273619647	4.89779057573231	5.08057920626552	5.13733368314654	5.11604525148136	5.13757535096931	5.08515776836647	5.23190394856080	5.10822855309991	5.16689109811745	5.10218079612990	5.07949716714786	5.14964861547910	5.26962609347621	5.00903329431937	5.14921608840364	5.25680038712082	5.47112718227326
CDX1	6.96770194887522	6.99249218459067	7.02755600247713	6.95560130674289	6.99084289475576	6.93905897097496	7.09119712081816	6.98741188966368	7.07236024404506	7.11627275689266	7.11797427738110	7.14082283237148	7.06774683202043	7.18668550675686	7.12838928981670	7.24249917281785	7.12973296355218	7.11592186337355	7.21621858520667	6.95051584345883	7.25269598752547	7.04679032025058	7.06588339070967	7.06324513203211	6.95185993727134	7.24345027295803	7.14015101713432	6.98741142526315	6.98289084297807	7.12726392778577	7.10449808000329	7.03155360800309	7.09760889288900	7.15042527421601	7.10386373491518	7.01842698094147	7.03607433527448	7.00189151057206	7.05100593885995	7.10700893917188	7.17155851465916	7.20179074838122	7.01300575876432	7.02161260875162	7.00859849859384	7.00573744540357	7.02759170238911	6.98848922325646	7.08087073486519
TIMM17A	7.53744067334970	7.71766332860385	7.60958718821819	7.59731026289194	7.62747363708939	7.54574179979195	8.08682303923615	7.87806528514545	8.09857638220393	7.62271554430638	7.79846946838461	7.80910901973430	7.61260473616094	7.70909571925932	7.93364882933564	8.29545350916545	7.88925373070654	7.73562385967411	7.65342671524344	7.60654448387911	7.86954141684480	7.77173962780787	7.69586588235445	7.68830318275268	7.55648385911244	7.65447641265390	7.58769413451423	7.51270358652326	7.86769888118639	7.75239484386040	7.67902511965150	7.85212382418505	7.57784358588153	8.09707084549171	7.90446439978157	7.67825522019644	8.08537025801115	7.65359523484247	7.59908678595023	7.69980165200196	7.59170733726246	7.87585500215299	7.69486600461834	7.75470170258217	7.62505761237909	7.54518802744907	7.56502778798038	7.72507669456075	7.72986947715628
N4BP2L2	7.42738926059258	7.46786441082465	7.40836304066070	7.29212345936091	7.23845166510530	7.31894543957646	7.27642364105467	7.17741331334113	7.34543912772850	7.22579909817787	7.16700701761371	7.20741934174268	7.47943154276239	7.16307555178582	7.25605489566395	7.24104583936458	7.14317264599226	7.24811363154554	7.43044748851034	7.43014380976070	7.27633362657219	6.98109282734106	7.42582174693569	7.44214609056184	7.40507235819885	7.38530910179172	7.16782551586413	7.74188599605759	7.83502052086115	7.10559573336829	7.24946121306303	7.48091138228438	7.10818483869327	7.70045673618286	7.21560575694363	7.47811008397282	7.35752975554400	7.38241876211281	7.21430085770416	7.40943187497712	7.18484240818142	7.13778393368006	7.28837679792743	7.38721649637048	7.21836800222345	7.18247558713856	7.36127633049387	7.61393979564961	7.47128880549488
ZER1	6.77124965243378	6.86323655531969	6.85858018761580	6.80843022278102	6.85260341483386	6.72603284620855	6.99803720099293	7.04435122737481	6.87330745801380	6.75537273826766	6.91539135073497	6.88461856468453	6.80053673149786	6.88457460150385	6.93651916850399	6.85652124479349	6.95447673819093	6.94024645693225	6.84121419521017	6.78493050977762	6.92855305577556	6.87415300027043	6.87794300351537	6.87867247128253	6.78862639266684	6.92830504059065	6.80179527717165	6.71806029158810	6.90455505725876	6.92217167515059	6.87036023596588	6.77732373802190	6.78389648166117	6.81746411171015	6.84232031852151	6.78003806352456	6.90657163807410	6.87190567711848	6.86709483087325	6.86326082705498	6.97847798905489	6.82144951704378	6.92743481287676	6.90568965677445	6.81988362968076	6.82179307626088	6.92132680925431	6.88667283312095	6.93729404596841
MCRS1	8.47997219934644	8.55137128702066	8.62136106427920	8.55371599255084	8.52699119231576	8.53871608762389	8.63387468159542	8.61436919580499	8.82669350364927	8.77803495994010	8.70726075703711	8.51483486350730	8.60316697124806	8.69770829452346	8.57963871111605	8.99702451250437	8.79167084496417	8.64079351526853	8.63947854246140	8.55316094085042	8.69727156781893	8.58831310605101	8.78937935358903	8.55094593616998	8.45414194720170	8.72735567938713	8.62317470652886	8.70125851633041	8.69966916220669	8.63604309676645	8.69353904500630	8.52070485734207	8.65745206104634	8.71839168946759	8.81105694764612	8.54876401205544	8.79037443525324	8.72573776904729	8.60691313368870	8.69838246649443	8.46757491211739	8.62433960954598	8.56928768818146	8.74113317092607	8.59330441304070	8.88489404473976	8.49653406155886	8.70474885241003	8.61247873034534
LRRN2	5.86700640920895	5.89707970021031	5.85017412448865	5.85657534140712	5.83682289435470	5.90891294777484	6.04548018885140	6.03635703807495	6.01171470482224	5.92713747755381	6.07422122817585	6.01019094048052	5.92900906464156	5.93083101797544	6.09036640885950	6.14285849396541	6.06849472086467	5.98850345178856	6.08694073253902	5.88133755509917	5.97102080753835	5.94307893021290	5.89327822672587	5.92560248282001	5.80627222784860	5.96761835345998	6.01086528385513	5.87536367245940	5.98357009849671	5.93182174406899	5.94534912310058	6.01850236187590	5.86452107373956	5.98860134575598	6.08001459837845	5.94403351346647	5.92793727979562	5.88561220719193	5.90290730923542	5.94678319160783	6.02731657010836	5.93566307047747	5.95862026520712	5.92646785685823	5.89068026296799	6.00845723274792	5.94822669851125	5.90566052099212	5.93313579991823
ACAA2	8.34752746465384	8.07799527092014	8.38989222230743	8.37315965393404	8.34150090448883	8.05565307502602	8.10719647844777	8.86326609124346	8.14477806966279	8.37778588542096	8.15520758562267	8.45568017011547	8.25502698131266	8.72689388624164	8.92523405260444	8.97539079079147	8.27891136008865	8.65959363696573	8.42784180200361	8.21982071944551	8.68831867783512	8.58743423857804	8.43368830736802	8.14587691278764	8.07382096564677	8.36277117776245	8.48885907969233	8.28540203926303	8.31459505171304	8.34119363502291	8.47318439790524	9.39291129889294	8.35059854897894	8.70963833118561	8.90981059973781	8.43310539552306	8.50411679648771	8.44042529600737	8.32956600711469	8.43969117841830	8.63309989400256	8.86921139705958	8.51999603061868	8.38110348408732	8.22529134423218	8.57389662546361	8.21992498670106	8.30512803276165	8.34135114244636
CDX2	5.97940515193238	5.92886514497603	6.12286509165631	5.89561111466322	5.83051168545721	6.46759511893310	6.10791413310986	6.08392545374917	6.10549402316151	6.07283591730178	6.09221427488287	5.94345767593249	5.94707648384571	6.14826595462501	6.06515984828975	6.03501726112323	6.01926632847051	6.01525044207291	5.96658483620998	5.81473987472451	6.09631913484567	5.95920156117303	5.88751716077682	5.94986717046427	5.79122448994718	5.95332970945027	6.12248470921549	5.90488571937887	5.99816155787046	5.98959131878922	5.95164835156386	6.12509834450241	5.85063260266937	6.03181617490459	6.09667302985286	5.83254312003566	6.03520691205282	5.86513795699710	5.90599592175004	5.91852168530859	5.81421034787304	5.88909282062060	5.93579479435477	5.96196905826495	5.89693497087571	5.93545319362676	5.96865201101147	5.86745919627836	5.97615799679013
PPIE	7.25116752765249	7.55709165159393	7.41534533860176	7.47143441276761	7.64884984565753	7.80578521767007	7.67972270034615	7.79102527585020	7.57472421280951	7.43049686948428	7.80005401788273	7.71049973830152	7.46613368883756	7.59966643019066	7.47392011865482	7.58044721330556	7.57989145132186	7.57770301177869	7.47269095123873	7.58456209495035	7.53452905192498	7.48916610211426	7.44730473312519	7.59196194179975	7.37218125058093	7.59800016760192	7.54409555670986	7.55045921215738	7.63818382126962	7.49389346142101	7.47805426739994	7.62204210350580	7.41327827544579	7.54378888036483	7.76974468518888	7.55583526843596	7.56016707247943	7.44484783417069	7.74263147878894	7.62978244067972	7.41344207997655	7.53198993175715	7.71801159759208	7.70111095412346	7.49137429732999	7.53965950906466	7.74773688601427	7.49012187929366	7.52853060712327
VAV3	5.51416953256166	6.29580775466150	5.61262179434957	5.56877394297331	5.57895144968142	5.90485499480067	5.62494063102319	5.56911648787042	5.62488026752262	5.52813718511935	5.57509598017133	6.08942813878244	5.50752438851041	5.60534597297362	5.75730730640498	5.60673436279628	5.59957592369624	5.70797995520608	5.61233614523687	5.54743127243291	5.72563889953866	5.58779210576272	5.54755997114354	5.53502432963861	5.53202822017357	5.60954336738300	5.92174384711944	5.85286637123401	5.58498010639982	5.55657763337921	5.50254350782910	5.59727938998086	5.42369170090690	5.79235770906929	5.86940899817606	5.62550473175198	5.59366669618590	5.58272495354361	6.21744815367980	5.55402712247121	5.50185594886141	5.59828689967584	5.74462387526347	5.62236085059652	5.50081039031634	5.56985892243577	7.20188332898238	5.59433274766048	5.52916170921077
MAP3K7IP1	6.69365597756288	6.76324677564092	6.71965642513682	6.68209981077793	6.76982121818424	6.69908173473950	6.79614361072150	6.73393175604648	6.77802821516544	6.71070913552776	6.85152631104755	6.75668913533054	6.74072190628843	6.69310212946478	6.70365144069351	6.69960990990333	6.88673855075892	6.71206557994801	6.64507687364998	6.68993772279509	6.72354568853251	6.71752576315338	6.68323234558326	6.65251256025802	6.73814940882747	6.85247448659274	6.74934154181509	6.75741100794467	6.74508944515288	6.65861035248451	6.73348725205808	6.81739477904703	6.71031053383512	6.83973244318177	6.71279376857195	6.81757295808078	6.84846638975799	6.79270875486253	6.73725274239805	6.71822321810426	6.69326665711253	6.72679756048812	6.80587464085190	6.83442775125896	6.74358278708778	6.80086073015338	6.79082818514922	6.75890601215404	6.82498046680510
PECI	7.68392201480543	7.34533465629578	7.48926945090873	7.51373000050345	7.66715264515542	7.25405568142809	8.45080652125144	7.69716915301089	7.15484392179117	8.14245125916749	7.74307270731876	7.89749094699090	7.14226934489542	7.47638614784494	7.30253725031808	7.64395554943688	7.85768840006717	8.70224518053570	7.41296869751038	7.76622490449740	8.06643744704519	8.77323703478315	7.57361419759954	7.20703216723750	7.30122807124244	7.56680356906999	7.66689992959893	7.18783257992899	7.67937667714027	7.41851919046453	7.48357564308840	7.64499962146107	7.23801679553396	8.04365474265326	7.70621586628729	7.45451152202219	8.04723946100505	7.53788711479172	7.69041596313522	7.62340731317813	7.17435058281666	7.42291239116724	7.77073079223318	7.83751999948532	7.65676465647568	7.30392196242681	7.33378848914833	7.42636166924344	7.47180864976227
HAX1	9.48047710087124	9.57755591975880	9.44278592908049	9.44375917554786	9.45739274140227	9.71298857199294	9.61469115952571	9.52387487606127	10.04384282286720	9.52599695860348	9.97166241167841	9.88764711388501	9.23798548444495	9.51659049926422	9.71666844972668	9.95264029130437	9.62184821724132	9.48899739988320	9.55230975606875	9.42639869532699	9.55278298539853	9.83193595966445	9.67948832115231	9.47120491538069	9.44018742699546	9.66884220713381	9.51337435869130	9.55483363645408	9.63085323039627	9.64545926040833	9.51423989179041	9.61426118880985	9.38287138422377	9.84487540502339	9.72489580489637	9.48288660018456	9.85259554731917	9.54655989999632	9.47380244855685	9.54213751361484	9.46699914122519	9.56375049590500	9.56183086517976	9.50593122661624	9.65412009525567	9.49828434731657	9.60353952109818	9.55616797810671	9.57019852428543
GPNMB	9.58399049292214	9.54578286918439	9.72353638065045	9.69816787092678	9.95568752931325	9.20944441410918	9.64728197247344	10.02203508729869	9.80788742390785	9.32359091492284	9.77886206280074	9.79448506790247	9.38497920844444	9.89109694453696	9.54487665382514	9.48968267934768	9.46302979179132	10.04492479135551	9.62841249013765	9.40959851852069	9.47474289076711	9.36589282852401	10.23337406244377	9.35276355587621	9.67965496707697	9.79644213739424	9.68020279073881	9.41915972236098	9.69164894478308	9.68971527860055	10.04943617877141	9.96195279304267	9.22383957416691	9.57513155756204	9.61240239545765	9.86236075905993	9.90858219277521	10.44928742071709	10.01869858612357	10.27497157102166	9.18235353719898	9.68763450724254	9.89958805173978	9.63626669273020	9.56384147586464	9.90816715928382	9.60112052741379	9.72229478439473	9.87601804550893
BAIAP2	6.73875509363517	7.00172348192481	6.74105960015118	6.72300967764327	6.77702674254527	6.68454759413809	6.88683615147711	6.69231723728925	6.78393504484611	6.91566258910957	6.95673890642946	6.94325562698736	6.81396244908261	6.75509471289154	6.71093604232003	6.85980621083328	7.17646974491372	6.77219242658510	6.69055830132645	6.75476062864330	6.97997397792549	6.72935229918503	6.83525895796921	6.78276329455788	6.78991005018373	6.79120144025021	6.84216782400764	6.58081589089019	6.86521121784482	6.74291828326362	6.83734388092196	6.90226418511029	6.71442497829234	6.95358039797373	6.84950086692397	6.83239878876557	6.95709950024943	6.77046743173307	6.80340227041281	6.72200181615012	6.70247573968227	6.73656266716968	6.88514287913378	6.86426618265522	6.76805019762718	6.68439890834247	6.92713129533761	6.84759753351309	6.91617961724140
CDX4	5.24108728807308	5.21071369486795	5.28722553222184	5.20934904988323	5.21809574526772	5.06522286990928	5.40335982708497	5.36147573594218	5.27029111768922	5.18414888176931	5.39912348968506	5.30580172415848	5.16362108744624	5.33436306785545	5.29078567058047	5.32922216734548	5.40783788806700	5.29428802087459	5.20776761901878	5.24718275650881	5.23788769475650	5.31306646977740	5.17035653903071	5.25209869000737	5.23143716795979	5.27037373182494	5.51520612353537	5.09473990615840	5.34398504594566	5.18280006712731	5.21693893463320	5.35909730307371	5.10681171892375	5.32835877019933	5.44821273187355	5.21177807690499	5.27048386781232	5.26317973058165	5.26591013043499	5.28108987196302	5.32454144191801	5.30753073080658	5.26298977637570	5.22890207238466	5.22326128268927	5.18639441137988	5.26429722973323	5.25344604382553	5.33582784481156
TACC3	6.69639203396493	6.92265180673299	6.89509149701580	6.89469542156644	6.79681222334073	7.37877106486647	6.74177696510249	7.46846293353794	6.87268178198668	7.55057575493568	7.12273168917497	7.08647685447459	7.03136952480473	6.93847505083365	6.87129651733467	6.96340351376474	7.36532223386570	6.93407082470069	6.83890542464908	6.76751747509439	7.33928373283842	6.64233636749103	6.87177041458195	7.14099070335671	6.79333586548074	7.05780588545933	6.96702854171893	6.97490821239320	6.79867051016795	6.77654944809517	6.83132750875984	6.96818991723154	6.94366754178008	6.89676180115432	6.94325322382238	6.79923104827350	6.76975530313351	6.82908994084253	6.84672737151167	6.88371205836351	6.71331562395849	7.18026148627986	6.91036276849625	6.85352810617671	6.99183069645504	7.24269375240053	6.77584319833963	6.98936103323435	6.78405692206380
MERTK	5.77967505747326	5.85762834796710	5.85402780715313	5.83866105857118	5.97668558089756	5.57262200603946	5.98191563731485	6.25358820439268	5.86181916499615	5.60528477541966	5.93880954602490	5.94269322451992	5.77583331744464	6.00017925161281	5.71141841046501	5.79264007005397	5.92249841666309	6.11350120475418	5.96385436669856	5.87884728519888	5.80178192903596	5.91965228343103	5.93024635282604	5.93488281163698	5.95627075973179	5.85605484928891	5.82849205348689	5.77263538727500	5.84037837381180	6.48855282056925	5.89025319291701	5.86369402116772	5.78637997225141	5.75116163089789	5.95252204247232	5.85321821143471	5.90708724534166	5.92944652728614	6.07450756633004	6.02243616406630	5.89769790043698	5.83481770585699	6.03773098711333	5.92696404965875	6.23994939721987	5.64377767224940	5.98653691455565	6.23204101997185	6.07988568263846
CLEC10A	4.56626237210828	4.62185002253424	4.65841787977886	4.64162124060046	4.56017609449636	4.51086259449933	4.80873381132915	4.86293492235375	4.72093094793652	4.62446689623386	5.07276252854025	4.70295420322309	4.67245490064889	4.66543400926239	4.77241331156081	4.75733129993987	4.81712787122459	4.82893876782554	4.64118760897448	4.57911815374335	4.94299178728682	4.58134182692371	4.71319081854519	4.65801426841205	4.72901869875329	4.83652903593660	5.06016593839312	4.64564537496528	4.68243144759305	4.69740013503736	4.71085520132951	4.88201881282038	4.62849998184385	4.80182092830386	4.85999475878150	4.65362533655287	4.91383943249673	4.64305053830413	4.74604471499695	4.92930732415367	4.79538183016692	4.61626583303308	4.87804338805180	4.88284105887442	4.63405444921275	4.76222605762669	4.86143632219061	4.77935524402131	4.62644537972135
SLC30A9	7.49693687429740	7.71780056812833	7.56851887976308	7.62366896475868	7.49045268170949	7.39939051051772	8.10891316655208	7.93117437832138	8.01096407847919	7.48270315407891	7.84062359270731	7.72306585836053	7.61733621341501	7.68260025395784	7.81091459125154	7.82978150780329	7.48920603005338	8.12652272567540	7.49757100842598	7.61150511631241	7.86872138356798	8.10906301952044	7.77224632218793	7.51999483565527	7.53449025747628	7.61960375528660	7.58713167051610	7.50268029101479	7.89060121153950	8.15150963408055	7.67810634477801	7.73043993792503	7.34878450624925	7.97311175774502	7.71320342468437	7.56325665316850	8.00075888568630	7.62764982742235	7.80613278933736	7.95653311088924	7.93141567450178	8.29784485324725	7.79278334835921	7.78239162018039	7.89057554807106	7.48687992583847	7.77673374204329	7.66219158041200	7.66881619447209
PIBF1	5.62373904852727	5.71627811284652	5.63651702143565	5.56351334776404	5.52833057879468	5.48965329823852	5.84936883923621	5.54616151729634	5.75214885095508	5.52124985965973	5.52447061516856	5.71962155269379	5.61456571497640	5.60040344799340	5.46172225316365	5.51540379786798	5.48538834801553	5.58245798598832	5.54333395330460	5.64450642505281	5.46459851395719	5.34206046624397	5.73882480215630	5.63115724634275	5.63358729364621	5.53672689466141	5.47674583075422	5.75563451221294	5.55266634017240	5.46119029567158	5.53299413962810	5.71123379972470	5.33065202233112	5.68644739114942	5.72859228315867	5.67718013455454	5.71703705418312	5.53755828203389	5.48368908148427	5.59047417713303	5.47634542702247	5.47993749820101	5.59066984623568	5.74666037327120	5.61194592330705	5.41248336532312	5.56875140401049	5.97363523584735	5.54058061147087
PPIH	7.25649569187791	7.47602495991468	7.49676376782648	7.41611720499026	7.69129552370374	7.03470443380749	8.24825223463551	8.26818868059358	7.55673902783177	7.53944526323640	8.03566195092430	7.87148596987370	7.57788070307912	7.55221790502722	7.15390720973073	7.44272054812937	7.69703000918648	7.61141596076056	7.39392879904351	7.39182795937618	7.51768595448718	7.39931015447411	7.54053487449552	7.81073378034398	7.39957030285379	7.56587159767717	7.46645848229258	7.38355491152970	7.75564339571681	7.63530382794330	7.45484954984255	7.73044810213779	7.25589830707452	7.36594869394908	7.45964784456650	7.43415623591741	7.59112768873881	7.37011114055465	7.48516792643348	7.63617742923715	7.16356272314119	7.65158891780932	7.56425866126357	7.58803738373234	7.37749292122500	7.62045802355850	7.53705065604934	7.52172020934927	7.38323513064132
COG5	7.62758225022867	7.71374559679129	7.60652431407741	7.64354513549205	7.56683654182871	7.34367741409919	7.79565470507627	7.83851862598665	7.76468207331961	7.70347941496562	7.80266359505657	7.58887609782636	7.61855767500200	7.74435455125061	7.89314393676418	7.53257165843971	7.71243931533916	7.87833771038540	7.55157976707117	7.54766382003065	7.73655800006651	7.64079651414066	7.60891516633949	7.56406577690149	7.56236205456813	7.70276647282756	7.59604632595847	7.43671724503647	7.62772292795906	7.75377236814940	7.86154780513592	8.06502680179098	7.50533361853077	7.65004846368618	7.54993787672984	7.53717043061552	7.74532871032264	7.66704766446302	7.59314040802239	7.66866166383734	7.64165950560079	7.73158163961606	7.76621167846041	7.74664456651250	8.03617171576665	7.63052940615180	7.96490198017664	7.80164265045353	7.66700838232806
ZNHIT1	9.13435725046554	9.47460268879672	9.26600225640178	9.25859125135188	9.16900899981964	9.14992617209775	9.53819946284678	9.58045632498585	9.71654551286716	9.23651908219636	9.52166769275137	9.40820388379617	9.56518184125798	9.30074552786667	9.37826708082956	9.54930820995342	9.60531346813664	9.51796859353534	9.19442640422769	9.37590523952660	9.26545677913012	9.26121742880029	9.69265070623632	9.26055736937364	9.18830750207020	9.35427518800166	9.19558985503522	9.32767098142277	9.24252575533775	9.25007007088309	9.59220095640931	9.69598152267843	9.14298778566776	9.35412397157684	9.16631126211189	9.14414157252036	9.48403723397085	9.27817563770377	9.21276703013406	9.45698727704959	9.21497774325935	9.38147006963922	9.44297437842199	9.36563027074507	9.76746593768100	9.43384382606425	9.59073029446840	9.30552373304770	9.41042843516496
FST	6.95626000557579	7.00758136414858	6.96956066298148	6.99552802450658	7.02649324831703	8.49927678877893	7.00191630877430	6.99491803641439	7.27754897665079	7.05021550474678	6.98034235294763	7.03740517457502	6.99771254541390	7.88879774404150	7.00257236644080	7.47582514090286	7.10434847816172	6.98860869002828	7.05158584597694	6.97290322215316	7.05533358624646	6.99795066244274	6.96081728341362	7.00029321823067	6.94962753771294	7.06364915159737	7.12822681956735	6.93026870947958	7.10180196058605	7.02290042357986	7.07457724382315	7.01763431617080	7.08944010862465	7.06904568517633	7.69688112338169	6.99569386930709	6.96006846571012	7.01442257443730	7.05771899545536	7.02236974025442	7.02540418426087	7.03330864295188	7.02996639288917	7.04882600166009	7.00093245398090	6.97780444876064	7.03200618840245	7.01123647963638	7.07442507513582
TIMM44	6.83722264219409	6.99425938458225	6.96377064122907	6.93849714755506	6.97800509470501	6.99664618969188	7.03416670603815	7.01486060595421	7.20537798912245	7.13180730964233	7.01028114507863	6.94746265413094	6.95937950973268	7.10594820646819	7.01258839792391	7.25219794624653	7.06056018056322	6.92562797957394	6.99417982140872	7.02924728465360	7.05735309767544	6.87866211623438	7.09289656162573	7.09525846981177	6.99759139362768	7.12753358189343	6.98950997832977	7.02230460611808	7.01771850086390	6.91383544715880	6.98150661832713	6.98973520370514	7.07936191142289	7.02325483164769	7.04392528131662	6.93112419884090	7.01486254265207	6.95882490254936	6.98714256345126	6.97850623081573	6.79572122561393	6.87072265140963	7.03790501369642	7.02803455901806	6.96516132602118	7.16213679840477	6.94242182387600	6.99748452195249	7.03011602716946
CLGN	4.27890549177814	4.28407233108925	4.30097310997965	4.29713154836279	4.28239454513799	4.27492743911203	4.33405205194719	4.98201598221767	4.36248283523700	4.32165015899297	4.34322672390249	4.44374772825275	4.28922937877496	5.60621992934269	4.35364984820811	5.02907746973507	4.48631146860545	4.44056010762163	4.28720787586643	4.25583306873269	4.29376298966927	4.37549512432380	4.28758780314911	4.35332363187314	4.21595183849111	4.40370222163170	4.40252855654512	4.21790699904522	4.37894433845448	4.26709084922664	4.31358876572835	4.34915559262383	4.23780386110799	4.46620214247476	4.31116661402757	4.34262424131299	4.35365615972656	4.32513883686112	4.29304066549662	4.30491575729999	4.26110465777644	4.34670233318017	4.29063555928703	4.36770439192868	4.26031868099581	4.35380565517888	4.44885176235329	4.32715249385272	4.34551109173409
PFDN6	8.00066721026522	8.38197275728673	8.03874310822326	8.09826217232706	8.07864709603645	7.96834458340248	8.29726068756006	8.30608898072671	8.61134511029111	8.25000453512943	8.18573162362000	8.33668575189086	8.24527818441404	7.96344630325172	8.03034188542557	8.14941440331536	7.97832851439065	8.18626789886678	7.91534312644119	8.12155582297345	8.08988034101231	8.29782818794740	8.03913231749491	8.31502739736784	8.01845674479543	8.17117963407613	7.81893512067116	8.35104746916074	8.13869510053243	8.06205685582845	8.03449222267414	7.89209898907713	7.82036647413016	8.20382561077616	7.97520332170857	7.99640817957333	8.18705010102476	8.04003151892227	8.03490340914891	7.90819616669309	8.24115957312434	7.95819088189941	8.23725142527417	8.31755533894651	8.14010144233604	8.38957739795538	8.11410230443764	8.26131169607554	8.10416737229446
ZNF238	7.03634291150379	7.28448205104617	7.02479609101895	7.00668477683688	7.45706047009956	6.86582972301591	7.55156947199381	7.12565382051631	6.96563734947001	6.72087901493144	6.81704079757510	7.54486052617580	6.95955432989853	6.94712471876288	6.84268221165918	6.69067965083854	6.79289676858669	7.36008229308800	6.75939999297884	7.27053937442220	6.78208686640103	7.29691368294789	6.94183714257606	6.76789918344002	7.00761276088008	7.00773761340588	6.65968252756450	6.81919658390830	7.07239525616693	6.87151334289927	6.82255116406520	6.95220791578183	7.25056541905055	6.89274083584106	6.63785360951504	7.19455451293496	7.41437477987714	6.99904758313042	7.09042802150976	7.14719993822592	6.97512262555833	6.81236368868386	7.07437324214648	7.26038764491634	7.35242351714585	6.93982114927001	7.02349737733329	7.06653864535071	7.24055217416365
HMGN4	8.65951219216370	8.73553860342076	8.75246113296189	8.70449580998845	8.73211121682835	8.56553186823921	8.59248324511555	9.00404245682718	8.97225168161809	9.02357955470842	8.75889076822709	9.05400217008586	8.69450088407372	8.78755654530404	8.83002075120642	8.67074710276816	8.64230661422118	8.82970814804795	8.82063694303951	8.56859807706560	9.02361911132996	8.77257531501910	8.60592436072681	8.85422596707724	8.63594692030541	8.92151143986445	8.80485566326179	8.80708492836399	8.83592186676162	8.96130916349158	8.79361752679912	8.81795025115918	8.78584417196645	9.08274940609981	8.84833480621154	8.76140210195635	9.06826666593934	8.80316158608074	8.70037034390950	8.68123370049066	8.69653811854928	8.90659752879714	8.80742989529079	8.88938515571923	8.59112598118780	8.94280132892903	8.60502211571205	8.80154260525151	8.82263819302951
TADA3L	6.61508233233283	6.69746284398816	6.59743369501607	6.56882105940007	6.61735055029329	6.62121778157633	6.76782079136363	6.72151422213969	6.76380500725712	6.85069792503910	6.72690051453837	6.75231723268081	6.75658136132170	6.69822020088152	6.73601183931663	6.62316709125898	6.64444104910825	6.73031880051509	6.66311572999889	6.57897296381022	6.72955956754029	6.73105338839410	6.81947343299986	6.67544632286268	6.54003826640162	6.71075099825721	6.65020900660541	6.58549693574314	6.78544198101035	6.68094488922824	6.73526324868934	6.72423033372396	6.49259960225949	6.71572107248618	6.67909462854840	6.63497575553093	6.79466900077848	6.64766954231522	6.63337282921950	6.61899890784793	6.72392579669985	6.65271491210048	6.70013629333784	6.70457894287258	6.67218960293170	6.65059036309385	6.70672101517766	6.65904263935677	6.78531208570893
TRIM38	8.06298325267874	8.63827988497011	8.09727670973516	8.01944928296177	8.12495963873608	7.89090248245913	8.09968000895018	8.00107001651689	8.07287250639752	7.99329334887834	8.07998706174833	8.46404702760054	7.95941679981139	8.08153401696979	8.03681117021564	7.87393692081750	8.12203560082855	8.08785514412146	8.07555504245893	7.96065777945513	7.61645678090973	7.97271042770550	8.08481866236183	8.04223725501566	8.01987471394028	8.20758508392488	7.73317294295170	8.37998180720013	8.26634717749841	8.01564318267377	7.92167750788249	7.92022381387989	7.86338674860026	8.04615428521341	8.05219862258918	8.03335453930563	8.34760654271791	8.06424367608711	8.12612508229616	8.15609395759203	7.90724698301937	8.01143429218251	8.38295936226516	8.25862874042128	8.12884839768171	7.95040935997877	7.95527478554313	8.25599453685479	8.12785765640658
SLC25A17	6.22547973944151	6.31614001652831	6.18253704101974	6.15466645053177	6.18671660977046	6.18149236579117	6.32593983133448	6.38445067276722	6.52892254276688	6.24347038519758	6.40815534271340	6.37851279846424	6.25739050147798	6.41250203016193	6.29895426433367	6.33495966703099	6.37233907368688	6.48009177525800	6.18712436986058	6.29559962577820	6.43501361471997	6.33993828572511	6.17953202765877	6.26769973880775	6.12055110128739	6.22835410736884	6.25932735715013	6.19053754818473	6.25058139586606	6.33250168363532	6.23910111615900	6.43396106805804	6.28468123614260	6.35231455056851	6.32392298282043	6.28138839882973	6.35170096082932	6.19847242054285	6.22322057090814	6.24491246056470	6.24958204973463	6.26714013573040	6.35423191658534	6.27874424240176	6.24672192790330	6.22208590193713	6.26291192332705	6.20774107628269	6.25717400383266
SLC9A6	7.35279649588182	7.72185532305528	7.55484781327488	7.49115275340638	7.59586570630229	7.57834946543981	7.36487023494598	8.15843998105032	7.72970560797181	7.56759619824142	7.78208510127460	7.85977126831142	7.38982413216756	7.49549264068584	7.44392881928391	7.34513735214899	7.35180351628776	7.46987217168241	7.42517129482949	7.43217710932113	7.32561118615809	7.32242817901322	7.56623890390935	7.57599689327812	7.33873574992434	7.51278708625864	7.25262957259855	7.33322760872457	7.62157231430669	7.83593635299659	7.54424754162926	7.44740143080962	7.50847283119738	7.42326770853012	7.39558799677299	7.42395579852067	7.46896392871029	7.52883017682785	8.02019126375113	7.63660294291755	7.25548772499285	7.75239918256380	7.79420656218277	7.69042346993064	7.30106042621442	7.41665409486312	8.04493441413309	7.51409896296850	7.51068515889339
CEACAM5	12.30640396062576	12.53406763586016	12.71405641691507	12.19162533654785	11.97161081978008	11.79976775930960	11.89900404352721	12.78427889925578	12.22048581454700	11.73978914689050	11.91174508378080	11.66689456893973	12.57024941198528	13.23454605335376	13.42594537792886	13.00999409736487	11.69043792256705	13.11024713998424	12.09462012884125	12.20294796425295	11.60460120668921	11.79879346485112	12.66875319327697	11.71157436659815	12.01287864061932	11.97386991977790	11.99014956076119	11.72837273383689	11.76557232741824	11.59134243477460	12.00634367900728	12.27608267261986	11.99244573403517	11.66969858563789	11.78989529791096	12.37381760101416	12.42764176039339	12.76776961184886	12.54969332351593	13.08493034449058	12.77065997596424	12.37266412055546	11.87197402642902	11.99386769579598	11.87371388110322	11.66586534811345	12.05192092037160	12.46850985913689	12.53826433431525
EIF3M	7.94059391336356	8.23836829797900	7.99726902728078	8.02930149913218	7.89118308583153	8.02709041588672	8.36374727346201	8.50179197249421	8.75482833369740	8.08281567559680	8.06930383646988	7.96874499415805	8.14020287566832	7.88622222090741	8.38910303762239	8.81115147033104	8.11324179014700	8.02065748412003	8.12171424630899	7.88108266926687	8.32784511781623	7.85718591070169	8.32076791069205	8.24571194695046	7.91387307893567	8.13815258644012	7.88507036098574	8.22023094116537	8.05641480339882	8.11919250255924	8.03638211701567	8.19955856207705	7.87310953438929	8.11492258692303	8.21908322104127	8.06096289163529	8.18928142469928	8.09250863088521	7.86041602107092	8.02572843522881	8.20719381440685	8.44322313131354	7.92934271870122	8.00938514299089	7.94171340323633	8.07595982780412	8.02837316358292	8.18053351077306	7.99013469161666
HOXB13	4.82157902142978	4.90745976382863	4.89142371334770	4.83035514438485	4.87566639755473	4.86266226334114	4.96542283765399	5.20886435421004	5.00825847854121	4.87478737849481	4.96298334776332	5.01516833113106	4.91841087860979	4.85156514284301	4.96016149700834	5.08021291892175	5.07704302335816	4.93044734002964	4.87937856143989	4.85692512126168	5.13795086929687	4.89418212202388	4.95183483498534	4.88638338590929	4.82434097084200	4.91320836797526	4.94917745117457	4.82523846430527	5.14794410970040	4.86500843158861	4.88358220165451	5.00477329345952	4.75959190446920	5.06548572416113	5.00023650935542	4.86629211736283	4.91387479493901	4.89815560134614	4.90164049051266	4.88957842932933	4.92527489989439	4.93387172215081	4.93104593996324	4.87349479354141	4.87199265970683	4.83379909743130	4.95438504739795	4.91335903695200	4.96229354634260
NXF1	8.88693148305372	9.38776016295054	8.95479999925543	8.86565026797500	8.81151090220267	8.81245388997903	9.01586963916269	9.08703397901832	9.15830058045789	8.93399683878345	9.03557955973162	9.18123217535831	8.92720601481626	8.88328943681011	8.88227834353773	8.93181997633686	8.84365291313214	8.97459857005785	8.95208745371960	9.03720268146611	9.02675049522212	8.80478984134458	9.12110079741458	9.04820027810358	8.93451501332960	9.08604363618064	8.81240905085573	8.97265824600684	9.02049030391694	8.81543237501748	8.86366723612659	9.11133688280006	8.74772193079261	8.97105424583881	8.78730589743594	8.85316382029015	9.03648279935780	9.01475358681350	8.88430104235676	8.89434906520867	8.97543397874075	8.83913863340337	9.05562700751246	8.90582209877264	8.75392029873766	9.01838643961449	9.03848331069746	9.02584014714842	8.93747996394987
SEC23B	7.71469723061599	7.72630927344473	7.64031857461616	7.65794375529892	7.72451537386149	7.50217396744866	8.22251638606128	7.76832132928096	7.65533890121809	7.71845608656167	7.71789514968799	7.58353371826546	7.91810804426005	7.66907344466833	8.04317642423161	8.43182355005885	7.82397953064142	7.70202850333993	7.64179812130880	7.59730763996150	7.97497590604908	8.26841313518583	7.77742208583888	7.57873934507634	7.48826202547527	7.66227892646084	7.48562684156038	7.68575118602943	7.86142412409301	7.60255375537605	7.70000324984356	8.04301677609194	7.70748392244615	7.94516507283977	8.15412224661134	7.62771789192728	8.10535518629409	7.68336123441342	7.67527066112504	7.57977755486375	7.95228744529978	7.67824904522675	7.60121415206915	7.90178929475478	7.59456349080298	7.61999908514292	7.46601590187082	7.73484370098415	7.67640251529752
SEC23A	6.76132483618146	6.99971963379807	6.86636274871287	6.94317409569986	6.87647545946902	6.81389336941985	6.90413356849552	6.96685899333182	7.13671052528642	7.16291345505942	7.12413755340865	6.78683581806554	7.04493949175318	7.00675366809257	6.80227349307227	7.36996498694194	7.18421621069584	6.92127627630438	6.88485989234265	6.86686577457786	6.98691078609456	6.81520434566150	6.89181629070034	6.94926823250276	6.81340969978192	6.91477368177548	6.95532795746403	6.76168484481776	6.88147253961843	7.46878017243622	7.05275196003856	7.13338809035062	6.97651335595169	6.95622443516805	7.18681885312852	6.95557467444837	7.21207233663157	7.00564846486246	6.78347489438365	7.06321077064745	6.75195963624174	7.97206333722126	6.93828728728130	6.94967031634695	6.94929923919473	6.85712122268619	7.00847326064990	6.94496562026840	6.94642418604487
C1orf61	7.68396127726868	7.64694588637061	7.76635419905664	7.74006258178673	7.76022613935906	8.24422595794276	7.76454794382783	8.61638856673222	7.96690343367126	7.79227021305098	7.72311969597983	7.81027615786736	7.74143094778968	7.72099785579424	7.76663390865976	7.83692392511764	8.00968340929726	7.79752205298690	7.74966548506192	7.82739135076578	7.79570252722689	7.79141319207232	7.74949985817884	7.81358818459696	7.84074607907159	7.83140699019173	7.82408665827581	7.75259194554230	7.82764216117089	7.76238108315968	7.82470642516228	7.71527075386607	8.36970398253761	7.85304844158348	7.96588328239116	7.78025863097129	7.73336853860127	7.74826602079850	7.82954522950464	7.82384839977361	7.66100391130879	7.81375323610143	7.83078174629604	7.80900383763778	7.80505679220614	7.75691967579779	7.80239865429925	7.76294590403377	7.82743915110004
CAP2	5.98159751635590	6.18281327897172	5.90358892124033	5.92925113840359	6.02496128477040	5.95378554176369	6.13309065084634	6.24127887090616	5.90226832614623	6.32838389344294	6.14765144826252	6.25485765928534	5.83364760712909	5.94780770263633	6.06554382618288	6.03163284704797	6.15811226545241	5.99927995643251	5.89481911107632	5.98678200213464	6.58995031317128	6.06569732663754	5.89111102025215	5.88439222247425	5.89352749777914	6.00524164191956	6.06239773877668	6.04940092922353	6.54181581664999	5.95591934884727	6.01556238311680	6.15259699235642	5.86592372523533	6.16455479328444	6.13203538606766	5.88650037191424	6.24867994351732	5.97516019317933	6.08453167734199	6.09130817127579	5.95299011059945	5.99411375468635	6.22882183628761	6.05041090916028	6.19647892583492	5.85728412382577	6.04348198618292	5.90353890256037	5.91746156204179
CAP1	10.72837337863812	10.95448088528561	10.93106761355591	10.88003905853161	10.88173127056137	10.57417457841744	11.15459359723451	11.17760126977548	11.08510379363413	11.21835151871134	11.17632750634794	11.15503715532218	11.14829332929207	11.11449897073822	11.30922066312096	10.98493525887284	10.98974752720520	10.99092785033114	11.04993936269311	10.86354641281881	10.92851392084253	10.89813614268278	11.08595572263117	11.15772126231328	10.92402226001477	11.09667650742387	10.96729141236320	10.87634388129552	11.08851952599451	11.01274711997356	11.08159159189863	11.10803176764917	10.76053945626733	11.04631706989410	10.90201265302896	11.04025696411285	11.07398410223639	11.03065870210164	11.17058065387151	11.04448622049690	10.80118163313690	11.21937511683034	11.09883892239556	11.03198942576845	10.89432095155139	10.95535681429810	11.08469685132505	11.06740132229790	11.05485578769859
CREB3	8.04886953273209	8.24977643310654	8.09024078476572	8.08828954071921	8.02372764821849	7.95913225943977	8.21272919656259	8.38048684540091	8.33744429729551	8.15906983679081	8.46328368833390	8.23248608611105	8.12166164605407	8.34084692749433	8.25390406190890	8.15245917437402	8.70793171639689	8.64824952794943	8.14142815064192	8.02400091249843	8.11309314067598	8.20835466035541	8.35873334127545	8.07449989459574	8.01171572288068	8.21031984691597	8.24750433411875	8.00850528545468	8.12651149719679	8.25310639002686	8.22588123383309	8.11656616876952	8.03467812168229	8.28918912003244	8.12723315713712	8.12383339098523	8.32444484675352	8.16245330409155	8.50289726621564	8.23743695750808	8.20138558762430	8.09128485976944	8.17172345680356	8.17275773223441	8.19872092178184	8.00073426793115	8.37226496484731	8.22813163498977	8.21337279798965
LRRC41	8.62016351274601	8.78339565089191	8.69577298506245	8.68745030393372	8.84238602459423	8.55401843971433	9.13744743663165	8.95345486834909	8.69778756563533	8.68470298446138	8.98070715345665	8.88990139327513	8.66366494448476	8.88129923743201	8.86239529713492	8.63116657723862	8.67027707594060	8.93430207648120	8.70988490941241	8.92096383832733	8.84267345041094	8.96018143700258	8.70617526543467	8.73765171028191	8.74453339008044	8.82058166518712	8.87230823975696	8.53179825185570	9.00592709429546	8.67098789443860	8.74512322885051	8.67672219737590	8.66792407531849	8.84531896467955	8.74274827193908	8.85598441664763	8.95422498044722	8.69599838053885	8.96474279448369	8.80261810325231	8.74966005110007	8.82742429015920	8.90616298137815	8.76042721839952	8.71467489109328	8.64712159087184	8.96858127827886	8.80602932649386	8.80945374330748
VTI1B	8.83023453843713	9.09148553851305	8.86697688992479	8.92809950319017	8.80371242421950	8.97671380540436	9.04585893741672	9.29432496359937	9.22605711787941	9.45591243008367	9.25480617417239	8.90528187857393	8.92649224917569	8.93264428248054	9.35522141409071	9.35672550034130	9.21767324766396	9.49300711176980	8.96566616199172	8.85775295918776	9.11264935021541	9.19658962416768	9.10315872613552	8.77459806523681	8.66456537944082	9.04352261036458	9.04455235678549	8.81054151513417	8.79836167812416	8.74729654026681	9.09549265307984	9.16798088117851	8.68566393367812	9.06099179085699	9.07995526684658	8.85500513775099	9.12891877101353	9.01269844905410	9.09431877573239	9.02833610013632	8.87278053875949	8.95884695232410	9.28623225447998	9.01386566327144	9.14629834767483	9.52797807053797	9.14011789954457	9.00068448845115	8.83388470891328
CRTAP	5.66790946038685	5.78401579515522	5.64362497827260	5.65388398001198	5.72607189131778	5.72604506536421	5.79417729059234	5.78088165876889	5.81361528324836	5.84594506273092	5.63209011930838	5.85126812144977	5.69472613627574	5.67682617215289	5.88876473193638	6.16904275516028	5.92038079174054	5.82106518038659	5.67326691109852	5.62478027400478	5.78801646610819	6.04639019261371	5.89250355725607	5.90995541933809	5.70516053947865	5.79520717125902	5.71620345585784	5.63551636372467	5.85265970470460	5.90604097252517	5.78627761633403	5.71551742221694	5.62292480663801	5.84330589430365	5.62795953005273	5.72353651823251	5.99738228042023	5.70573415417842	5.69547472202153	5.67594475351238	5.92069079362756	5.74756273892656	5.69787184549687	5.69234905782945	5.78268672486973	5.71601807151692	5.77145395789502	5.72177683683881	5.90255557721103
SYNCRIP	8.22825272629245	7.96198321566928	8.11148940521244	8.10373332029895	7.87133776992713	7.86534249441268	8.87134857284328	8.78192463906822	8.24238524569304	8.23409872130283	8.12283171695945	8.27840308529551	8.00193393509801	8.05912582259409	8.14163969681479	8.60330240743411	8.26699861778069	8.26312026783175	8.01208445667295	7.89874196768741	8.29144565408223	7.99955414214373	8.11392928665749	8.14998652422406	7.92769088477217	8.10221709512039	7.90060746684206	7.94188064046721	7.90410219428608	7.91340912302519	8.28517601348531	8.39923629259330	7.85182113618605	8.06632383318601	8.19863430358553	8.18187238617639	8.39015531284702	8.16245630117271	8.06548231930083	8.39439817307878	8.03966108425122	8.97727798167265	8.07492185341009	8.05285829685741	8.25521512657799	7.88777873882907	8.02679047505901	8.09341204381957	8.14347568524956
VAT1	9.39317299788575	9.55008395321827	9.35525912354761	9.40332024474516	9.41468996255234	9.64992351438991	9.42680161553406	9.67224278055540	9.72624886608560	9.78621766545382	9.58003910736712	9.63295110156303	9.51783642975936	9.42730628892772	9.61349788655609	9.62017632665802	10.05187335767158	9.54448660741182	9.48402785595359	9.33220860481048	9.89070120308746	9.33955940376743	9.49001418806446	9.61760206326903	9.29880442749107	9.47577224662192	9.47395963826895	9.38385899354482	9.50099670531585	10.12534591875353	9.70716817335496	9.48669621030073	9.26025626958444	9.50274840995617	9.43435316282348	9.43838778851189	9.44226808348224	9.50467731811990	9.51905672901261	9.49592447596888	9.59233729681226	9.69997112452650	9.47004513329749	9.43588786606798	9.35027343696861	9.55060090132270	9.60540209447726	9.49529656676071	9.52170808782949
STK25	7.87303487190147	7.98224056220446	7.90805599645933	7.86180236457910	7.75963515275581	7.93146546473166	8.16855652934794	8.62572560318556	8.12568837150308	8.34743457700255	8.19529388713245	7.94112197995499	8.08770217470478	8.29405849244656	7.73407549290786	8.08656408088081	8.13571672803763	8.31354425835634	7.88778095084532	8.02916229035382	8.22020487083555	7.82460680359927	8.05462810392614	8.00456583874200	7.82256091636875	7.96526209551441	7.82168275997467	8.08103875434157	7.98462657722784	8.15320324414481	8.15741264883071	8.33836120886110	7.90256435404396	7.96321336336198	7.98928975421892	7.95399354200716	8.16250452296345	7.95760426938444	7.91416411297532	7.91853782489258	8.06435326558017	8.14078908659828	8.02922875221033	8.02716955317418	7.89493476920196	7.80831523072996	7.94157318245406	7.97536896471473	7.86959079289108
ENOX2	5.13410639100017	5.10549173222444	5.12955586474258	5.11438055974087	5.11946482179019	5.16878216362184	5.26568900797934	5.23884099236606	5.28624328050307	5.22001253501061	5.30067497405689	5.29496691263152	5.27865204407436	5.22760200238978	5.18810065870137	5.30582083028696	5.41222226426226	5.22101471017796	5.13976500921582	5.18251900049998	5.16386633012388	5.14287714827300	5.26151861645719	5.19808513491579	5.08607555316308	5.19738202228978	5.22271279914049	5.12178632818137	5.19150912639104	5.23235359800849	5.16488103035824	5.28289510999050	5.13820312611514	5.22314848692093	5.22237862413512	5.16303079270554	5.25255164973602	5.16408181209949	5.12667736751246	5.18358648499161	5.16981846037812	5.28313572499648	5.19898797121549	5.23770053119960	5.12051789120363	5.18563966195717	5.22550004067095	5.20812343420279	5.17917779225135
UNC13B	9.01831253585643	8.69097538633733	8.74354611506039	8.71853837072446	8.74885702569425	8.27390227753351	9.66992113315455	9.33498782013077	8.60620028293642	8.38161469998904	8.96623697330517	8.79153754501767	9.00007644142443	9.26692321424357	8.72015609946658	8.57155532970691	8.22615681532513	9.94681005733995	8.47444204672892	8.93736096964088	8.25958691197591	8.85113685662102	9.36319083004486	9.17932864175257	8.88966502446635	8.52763477370768	8.40151394033404	8.37138481745192	8.83765285587511	8.84425025746705	8.61142641770541	8.46315226636736	8.72046157199988	8.69525371096073	8.34240928900080	8.67042823611338	9.36365638948706	8.64048424003925	8.72070700282632	8.97384496006431	9.39108332627285	8.46131965260171	8.77773316195627	9.24815112398775	8.64690250218744	8.97493500454506	8.63713115123209	8.80564039437494	8.66814912543387
CARM1	6.98451710303772	7.18741683459263	7.15909239916685	7.17330980451982	7.05331267567753	7.35390703764184	7.29546075638495	7.40152675641881	7.54733433036074	7.52504140054525	7.34520774746339	7.19218814485222	7.55377393639283	7.29218338144982	7.43754505846994	7.33416332083846	7.51717369413417	7.27676828250219	7.36703987873882	7.17982894776162	7.60976281161789	6.92183444213833	7.50146714532197	7.28067818187105	7.16160445320681	7.37789136767596	7.00198971998922	7.33410856546396	7.13466716815364	7.20241788367683	7.34683398206491	7.62481334053583	7.31587764823023	7.09032829232412	7.24565607981501	7.05322457149148	7.12322237258909	7.17338115716259	7.14855608874575	7.20006628632612	7.27703103675099	7.22743519739918	7.22118038039326	7.27341337242081	7.15567868145665	7.41507260228674	7.22499027251082	7.40036476117721	7.28249209123728
NCOA2	4.74593363946044	4.81296668972983	4.76362420783557	4.71457039077624	4.76733977037090	4.64201469151270	4.87451587875448	5.00839469148636	4.86479415362817	4.72051501451519	4.90820547163722	4.83805903245396	4.79638121912390	4.82552904790623	4.84931587752660	4.83968735702472	4.97089622797140	5.07358674711740	4.71079261079976	4.70137962383370	4.86701203034288	4.85208830722749	4.76240717883530	4.87886124338743	4.75882216969040	4.84359468230301	4.76421955223841	4.66955004247040	4.89862220576128	4.82221629207634	4.80568127871503	4.91664920111513	4.64654864313064	5.13477080645987	4.80450506456481	4.77719098249858	4.95010302206736	4.78275614269596	4.71852264933381	4.95437359438155	4.78836699246021	4.82198090785653	4.84536063202029	4.81522512394605	4.72092248960892	4.77113070601205	4.77291535379781	4.90403326006974	4.90485293564662
ADARB2	4.71526374313614	4.74567752889112	4.68978069401575	4.66851474240531	4.71990080523816	4.67244737265884	4.91713733129263	4.92002447574383	4.80705861963156	4.73786280151673	4.90449377169920	4.84104854154750	4.74678923839364	4.82322807068301	4.87133294701393	4.85761560499247	4.87553443106126	4.87654628593487	4.73120542890152	4.72270167204997	4.83611658092082	4.75234382935579	4.76811783326751	4.76028627407143	4.63594094814275	4.76475096579295	4.77496924853339	4.57690239348535	4.85893811097774	4.68691639392417	4.73863781473605	4.85932623850730	4.64213412453143	4.76791834593865	4.69697440824143	4.75737352435786	4.82977900404493	4.71742748593458	4.72179908868794	4.79718247044752	4.82177535256099	4.84293211794405	4.78523536165827	4.76146125975369	4.73976280768625	4.76639770195233	4.80168879160248	4.74416180289310	4.78393044379908
NA	7.71275590356402	8.58128941310186	7.78123466350525	7.75577222181453	9.14043710009046	7.47445622506138	7.54039585108677	7.58678299878038	7.60132867618219	7.53884088495012	7.59322511929133	7.80986041429774	7.78859358851505	7.79488266976389	8.27863446066428	7.71224589342272	7.53715365604283	7.61771805152011	7.66724992241152	7.71423963856826	8.62919366118678	7.97551091280895	8.06051638251342	7.69148456369651	7.84556217713453	7.95588237795080	7.78821706066812	7.65593934932852	7.66537577319962	7.44037352847169	7.79180071832632	8.07599742471911	7.58642252084784	7.95339441906456	7.64997799755506	8.26356103535835	7.80836676871563	7.92686515808888	7.82723618502787	8.53263736057604	7.59895189492836	7.64483501127895	7.93227313368677	7.87994100739392	8.02030036260321	7.66116689900010	7.59639873535244	7.83143121205583	8.27994748378772
SEMA6C	7.26744301605656	7.14601324938612	7.15807795372067	7.04913538901011	7.06885019394774	7.28990886535319	7.19155598183367	7.11362729290502	7.24320355897338	7.15603126845183	7.23171923417856	7.10749980401172	7.16580131534769	7.19561678391224	7.17268543231136	7.23315310177234	7.19111974714048	7.21118001693482	7.29053499848484	7.10618588274025	7.15875444922506	7.20612305760565	7.17740032885364	7.18266926371428	7.00240103713493	7.17132082823431	7.13039585112988	7.02251561610373	7.12929467284995	7.12098286187784	7.14370671662663	7.20585758053525	7.03250153300901	7.22208587966536	7.11334344328295	7.06330307018931	7.13069297880365	7.06178849908402	7.14997535755903	7.12706392470403	7.13812821502220	7.16120214943561	7.22373328916920	7.16119227244582	7.09754615426071	7.32558884803711	7.15625008181546	7.19937368687387	7.17618046230635
[truncated: 11,442 more rows]
[truncated: 55 more columns]
