# Supplementary material for: Computational purification of individual tumor gene expression profiles leads to significant improvements in prognostic prediction
Source: Genome Med. 2013 Mar 28;5(3):29. doi: 10.1186/gm433 (PMC3706990; doi:10.1186/gm433)
Supplement: Additional File 4 — ISOpure cancer profiles from part of the Shedden cohorts (ZIP format). [file gm433-S4.ZIP]

Archive with 1 entries (1 files):
- sheddencohort3profiles_purified.txt
