# Supplementary material for: Computational purification of individual tumor gene expression profiles leads to significant improvements in prognostic prediction
Source: Genome Med. 2013 Mar 28;5(3):29. doi: 10.1186/gm433 (PMC3706990; doi:10.1186/gm433)
Supplement: Additional File 4 — ISOpure cancer profiles from part of the Shedden cohorts (ZIP format). [file gm433-S4.ZIP › sheddencohort3profiles_purified.txt]

	NCI_Lung_1_U133A	NCI_Lung_10_U133A	NCI_Lung_100_U133A	NCI_Lung_11_U133A	NCI_Lung_12_U133A	NCI_Lung_13_U133A	NCI_Lung_14_U133A	NCI_Lung_15_U133A	NCI_Lung_16_U133A	NCI_Lung_17_U133A	NCI_Lung_18_U133A	NCI_Lung_19_U133A	NCI_Lung_20_U133A	NCI_Lung_21_U133A	NCI_Lung_22_U133A	NCI_Lung_23_U133A	NCI_Lung_25_U133A	NCI_Lung_26_U133A	NCI_Lung_27_U133A	NCI_Lung_28_U133A	NCI_Lung_29_U133A	NCI_Lung_3_U133A	NCI_Lung_30_U133A	NCI_Lung_4_U133A	NCI_Lung_5_U133A	NCI_Lung_59_U133A	NCI_Lung_6_U133A	NCI_Lung_60_U133A	NCI_Lung_61_U133A	NCI_Lung_62_U133A	NCI_Lung_63_U133A	NCI_Lung_64_U133A	NCI_Lung_65_U133A	NCI_Lung_66_U133A	NCI_Lung_67_U133A	NCI_Lung_68_U133A	NCI_Lung_69_U133A	NCI_Lung_7_U133A	NCI_Lung_70_U133A	NCI_Lung_71_U133A	NCI_Lung_72_U133A	NCI_Lung_73_U133A	NCI_Lung_74_U133A	NCI_Lung_75_U133A	NCI_Lung_76_U133A	NCI_Lung_77_U133A	NCI_Lung_78_U133A	NCI_Lung_79_U133A	NCI_Lung_8_U133A
NAT2	6.78160580656826	6.83656992617057	6.88581634652937	6.86470768647873	6.78226649985168	6.84660733482106	6.72481395116772	6.79950923280174	6.78858488975453	6.78476901109006	6.85718441995555	6.85900441355847	6.83589246016541	6.91408186917996	6.89542993238144	6.84792961957068	6.91950261278715	6.92626795960681	6.92254723883996	6.86810079145138	6.92640288889545	6.82063989596394	6.91625191258106	6.83872858251744	6.80158161267491	6.86970369915667	6.79841152077983	6.86755815565670	6.92923032459110	6.88283834990850	6.91719592302263	6.84217227058675	6.68961352884462	6.87307470033912	6.89976865179934	6.89881246055345	6.99999966042539	6.87988287474734	6.87457092126422	6.89475208988678	6.91841296730644	6.85738044964621	6.84715460359616	6.92056492195655	6.94289047129468	6.84590324193808	6.84758718561319	6.94465099274038	6.87919603874704
ADA	6.56376076866714	6.50993927149348	6.66327351744875	6.38345042837726	6.41535070416699	6.47846097530297	6.57960836419774	6.42653556943590	6.59548689595203	6.52396763684287	6.49812002821736	6.68738960219261	6.50308386158487	7.07281247860798	6.60507084562034	6.57188556890265	6.75528533289449	6.82257713938420	7.22477847016134	6.64981262947609	6.67057860180078	6.52888747223318	6.65407113198646	6.55831852004734	6.46286942981795	6.56464114806185	6.45493943788161	6.64113142764284	6.90904567935010	6.65259666434806	6.71777507920272	6.84885579165521	6.38164325783850	6.61844696265352	6.48791706331011	7.14008843825667	6.64911477169565	6.51815087209342	6.54762935394347	6.69565633708848	6.71397603282239	6.68862696497398	6.81478347687617	6.54003665879219	6.86288577530460	6.56497984229828	6.86224291889709	6.56469023616527	6.49589966353313
CDH2	5.56989387135268	5.46130247365222	5.53405953744030	5.49144036613388	5.42477818851766	5.49403592664217	5.48580809650458	5.47354384859502	5.50944751446181	5.38039255748186	5.45921113717634	5.51381754772065	5.44393136190257	5.49847534557217	5.48293979293942	5.49924723023570	5.56812232605827	5.52478508817534	5.52725698987555	5.68804951131645	5.54160728835427	5.44052056862275	5.47452537017142	5.46993135720292	5.45946231651398	5.53062445001803	5.49840336926581	5.93918083771234	5.51251819262212	5.52322220284453	5.48564905705028	5.55442377865533	5.36894994136260	5.45522076189653	5.65473843449151	5.64111157203154	5.86832069924343	5.55351030307940	5.43542483857133	5.52041129136460	5.58834409052759	5.50383400099227	5.44036736138051	5.49315045832549	5.51317409580571	5.48277001837194	5.56566069404083	6.04044847476649	5.45495091551678
AKT3	4.22988530983463	4.19439646093972	4.18996618233009	4.13678505021691	4.24070507174159	4.13229496880784	4.06366545891357	4.27711558053342	4.13312574475500	4.09492387947816	4.22472368128645	4.28194955300408	4.14245086375784	4.38395040909502	4.18418609360332	4.11182946852249	4.36797263564766	4.18569157272964	4.24335585833902	4.19532239473393	4.23402328383475	4.10330460697830	4.14318374965235	4.15769886762348	4.16218159826479	4.22437896110445	4.17041403223341	4.24423203069434	4.29524340296594	4.20471342394338	4.24101124268956	4.21820864124541	3.99233182503198	4.20691378440704	4.14740120521705	4.25919055120807	4.25108897375523	4.14604115069256	4.18304703477756	4.25912486856930	4.31503353795009	4.24229517300514	4.15445072866813	4.22258266906366	4.27498563068632	4.17814062537536	4.18818404531025	4.22000085289807	4.16450246239294
MED6	6.86871862999899	6.94587068996115	7.07741876897387	7.10606513033672	6.99069697899200	6.98361211655511	6.85308588502141	6.90731680584287	6.96471224649598	7.08367420006303	6.83987291626085	6.98467166915099	6.86354022225204	7.17062394348855	7.38012936816035	7.09287438099915	7.06693889448032	7.36321694435845	7.26222094440480	7.04942762756485	7.10803184941160	6.82162754372042	7.21170045616264	6.94537020738605	6.95305873167814	7.15618111290057	6.86401039518922	7.10595257411805	7.20975513042061	7.20576237335631	7.15225977141152	7.30444103173828	6.84763043996817	7.47208086865747	7.07168930391293	7.28326191625574	7.36909956970397	6.94973013163927	7.16259303534154	6.96500305635949	6.86917349322135	7.14723868178818	6.97229357157622	7.21856821620789	7.27930187465277	6.96961543637300	6.89690972569449	7.36408282504330	6.88796787642408
NR2E3	4.89852109973745	4.98468099720550	4.92420314630438	4.94239312800730	4.81734928840858	4.90813124438003	4.82851126730681	4.88180251464301	4.85031133828866	4.81312436940877	4.88620836804108	4.90707757662751	4.84803287819665	4.93343604279058	4.93523044951693	4.85860370959360	5.03450944991149	4.94193665892573	4.93067870894780	4.93096420278679	4.93958281186854	4.89136850024229	4.94128154264438	4.98443727592124	4.88748512207111	4.85803795769155	4.92957349900900	4.90616525363067	4.93064548877245	4.85778499065042	4.89515316344491	4.90334355116657	4.68357814617137	4.86219406199711	4.87820268989404	4.87567700378862	5.02223674743716	5.01246393057526	4.86980957432258	4.89726686814384	4.92697603396641	4.85803259994698	4.84498268889659	4.93652283887330	4.94711691017385	4.88695956688766	4.81950569180351	4.90118123116704	4.93688425451845
NAALAD2	3.93185289485562	3.93981116833854	4.00170669373092	3.97647235329677	3.92352946291573	3.95329977908610	3.83909907580695	3.90240220495455	3.89980763444096	3.88569946717461	3.99844287860249	3.96946080033556	3.97100356270618	4.05926895859519	3.97497168247568	3.95219569620299	4.06126136147009	4.03222730974886	4.03967965318098	4.00570978776011	4.04980182426959	3.92027636929263	4.00274694317383	3.92595407695922	3.90002528614290	4.01324659217462	3.88198653133573	4.05728210171942	4.05226499941570	4.00391693217018	4.07275253771776	3.98147287427934	3.87836137195455	3.99820534578558	4.02475486746797	4.02585622606671	4.09031658150061	3.98399119643121	4.02251991537250	4.12947423170382	4.04745713562740	3.98494754974695	3.97198755535202	4.04366841694459	4.10954274416399	3.93741659879601	4.00120293196597	4.06770701399337	3.99985267844639
NAALADL1	5.36422593298012	5.27472279931094	5.15726992139593	5.22874629606335	5.12628285321080	5.11223998986425	5.20049837901833	5.23527533989790	5.21535327753544	5.04339347703369	5.13776213651409	5.17405529119276	5.16601273409392	5.28415935750186	5.16214589905845	5.13190681756764	5.12131809282372	5.11377828457538	5.11298788311560	5.30300619213044	5.21039875269154	5.17840831091893	5.13529684962119	5.22174510016730	5.26973223628925	5.18404398560873	5.25897509178827	5.26235415978037	5.30695597635313	5.16418022044146	5.20668616567563	5.14223918789026	5.16305744233101	5.16981419887283	5.29818937239494	5.22801286385119	5.17886782796305	5.37038958426772	5.11964953481044	5.19841597642245	5.15500149562275	5.21965474996240	5.19141419051253	5.14711249839731	5.15832054680188	5.13490991683112	5.24153003786524	5.40466756686311	5.27424675879252
NA	5.55638047882362	5.48826220669519	5.55896714508472	5.56474042626729	5.41428997915040	5.50961661541247	5.38010000244059	5.54395288693006	5.44222038906836	5.46736742430137	5.71615399993110	5.62566528151830	5.46486378992511	5.66710009314292	5.57664217222905	5.46770086540429	5.79936626999311	5.78477055316531	5.53518629430881	5.62522932139610	5.58092721754726	5.43772811660578	5.72380693320566	5.57655362946673	5.49852978183206	5.64606489887069	5.51835510234778	5.59827301736430	5.68941086137989	5.60399057039865	5.61818626288801	5.60461418695936	5.31774975638796	5.61306329108793	5.47709053201813	5.66175739086790	6.06713367038326	5.56958413424715	5.63474508000284	5.57331768802673	5.72757569323715	5.53977860891862	5.49863245473821	5.50641400302759	5.66006776865455	5.51251199904944	5.52369117781198	5.65534195668264	5.49642182405056
ACOT8	7.27581339594656	7.46031513628074	7.44329362307769	7.31314675888126	7.38660119275791	7.44018860322013	7.35841332946690	7.30931187632530	7.41852061825943	7.30383892605871	7.64872004655960	7.38130802697071	7.33209069832185	7.53997947981166	7.39784572026892	7.39992860401408	7.42418966063089	7.52852681449132	7.66847159831594	7.44838994960676	7.47363640768452	7.46472889444171	7.54799730201273	7.51684592916238	7.42378188092808	7.53060384518819	7.38318636468832	7.32295793428322	7.45726408948995	7.41679599056025	7.49533895053773	7.25059582839789	7.29803839037405	7.32662297744460	7.35326979575784	7.39602539354015	7.68085017251054	7.70467201663194	7.44049585488054	7.40061433468955	7.31688794053671	7.33135657624659	7.49236340911201	7.92124674467286	8.05685548151622	7.39622377258787	7.44455669062446	7.43340123428684	7.51515714995175
ABI1	7.70598538972028	8.01339682290094	8.16159363518906	8.00270710492508	7.99437494222366	7.98537024597857	7.85827601437114	7.96163774814228	7.87156544648499	7.68330661717807	7.74011875584885	8.11765641907284	8.00384483131398	8.12510605362605	7.84588529188537	8.04369325253085	7.83771226990568	8.22263914307153	8.36071797814617	7.86468634125717	8.18560548778179	7.85278289082063	7.87943683200008	7.88028431671905	7.83028282493670	8.22973396376115	7.66571150189254	8.03605719788106	8.04691920071015	8.23006994627871	8.20769569638606	8.08927283896181	7.91306377871911	8.03996415113255	8.18729024412625	8.17909326046759	8.10439261244018	7.87801478208265	8.12873642085627	8.12198095516777	8.17040911735719	7.92570604683136	8.09719175294716	8.15651540873794	8.06869538508730	7.98608839507979	7.99034364819069	8.23137101760504	7.97240996390134
GNPDA1	7.94230414497466	7.91017468142952	8.11993364913580	8.09353540572038	7.89980659905538	8.17159215537720	7.89381436337924	7.97370906186866	7.97837585972443	7.97561542793124	7.97339586677124	7.87493132095675	7.96932268482630	8.13104054173040	8.50565778657581	8.03237823234752	8.07080958409091	7.85226656690799	8.23553190757345	8.02710175565492	8.04449729498655	8.24548668337407	8.13402276517502	7.97180045612235	7.88120337123411	7.97188771981638	7.82748197568919	8.10929225604500	8.52793343328673	8.01359116407107	8.08295017019262	7.85610008596658	7.81282174569337	8.08159159102471	7.98648382388800	8.06156670745206	8.17759146037032	8.23456326700665	8.09366472410717	8.10436401521136	8.16382484878762	7.99807150314481	8.03023281258717	8.14189091422150	8.04203789008762	8.07896002620367	7.96943584326908	8.06838641576325	8.22429783927242
ZBTB33	3.80861099312485	3.85385879426124	3.93803435705793	3.92043869514078	3.83539390015359	3.90470096359148	3.76389865710938	3.85228556810395	3.83283029034036	3.83832202731504	3.96851514504881	3.92191871722182	3.88435713224092	3.94417310218296	3.91775493857098	3.86594147629699	4.03410879965096	3.94720781132053	3.96753539087659	3.89506172623859	3.95170149934407	3.85275245512839	3.94854924647571	3.86388557748483	3.82069455201720	3.95999494773397	3.81756290680159	3.92015954520965	3.98656558853336	3.91591520367011	3.99879960641729	3.91848615836061	3.80057774702452	3.92541220321451	3.91583625426057	3.93819820985092	4.10982590878741	3.89610694342485	3.94074850624581	3.95074810847976	4.03396910371574	3.91515311214016	3.87189843905166	4.01813936814925	4.02351920011391	3.88559944462486	3.88746070973286	4.00593445555448	3.91887202590854
CDH3	9.56049898568899	9.93712760887470	9.85581920453047	10.21656615200756	9.80364640778547	9.77021050609373	9.68006357796975	9.66414222754592	9.57163189300485	9.57653701004658	9.42096994178640	9.42751404885790	9.97114731546546	9.81657450558929	9.56876507808840	9.62430257579273	9.60023452983208	9.60392112154430	10.82201293831627	9.78428649242423	10.01865170047421	9.88572453555683	9.56762011026090	9.81056888903126	9.74871763335820	10.28973546605456	9.99375649521351	9.43847754982998	10.21125943981363	9.48746877267643	9.55199762651604	9.67782252207809	10.12869469033514	9.47094863888350	10.18933614821081	9.80557107170279	9.43492179662211	9.53796186208673	9.51231079003267	9.75228334197708	9.35304477797248	9.82588244850026	9.86660277192574	9.51290451654912	9.54681491927343	9.72690352244749	10.78816281097155	9.47945408828282	10.65117411063496
TANK	6.89907535233741	6.94084726717367	7.00698952493607	7.16874594737640	6.83150898881402	6.98937418256064	6.84136058719099	6.91532745837338	6.90399314890897	6.83318626021332	6.75659249840827	6.95154551925452	7.00282752918323	7.10197088161375	6.94253479349611	6.97683062146044	6.97091547060348	7.16215242348028	7.22553742017498	6.98171627911347	7.21575757495462	6.90412294311262	7.01135754247730	6.93869522494965	6.89521896428555	6.98713561366005	6.93510225047812	7.06767980489378	7.03111636194579	7.31709642630574	7.28517513335222	7.12097134127877	6.78559233591594	6.86708308181917	7.09257349791396	7.17681142401106	6.92690031781442	6.94522126442675	7.06192139004033	7.00685713925156	6.96467871341485	6.95181935594674	7.00730035279272	7.03598028289101	7.05589417400433	6.92946418213415	6.89380885521155	6.98625958314023	6.92591759450476
NA	3.91224635507202	3.96017493482999	4.02157826721088	4.00277046570327	3.93071035932455	4.04418272212316	3.87988936732082	3.95826635019550	3.93925287931115	3.91002462524810	4.03994506450749	3.99956455107278	3.97238539757264	4.13329669701382	4.04118419630129	3.97019699099133	4.06612716310624	4.09426205466774	4.05857255504412	4.02638226846630	4.07703375997766	3.95328353635547	4.02971385313609	3.96006614803648	3.90749202213700	4.04543413904674	3.89209461631126	4.04030891255534	4.12016709082652	4.04520123604545	4.07338897755308	4.01022194691124	3.89373034137667	4.02453125948675	4.03487738575949	4.03875916098376	4.18885725433766	4.04565681813233	4.05283057480123	4.09978484539916	4.08325451116336	4.03747594998388	3.99804371810669	4.07821276307442	4.15457664557487	3.99864876532266	4.02613002088323	4.12725536372432	4.02064089152231
NA	5.33584222081130	5.29924076644949	5.34173766611488	5.32066552151699	5.24068902013804	5.34293319191883	5.23338629258687	5.26053449059638	5.25745547835414	5.09283497716546	5.28098216834810	5.39125261229490	5.35297323503922	5.40377372878913	5.25355267842437	5.30794445966467	5.48273977956199	5.31331286514339	5.98533381997350	5.35698750483983	5.38796252446706	5.32296847894924	5.24424176022164	5.29221294394495	5.21438695276113	5.35809466235116	5.24170068682036	5.33387343057130	5.36984860071123	5.40818510436553	5.33797801121761	5.27961579824150	5.11568243315188	5.32933347448123	5.25952012314329	5.32638628190545	5.31719792523152	5.27566477876183	5.32930937111654	5.40836279729947	5.39321556575068	5.43211379516915	5.31518725904113	5.39523991209842	5.26469195902539	5.28723256663981	5.36205752708816	5.30294599388586	5.36567244047091
NA	5.92733907792850	5.83646373082672	5.94743730371721	5.86535785742908	5.83186669538013	5.97382216376311	5.80752116181660	5.80109479282972	5.80910513928947	5.72211735541208	5.96203197729770	5.86950192855138	5.93717410803913	5.90759407587470	6.10847110211897	5.95182791546789	6.09512529709442	5.97828192736868	5.85505497105286	5.93799605733022	5.95172959154299	5.89704229605930	5.98354431582669	5.87238674959408	5.79375179949979	5.87365095052624	5.82579785042560	5.87449830804304	6.08328964237154	5.93702265753446	5.82832175125628	5.87992620816513	5.86881994432670	5.80357193066853	6.03083344227122	5.89406605448323	5.91155652695641	6.00327414600226	5.89692729985032	6.06408333641832	5.75911642506459	5.83909404427567	6.03161868062004	6.00921140497148	5.93772421945515	5.98558240921677	5.97055637746559	5.95301413661161	5.79057369333929
NA	8.50684981506034	8.72793199656887	8.62898126714063	8.92390731513413	8.53816661688439	8.57353744302410	8.69905160821617	8.53346725922514	8.49217552223145	8.74618458072273	8.81268633983133	8.63480489983544	8.76883029800825	8.66798036484535	8.78791453002600	8.83860940832558	8.91655643327089	8.79793926474409	8.80185486117431	8.86816385518847	8.96692354937950	8.81607426726412	9.10310500497463	8.78597956776302	8.68202230564287	8.54755697722911	8.49151092557991	8.79501040512785	8.80939116386451	8.65016445335672	8.83273572932714	8.53764801604585	8.57917461909267	8.60734006181866	8.84728029493342	8.95462795573738	9.12233942363791	8.65889539211951	8.71999788235676	8.97993972936315	8.70554377758474	8.64031188016168	8.64916550254216	8.99521580854860	9.10223743112061	8.68795392027311	8.58467328495040	8.97392262220281	8.76983117229596
NA	3.84836772751130	3.89802559714927	3.94304030717014	3.93405592381746	3.85536800184634	3.88460421666385	3.77847698089075	3.88316572562025	3.87282219172933	3.84738942492047	3.89483545108272	3.93337584678461	3.89573091483426	4.03108246344608	3.93309524747346	3.88285360812922	3.98687096928560	3.98695400499800	4.00211935610211	3.94462234727234	3.99730668091409	3.88097512844632	3.97274097694983	3.90438370812495	3.83379059614693	3.93055920988989	3.89354638548017	3.94284206416938	3.96363283959420	3.93614078205224	3.95914745742313	3.88736088776395	3.75725576407889	3.92913365003518	3.93986425634460	3.95249406767209	4.05576389983942	3.97619796479128	4.03096517620101	3.96811391220982	3.99148673895264	3.90612241414525	3.91726614884153	3.95662931959703	3.97333859255527	3.88480189326769	3.90694902262786	4.01319500727702	3.96042434902239
NA	6.62199965688778	6.77088582160515	6.74036986852788	6.89903649478648	6.88880456664366	7.20649872993814	6.79102687299265	6.76679820042342	6.84391495655986	6.64344254498127	7.10599728220391	7.16423431491279	6.91245402738730	6.65326015444080	7.68326931698492	7.03846993126584	6.79759313749554	6.94687654601883	6.90744824202803	6.87336286139397	6.79290238146030	6.88672925481039	7.15655553676847	6.83235133859105	6.96084526786834	7.30318623550854	6.79531453700139	7.08966316266814	7.02983845202125	7.10455103933729	6.73568136895324	6.81777735610506	6.77347102898463	6.91505633281146	6.79334606170666	6.81164091379325	7.31419310402167	6.74240401804953	6.76352944472586	6.82964287270106	6.92852352614442	6.94858511117099	6.94468090314555	6.97976141549341	7.30610557748315	7.06449170229596	7.05218730453458	7.40412782351656	7.07651249932868
NA	4.98498377574255	4.94460115829762	4.83616820750004	4.96863776909613	4.73557481284221	4.90516066713300	4.75829522644083	4.72718241546761	4.84584862535986	4.74179927500663	4.81929501876162	4.77797449501290	4.83848188270321	4.91155628421405	4.87896823966398	4.82072417689088	4.98832288624145	4.84736200029785	4.88544192731127	4.81262161731981	4.92846952859769	4.82244452222028	4.85603812835782	5.01026597488488	4.87048438942313	4.73760057051616	5.07220924517653	4.83991037148335	4.86229686577425	4.77546628476029	4.86775309875039	4.75694491992512	4.63096529523767	4.81304862438476	4.78001590594187	4.82721416208417	4.86648510194354	5.17656863623063	4.79321611426691	4.83278938610729	4.74345629197279	4.75243057193654	4.83904273663103	4.80691992686915	4.79498216636074	4.76225801094943	4.80418072314787	4.84113080191162	4.97396140083331
KHDC1L	5.02667247686483	5.01373267598340	5.04181356681258	5.11149685792389	4.96663610673245	5.06081759620581	4.94476195491074	5.90996442158075	4.97788029652129	4.90990776031395	5.03335103865605	6.25717088518009	5.06059357078523	5.04314798927756	5.10384009666478	5.08610022915273	5.10794337635117	5.09299968916469	5.29988531667704	5.06450883326330	5.09562579276707	5.06712172945157	5.05830986881982	5.08142702251333	5.03053423427547	4.95269333459486	5.12886345059738	5.00917775627627	5.06124599145246	5.00024585786812	5.03170554038502	4.99031319619514	4.93457313206073	4.99527888469481	5.11078500004325	5.08000777599194	5.26665188734831	5.16981453172739	5.07744954789404	5.07307936350495	5.02575068477316	5.01475088333937	5.01897093227954	5.07069394128879	5.04909247885286	5.08005535292402	5.02890416004126	5.04483412967485	5.08234903194802
NA	7.68084391351201	7.75407831477243	7.70078567910470	7.69383346949395	7.65626413752130	7.90283924538446	7.60435205111497	7.64489458265584	7.61440231165439	7.67788970021176	7.73565831622456	7.67618029871889	7.69891723108164	7.67539591049643	7.68615103808148	7.74586563851165	7.73706598482429	7.57715489211439	7.68534284909316	7.70567562781718	7.79078578796274	7.68706483130012	7.78245029828460	7.73533813188945	7.70494574471919	7.81672229834039	7.63071672563905	7.78924414837686	7.66383028891933	7.66772522732551	7.83319892644396	7.66390235024469	7.50862733051147	7.66493312318414	7.67435597084340	7.66267014630146	7.89639130800541	7.82061826590417	7.78240032284967	7.71475373693452	7.71506775483360	7.76743067712587	7.78022864825291	7.73147475606708	7.86041021390829	7.79693591341336	7.81060847342228	7.96925273615317	7.73041214024113
C1orf68	5.35498206741273	5.33935672130350	5.30276350979946	5.33625807728409	5.29643934328358	5.34038939806492	5.15709387206941	5.34194937780192	5.27784652997095	5.22056836743771	5.60207937314416	5.39186511710118	5.28845593872493	5.41779467432095	5.38228323167811	5.28869968733121	5.47495986942569	5.48444667600604	5.32680545018932	5.32767736538158	5.38446657599524	5.32160409671033	5.38365013068091	5.32875832773315	5.29355487173396	5.35073888658839	5.34758736341233	5.29388143198137	5.38546496217902	5.31851065198108	5.38681016387535	5.27959402610296	5.17894678620330	5.38170877068667	5.30275587798532	5.40044748310366	5.57145496262903	5.37630140117634	5.35500771984665	5.35601327002822	5.42545601659659	5.40263287675425	5.15273290483400	5.33081708283024	5.40011586829634	5.33783157807782	5.28890210015955	5.42609366386053	5.40342789147489
NA	7.44084779974897	7.52534177795553	7.56564094450497	7.69472321821963	7.44958708554365	7.53558461925011	7.40293894067971	7.92936226534660	7.64606625334487	7.54813989194226	7.54543739017896	7.60804220989859	7.64052243696816	7.81833881599700	7.48594146025709	7.57612767652807	7.72808996761334	7.62168635000713	7.96220296952705	7.82217344279916	7.59474919765539	7.74060146487365	7.85059216161637	7.50199905315914	7.60683372985098	7.66857449109709	7.51103196434153	7.84746187567772	7.70345383691045	7.71236713788530	7.70734518957820	7.89233163214394	7.45411700757367	7.63202876747426	7.74595482041467	7.97465140211338	8.12071628073804	8.01009782709571	7.66082458958047	7.79176587012640	7.70248033060983	7.50404933990535	7.67680154298493	7.79251846720392	7.61853489686510	7.74755593839114	8.08009480059739	7.80793458949270	7.42679902353668
NA	4.19795864711420	4.16359085935494	4.19494070813889	4.31859657003670	4.15606176918824	4.20020311367587	4.03083404664359	4.14407493562995	4.12821890686427	4.10724579233160	4.31871499138669	4.18790691886093	4.24273082181884	4.23805345272525	4.21914067019874	4.24008358667389	4.33156544657863	4.27099699508955	4.23863995589387	4.19877247795910	4.23643466971137	4.18700358403753	4.20724651302641	4.24181554206668	4.15802333523919	4.21593423172619	4.22480633035979	4.26218229562092	4.31011405984394	4.20111152794330	4.27402739640047	4.22330650621628	4.10293940936279	4.30215100357944	4.22163578416071	4.35169861453507	4.36173278516335	4.22725753512831	4.27220512964046	4.28554286295065	4.30753225629649	4.21184789186357	4.24791254419279	4.28544718309860	4.29703975165934	4.18749653215008	4.24272026497707	4.25853669203974	4.29060416528930
NA	4.45792613515772	4.52852595055589	4.84300572084180	4.55458442203747	4.53249043381481	4.61791122829088	4.54886388658320	4.58071936940540	4.54073944188361	4.46626756657441	4.65694920524661	4.59902256729312	4.59635075307678	4.81067008621054	4.54335362378998	4.54569165623583	4.69836851866313	4.65761459276857	4.72439983977352	4.67419567618743	4.72269657491280	4.50647004721275	4.67613878571544	4.48948468970182	4.51006460174948	5.05732537376343	4.46473043909062	4.69672977253516	4.75196904902469	4.64150688075869	4.75547459452462	4.68705934250522	4.63835557091545	4.66848498268412	4.59482942430198	4.73337964817917	4.86729448193427	4.57516851580606	4.84486611804516	5.00989401322330	4.74873040178576	4.66619598059406	4.74730557015128	4.61671732455145	4.74191980896923	4.56563776688682	4.64470311892142	5.04316677753615	4.52611498358290
NA	5.31598208867962	5.26311154440391	5.11393844629852	5.18466616498108	5.14401858740608	5.13005662312268	5.03021332592272	5.04566023130016	5.05788914477317	5.05712956871806	5.12127951824523	5.10645301094272	5.09791148777841	5.22190875447024	5.07433069579131	5.08164841592449	5.19823529204322	5.17754361241299	5.22038802939803	5.05567581627157	5.16625224815765	5.17642779776244	5.11002488707053	5.28500694993442	5.26957333793848	5.06692622981753	5.39621419243694	5.10563237347806	5.12709763472093	5.03878564239545	5.04408315550552	5.14886286673403	4.94021771568370	5.14782477788115	5.10052255896672	5.03554033084720	5.17288451721322	5.38746470197069	5.15431316686588	5.09314121945733	5.07864144765222	5.03942341351117	4.96421392976081	5.07304536846971	5.09715783759434	5.07327538238230	5.01540034986027	5.05072257769088	5.23774508423671
NA	6.62192806267106	6.56143015644142	6.53928328337669	6.58507964920839	6.35772466763886	6.52916600554277	6.27127468837894	6.31339824314629	6.38769832001199	6.24932955507725	6.21930266377505	6.26555916706993	6.53108399336679	6.61888008186387	6.55758466835321	6.39401142480517	6.45652373202458	6.13104954484269	6.53161793977325	6.40817556084407	6.56087531399276	6.82386180690766	6.34833031225452	6.95682751145563	6.61431550001530	6.24432593284841	6.60553032877722	6.41342818322434	6.59759915435836	6.26933889875430	6.48556114287976	6.34745340048615	6.45012419789592	6.48604400228213	6.40947729209719	6.37600843916308	6.53042218023350	6.77619630395579	6.54468805090836	6.46520247806277	6.36102870655895	6.38508877567809	6.50744338834180	6.44733591109656	6.35424975702000	6.42753353576315	6.53464325045627	6.47713585439497	6.73865924940815
NA	4.88561800043663	4.79114432220427	4.91778072102034	4.81663031130801	4.81822618486408	4.84090607242456	4.77914462973055	4.86967511634036	4.90022695414962	4.74572523594518	4.84292193141509	4.88860083040109	4.89400228069004	4.94382280788369	4.91295434092409	4.90223972179979	5.04666734821700	4.93627576851125	4.89014494508299	4.87984487003915	4.92733586366320	4.77345474360732	4.92275693982953	4.79491753178426	4.76025751617036	4.91275476048962	4.76525364877578	4.93704813213928	5.02904397826336	4.87856397839241	4.98639818204257	4.83956301717560	4.79559616986402	4.95673774256332	5.01144855621204	4.95776614753543	4.97908182718229	4.82322703848118	5.14201408326745	4.96436584479334	5.02183647114834	4.85254753679142	4.81730850594064	5.04659834096983	5.12426075509758	4.91242626783857	4.98212764190535	5.03715770033450	4.83975408986438
NA	4.36269046839997	4.41408026662500	4.37275924703253	4.44206943194118	4.32120202250599	4.41711157163577	4.27082987947598	4.36862385705882	4.33399885026096	4.27416147126065	4.38148561564286	4.41198826947924	4.35817960563277	4.43631514207312	4.39403422188134	4.35707943022360	4.48671789713548	4.42353085171432	4.41659919677869	4.36366674264467	4.46325361474101	4.37795924147038	4.40135124736931	4.39917634827822	4.35491601479857	4.39619939607543	4.38695659048252	4.40114661603213	4.41870342143466	4.39027574280268	4.43353899848984	4.37365145917124	4.22243330654594	4.41253780304447	4.39895786516397	4.40060183769621	4.45424431068224	4.42809079733882	4.37965798748617	4.41117109094637	4.42311980341481	4.37193761724962	4.33471967401840	4.42761549855662	4.41896868339778	4.39561624443261	4.34622472916409	4.39776999594859	4.44779162072783
NA	7.09089329540267	7.07077593716963	7.06668241099116	7.26725738695140	7.23577117116284	7.06887844777735	7.01926950190719	6.97790553632128	6.98337806067935	7.04618174796072	6.66356033749048	6.87577042345827	7.24554466761969	7.17640966749725	7.20421882681499	7.02629429761941	7.18336506396453	7.21018325433979	7.32378462013837	7.68462890582167	7.31084399604374	7.29317538498191	6.92978473643425	7.46352275357152	7.18253407090370	6.81462932223828	7.01858445569702	6.96390561644255	7.22722293786643	6.90638231959427	7.20786442418095	7.16188962079569	6.92158870997751	7.18556113130808	7.39971607580719	7.05397788920310	7.32083751925434	7.21346143239834	7.04042935947519	7.20114636380655	6.77090059332249	6.91357069513510	7.09851688952415	6.91225534230935	7.01110239100421	6.95320458984546	7.17354434772693	6.72258130800256	7.10280843647956
NA	4.03884222211390	4.06300136019267	4.06451488460258	4.10472078426612	4.00309462088670	4.07318676478517	3.96087522991778	4.00146901738312	4.00848834736168	4.01688250509823	4.07675522714870	4.06344631271687	4.03475099045606	4.16237147076827	4.11039683907142	4.04698654207368	4.17012789519703	4.14760464381718	4.11783616816922	4.05627544132836	4.12497201410496	4.03203110435469	4.14159365751342	4.09578013766238	4.03940840875579	4.06393602375958	4.09120447794538	4.06850675629986	4.12251218049488	4.05976370229714	4.09799476262559	4.05478477724968	3.90231082597153	4.08880903963846	4.06896213176819	4.08015192784923	4.12611862434062	4.17478359449488	4.06558835777206	4.08145067876448	4.14339705579428	4.03511398806066	4.04929119220812	4.08440386817827	4.17116747790222	4.04095787395646	4.02852620496756	4.16213265394922	4.08183171333104
NA	5.00755101635942	5.09604176768976	5.15539349657412	5.06671020007081	5.01805740956654	5.12571201103065	4.94575355145149	5.12756322785611	5.02896704875942	4.95772065938196	5.09387631274523	5.13993769762446	5.20355188206835	5.09160172878123	5.08084392510583	5.09340482130623	5.19733652663343	5.21177156587617	5.20776653514383	5.07768127669896	6.40215572204533	5.15001519304844	5.21100794203561	5.09612133895665	5.14721960874942	5.16577904822000	4.90089015250047	5.28423236950954	5.30127601018952	5.05951143475852	5.24344367550840	5.00529083487088	4.96329513286225	5.26138038267752	5.13163766150509	5.23365589030672	5.34189845181751	5.02223933302603	5.07609372679971	5.08819583177499	5.65182328777329	5.01182069179798	5.09904397020621	5.28618965514251	5.07260579751706	5.24398532417962	4.95077736965922	5.24382808527324	4.98484692088034
NA	4.30957955944812	4.36957456438884	4.49299759862462	4.40514134951098	4.35592768313201	4.38850522232477	4.27916882981360	4.36180501752787	4.34204719657564	4.36355013851352	4.43281451647254	4.44098936915435	4.37139062647676	4.43896673737747	4.46384490384611	4.41476743698189	4.47223499620367	4.43714680718584	4.46738703612389	4.42468310026782	4.53959104158426	4.33242829334299	4.42393340133172	4.33471722307597	4.31199704626873	4.48963442690375	4.31920362888045	4.46497223501174	4.47140806810750	4.43533217892200	4.47621834184037	4.47831437345674	4.26354794885436	4.37945479650757	4.46064822660893	4.49040012238060	4.53315178841271	4.43599776547732	4.47308792582588	4.46535403339952	4.46623767858849	4.46560503495291	4.37907163456416	4.47070574980997	4.48331263787963	4.42102879548201	4.46204086927820	4.60651668605826	4.44143668987937
HDAC6	6.96065908020687	7.01567349394986	6.97557964303869	6.99920876904916	7.01439545857246	7.05072927397185	6.91643592995455	6.91792493915863	6.92473333049591	6.91549214986653	7.13474937473838	7.03133532893373	6.98982440551782	7.12470175537462	7.07920721723522	7.04743644542524	6.99011624805388	7.00287875450459	7.07485760868459	7.02044948254486	7.00070219370521	7.02647242781552	6.96957248232356	6.98289454385753	7.02528047296945	6.95288681770955	7.00573847744653	7.00843580513791	7.06646975690679	7.02119423254489	7.06006859518339	6.92534991671786	6.86226494317291	7.06404262438495	6.96976923573507	6.97141564007856	7.17448287128696	7.15760198531809	6.99664012579431	7.04360912421479	7.00099166448416	6.99500192899301	6.96802211694723	7.08831420434824	7.13756744868696	7.01455877748469	6.97779942626331	7.09817756895756	7.09383662215388
NA	9.37616297803624	9.02427851495063	9.28557916973840	9.10092102852333	9.03095908426424	8.92652051663050	9.23707157268207	8.85929178979039	9.00407412614500	8.49907902929859	8.55284867957173	8.84842491253166	8.76491271313624	8.88829660141118	8.65453249116691	8.92029614854139	8.77880505215602	8.53949661095737	8.69924866051021	8.66091795010972	9.21045717709671	8.73090435022363	8.83073656670562	8.82108002374532	8.77479381134945	9.09187998259652	8.73461215957713	9.42073057505378	8.60675363300336	9.12631335203034	9.05896122488556	9.02748538132746	8.49977996510807	8.60116539426490	8.70437501508878	9.39017480146682	8.53723194254981	8.58928878062497	8.69786028608003	8.85762609596255	9.06609067251043	8.98653861290929	9.01542819217749	8.91678909381269	9.01586942002611	8.82559679631721	9.05911299385860	9.02256743357813	8.64652660822993
NA	6.76289145802673	6.91062905897284	6.96684377680987	7.03059080510065	6.85294397541428	6.90610874025109	6.78408562021674	6.76895167481055	6.75949980261201	6.82252081328870	7.03447537073890	7.25610877853342	6.84746694896812	6.91693676182004	6.92344031104807	6.94264411896818	7.09730212228552	7.23136077292956	6.98258551910189	6.85930045912277	7.00336675843218	7.10465399027764	6.97389370452697	6.87932268050280	6.95489828588776	6.81211783882250	6.82114405909911	6.94100767635698	6.96496208820899	6.83634188068256	7.04778745991474	6.81004740080522	6.75485184469992	6.96251389532574	6.89968832356624	6.84708287639477	7.39382649062671	7.01028435783223	6.98073154541611	6.85277526908076	6.96321538846415	6.80002549038991	6.89092559923504	7.60360348115008	7.03272431191606	6.94176423282869	6.89913831328893	7.51963211696580	7.14993464241904
NA	3.99489990490028	3.96655545898487	4.03854286024275	4.00274619861198	3.94049359720200	3.98363099889250	3.87302637051627	3.96857354865332	3.98418544295939	3.94342289148894	3.99776327554938	4.01016071858132	3.97014017453519	4.07081757626340	4.00782687463567	3.97667816796854	4.10157402439383	4.04893120086853	4.09200793982634	4.03597495444158	4.07607096468393	3.94662784540219	4.02417224335562	3.99949517380334	3.94819256339696	4.02583075166225	3.94842988732999	4.02023579049127	4.07395951263235	4.02446080680264	4.06765530348707	4.05283242425947	3.86022302479381	4.03642932813939	4.01465443316968	4.03408344408580	4.12240844661262	4.09503263944361	4.01876974295405	4.02571386606520	4.10036379181695	4.05760524015773	3.99116879713595	4.06320036554922	4.08235642402132	3.97932113583248	4.00424316704349	4.06876271103552	4.02877300698750
NA	4.84749066109017	4.91722558021490	4.85843679247460	4.88749155445305	4.88411872693466	4.90315976570531	4.75866876855971	4.87617852305197	4.78126511048818	4.61979369947030	4.88522797545085	4.91632842326502	4.91443168581073	4.93977370586094	4.85374807652756	4.87968127428827	4.98520070172502	4.94333682123290	5.35504964388873	4.88529197550149	4.80976371703670	5.22432546703106	4.88837031508128	4.92439950595904	4.91541515653793	5.15252128057484	4.93429603629864	4.93881033544796	4.95322590399388	4.93626736287730	4.87558127080638	4.71886159340215	4.73259646265998	4.94067346937642	5.16403148598275	4.87557368194689	4.93246185528782	5.42414860283400	4.78844731788315	4.89205106744673	5.05837343705682	4.86163646931155	4.90199096030780	5.27851451541347	5.01454800621623	4.94737565761353	4.85655943010819	5.11017758205330	5.07364689344348
NA	5.31226913606828	5.32744352069736	5.15183155427443	5.21118097290610	5.20232307789327	5.26234178122653	5.15035520235151	5.21887865668041	5.15214913930504	5.06752864835619	5.20608295077783	5.16564952363067	5.21998840424613	5.29134495846080	5.24762163862789	5.22598317299356	5.21236351332711	5.32327991778033	5.20416109152488	5.17460177498458	5.21882017642453	5.27025638503659	5.14433927245865	5.60242180919348	5.36743351715597	5.13646502990139	5.60557227215285	5.18096059211648	5.17384878762783	5.14669969252753	5.14150989327995	5.13246902727470	5.08160532126132	5.19754820631398	5.24357885720038	5.15117963243982	5.23995546280569	5.52391253104825	5.16178660037843	5.23599573129539	5.12033957866041	5.16735880565909	5.13260307329693	5.22021329675419	5.20534018481168	5.22658399752946	5.12482493415998	5.16519819426042	5.34731735980697
NA	4.85864753534423	4.83747130352099	4.74695410954410	4.68720750529397	4.60260394179917	4.68482976665317	4.57261339277660	4.59119023496405	4.59744546046864	4.58647176329392	4.64430193434227	4.60228332912248	4.62565943065542	4.79236872380686	4.65692360794493	4.63740650821004	4.61336292209659	4.67754879271925	4.71390618860607	4.65825432636013	4.65549346208945	4.75861923031118	4.64257188012228	4.73000996879838	4.77924757915517	4.58942224960326	5.01799763116585	4.59666559605695	4.58030525587217	4.57010892475931	4.63985840008525	4.57909362678873	4.49566293559168	4.60462703594294	4.71193984825687	4.62521364236940	4.65694994121577	5.09820226593050	4.57839620325473	4.90153342368359	4.60688631737005	4.57717932163414	4.59631540655595	4.68396315048384	5.39080031625335	4.66121699625871	4.62114871938638	4.59481096755419	4.84297841442233
NA	5.13684299960476	5.14931989394413	5.25019073610540	5.21079186943005	5.14147268918133	5.19379816538846	5.09267080462963	5.13415543758858	5.15271375443430	5.10248712409740	5.28708562812655	5.16821314265286	5.16865478728889	5.25626698398123	5.26078466857509	5.24775914927480	5.31535977333712	5.25615372851471	5.25460150823992	5.14542740120034	5.28881769225003	5.09384375838047	5.35159236290345	5.11039803096861	5.12093212258121	5.27208113467666	5.09130620156262	5.25540344680609	5.30415266611184	5.27466960329259	5.29876058936308	5.23142434088619	5.05375445950740	5.20312519773787	5.17520513360082	5.21303229061547	5.52170103222487	5.15087942873253	5.27732630337411	5.28824983100524	5.29432162894466	5.17285932384276	5.13408659302833	5.27978471663676	5.31188132438650	5.22545991069339	5.19276134162856	5.31550609593570	5.17645796342278
NA	7.84297927873118	7.81525139927260	7.84185892319086	8.42249665138867	7.91644204410304	8.02075597706782	7.78071355705462	7.94668501938559	7.78145831895927	8.48818356514379	8.08010853312851	7.84155219053785	8.20263230007868	8.06783155493810	7.90772993736779	8.04644025732654	7.75204937693450	7.68599896795567	8.03089629489367	7.86623948288114	7.79515502248136	7.94896889190196	7.72072485554889	7.77327993085121	8.17917141505070	7.86970237968582	7.65485827547632	7.77721180163663	7.89311521028772	7.77223061087050	8.07819591758130	7.77597355836022	7.77822325077346	8.28822384406185	8.22188917322030	7.75661232613908	7.88162289887736	7.72395276788688	8.10178588863966	8.02979790027664	7.74141356651701	7.79966134302616	7.81383845356803	8.26724328315168	8.07445598659460	7.84223278009609	7.84236741803396	8.05212035302848	7.90278376550233
NA	6.45422665669953	6.36740316347246	6.63982027637369	6.51008429578456	6.34364153239117	6.38463177372868	6.33315083139535	6.38559423718161	6.36393059177204	6.23145572435554	6.62100691680739	6.42045161207014	6.46335028418647	6.50038126455317	7.01028585102869	6.41291496059628	6.72556191870120	6.48164577376836	6.34148117280133	6.48584896943978	6.76082990495626	6.47640501446191	6.59932964776027	6.58506519004848	6.44778090654789	6.54413524636739	6.29166514854034	6.63275718163127	6.76680467026224	6.55520442755318	7.01894336260230	6.54628901406034	6.29514906146224	6.55363626378148	6.97543049234979	6.60868052948248	6.80515840222084	6.41285637996545	6.41948337805207	6.59746543277934	6.80514571806830	6.48380489959039	6.40368588782840	6.55107900886759	6.55931340618575	6.48718978281965	6.23320679898982	6.36849400130072	6.39616548470481
RP11-244H3.2	8.94547908795175	8.81033463951931	8.90241458759637	9.20394529574676	8.81380535738953	8.99041183037948	8.72301720102947	8.70343070769792	8.78408250383881	8.62746053330106	8.55156057186243	9.01075888115937	8.77120839612523	8.89056981805557	9.15168180682905	8.93500836202287	8.78952254593942	8.56334391249645	8.98111943090284	8.82931560310511	8.94191034135515	8.87163558063115	9.37064000371454	8.99408256328324	8.79835073530819	8.82342396718393	8.79102464881368	8.79117283455101	9.16573359405197	8.89988814574430	8.94293079175487	8.93092231431026	8.71522435890897	8.96248678372331	8.82270075475794	8.96424289412299	8.84258460855635	8.86869820510491	8.75201744754128	8.92306450876464	8.59080103942561	8.87141402246016	8.79990982918993	8.80146596466087	8.90011061447966	8.82928508006559	8.75904837447281	8.82846525745782	8.70046843435071
NA	3.88360624200372	3.88894513355678	3.90837578759763	3.87559230430747	3.78802056156799	3.88178758109529	3.71168533895173	3.80621059977208	3.83518171540260	3.74625064902818	3.86101086761188	3.89250844321714	3.82695245508889	3.92348299327600	3.80733224534397	3.78118850695915	4.02508197618656	3.89229432905471	3.93271122240975	3.87317198056789	3.93725275521842	3.87474656627889	3.82350434172521	3.89749354861045	3.87064019426129	3.90171674960376	3.86650978995764	3.87588750672139	3.89112248170366	3.88181005052922	3.90678755130999	3.83339453798295	3.68687308759141	3.87850947202273	4.37898472114019	3.94195253337713	3.98162890606680	3.90697215623676	3.96865542960708	3.92035773412626	3.97535171075853	3.90037347007344	3.86484322427997	3.87105127180666	3.92237400125598	3.78097971729988	3.84511139106578	3.98989671760998	3.93009724947109
NA	6.25249722331817	6.45439763353844	6.40895301596509	6.49276700085405	7.02382346231909	6.47573553946901	6.32797598217293	6.47747828481738	6.40109223918144	6.23231075838955	6.33514549549876	6.45098044842306	6.52523972103194	6.57058517679020	6.32517222387595	6.43119699541656	6.51468847646122	7.03389307910105	6.53599354388940	6.61991756984007	6.52177442313222	6.44692896140702	7.09899322111601	6.44294400043201	6.32580231123538	6.57882151414862	6.23364805090170	6.51674200668917	6.40847031786553	6.41310513564423	6.59681441768456	6.59661152985126	6.38114343279478	6.82179541159501	7.10116052088445	7.04778490392413	6.85364292127520	6.30800150821207	7.50910865892512	6.47074876992835	6.71031783414062	6.35238064010003	6.28040901444204	6.35342295237373	6.45314371124146	6.30014743683192	6.29822699805053	6.46024069502185	7.01053014801827
NA	6.35870056801159	6.41233339703383	6.18496148610811	6.54696957256922	6.30711532444112	6.29066691700473	6.28063873725672	6.22730058194805	6.31491856461994	6.35957630597485	6.32093643054550	6.25528465649370	6.43069606397997	6.31065301707408	6.50651261301206	6.46119396946639	6.39498822892601	6.26023168156970	6.26659096771102	6.24716505647568	6.33067629947105	6.48063399546691	6.21659342997753	6.41840582153167	6.32393693389276	6.31370808232018	6.50486658197745	6.15353260795945	6.18899404638987	6.21841475928497	6.24373753234431	6.30713478897497	6.02266971870699	6.40573987249758	6.38636235497262	6.19751179090785	6.49894333423270	6.84612223635208	6.17297995112548	6.24254268813927	6.12823669774624	6.29123221543862	6.17418038378460	6.44083221513862	6.18522501178832	6.29655705111403	6.19426666316260	6.35062670300210	6.37267968084706
NA	6.18687391982767	6.17710037016974	6.21393687608192	6.20372308512110	6.22911086225939	6.22691146381944	6.11662482889339	6.21402333611989	6.18910895581170	6.13417416457861	6.44468103633888	6.41752191644264	6.17297240373611	6.36526875303457	6.26182236306331	6.10867310568850	6.31000637766954	6.35269142886755	6.17894618778650	6.17308982436964	6.25977608517625	6.26449834662239	6.27270691847624	6.21198759416356	6.12989775358631	6.31369873950194	6.15143986407501	6.20255302855155	6.28747889609030	6.16022060165131	6.21503881855154	6.23732440587320	5.99360912750608	6.22695086510232	6.20368042446065	6.20309256211458	6.41318484661576	6.23026292561801	6.34816131111227	6.22986490426365	6.36961530809366	6.23858735878668	6.17853315004484	6.21012695307848	6.35385319278745	6.18921992264581	6.20643393977338	6.37408993433656	6.25450196018749
NA	3.75028354332004	3.92416943065062	3.82194583506473	3.84358753306440	3.67158503451910	3.79807623513301	3.63447686893797	3.74101053558784	3.68483286009433	3.68950932294202	3.81414008618551	3.80712113320217	3.76937981176438	3.96736962717409	3.82458834327501	3.78153435584205	3.87584937594483	3.86790711523861	3.88705581279960	3.83419773996273	3.94204457139709	3.82577857159093	3.82077200849090	3.88440847153768	3.79107808526488	3.85712726488452	3.74603942491964	3.82884925114789	3.91619477325890	3.77072823823920	3.89395931070796	3.76090661934152	3.59574218047364	3.89892629264628	3.79700325561051	3.80340029011204	3.96350961476722	3.90831850732208	3.81949945960898	3.84361805336926	3.91700047769465	3.74999853670400	3.78842125767675	3.87451442659156	3.89909354864476	3.77588186132528	3.76145759797932	3.88096846083278	3.95938884251337
NA	3.88553545939698	3.89942609947003	3.98627706852423	3.91753971536546	3.92036930388777	3.90561027255302	3.77131283577001	3.97782713667558	3.83043773913688	3.84387723876386	4.15566451164947	4.12034499465679	3.92478456653326	4.04851651202360	4.02093017073880	3.95161604520908	4.14013175143111	4.13190088253627	4.03873145547133	3.98054939460226	4.03581000075113	3.89866025763112	4.01620858494682	3.90679870877279	3.87381317597857	4.13563306913606	3.91513699657495	4.02258289043498	4.09740167618269	4.02784060748239	4.10100528678228	4.06026156288487	3.83065860466225	4.03289266953606	4.01959801535599	4.08233911781969	4.25807895002903	3.94256662264512	4.01185539013661	4.04651334533662	4.25103037693547	4.00181778580808	4.05175231698244	4.09551243137788	4.17556529068114	3.98885006123142	3.95119028052560	4.11822681372568	3.99017412309999
NA	6.02402355517359	5.98657931218273	5.99861784636448	5.99818983501011	6.24293094094103	6.02406087084059	5.85313126847417	5.86926230653113	5.89940978539854	5.87923773825171	5.97535609008087	6.00602782418278	5.91834523155315	6.08577551063649	6.14859852342045	5.94894929352343	5.91954408611041	5.93140940324951	6.03360534448122	6.03305838492905	5.93404023834214	6.29100594235485	6.17231579068596	6.00075004093000	5.91781602511779	6.11292570683415	6.25127692009461	5.90599666017772	5.92937800312852	5.88860437574128	5.98554036945890	5.94709460646547	5.73334797064791	5.92248291969692	6.08856656695136	6.04869521909149	6.35221112262448	6.13661817438969	5.83966760964313	6.06448514684188	6.31145056136492	6.03150128271468	6.15221970031855	6.15317981754851	6.08969492489242	5.90630708720813	6.02849404490031	6.04094215087567	6.28730056406896
NA	5.57896110089056	5.56204767119187	5.36387249070841	5.62672665672666	5.44970269455198	5.49609504616434	5.45541180372182	5.45512988922439	5.45785270369896	5.41975670841869	5.49048853441381	5.40168034211556	5.51986718173616	5.57546315686660	5.61039675390046	5.50431887252518	5.58407251138521	5.55748524390389	5.49566668597615	5.49400019528105	5.57897947643423	5.56131599479909	5.56012903011148	5.57555918589932	5.57968417831601	5.38242272245884	5.57644746647208	5.42701287725572	5.69958193297980	5.38398557469199	5.49580954985108	5.50059308627860	5.32985509227404	5.46466110105762	5.49762965925609	5.49223354324591	5.54533152572887	5.63778655201659	5.41620378125377	5.48910724240789	5.46316650695864	5.41267273230189	5.39288293043345	5.51803322278771	5.54065841968810	5.47844881447114	5.38008883330953	5.55974851740791	5.68717213701962
NA	6.13060984805892	6.06660614907008	6.10297906644212	6.08789450303905	6.07725215052645	6.09110636361008	5.99521174806450	6.02322534061552	6.04519570630664	6.02415213668314	6.08161556825102	6.08009314427021	6.05591697695043	6.04136046650675	6.07518130044881	6.09913358256767	6.22199168190943	6.09746274998232	6.07619933047947	6.07971187991383	6.07643969407578	6.09792788579722	6.09189370219701	6.11997503620744	6.08915092002948	6.06627108310663	6.24422679390718	6.08461822134139	6.13560174373866	6.00220113644357	6.14316951882320	6.03744124433214	5.89836338571694	6.15068275581627	6.07634687408181	6.00928783282211	6.14183899576595	6.31132282632139	5.99730681711412	6.01000069835233	6.21664784737648	6.05753027477179	6.06941144435021	6.09499048717667	6.12072448025867	6.11966474704786	6.03194569601996	6.15062809856221	6.24923047246924
NA	8.86620755446121	8.93867686625433	9.07716480635611	9.24699916005979	9.07285853638789	9.24982196495581	8.95025656555553	9.25323763236560	9.07585607876879	9.29497651042617	9.09652015855159	8.93281140609314	9.18322968874383	9.13507541667654	9.59385419434604	9.05485564417844	9.05126678990148	8.90717416682281	9.33664336757568	9.00437238252408	9.31356295053626	8.87257268832886	9.21239218859559	9.08717931631827	8.82602678836028	9.41840089938628	8.80118592646603	9.00152670982751	9.21778980825579	9.15154974992411	9.06309501263238	8.93549530432894	8.85932208679689	9.12902151473186	8.89751554295120	8.94002257789579	9.05651021865769	8.95205655416025	10.21146118023091	9.04232198233500	9.10539095401351	9.38852563292148	8.80248382328117	8.97338362452700	9.05609927742559	9.01680863665820	8.89419314669934	9.10053794388153	8.98953723828281
NA	4.49282342183720	4.54160600880865	4.43562908245315	4.52011687295132	4.44735110811512	4.47822880075918	4.36904531602668	4.42341884656265	4.44692223532852	4.35025516521740	4.44630886333367	4.50387071806108	4.42555879346564	4.52721122388159	4.47396891851339	4.46692858700378	4.51358919541007	4.53439513889129	4.50675954831852	4.47892298497331	4.56692180486136	4.52936018524913	4.49305068588049	4.57516814315155	4.48741765058065	4.51031654933578	4.48391079893282	4.44027409178061	4.52690438771588	4.44627887791423	4.51692212802839	4.43041903827292	4.27102742114392	4.54882938485802	4.49675026205592	4.46496859944698	4.55623085592719	4.76395962425771	4.48324438704229	4.49531775257391	4.57528994863669	4.48800143983288	4.44970989597455	4.49994256200929	4.52914230719358	4.43759683344026	4.44618390152501	4.55629580964648	4.59135310361885
NA	8.60324764995196	8.57362213333450	8.59079788303560	8.78273809285110	8.46941428791511	8.67910503717056	8.46572905624432	8.49047506323119	8.59728375831883	8.38076966179855	8.30694334832075	8.64436044051595	8.54087425733264	8.71785267708523	8.66702917446769	8.70163106317502	8.45107085927934	8.59453338350610	8.63769163552664	8.57148070209211	8.63861625694089	8.58408485325207	8.73644649751373	8.57166811754923	8.50917763207213	8.33287580065772	8.46382985400508	8.62697861885662	8.44017905101806	8.62024891079650	8.50383448454378	8.51866846512441	8.48073612639020	8.83308217197767	8.78178326894012	8.51461050709635	8.65259071572990	8.71743163390280	8.71389408419668	8.58642898023063	8.43569981855847	8.47508872328665	8.60534728812153	8.73986108804407	8.64200248873067	8.53783097671948	8.49130529045539	8.48566980631786	8.64811839020313
NA	4.46963630619203	4.44032382611633	4.58083023153484	4.47690912730756	4.46742104830717	4.47596056305156	4.38313221864262	4.47027365300571	4.46748081674965	4.47680162069547	4.78013330004250	4.59213632802407	4.49125195462574	4.61749301888374	4.56659945229655	4.47968309049957	4.66629731543199	4.54637019271612	4.45872993260392	4.47296422070749	4.53791018649769	4.45107171491018	4.57322123216801	4.48494877062789	4.41734356602599	4.65677240161274	4.35083518091671	4.69976430242973	4.77724632200900	4.54751911066690	4.62575805849630	4.49782648799915	4.35123305285724	4.55638649593424	4.49151663311296	4.63717463048861	4.65321126172990	4.48619380510474	4.56814653270919	4.62461947751178	4.74769412966006	4.51884894043437	4.68385017504992	4.56857920607300	4.65461781544910	4.53864505850853	4.48787746122419	4.61931447613100	4.45180685021332
NA	6.70107062377585	6.75908323124959	6.86167056407925	7.19296959590017	6.98805520612490	7.09019897054274	6.70304100311918	6.89934830531455	6.78560269546493	6.82628299490737	7.34154159788272	7.29362117775645	6.87537636995340	6.97799445095814	6.97081593698590	7.03418461716916	6.94841128342285	7.30543128476427	7.11403781802894	6.96708105627334	7.02852432476059	6.80649676936412	7.11740019253913	6.76910901611698	6.74201259261931	6.98315940125991	6.71356769158698	6.92285298282229	6.96226233021950	6.88392779774780	6.96941578985910	7.06502379948744	6.80821049705002	6.91373325939234	7.01090046518052	6.88959356558604	7.04749067884735	6.85124198984554	7.47616871786879	6.88511565195261	7.13632490209946	6.75005882249773	6.64834642743125	7.08157879339178	6.87558915664229	6.82287957404523	6.99562692148947	7.29416062660816	6.83689661288371
HDAC5	6.15989429458501	6.20514096016145	6.27486116497067	6.22086962980204	6.18055467489979	6.28759539148029	6.08479596156751	6.04858705508001	6.17322258634771	6.06441506631846	6.18684564048171	6.27470707324302	6.15464042343837	6.20687621792789	6.34490011282321	6.29348742298301	6.17562298734386	6.19458580819998	6.20116900453398	6.11601029273175	6.25978157161971	6.24594159907711	6.19609643982157	6.27308119881152	6.19781171155329	6.11568580014975	6.08936438906773	6.31788075119716	6.14606695598155	6.20879720337417	6.14262680655873	6.08016324460824	6.12261372649756	6.38447810894616	6.26442102216523	6.16088750124134	6.35132274095037	6.38441281127320	6.09130309477714	6.36537690137339	6.14812158643599	6.28831749160287	6.41395759666282	6.29128354162690	6.25378418914415	6.35046758501277	6.16860019434461	6.31568915501582	6.30562614355938
PDCD6IP	9.61337532518940	9.51007719639171	9.91088617434220	9.69009318102068	9.55908437174864	9.62589925041284	9.49460807136713	9.60361503099844	9.62621555557505	9.49405851935376	9.46358732709621	9.70485408591949	9.68048427688089	9.73079176107245	9.66637530797918	9.53900461476385	9.83701821412511	9.76551017402910	9.60454265005714	9.76817241078665	9.85754421302354	9.50477346402926	9.65817625848874	9.60430596192339	9.52628580777477	9.80870796592007	9.78045308875470	9.66754519943551	9.81434575986696	9.69200281455441	9.95017152473679	9.67377844537286	9.51782774495121	9.86156382539804	9.90572363253298	9.58927789110515	9.68410397572110	9.84183113561211	9.66197397824568	9.73563524396643	9.41872988399138	9.60334350557153	9.66624132677859	9.87365483758145	9.73850360583609	9.58166519981796	9.53495640042132	9.56787038458471	9.58002263902016
PDCD6	10.69396039801310	10.36470784076377	10.21880132667848	10.50446811219649	10.43339439740038	10.63119185446148	10.22444463617070	10.55465916210232	10.13880529136785	10.10871053474378	10.29300495891863	10.42836317800137	10.26556349812769	10.60233150610150	10.66589977836048	10.32977594621566	10.72584077725777	10.42266885326825	10.21744200188677	10.42916353737369	10.29964276850716	10.19771158952422	10.31761512953708	10.33149151940013	10.30702899581544	10.39456463017992	10.17291167426037	10.30849368833469	10.42109299124310	10.29736103152839	10.35204470148660	10.13207012391866	10.10190452471251	10.62985255411055	10.60029750439666	10.52595038443428	10.25564434232099	10.35143424585228	10.39103272997181	10.25372684825824	10.70613236068146	10.25181151840709	10.31864128330969	10.37549598603029	10.76799427515233	10.35647107063445	10.44680928836222	11.19222136547123	10.13936222516895
BCL2L10	5.40016560506012	5.37161866440474	5.29441378159397	5.43552674260400	5.32807776236449	5.37709799691662	5.35713083960579	5.28272255027317	5.37760198849622	5.28758407972866	5.33582696625671	5.26590591240972	5.29547532690290	5.44234078881759	5.34275178436024	5.34576124386900	5.43580245942669	5.34852602520410	5.34960786094602	5.31653117375603	5.38404702512980	5.34763115201910	5.34993515444397	5.40764296755561	5.37789341856778	5.31308363608221	5.42004622011973	5.33400546059395	5.35195629230374	5.37293120372153	5.34606168977426	5.31760238431344	5.16011657840482	5.33667136969316	5.29132127891604	5.41225619128158	5.37231730756381	5.35926111630839	5.32903062788892	5.38307601895494	5.42257211418193	5.36212100567135	5.32865705474195	5.38460709997865	5.36457975531260	5.40299198617850	5.34147762277402	5.34945745267537	5.41089673421752
BCL2L11	4.30405192961639	4.39252336180410	4.34341964464758	4.41137704491054	4.27840618280285	4.34841213840778	4.24506399488284	4.33258446631807	4.29414825283857	4.30319010456902	4.43202593589293	4.38065394249509	4.33748105188449	4.57580464790996	4.36233167821098	4.32588032010965	4.39704808774717	4.35887188295622	4.39901690042149	4.35461925791509	4.39413308406916	4.35679413934471	4.41453250192237	4.33048026450290	4.30080127708626	4.36167788654737	4.38710575354618	4.36903358468802	4.44447869459422	4.39688198049591	4.47613261039367	4.39696104640280	4.20380007995643	4.40849441047927	4.36565909155663	4.41534328566321	4.53148399067174	4.43240720112441	4.42039114782874	4.36271696403770	4.41944814256345	4.34397318195946	4.34550046742673	4.34460321283254	4.37713762801753	4.33939752675234	4.28825814816822	4.38527281883160	4.38393938957190
SH2B3	7.56802617420963	7.61829027399062	7.87811596824208	7.60127229600171	7.57783088461653	7.82251282698501	7.62496755162067	7.48429794190195	7.70006889195043	7.69123323037552	7.52777171403058	7.72322723298380	7.76728337019123	7.72336618208605	7.38843322452308	7.59989828418160	7.93804171352846	7.58821656391610	7.92501791353751	7.81549549539645	7.81128983029086	7.57042852627337	7.73276573599321	7.64632863483870	7.57975915565002	7.86411635268728	7.54963304147919	7.74104514407207	7.99196123613005	7.82195878406858	7.96668875273748	7.94659183527224	7.61817313100158	7.78821778498087	7.56632096973983	7.90763247047136	7.56472724957114	7.43060902965942	7.90446246405238	7.86880717535349	7.58606206962079	7.74184202930034	7.86675786445536	7.53957977684089	7.67742515119143	7.54396203036008	7.89740643547669	7.82969982009820	7.71723740703807
CDH4	5.25501615387940	5.19284297223088	5.11433429230158	5.18260537438253	5.12333999212210	5.19253768499520	5.13687782777893	5.14496432675809	5.07901616163671	5.06315666636446	5.23064664114421	5.16644269788583	5.09288367173601	5.11885038938808	5.22238300946826	5.16003668837482	5.26908130513112	5.22352125235148	5.13489993629016	5.21341908109587	5.16281586223606	5.17303686919782	5.63076610498204	5.29203007475086	5.20878364635393	5.19951602044309	5.05603206013168	5.18584515170379	5.23102681804146	5.14086326405571	5.22902380322640	5.23272766035936	5.02678324645621	5.14703616879090	5.20202276371005	5.20779244854277	5.23991859388939	5.21266744483647	5.08035463470452	5.15476628656945	5.24141267431890	5.10543976372491	5.17200800734552	5.22769298106865	5.18161608356851	5.18815266835385	5.07971701350238	5.20802877855870	5.30225188661053
GNE	7.21393050303875	7.35888846936746	7.37688358802079	7.28000959425569	7.27227230424859	7.49776206887710	7.22181181859129	7.24526630105044	7.37422786225996	7.59296664901463	7.64800842564950	7.23294787684596	7.40311539403765	8.02050057551635	7.48504931924684	7.64756008531979	7.66591861234631	7.36651743654145	7.34300128807998	7.48327967911548	7.40663513894342	7.27664993411036	7.70318119045811	7.34440781215525	7.36148118452468	7.49840051649993	7.18477431045755	7.35253629701561	8.00779291733304	7.49189354089345	7.73207956406241	7.71452589866453	7.22506548145627	7.87345205877006	7.43776378389637	7.31256376235447	7.15433065800470	7.41226340590463	7.84834427401226	7.44802652154899	7.43472340132121	7.52058760270490	7.48728141258979	7.44328440197093	7.76429806035892	7.40189260278892	8.07064161183009	7.49582931306273	7.33255061464232
HCN4	4.36101734413812	4.47313381760847	4.50881279006523	4.44675844406843	4.35387607465793	4.45203647462298	4.37876514898301	4.38646147150820	4.45411780248164	4.36972432088022	4.49382041363720	4.46232557357784	4.42079408341962	4.54467011378507	4.49129997794413	4.43020291778268	4.55924221410674	4.49833251844307	4.51576740163246	4.42834436423610	4.51709533518575	4.42472644591080	4.48203572712178	4.44314646855855	4.40542271725841	4.45119718918293	4.34739785794266	4.65824896175863	4.56035480557932	4.49931459084234	4.53992833291181	4.40999863521698	4.30192919756320	4.46412252645860	4.46811332744713	4.51522865692734	4.55902117781092	4.50614895276198	4.46194267264985	4.54073751113710	4.59649161623776	4.50154360059293	4.44256682725167	4.56912099781070	4.51877148217163	4.46492369552680	4.46262418896561	4.54105709523128	4.43785887368054
INSL5	4.27619758786688	4.35577179515727	4.39778533819682	4.42122919530527	4.32196394486551	4.38655869263643	4.21580033317640	4.32254598593744	4.28834538652397	4.20136832381144	4.37758373401509	4.37245479687943	4.36448179913110	4.45328947769089	4.42003980142979	4.34165282737351	4.43827329686971	4.42301632136226	4.42013059890172	4.36297838659267	4.43630093455307	4.31929446827839	4.34719218653050	4.33197410899945	4.30661078814417	4.37420007350893	4.30801908440809	4.39206884853825	4.48533191601645	4.39332921064833	4.47801719838503	4.35736124022643	4.21184286476706	4.45267501850181	4.32147100343722	4.36080960191871	4.43674576393145	4.32927983579565	4.40602204784722	4.42867344409739	4.40774011080916	4.39945825748246	4.39997544632594	4.43987623595679	4.44585120162615	4.36730957330122	4.36867405394190	4.40801320455200	4.34117911672533
FRAT1	6.81258511545353	6.69530969381556	6.53109741697882	6.59310549929163	6.49469364857414	6.70260413341196	6.40734643212524	6.79189969256280	6.73472619681103	6.44020942247503	6.48044239686194	6.65215757997810	6.55319869742000	6.72457996039641	6.73814920194911	6.57722317910464	6.81777637447187	6.52205280274904	6.56352269868454	6.55074984170072	6.66074410124942	6.60830299317839	6.56190718006794	6.58235742555079	6.68787218101134	6.51981585840543	6.43562210237994	6.53499064816878	6.63911137554007	6.94893194524893	6.81456557803713	6.51021910315553	6.42584792349917	6.45120858089641	6.90129701670311	6.56163026228395	6.85686198165258	6.99783891966392	6.66041931419768	6.57791368306064	6.68491972379724	6.48946230189506	6.54173355693221	6.73610275232339	6.76573651117147	6.53672895912864	6.58840623741431	6.75576835618222	6.69877549996091
TROAP	6.99731843950347	6.95909759377535	7.04433554950881	6.90128273180890	6.82357766469453	6.85871502406908	6.88250065187385	6.93506804498155	6.96809896794740	7.08883639989072	6.98305191847545	7.04016779545349	6.89829872509910	7.15884010260482	6.84977501693327	6.81594019388903	6.99821437853730	7.05981996140329	6.92756100854041	6.82536915011333	6.86903781784601	6.97663867965763	7.03424295527320	6.93903938974830	6.94167470715947	6.93778974336736	6.94266817086307	6.83411214375628	6.93072635949996	7.07653110923207	6.92352947613803	7.02096746805233	6.73448599310590	6.90964804967228	6.87564780389947	6.98868216696274	7.24359547949807	6.99808338700004	7.20109035240924	7.01508360993171	7.08945919957672	7.05183819814492	6.92053759855497	6.91188732344114	6.93926054561684	6.84677891497890	7.00245942510291	7.08613293227343	6.99124331284242
MED16	6.57161139372859	6.55471319383035	6.50818843928323	6.75540642558737	6.49706589087388	6.56448261094249	6.48743787844905	6.44201001938929	6.42301353569628	6.67775372101833	6.53890418673646	6.49233355928032	6.60079376763519	6.44531218151641	6.58507904555958	6.66166311865306	6.47047022410087	6.46544938968083	6.58747447563575	6.47718311507981	6.44364377220070	6.51186141517717	6.37331676611787	6.65259813640655	6.44487898529153	6.41949981844739	6.55718512727981	6.40124913828646	6.43800413578574	6.46956884268788	6.41018803700797	6.39244089638147	6.30721734041530	6.40855124592643	6.57642512941587	6.41806881954646	6.43360833158802	6.69481083044594	6.43874338140982	6.47017219779697	6.47186991396119	6.41844876347685	6.66173848384294	6.71125638231254	6.54381830266798	6.53877687574188	6.51504805692467	6.60296321260673	6.68711693035244
PIGK	7.45410066877912	7.57971596797213	7.92163825117980	7.79482282457850	7.74184019354802	7.66419003132490	7.47079013838185	7.72790447647241	7.50264855053675	7.53034455817763	7.97129337575387	7.83341179241974	7.73660887687560	8.17890110787820	8.27652575645767	7.69630027199091	7.64460228040920	8.20590814554522	7.78214264286842	8.34385678326679	7.69899569449565	7.60786466885904	8.22057546226753	7.60696965373966	7.60461704843739	7.98005152778279	7.49724005040626	7.60853342052977	7.81621993968211	7.81726197666188	7.92605651674706	7.79561224383943	7.49866259293227	7.72273643023393	7.56216649248582	7.79471833315963	7.91835561534699	7.78604177777067	7.71573687054718	7.76207566287286	7.88753302623431	7.83744053962463	7.77943883969484	7.81904248233222	8.12213666441866	7.69303508433098	7.93528844566128	8.00457950983221	7.51097092820457
CDH5	-0.19312545600280	0.01015804246712	0.25569202424727	0.03014160898621	-0.25107700580033	-0.21093704845972	-0.12275583799369	-0.20661177137804	-0.09706736476603	0.18214189453833	0.27171914332262	0.53214136864891	0.08503061989964	0.09263591501362	-0.11427784058275	-0.21457587780443	0.44409276895238	0.32827754546069	0.04697165043007	0.44856477233170	0.12605338810908	-0.10555700240552	0.13962204135044	-0.00016096897036	-0.00075206409389	0.08895621810632	-0.05984820363197	0.33446649544135	0.03993267045275	0.24776905783794	0.45934555754926	0.31427795904901	-0.08379975895315	0.06386646752093	-0.00590969400493	0.26723868450301	0.48604596950802	-0.04937574890096	0.38709516423286	0.10445159120777	0.26056555318509	0.15408794087801	0.03637307918218	0.23781654479756	1.39203234867561	0.01744092300397	0.29483747653677	0.23778113943762	0.08368741303340
CHAF1A	6.31381293115957	6.36490403782154	6.29727501068360	6.35689278214429	6.22519866600334	6.26952909093801	6.26307965847799	6.28807825331713	6.31976467605633	6.59071677453560	6.53347613355335	6.26583980242381	6.28871935182500	6.56602566075728	6.29702196213551	6.25597748140207	6.45136974376934	6.61675530733551	6.43950700251539	6.26078639828827	6.30745258991725	6.33051069179512	6.38448877605330	6.34374710501067	6.27338366786678	6.33597335615799	6.23908314463073	6.21321252654358	6.44064021733451	6.24680426366259	6.24053924546099	6.25630719007689	6.11945005844716	6.25289296186550	6.26637950851692	6.24020996726686	6.60860240671705	6.29585652691925	6.36926469772831	6.29129278392216	6.37934270543788	6.29788220043908	6.26689419441884	6.24312432460569	6.27056130957539	6.23152091387281	6.36062941015368	6.38210020658469	6.38589358028668
PARP2	7.67440446022220	7.72795390626067	7.89198056733000	7.76552373157020	7.61018789390083	7.76412434443443	7.61920355529072	7.51535273404268	7.66145583959993	8.31174545864965	7.58945021004646	8.18636818361153	7.64534143438421	7.65126138444600	7.93302282851329	7.84285091377313	7.70799824608979	8.05552140790472	7.75365479353539	7.74081536712948	7.70822647100193	7.60896812054497	7.88900954075132	7.71374510775168	7.67684599643643	8.33661249289278	7.63112635758558	7.64266942870685	7.69651941941089	7.76744920993459	7.71258970269971	7.89814828666876	7.48348158779335	7.84307873476179	7.84193206397886	7.72581506218111	7.69595224406335	7.63624776653553	8.10429802645711	7.69026586180602	7.85214331689338	7.82641906563377	7.88209793511083	7.70970075535805	7.79171987368279	7.72364973944763	7.67696909623772	7.91834560704501	7.74305564046541
PARP3	7.28820940731241	7.30149131390641	7.11604181403272	7.37982008877567	7.06506871146651	7.19672478670201	7.13666075934667	7.12316935891177	7.19777718456298	7.02535220623951	6.93526686601093	7.04531931199082	7.22293620289065	7.07778163965330	7.32784236285125	7.14588881502045	7.13219717651353	7.11927568972480	7.42549256789576	7.20948508021295	7.24992497429822	7.22704274010874	7.12949964851380	7.31198912238756	7.39684119752213	7.02403272966281	7.59289951936242	7.14747777420938	7.38741070078151	7.19237257657626	7.18329938575350	7.18152328753897	6.97931921014138	7.22129242028523	7.29306204247054	7.07182384980224	7.08782332782697	7.36806066098141	7.14709311071130	7.25068421286003	7.02919072472458	7.33279096234640	7.06425406510253	7.53637024764138	7.28195631814180	7.33318799283817	7.05360890499388	7.06388546874719	7.27523471247860
CDH6	4.04871267409028	4.07687521224501	4.09575290124026	4.08252870680627	4.02726423984343	4.08313286052526	3.96265075837647	4.06108541962580	4.05142172331246	4.01181390612636	4.13988153913553	4.12016996552818	4.07325454715748	4.21666890590641	4.11779954336698	4.07448761006425	4.18391327401023	4.16248317565622	4.13748364784928	4.10369975967280	4.13023712969877	4.03372035309344	4.12832387730439	4.05850258579176	4.04579030404069	4.16719904589791	4.07272539824874	4.11802274467327	4.17748981639314	4.12245556631079	4.19343684080943	4.09711022614390	3.92082495094015	4.14065046700676	4.10903199395260	4.20288662638898	4.20085048450427	4.09770137593500	4.10937389863174	4.16736286360269	4.17577921264601	4.10450152136970	4.08890255987921	4.15200097955757	4.17802154854676	4.08150685801004	4.09249479188113	4.15421549188486	4.12403710632158
TOM1L1	8.15748435598119	8.42758202369765	8.83238637944691	8.49734504002783	8.26323096711252	8.47537659625181	8.11028808722811	8.35843610898056	8.31890644580427	8.60459379232353	8.51824332444941	8.49667111194803	8.47671033044134	8.75072557417260	8.73331031510512	8.68548607707660	8.33270874461976	8.67090041795759	8.51698801822279	8.40688573152191	8.57451158538253	8.62395744132687	8.36995599356882	8.52699131091191	8.36386818927489	8.13385997627136	8.29664923792816	8.45343228421493	8.34799017668990	8.49347627672216	8.69192648734031	8.35488775751578	8.48419854504153	8.73397663845303	8.88778965021364	8.53881594294178	8.63906397235102	8.39572327083580	8.97462627526293	8.66148889062946	8.47600831252916	8.25951696894106	8.59706655302592	8.52498532186932	8.81839685739484	8.72793829576632	8.41832880785487	8.36345757589638	8.48080550752385
HMGXB4	7.72369642771213	7.90480965606432	7.99653074428846	7.95575809987134	7.87896121357277	7.94833333689131	7.76823118884597	7.87613156768117	7.85401977148273	8.15493749811478	8.03567668635959	7.85972896316472	7.93667282047257	7.94924872487122	7.88930123781334	7.87300580320177	7.99199652840910	8.28921363878825	8.05922346690637	7.96302967888610	8.01079051154974	7.83393234978047	8.73986492389004	7.88788502336152	7.83071667796425	8.22862510255367	7.80851837591427	7.99330291105445	8.00167671045060	7.93999294007933	7.95934257377020	7.96840428097176	7.78351420898347	8.02621163689292	7.96962438629520	7.99065568060704	8.07147471007338	7.92759791942881	8.00879779244032	8.10715449503595	8.00555652607452	8.05695965218706	7.97533638154275	7.90693060812057	8.08321134740191	7.92797895129142	7.87263787327393	8.22319067029265	8.07167144695760
TOM1	7.28510357916917	7.21687197912371	7.16594285704322	7.26920622603008	7.10079958107120	7.43673451908614	7.13416124344023	7.12787847070164	7.06467413000972	7.11646431537185	7.05061724141698	7.23167981804007	7.19852379834494	7.04733988755521	7.09746946888247	7.43240173961967	7.29811833136974	7.78425454649971	7.11637087720614	7.30163164006843	7.33107490726584	7.18901989383226	7.34967941294317	7.16629914219457	7.19849227555525	7.23374259598680	7.36129270684804	7.12260100094328	7.13790345845769	7.26601771669919	7.10827741411291	7.19147294893150	7.00427125132524	7.31094153837864	7.14195953370758	7.21214422778056	6.94031879253674	7.46095772020538	7.07358877777014	7.20233150722821	7.00169843730346	7.15642002060853	7.11478811107374	7.37953235672441	7.47652903715091	7.17278243295978	7.11045586740663	7.08226221795210	7.52285143653956
SH2D3A	5.68192887751183	5.68052695943000	5.79699753096184	5.76791070370057	5.57563578804824	5.49872710896105	5.46149304474361	5.46907238932730	5.51800127724098	5.49192439284311	5.29085666202525	5.81320180540366	5.62871713636927	5.60522222515582	5.54287997472445	5.63033341210445	6.05834038088798	5.75753450025914	5.69908689142338	5.52441618361926	5.73432118525098	5.59545390859978	5.45480408258815	5.85253658129890	5.73634502929492	5.79562247050486	5.97336799353647	5.39140933453589	5.71950428240743	5.55796986188020	5.63028841558271	5.57205476715597	5.49165234532610	5.52053821673530	5.67649590082952	5.58108585508812	5.59084027434644	5.95558752345607	5.51246465366897	5.67275709916851	5.42026898519110	5.54164029504460	5.95023030548425	5.57882017095951	5.86759941799086	5.67651816739819	5.57793693065612	5.50731579121963	5.79507785768683
MAMLD1	5.98543818655023	6.13436440273845	5.89975505670784	5.98903145847714	5.78669933800310	5.89531176999106	5.77404326770506	5.96499757533318	5.92522900805782	5.91657656944332	6.43527812954662	5.92490859357160	6.06021109247897	5.86842377811732	6.13441861471106	5.83097217424439	6.39768120991136	6.13951189404783	6.09003194287379	5.89489079592247	5.87848659357266	5.99915468977229	5.80639381674319	6.06186974413663	6.08206085710146	5.93545834529407	6.10557498262931	5.92129361884780	5.87093035925953	5.92278858312519	5.87818069338871	5.86792357077649	5.82237733462004	5.93757134996287	5.89084355167307	5.93017152070017	5.89372570405108	6.10504132031790	5.83625600324479	6.02274766526971	5.83818286854332	5.85109943474443	6.26519434840260	5.90253671646597	5.78892775693512	6.05132838866545	5.79805466911280	5.73880222447371	6.59571445100394
CST8	5.36590778264890	5.33112976960666	5.31873575629179	5.33242434668999	5.19994103103253	5.30759282431976	5.24315109172241	5.32116622665327	5.25694245098863	5.18023644202377	5.37087143343680	5.30952007495442	5.29697259375981	5.39581541208609	5.33925256707302	5.24343351495575	5.50345263397613	5.36075417502625	5.41064788018890	5.31499932759563	5.33963852121818	5.31006967829830	5.30752627335657	5.33453490404731	5.30452102902411	5.26313243201989	5.27019936272290	5.33942525242352	5.40706685582021	5.32396620678261	5.42794514758576	5.32316468516094	5.17034057337430	5.41845416814164	5.27132373528477	5.36487815499796	5.50890551406337	5.32417508708953	5.29929263931316	5.32844606234807	5.31233079426578	5.29390254853887	5.27869624127718	5.38657775065621	5.38258378056296	5.27931793176043	5.28058491094904	5.33097574273686	5.28831324735448
RANBP9	7.93405465854189	8.10410895395083	8.21201909724633	8.26474523422874	8.30478780578111	8.60367058963647	8.03591473350106	8.14077416234795	7.97096876466648	7.97424782823040	8.10588061532623	8.53088745794466	8.02870917728652	8.13909833550048	8.16591413130875	8.23861630405103	8.20255482979366	8.23360408513538	8.12832588842769	8.18458205689208	8.42994027995333	8.10171860659317	8.30754934517670	8.34549181003987	8.06316746213693	8.26307865977160	7.87573667450632	8.09079162871124	8.15650603503762	8.21884397545617	8.44695026684463	8.09576112354806	8.05861412739728	8.36475365838922	8.47066167253936	8.18583115382630	8.74055247570216	8.26981086154093	8.35558171413393	8.25342096684477	8.23139673318539	8.13954094320083	8.15185691683861	8.23657182663787	8.13437078647210	8.25525189620437	8.03430629707819	8.09403948648678	8.39569024032699
DNAJB6	7.69387735332254	7.90417992255477	7.91192833576212	7.69829968109450	8.03953999150947	8.00410644907345	7.66754168649928	8.00697925458088	7.72100378720992	7.52645458515592	7.68917118315252	7.74227680368729	7.73187762731681	7.61684694578613	7.86852001563568	7.65866599071538	7.95582091459038	7.62506187883051	7.98458500244270	7.92936670995511	7.93921343494945	7.75266352911328	8.57154553210643	7.66392605310341	7.78076143758260	8.44560084020967	7.73530915120114	7.70681788799472	7.72526572532076	7.73979133461082	7.95041489715052	7.75342347102734	7.62352224775415	7.55321415540869	8.37485455700975	7.94198045749063	8.32276026141040	7.77704536357725	8.40842204729129	7.96501631047908	7.72994627308108	7.79352711694456	7.70433618074974	8.33282423819840	8.14983772912443	7.71397130648907	7.69972334049448	8.01721298873924	7.98503186933819
CDH7	5.85002342501431	5.58020507589859	5.47784226423343	5.67774536890598	5.53156377732026	5.53934456715178	5.39417960594201	5.57158376870771	5.49839243542531	5.55431301872148	5.58294432393422	5.60125544366869	5.47060382435791	5.58437867773091	5.58278120082978	5.49543280176256	5.61116283891695	5.51440207892450	5.47606652125480	5.42906803421209	5.48877397453975	5.63887635026383	5.52928323413090	5.68157846192671	5.69385866235630	5.45876220804392	5.64938980019738	5.51480018124048	5.57396945856440	5.49750978124279	5.56208273740114	5.53185022791900	5.39477199121748	5.52938562051799	5.52523957796726	5.57323916556129	5.59879628212324	5.88286345345573	5.58525457680028	5.49096050261390	5.49786728932192	5.46083696004612	5.44189556044133	5.54258869617418	5.49102464639625	5.47620606680637	5.51495899340904	5.50311936862907	5.76209075154703
SLC17A4	4.97287170761038	5.19423878539012	5.15166061991455	5.13092947618582	4.98691835159303	5.04135509744236	5.09748834647107	5.12374645505612	5.18438399349785	4.92219212507265	5.13545048657100	5.18000526555915	5.08280926548280	5.21822532741869	5.07380247293040	5.01522765936324	5.20468555768086	5.17771644470159	5.10197159680986	5.11642468249343	5.09103922196101	5.13529561414596	5.04755720940091	5.29580394445022	5.14067771415303	5.14535473685124	4.90694859179475	5.14200953311897	5.17559411632876	5.13018481721398	5.30653993170871	5.11033465746214	4.91498939521441	5.16024813850521	5.06422242303451	5.11069533529049	5.28198990217609	5.09738633785160	5.11098464800673	5.13204196726196	5.17916229551473	5.14279640029043	5.13159014828881	5.18205908558542	5.17630523235223	5.10318906645377	5.10189760971576	5.23512363240458	5.06755427584112
SMC4	8.03358907131781	9.08990601665557	8.88491893221944	8.49791009985432	8.09852882665288	8.06984196812638	8.18813300317987	8.11174284495402	8.20534237299111	8.25529980567961	8.43508380753181	8.17538810986163	8.50636068321455	8.71656677647228	8.18245383242421	8.18089620646730	8.22585544718749	8.14048869965231	8.47317870123388	8.34309400300517	8.20295038988957	8.21176272396673	8.55630008636664	8.06318702136039	8.28675781251994	8.47449766362977	8.05690881059610	8.05215574475904	8.33795620902614	8.25708371241903	8.78202274597522	8.29446727555169	8.11028474351551	8.13634806667185	8.29421392032463	8.22372929856261	8.64736957083590	8.24002639429069	8.79636152332639	8.29073990087717	8.75700249506472	8.33510169878846	8.44753937508839	8.41116587993042	8.38819657037919	8.35484904521038	8.39772687103997	8.74636470989484	8.17610287109664
GJC1	5.03741248342152	5.08447003661963	5.06232900812135	5.14428909830466	4.97497333314476	5.05681447799710	4.90564775828524	5.12185015633903	5.17395072249640	5.19700874479012	5.16316907666342	5.27349977237302	5.05635829887417	5.29663119011858	5.06039540107987	5.02864793080259	5.24278714411440	5.22008547800173	5.11681590522781	5.18941981970563	5.08846322927421	5.01222132624965	5.14100848316147	5.13793900928978	5.05009685461401	5.21117749894868	5.21405057495563	5.08297420252370	5.16772105985934	5.11203450535705	5.24956544531311	5.04288165732544	5.07907308488813	5.13521493398785	5.08154503859839	5.13013115231938	5.25387712262213	5.16314783976615	5.09514755856857	5.08875485636865	5.20727286856613	5.09002111144322	5.10491844280550	5.11685470926611	5.12113489780149	5.05962770000837	5.06464533551114	5.10314566543745	5.12594814277911
AP1M2	8.21939884613476	8.19250266031245	8.18239445426730	8.42070155521536	8.28200064312998	8.23016094597856	8.09430333613635	8.23264365024459	8.18919572662425	8.20359014768382	8.51068349774840	8.14119102759794	8.35984029448654	8.29263066785530	8.71058933598342	8.34932604056180	8.27397309339590	8.19297646356608	8.27802329922400	8.14176660958062	8.32133792202242	8.23217550164440	8.39046320036827	8.32002760333893	8.21551862036562	8.30573799115231	8.14972511413233	8.11472892446411	8.25340280349968	8.13451182350808	8.31030392921779	8.10853455673015	8.05269240688732	8.19490469940905	8.28276376456756	8.24202042758823	8.50694323182885	8.32770893516228	8.17723599813525	8.28075979156031	8.12592106268279	8.20299265665287	8.25390521696717	8.38133846571773	9.05034103920990	8.32584705213982	8.22007286313386	8.38034279337771	8.33905241154849
UBA2	10.06955985678177	10.28791404858670	10.56112019491192	10.40274872970881	10.21768117185214	10.33747290864954	10.25978016923435	10.35194019053516	10.46199647906436	10.41298418305957	10.37085469945410	10.31316403415546	10.32688577317669	10.62379128604769	10.35302592513632	10.37555319633859	10.47843672906322	10.49021768680894	10.85229941754601	10.64796203441456	10.38816019276988	10.26760559129508	10.67305208557022	10.22356944558175	10.16935223638012	10.36678597878747	10.06639698052163	10.36937964866235	10.34247421458426	10.25078640812933	10.46723479100457	10.37116557880113	10.31541953554431	10.42780571353358	10.62583350586189	10.40119811266318	10.88166537435637	10.21921517663504	10.97596253324893	10.35901075932300	10.41695856882224	10.43497517321241	10.68111378591302	10.42278035267483	10.74487680806108	10.29724096810672	10.41063954885382	10.44943920301766	10.30339506395720
SAE1	9.88208962962726	10.02196351828596	10.06772474894486	10.02567935206167	9.89720832055626	10.04855129377456	9.96061561887632	10.23307243181956	10.47115331993127	10.26002871356919	10.25762943715801	10.16536059316620	10.00880058573985	10.73049498435352	10.27775824295060	10.26251419252123	10.39240181121099	10.19728262395617	10.41566169027364	10.16586758606094	10.06277109730109	10.08536022142830	10.12798036131556	9.88911814425371	9.97384246126703	10.06897330823860	9.94917204789659	10.13384193702244	10.19170978897187	10.06601606353724	10.32012581677169	10.40644651708376	9.86601344491033	9.89120168536794	10.33536423188654	10.25113340994064	10.96392547495311	10.11333155956261	10.14511614844033	9.99578378757513	9.99500741998769	10.31956184989081	10.09966200898332	10.32759329337899	10.03463546809059	10.03742304239424	10.23027583456102	10.61746611296164	10.09720699773102
ABCC5	7.83264564968524	7.99791368690282	8.25411525942193	7.86957232457111	8.16526951173868	7.84557769472108	7.92570492481403	7.86481601749618	7.90415653181451	7.78138654811642	8.13680207685836	7.95752126087627	7.95095784876054	7.97942308845681	8.00428705603739	8.29789139450458	7.91615472364379	7.78005355758307	7.96148073890534	7.92064539536866	7.92222599235701	7.95675970035015	8.55462839089097	8.01506033360986	7.84257484813986	8.05620986478516	7.76562419180571	7.94860909592321	8.01152308260547	7.94063120197426	7.96704750797832	7.78927110817300	7.74450837593232	8.02901727363834	8.19740182517390	8.31919678964920	7.81643018080058	7.84804304096154	7.99157475115202	7.91103796326915	8.17491881314263	8.09308178798149	7.91809990359320	7.96717176851590	8.12476790209860	7.93800641697385	7.93653673316929	8.03189310845709	7.96611118339785
ABCB6	7.73456965611607	7.56250214569251	7.62563663621556	7.49357601337540	7.44698129082635	7.52588098099195	7.46975472843731	7.58316414565047	7.67309074696633	7.43974087372396	7.70653037713010	7.73412867392912	7.59849354843069	7.46968459160975	7.55365685023270	7.50343840915740	7.46346060119196	7.91856516224219	7.41042877406215	7.53217856688748	7.63646717720797	7.55895945447916	7.59389851103096	7.53404732475700	7.54595377310569	7.50493970788321	7.51603815713630	7.57907400372897	7.44547272518003	7.50838907435455	7.40217270301250	7.45542944564189	7.28410094476115	7.63750587087810	7.59951424038655	7.68398788437787	7.50899510469528	8.27979003866802	7.47158808485927	7.55482402127727	8.18259843371104	7.55669464847615	7.42558305364012	8.15839296720802	7.52325704185294	7.59463553140197	7.52704999362989	7.83759201077025	7.60930888959469
DNM1L	7.09613586430716	7.16578813601649	7.09161842557601	7.07431624410221	7.04056576776805	7.08692158730786	7.03905434535490	7.12226411819246	7.15021998157276	6.97262207006350	7.16891943812220	6.99438555910245	7.07349466398869	7.30267728461146	7.12888273357992	7.05589012871784	7.51514990104545	7.91543349181384	7.48327096067754	7.36300538098564	7.28658362554478	7.15724468654618	8.10535125523631	7.06890164986748	7.13145904743462	7.36520972934329	7.19132446208551	7.15541746598565	7.40031349045539	7.36686930604039	7.47139360703326	7.43350621421225	7.10840199893596	7.01919969869755	7.42340978277847	7.37850064354433	7.81792890584040	7.10240913329819	7.76972298134041	7.20945344208726	7.51771126225811	7.05709561950014	7.05932949985855	7.28964922990794	7.41656911236654	7.08529610572321	7.35765696725750	7.16825852860819	7.07763189517710
CDH8	4.69329582554487	4.69833987754275	4.65411128483910	4.73455472479951	4.66915666435440	4.62006759191953	4.55580228422266	4.76806891132508	4.64297204111934	4.63058547663279	4.81683296573750	4.71170681749823	4.66711177785989	4.76154301697017	4.70430222528225	4.62852279100253	4.80080328698925	4.75677165617082	4.67518657059916	4.62810566170170	4.70135249408892	4.63522360643233	4.73417399242540	4.75280198638152	4.57899019753278	4.68081908287109	4.55634621656170	4.71488243315747	4.74899885152908	4.69063649770081	4.74622979290542	4.67105136468368	4.51359109550352	4.64526140964784	4.64611948763099	4.70294436329798	4.85313468247324	4.67675577400529	4.65601132052135	4.69637226727518	4.75805461902064	4.67409317779714	4.68257755430871	4.73174956392775	4.78481972235269	4.65869336150686	4.66938250330172	4.72702777528407	4.71374276970329
ABCC9	4.57362203949464	4.51802864845486	4.57346231561338	4.55392531621399	4.50581866185034	4.57611570540360	4.46608776858371	4.53840266122273	4.51147871365989	4.50519768312713	4.61925657413024	4.59280973068334	4.55212356308454	4.65624447755046	4.58819957443010	4.51809248348550	4.63062101987374	4.91200099912373	4.64159208719107	4.71741872783940	5.22258769996692	4.53335878098646	4.59759984427086	4.55610965991275	4.53967116666525	4.59475279095016	4.51826706155888	4.60766838126930	4.60679249172572	4.55946991840855	4.95051293421754	4.58334398196476	4.43061942865871	4.66643355571418	4.55339145360905	4.60860739330446	4.71255310297040	4.58154189401842	4.66805770947088	4.61735259771395	4.65379610113157	4.56230129704690	4.50115309022425	4.63877346925806	4.62658704315057	4.57063231692498	4.58191724194977	4.61339906049474	4.54563417635366
ABCF2	6.66802053288711	6.58654611388523	6.56670012806210	6.61900389915206	6.63504656631883	6.70674896150961	6.50871016019809	6.49949094871793	6.52809064358962	6.46145730995736	6.64047788828403	6.56078569226817	6.54969484642455	6.54957630944772	6.80250374301251	6.52540633877492	6.76158956876102	6.55615538063634	6.59764454211131	6.58210537552122	6.61154223733287	6.56674615100165	6.59754181171324	6.60379931182614	6.59985709754043	6.54571961073591	6.59789911508498	6.52812720336984	6.65793855859394	6.56266834583678	6.58998195028808	6.46048011908450	6.38524931171294	6.52477896660082	6.54130840515277	6.60578041870648	6.62978344432768	6.60356372525951	6.51736125922061	6.63293539973938	6.66881429190847	6.52352252881756	6.51148769027596	6.65840425919963	6.49471770395354	6.48235296968180	6.48489935336931	6.52593069062463	6.74000640926050
NR1H3	6.78083887317112	6.67058254871993	6.76109215481620	6.72257991540459	6.57508768477463	6.95745221696456	6.84772608929931	6.54748876445139	7.11524007057313	6.64087423261090	6.68775527779301	6.71915608256904	6.79979593278978	7.26496340566821	6.85771536511417	6.69986801531178	6.82862198201672	6.68629633907785	7.18172318397099	6.65911113093016	6.90474647133183	6.63026764254024	6.74870516320442	6.81858027698254	6.69925333847370	6.88075777818272	6.69887902314631	6.81792491290697	6.81621234336960	7.12151540117397	6.67809449241753	6.59727892362434	6.66642802201834	6.72986695863624	6.82061292031419	6.94872912135690	6.53669601352234	6.71343732282615	6.70054493076089	6.94618111628224	6.98089920377117	6.71678915818741	6.68419218681438	6.80300603327830	7.14226159901169	6.71318671831439	6.74758363157679	6.80005473463809	6.56574786805973
SCAMP2	9.11414768003176	8.98270547979082	9.12161504027053	9.09618555086540	9.06368424619256	8.98473931826200	8.92750654532868	9.15218439031903	8.97190113257377	8.89370480333455	8.98820557787844	9.06017845113591	9.00492244591345	9.12267557670368	8.93320296540508	9.08544782261342	9.06434805185267	9.26438837914187	9.06924423976049	9.00474891757579	9.11561471448218	8.95059061469030	8.96712926716095	8.98313188950982	8.99394546513033	9.08049308309200	9.12518838777385	9.05243386335104	9.10225657407496	9.09730694409495	9.04828157902146	8.94040588511134	8.88931826140087	9.04755434112673	8.97133279544341	9.07169097220011	9.19453695367985	9.08909605304050	8.99474347438159	9.07278930168248	9.16258870213331	9.11828186424808	9.02133560375969	9.21731973948565	9.19986006853521	9.12792895660925	8.96560946364545	9.15409731674416	9.07366254541376
SCAMP3	9.88364951381921	9.94768548305459	9.97744181919042	9.96204025692251	9.95469164323960	9.97786047088971	9.78053833897967	9.91219585945294	10.00690311484262	9.79400441416437	9.82608567310324	10.36804536347161	9.91924421432719	10.12235559685442	9.99832474190452	10.19210212522060	10.16404131449760	9.97083664570717	9.88633171435749	9.88212318625047	10.04081955063185	9.95257467989402	10.33636671961252	10.04822431940269	9.94994559073306	9.92712857861351	9.85279680885605	9.92491257038079	9.91972867337611	10.07087510957168	10.03075513111048	9.78146109008448	9.76319593939146	10.09796510117912	9.91172087484115	9.96960327550567	9.92766846337842	10.17121724670829	9.99922850163105	10.07082505114036	9.88074334066460	9.96184718213193	10.11955488096490	10.16992056683839	10.10215152223047	10.05990111578786	9.91318039148602	9.81732083385532	10.14266842914780
RWDD2B	7.65939038176212	7.68792377011297	8.20357243288200	7.91668504172682	7.67509419983985	7.96289178580210	7.60985162254188	7.76223204862040	7.72904252323063	7.67807108222102	8.03819096981073	7.94742678598916	7.76299717701002	7.92934722118087	7.84508389827335	7.86698760664378	8.05493548736880	7.78951470527133	7.86772282978924	7.88811238009566	7.94503678823413	7.65600529148933	7.91645901238694	7.87286151163798	7.73143267808773	7.76060427260595	7.73119261698123	7.80710670937346	7.93522708394111	7.89025817958634	7.89724404460151	7.85040634885733	7.66837895747383	7.80839557225478	7.86152275798702	7.83000583488993	7.64160051555574	8.10494170864414	7.60883746669421	7.83724360021606	7.74192015084872	8.03384659923947	7.91517528887639	7.95021468483327	8.09457593326545	7.83035894031256	7.72487544475843	7.89913845463783	7.75564533443388
CDH9	3.85401549794480	3.90765533643585	4.01402324165922	3.96693396839803	3.91487964374958	3.97031561135376	3.84399888086187	3.96733060456789	3.92749494407986	3.92552707230614	4.10519173373661	4.04650900928324	3.95671712188638	4.12286034391798	4.02652971837215	3.95152965636263	4.10119502775698	4.13918294156189	4.08074720795709	3.99957473630227	4.09752840633692	3.92823837346937	4.02298069451561	3.94376130153988	3.86335528740935	4.09590360272535	3.93053491458719	4.04261889017381	4.09909590648248	4.09089922588614	4.09185828670060	4.01317582356521	3.84600185596534	4.05449044327239	3.99857239012590	4.06844820296565	4.21898819858335	4.01998641877643	4.05495535720790	4.05086819587289	4.09104684243162	4.02058836013207	3.98800293208756	4.04957822462700	4.17233357178235	3.96346433269369	3.98986360577335	4.13638146803023	3.99537572499485
DPP3	8.01571241804482	8.07956525294934	7.95245192317296	8.18392273280913	7.99440503554089	8.11083104746977	7.88261143121164	8.13974435153914	8.01378851737057	7.88266334556730	8.45069792623310	8.01003009069432	8.00610181802670	8.05629056460095	8.02758789127028	7.93887701011492	8.22151116653996	8.16108941634845	8.29745966866375	8.30383809191253	8.42266844881862	8.14241959503487	7.99386544867055	7.99516703657094	8.06606591587052	8.34013890606461	8.06739622327889	8.25485885993500	8.09057592005529	8.19500663486305	8.57391773102816	8.01006017641748	7.91039736522397	8.02958520082123	8.11908246107454	8.12101928104252	8.54724933579119	8.26452331868049	8.09326134960252	7.99216887283254	8.08603728116582	8.04869209448044	7.96564600495829	8.22932614681045	7.99800969772438	8.05920240433834	8.26692564407863	8.33410573713523	8.12116257523645
SNUPN	7.46944827256843	7.48560997254292	7.46781484553353	7.70481163148056	7.35530180905713	7.55780255187702	7.31861639340817	7.73662726296805	7.46967032123786	7.42149247693048	7.54014352335658	7.53641851527222	7.39431552862738	7.71152486525911	7.68185794313231	7.61419970425268	7.71308011955162	7.44662102706861	7.62726059324065	7.47343657603346	7.66388251274837	7.45644182614988	7.33323619849030	7.72363828813276	7.45532255497284	7.32038196025498	7.51482447037489	7.48541566622043	7.58793884953234	7.51989909428163	7.56319631233326	7.34700279202139	7.32161931548962	7.41830923454390	7.50453411867603	7.42183183223113	8.26437585026058	7.60808753433039	7.60776961259897	7.47333632705838	7.36916304924126	7.50759525044388	7.45551388167326	7.71061055950037	7.92053660171415	7.50004824713121	7.46938250895223	7.46868082319193	7.50139572524310
HUWE1	6.70552928446338	6.69064767909289	6.73932766852883	6.79724347136493	6.65030393522417	6.76146815870635	6.59876006074480	6.66316874585435	6.66603390655891	6.68907896726702	6.77817755754646	6.71375530694897	6.75866300341587	6.75447479386327	6.87249635609677	6.80656891404909	6.84253849305420	6.78852706854418	6.77720405816016	6.72559003449719	6.79252115663032	6.68388461004748	6.79960134102569	6.74344500840171	6.66136172514306	6.69592167601043	6.66806174790234	6.74151494542757	6.79922340047964	6.73855391987380	6.78134378523152	6.80261056518266	6.56867082788685	6.79885580060533	6.74412611641640	6.70461884909296	6.89669293708952	6.76851689882395	6.70650089118525	6.75202326479277	6.80158925889857	6.69323105283375	6.66997485351109	6.80609029875002	6.71214337439137	6.66959865550088	6.79367996021512	6.83241730324951	6.72106200972954
PTPRU	7.22605011966743	7.33907473082104	7.29284316017965	7.69037768198574	7.28926560477145	7.41708824342208	7.16780229082387	7.19242145373614	7.22785911279005	7.24840084054269	7.27927850225187	7.53809818885134	7.26960614129185	7.32076580531448	7.43540466535315	7.42130255940837	7.41887720128004	7.28022232759241	7.31000578639878	7.55472638393084	7.42389328663098	7.35692339221177	7.84429142101670	7.42260635562810	7.30250888695956	7.61516211715730	7.29524786948714	7.16362034896607	7.36947255608245	7.40314089581497	7.42989976493334	7.36717822839816	7.14433330995333	7.21976789640017	7.37484298554605	7.18436312392059	7.26459679918910	7.39376111264977	7.23331716282692	7.36122132935383	7.19035227122758	7.60350127608322	7.16060325719243	7.30700274897926	7.69625002358069	7.53662002007338	7.33609466557927	7.14969393365862	7.32802020721777
TSPAN32	5.94636125099098	5.83845280192046	5.80130687270727	5.85650004416198	5.81557541852338	5.74437992887297	5.73490154402968	5.84307902252120	5.84356327026980	5.71915648484112	5.89947539609036	5.90235828267040	5.73500758388460	5.97380117024206	6.08956974058591	5.72055106490982	5.93501866371971	5.89807124493097	5.86533454019021	5.73551751942145	5.87480016955309	5.81536415692374	5.80349825987963	5.83348370975188	5.80856438358621	5.91719117355853	5.83403747543920	5.85376094004237	5.93307236087763	5.84756485043411	5.89135961347083	5.90046883163294	5.65295748009539	5.82400204820947	5.76169827671419	5.90695441209144	5.99126642002300	5.95563429326560	5.88051739749940	5.89980952163762	6.05016866493567	5.85203847898084	5.94966350694814	5.84262083941976	5.92765303493240	5.73761248874690	5.73849508283144	5.92175553167405	5.86141330055170
TSSC4	6.96002941958696	7.11539238390923	7.01431646781837	7.13470553581849	6.92152045115174	7.00047368256287	6.89583772925396	6.94935094432631	6.93246422046974	7.05048702948484	7.05989534749970	6.91171477278678	7.05064318416407	7.02382794963161	7.12174766972851	7.07572977959251	7.07171979351272	7.18373090854660	7.11072472798075	7.08991058759095	7.08609148339675	7.15516930703134	7.00221275017796	7.14776473567365	7.06964166762703	6.91408052098859	7.16038691589997	7.03217038892796	7.04660091008166	7.01620536714282	7.00858914429897	6.93965032414105	6.83665169359053	7.09832408982755	7.06789330458258	6.99643369039577	7.09981530692729	7.27061715961324	6.90924552419018	7.04357535764578	6.94635931491765	6.99128093434915	6.89667714242775	7.15536273143492	7.14201273414981	7.01202149450565	7.01706558027322	7.13424618136914	7.30287943452474
ATP9A	8.83341394357593	9.65748604712618	9.01404084266795	9.07248189424695	9.02687943357233	9.50663764864577	8.89451092449919	8.80722734277024	8.90850866838825	8.82164396720392	8.58156134647042	8.97867237465967	9.00824156622485	9.00076662720424	10.12082987621541	9.74387091435373	8.80118519331816	8.89018601032645	8.98808849438318	9.05766881727672	8.96983451980439	9.01807833438566	9.17297742719219	9.05872221996412	9.07234523852638	8.89971482234792	8.95867201129285	8.83613157385243	8.73923264891251	9.11315205226749	9.31513677373128	8.75099062943405	9.01078961588590	8.95570001283173	9.22246140009665	8.96254657415852	8.76154244415824	9.09174822105358	9.01478701223373	9.35152514806694	8.77752027220358	9.04345820929243	9.27785849746986	9.18400373367361	9.18815672633012	9.46702078946878	9.21790148838820	9.11267543565977	9.38579573952768
CDH10	4.22213818862094	4.20869686170949	4.27277638761584	4.25344606747397	4.22990567464150	4.29597616083857	4.10862839290367	4.26052804952494	4.17563962594019	4.36120211666269	4.38842300487913	4.38507388799452	4.21990617664066	4.39354112238669	4.28007149264416	4.19074208852417	4.34789572884423	4.42335606582531	4.31086497975172	4.25571435123689	4.30322326518438	4.20304712629817	4.32829812336614	4.23234609910813	4.20234913690514	4.38620966603674	4.15870438202428	4.26251336488603	4.38838966354679	4.35898364652613	4.37866408137821	4.31868638926818	4.12123161339628	4.34050520234941	4.21131010854965	4.30732541914954	4.46756800592368	4.27805392620745	4.41749047019919	4.29449423098884	4.41546602957644	4.32954607867437	4.23778112310843	4.28727636903680	4.53447114692816	4.24194787065767	4.25443167664424	4.36105634838740	4.29769860527008
USH1C	5.55963488343477	5.61889426134285	5.66363734841989	5.68432973032695	5.60842732471746	5.56645095020356	5.53681939449527	5.63276380172059	5.90960071613484	5.56267638728471	5.74479310724357	5.84471920855176	5.63387786557495	5.75007708496215	5.65372911232922	5.64805637074103	6.42402006860132	5.72059702538935	5.65989449059048	5.68570068120945	5.69435654081332	5.61708744100941	5.57611296452333	5.65323183149305	5.62153120954520	5.65013905260784	6.07281925278384	5.67955968214168	5.75665426681285	5.75447725816738	5.71805146368559	5.66186303079396	5.50411100017507	5.61783091265008	5.62702138047910	5.72791423382357	5.74112976007653	5.64048905010561	5.63752729286331	5.72877165277472	5.67855218424096	5.66408473993788	5.63012314387646	5.68651447399995	5.68645144850876	5.67035804379087	5.65215295674097	6.04719031401991	5.60079326866182
PQBP1	7.87595784098937	8.02795265277822	7.84323117266988	8.11548589153848	7.85169724486868	7.91949394406114	7.80314856008013	7.75980453666789	7.87946577253595	7.98325072074761	7.88513604893319	7.82467929300247	7.95555476284187	8.05098857963530	8.31156852830813	8.02957501609821	8.03911677497971	8.03975713300704	8.13885611553681	7.81816996222061	8.15933723382760	7.96560589401434	7.93417633150008	8.01660284731392	7.95572139584355	7.96262525500425	7.92422714040555	7.87319662913380	8.13864978474666	7.88808211629831	8.06690596146359	7.83247641302978	7.68050213005152	8.14913287138844	7.90783130617536	7.90937204030560	8.27632975481986	7.94628802218983	7.91989285142991	8.04565841699830	7.93292665853587	7.83423754246660	7.83750722906260	7.90580159266276	7.90422756043472	8.02993124773368	7.90894930463235	8.19142785249134	8.18715091731399
EDIL3	4.15809045606797	4.25229195987168	4.33907041377174	4.26821704582733	4.13781186818629	4.23882714673145	4.18186565708366	4.23610000047688	4.21541748271022	4.18237202531571	4.28628850132253	4.27367838848793	4.56431206813300	4.29778374635176	4.25797670033929	4.24409906398124	4.31737516345517	4.40633560067260	4.77785148430143	4.50750752078031	4.36628638326519	4.20504788300434	4.24196562369803	4.43523888651351	4.29637630066082	4.33676612365916	4.15565418201529	4.31057901667433	4.37183122510254	4.30319864683532	4.31449587119737	4.43132029020025	4.27519226178128	4.27538222939163	4.21376733763102	4.49024494157192	4.44037607776623	4.41772334847949	4.24244472196697	4.58267851409502	4.31978588622882	4.24436440866184	4.24258295329631	4.29578193620540	4.36084602962166	4.22907585069553	4.22416726022197	4.32128760213749	4.32710310654443
OC90	6.09906104776274	5.82230737117609	6.16393521511454	5.93278435573762	5.93846396823938	5.90391955804845	5.86667948083721	6.04831945579407	5.94041523712941	5.89213388947199	6.66724331777162	6.34531994632989	5.97382110969330	6.25594799840530	6.00406723459498	5.89573345213797	6.28516711647135	6.04355251643469	5.97496011958839	5.89362539148184	6.08989573773026	5.94637021789865	5.90773539581033	6.02829105280094	5.91597499245330	6.06224497889107	5.90959544967535	6.08928974365637	6.06293779417402	5.88854880745763	6.04520879360713	6.04157124137077	5.73792347549820	5.96541297415051	5.84018210504044	5.97221210135826	6.11566716754840	5.90130146068076	6.19522865806525	5.95565679934135	6.28709041842716	5.96431828213709	5.89176298676419	5.95246657125826	6.24863738067883	5.89654461046251	5.96442551992740	6.13663973176874	5.97458498046291
COL4A3BP	4.95822285617099	5.22306486662485	5.02196642404807	6.30048884038070	5.02997615272437	5.13381090344938	4.93812339425281	4.92450492331592	5.15374214528239	5.35227139569286	5.17665008337614	5.04555575094915	5.44878664919432	5.69904738932220	5.98708022796809	5.12754939275320	5.10308761253757	5.24165509169246	5.74762894400926	4.93289154668002	5.32243751761418	5.37740469723379	5.34258406496047	5.41193323331048	4.99722568331876	5.35850756212901	5.11805319469538	5.18331228987961	5.95389216037936	4.97284632348649	5.31695963520600	4.95432167895350	4.84728421627036	5.10322040339905	5.36384386034618	5.06086165588665	5.23707219625112	6.01258914744602	5.43102504022366	5.24448385751780	5.51223844264769	4.96894745359450	4.98782531690565	5.26453770447109	5.30998831950810	5.01542071323968	4.92721016538161	5.31746658264425	5.42738298922825
KCNK7	5.56438340716350	5.49436426072270	5.52827061418292	5.54564399370484	5.48025719750538	5.50957441984784	5.40087555690086	5.54580746695721	5.46010952092461	5.42086750488229	5.61155696816079	5.52637126702617	5.53101127515521	5.54679272455684	5.55836628397609	5.46529733620448	5.54696992596303	5.59765223744448	5.53795436275942	5.53654568838066	5.53756773221795	5.59612642835328	5.57488224982173	5.59167424703635	5.50727182339480	5.49315118991737	5.61635848290895	5.49965820088833	5.49622114759272	5.55598624084768	5.53310828862212	5.47876562904566	5.33254842977504	5.55908080096713	5.53038392494947	5.46547031277556	5.62339659612886	5.79269791872481	5.49169171657212	5.52704715592937	5.57298342601996	5.48192759986890	5.48858259992599	5.54244376796646	5.57045370890727	5.52134293648623	5.55125638765736	5.51054623712748	5.61303126708082
CDH11	9.15427710351670	9.19105837570568	9.30986906414935	8.94977759090034	9.15734586663572	8.95054109426757	9.19866728416994	9.04765244107960	9.14031699260923	9.09018368385087	8.68744992732377	9.04316062698125	9.49469998222112	8.84824002709783	8.82383287947157	9.11160530302400	9.15989646436362	8.87740442447426	9.06922814800534	9.97822636202073	9.64752269566068	9.10704065197913	8.95349680508101	9.17009503546519	9.03863011176807	8.84140930419844	9.21613998623791	9.40434760955643	9.16582822147190	9.49877771659806	9.34083583992507	9.15305741437656	9.10358068993329	9.04644934108623	9.11860868758658	9.71281897426098	8.95658428530499	8.88534457600071	8.95176584093188	9.69655690934623	8.92567092628170	9.17304307234826	9.04446260776449	9.02332129798292	8.92824098461475	9.44537901111879	9.14791885755855	8.65120625052959	9.69581497977462
UST	4.82833727156284	4.68307619735363	4.73472846776827	4.96590613688668	4.62682047744894	4.64195404916589	4.54217574398304	4.69940700269628	4.62722758434664	4.71434823355716	4.83004149832503	4.94602160062936	4.75362887475298	4.80696281932624	5.08564052937270	4.69820133332864	5.14907777582146	4.94445026592465	4.70223614545204	4.90854411191257	4.80924682371690	4.67099420834222	4.78065711866418	4.74538897322295	4.71090500818268	4.78086157273040	4.64588600809261	4.72424339586434	5.01275327191051	4.72151939426475	5.03622691019242	4.76799597043178	4.55124437505816	4.69278567325760	4.80621775729872	4.77887819215511	4.90013544514576	4.86710644577654	4.77058566349585	4.71847154350605	4.82395067413102	4.67882081005353	4.71304503439871	5.22624038562495	5.08564680603128	4.71832439246990	4.85773991212563	4.87987527579522	4.68020743369459
ARPC5	10.67213655967834	10.64221457986150	10.77593784069328	10.71844071285907	10.82771157043347	10.75749544844020	10.70018593516702	10.83084268077153	10.78493285863958	10.58305891195532	10.49694872215358	10.59709621953759	10.74156471974459	10.88625106222197	10.70420372634119	10.71218497002658	10.89066947469593	10.80765839437685	10.88231223036716	10.76794663489849	10.90643507199857	10.70786260291126	10.78098701955836	10.72669271574008	10.59019316135497	10.77890161229781	10.80530838826356	10.77303306527752	10.82045148920764	10.78551813469734	10.85950061227011	10.73072014280681	10.59642584476409	10.64628791344151	10.85082639632786	10.82841569176715	10.65373974932665	10.65553647377478	10.76221802526752	10.88088026597165	10.63451924031577	10.72760272940439	10.71500651396012	10.71345910601028	10.74410947129252	10.59765723748756	10.65342662758842	10.71830432787506	10.77957853916345
ARPC4	8.22843735130656	8.16730914113863	8.26004484004021	8.18835783137720	8.26526176182702	8.19922808032330	8.20617847893039	8.19488473162476	8.27056971434342	8.02516388799583	8.26458361255572	8.24168927301830	8.13442905763235	8.18678477872693	8.13688692429824	8.11687667234789	8.19335091639790	8.15723078007093	8.24721480544893	8.20329675302666	8.30216916616450	8.26883684805247	8.28303920903802	8.23029924450366	8.17669442075191	8.13031640154999	8.44507240925692	8.07092957234816	8.11667299354244	8.09469183727387	8.19560915242800	8.04958310464635	8.11073923644944	8.07842235496992	8.24618216616911	8.20979043972186	8.16314514800311	8.41557358464268	7.89654948061808	8.28787295258689	8.03525363462995	8.21626539429841	8.11810062184336	8.43535666676260	8.30176616588789	8.25996559756207	8.25600076591846	8.30577675031632	8.25427624978469
ARPC1B	11.44184288579068	11.53135032881498	11.75939655887200	11.37026812506617	11.61579010543541	11.53858751193340	11.23800338399450	11.25373781005887	11.25029740283965	10.96953437619391	11.16582300142339	11.35633915663388	11.29915061034248	11.75078999978075	11.42340050344233	11.26246919482047	11.73001289905069	11.45741777548686	11.82036505830578	11.39827973986901	11.40702868533209	11.42583466379016	11.24196560142542	11.29667005109885	11.36637734331142	11.57874992423658	11.45617354193407	11.31550968243850	11.64068001295566	11.28265638199043	11.49456483409431	11.24223972040801	11.19434263626215	11.36767266890822	11.37799108941047	11.31294864330061	11.19590886767383	11.30791913570565	11.37655353685328	11.51779590119709	11.35767034597812	11.48688797353169	11.43527101989713	11.23103787480475	11.60869533315763	11.30887818302589	11.33148149120755	11.38052984126195	11.55507632699772
ACTR3	9.86517909949700	9.97756087853662	10.01746546851339	9.77841778782787	9.79429668321322	9.98799980407523	9.84509671585590	9.85692451313089	9.81920690016971	9.77374428715605	9.86235025427923	9.91292202697172	9.88276491268764	10.02996180038368	9.65987332052126	9.87875704594678	9.79064723082521	10.11191842375389	10.29066251872257	9.87718453884017	10.03968387825706	9.89942095954488	9.89452242677676	9.81111442255235	9.75149257496137	9.95360583670012	9.88002541060181	9.97791425840624	10.04775712934950	9.94809141121586	10.01949827016243	9.99538415930798	9.81136315288335	9.94686763385391	9.93645933884770	10.06360709528749	10.09361227833974	9.68104883502811	9.93900237604197	10.05706749622340	9.99316886611624	9.98438732064464	9.93249420343263	9.97641801016244	9.89150346826901	9.76121442743585	9.94737764911663	9.93789152902101	9.94531730965048
ACTR2	9.64511501148852	9.50880061265809	9.38231510640768	9.38809705786826	9.36813277968688	9.63278567058000	9.35989327243575	9.43365453138051	9.52020779648615	9.34266538494347	9.44618613586752	9.35511483573863	9.46593881583708	9.59669139699990	9.26403097536015	9.51166301750126	9.38086439921398	9.48815086333858	9.68645580611216	9.46406777082063	9.56008974360184	9.73981313374482	9.43030521109320	9.51733396841514	9.42835336248631	9.47623827067934	9.58929870508168	9.45856531458790	9.51907065567457	9.49361791005678	9.60980546044603	9.38492815295308	9.27716699716870	9.37920324462803	9.49701934312174	9.50854032353874	9.51697747701876	9.46536036469990	9.39941653793931	9.56470581433020	9.27126509300665	9.34353472293720	9.44238698178382	9.49388568935644	9.68830696243474	9.25463783887979	9.37217959027021	9.28267610619164	9.70982784566566
TSPAN5	6.57109257545544	6.49282293902501	6.45271502131992	6.40239303735795	6.55761336112152	6.53214675340028	6.43283909511694	6.38525061968065	6.32958641336301	6.48319812224522	7.36557346560731	6.57434057267820	6.59180301999870	6.50001230682701	6.65575444165615	6.67662607321145	6.35753197539230	6.80046566452534	6.76143142077609	6.51115577625598	6.45463082154705	6.66332399219884	6.42006350562301	6.61811845806738	6.46510256179366	6.43335083031837	6.54398799812185	6.53666691443370	6.71536150770926	6.43046726734024	6.47508696792102	6.61709430671314	6.68510854899251	6.96319889591987	6.52183869154273	6.60447432386475	6.56775738815190	6.64889051157809	6.76128435666262	6.72438962983119	6.39055043433880	6.42765779115227	6.42434727345544	6.42969364617453	7.55320106349048	6.52947640588938	6.40841667476192	6.42293209614859	6.66661682226971
TSPAN3	10.51965301617360	10.73712636947347	10.55965446247096	11.08668608671785	10.40706821758086	10.96370704938566	10.31016467802585	10.54344480420843	10.25307510003164	10.52672103813706	10.58884766807006	10.27982730016117	10.55506999117576	10.27234145315491	10.79587873013316	10.56657969047362	10.67622990063460	10.59740504421602	10.50299234435135	10.50357720298348	10.49637519319013	10.82411686076163	10.34416310533427	10.70803860239138	10.64115848824998	10.38138833535282	10.90130174300801	10.57277346829901	10.72090533329458	10.49418222540337	10.58436169687792	10.40195183643970	10.34712245663955	10.60566593120685	10.79618504374616	10.45540923695413	10.80393311047679	10.75300359562687	10.91089444389443	10.47030570366286	10.55285499749384	10.55917038584044	10.48775857071792	11.00735952843068	10.91345680430890	10.99539291972669	10.56688577720141	10.83469386492383	10.64557068270767
ADAM8	6.23120272299637	6.16548448665474	6.16065075823829	6.04629189170227	6.07089475114663	6.31052436322261	6.17081355054429	6.08180594150806	6.09191928803531	6.14435876410568	5.95968193409648	6.11707691657758	6.17578401301071	6.20339042742719	6.11179857606652	6.10248384315609	6.09350599070112	6.07591611442231	6.22867301977073	6.05692857747000	6.30061084081530	6.22586656223436	6.23816612168630	6.39380616512263	6.21384739958389	5.97891536156317	6.43742878559627	6.09915752298107	6.21214342449279	5.96808781770432	5.97892348534257	6.09344389604903	6.32018602110991	6.25692066579478	6.22082525678899	6.06990778728847	5.97773953459366	6.21016243890803	6.14781724576116	6.26356074260281	5.95944031059696	6.41410772380517	6.01835373893933	6.06597249785878	5.99539071991906	6.07189735007868	6.21033322803510	6.01043963629017	6.34642483792627
CDH12	4.03244306032625	4.10243831044816	4.11034518579957	4.07198599411912	4.02171188719926	4.07043035337122	3.95912234016394	4.05255327325739	4.00501789138069	4.31712505381277	4.08114485907928	4.13987499902683	4.04762394555824	4.14246468548992	4.09809966245472	4.07107617390552	4.16232021590940	4.13752937839100	4.13630246551622	4.10892603411649	4.14796242603505	4.03771826151369	4.13266939570320	4.06798837326108	4.02362855511093	4.12021584859587	4.03946184877067	4.11920233201745	4.17746916429597	4.12723786049749	4.15886108312735	4.07824189980889	3.93793343891011	4.11747353560621	4.10499485101824	4.15017645289101	4.20931969303201	4.15077064249809	4.24338045648051	4.15170258687509	4.26812954164642	4.10663413085213	4.13431381935887	4.16478261252668	4.18592389884469	4.10352448322292	4.10542895980452	4.14176638804924	4.11960203083997
TSPAN2	3.73532645736343	3.75112404774409	3.83207522801366	3.81790928046163	3.73415754970231	3.76397732264822	3.69512201101819	3.76439811699805	3.71660334375461	3.70595800713043	3.81044799793374	3.84957915841560	3.76046578921606	3.86542473201118	3.77272925566538	3.74924145737577	3.86582065422927	3.82578667067351	3.84459794828688	3.77389876607238	3.86659894752398	3.73274490748003	3.81395653806088	3.75727964221034	3.72167369520066	4.00593197307736	3.68961001170366	3.87969418437079	3.85980749895837	3.87120492158565	3.91341129768287	3.97428412494954	3.65334944910268	3.84008686007809	3.79416117365243	3.85404668163419	3.96402839047657	3.82201967785492	3.78960953032220	3.81186893882831	3.88276687109304	3.83916108000901	3.82139223476240	3.84617903587831	3.88087564865816	3.81161644524509	3.79701783671225	3.89395844337359	3.79135680994516
NUBP2	7.97250271562066	8.05273823352273	7.97128446997967	8.10464438699081	7.95927753065646	8.04601188405877	7.92884169768377	7.93727156557290	7.92451672432880	7.86789094055559	8.02328045699039	8.01176258990245	7.98258019072491	8.07748157952553	8.15659742101545	8.02849587243373	8.03486181113023	8.21474180636388	8.10799320101205	7.99234210140871	7.98558284688204	8.13644713212096	7.94506998907578	8.11727313772894	7.92408619817962	7.96318341766827	7.99826800232849	7.96802483952098	8.04853409950352	7.98097741853548	8.05336100145064	7.88509076789544	7.82382539529682	8.02594313944022	8.02584765835755	8.02795022324408	8.13894398759411	8.18166372729192	8.26066174224180	8.00933218628856	8.03132044047684	7.93220625691389	7.99677030313909	8.07002362282659	8.04583822458702	7.99223895320877	8.02266520438256	8.00111284265483	8.02519518523423
TSFM	8.69104325277067	8.75627657546841	8.81432421130829	8.75153696944115	8.67265300856615	8.72576286778170	8.60858787791628	8.75071759961356	8.73352363097994	8.58497539568561	8.68166239257754	9.02391906942866	8.74521823020556	8.73844700928857	8.87485041953417	8.74744129030918	9.12072943496117	8.74663504879753	10.66192329235887	8.78139080383916	8.93370585567953	8.90270627545397	8.96546443852350	8.96795463024206	8.77414805069339	8.71737460406266	8.74352246232319	8.73790881443357	8.81647971040803	8.74933097310048	8.95121853576277	8.70295891822677	8.56196728826226	9.01708453886272	8.84424481976822	8.78259367541425	9.07195840086591	8.89937261685374	8.85237191827938	8.80941358525976	8.91448020368745	8.68846475024417	8.72846489604901	8.78106374816403	8.80709518942662	8.71139904602573	8.69315878225798	8.93111277529869	8.61393924589052
TSPAN1	9.34642963670519	9.75206801201616	9.16910654505564	9.46957169711207	9.18733336300664	9.25184729042787	9.21574621186813	9.84715821626242	9.16561188761256	9.43867027249656	9.76640995055290	9.34236070914249	9.44226516842514	9.13376848430804	9.64521287507862	9.36902435394366	9.83052123158380	10.22958822279689	9.83424791769705	9.26845563831342	9.94178891615336	9.41534277421021	9.29748263916033	9.44683584535114	9.55328630762593	9.40886804918746	10.65074000549918	9.32487565447928	10.14185344446863	9.48256511942347	10.49784288447108	9.87341655369071	9.34598857607352	9.57581569824256	9.43177349726762	9.33826956982949	9.29663173220867	10.24891564915507	9.37997113268922	9.38419177186451	9.18665491676217	9.49318846535473	9.14559362796216	9.88611798940302	9.35507624129846	9.76760800429816	9.55831707365397	9.67485367340854	9.47123412051151
PPIF	8.84602106087174	8.91009161312371	8.98801633645898	9.03545911087985	8.85364905130148	9.04822877651459	8.92630440408982	9.05154966542617	9.04977228767281	8.75904732816343	9.24520295471112	8.98839224655830	8.83341530014435	9.13814504894290	8.79579689066212	8.85366910627517	9.66509862953396	9.64097964196367	9.02797460900066	8.93446480688860	9.14759278204943	8.90660109834599	8.91183791883178	8.95954647952359	8.87412115937693	9.36976746600239	8.81480812015173	8.98505542268246	9.38747122568147	9.06874208326763	9.16913868208645	8.79966643554013	8.91649073730064	8.95679345638484	8.98596856831553	9.10290101444456	9.60465626231845	9.01259415787273	8.88732333998754	8.96116388119394	9.07187066696995	9.02608438676861	8.81178634655235	8.81383454207343	8.92082602778748	8.97253812396642	9.04660970461244	9.11193931201177	8.85858714597854
CTDSP2	8.00722031979044	8.05598088346729	8.09277384207168	8.12796166612783	7.98230308582593	8.00843143018388	8.00475437903588	8.03131827816124	8.02718255987120	8.00323377088333	8.06850806401742	8.17212375647672	8.08431741147078	8.14635444562906	8.04341548147204	8.01785317478808	8.00960405224642	8.03403049090590	9.32183376882282	8.05690302253391	8.24091990337866	8.08247743664605	7.93589706083655	8.15309916353097	8.07212372709372	8.11025661788575	8.13225083727553	8.06408193001376	8.05761550377495	8.05598353043878	8.00214517907651	8.06752012356314	7.96855982426516	8.34848054664351	8.01128981638629	8.03999169069731	8.36732535170613	8.14599817283171	8.04344955882721	8.02742570786438	7.98347138797145	7.94608946815163	7.94491204744099	7.97831127081754	7.93985095221184	8.03374711404006	8.04518311878625	8.14074623691369	8.13325948376731
TRIM10	5.22849172945457	5.22023317038945	5.33395013350383	5.31899888347164	5.23427388895719	5.29366353250411	5.19973289883603	5.27477320267718	5.26139279233795	5.24149278533637	5.39170034030565	5.30550099435928	5.29849718764298	5.40065634925701	5.35601386122041	5.26832896018634	5.41141964818541	5.37683278385483	5.34979938373464	5.30443847573007	5.38978194652263	5.27969511799793	5.32753521402361	5.27355969565820	5.21790583306288	5.33133565014008	5.19793172139202	5.33550092729244	5.39253494931512	5.32542794666257	5.34921188711118	5.31022779535227	5.14657049966880	5.30229923345594	5.30189618345993	5.34012999132628	5.42104374265308	5.35965341262545	5.31516166028694	5.33665377321957	5.38013722866442	5.29069748093634	5.27543850823752	5.33969560630766	5.37755906317513	5.29754793216900	5.28531078866041	5.42398342422174	5.28415110751536
ARPC2	10.81478431620782	10.90942705512182	10.94435628616362	10.78157057523713	10.77838971085338	10.81010495538342	10.79537541610795	10.73478766543754	10.87430084009437	10.68548787585067	10.66916724708642	10.78591391653439	10.79784053715640	11.01935307844817	10.67793699429350	10.81555337561136	10.87436521058636	10.93065120606365	11.26068140593805	10.91568717688354	10.95532765872189	10.91811020129703	10.89412521019760	10.82337462583343	10.80447434688022	11.02530233573109	10.97636313646328	10.93174856643197	11.12937916963872	10.93942132214887	10.93451288455161	11.12293503635238	10.72361160678348	10.80353010454042	11.00354361844194	11.05497308366897	10.97263156086333	10.70872364161344	10.94080772313919	10.92260708900388	10.83173970878973	10.94854407797049	10.83195882854137	10.88257511506247	11.06290750264734	10.80322024655171	11.02551505315269	10.88397647149282	10.84385863380664
SGK2	5.52713536921408	5.52166863058042	5.48277358512558	5.58014839738725	5.41654752403197	5.52310525766525	5.38909161590653	5.54216128946977	5.50033067111920	5.66826030677865	5.54330668205618	5.56519400239316	5.46644502571588	5.63707904696429	5.61126521185949	5.54797523812244	5.72339344739835	5.59094147029854	5.50367487654344	5.54768933058693	5.54464755892558	5.55883378993349	5.51992511028217	5.55244828840305	5.56810101186221	5.45204287658088	5.55340595811935	5.60684389654142	5.56081930577808	5.87152105209936	5.50894156922776	5.47162992580641	5.35994827700440	5.69469540907982	5.54076034396144	5.48210879548385	5.59977102282942	5.68751925679294	5.49097652749546	5.57958865488724	5.77022509990215	5.59230565984016	5.57486435385135	5.78448859523399	5.56955259873434	5.59251724856844	5.51252433139653	5.67463516446984	5.54486393893597
RAD50	6.16639754746758	6.22966255016213	6.32608016408161	6.65103300515254	6.18639616668368	6.34307028885252	6.14932672181584	6.28697366858527	6.17799486041872	6.17076217704215	6.50064300791343	6.21104631757710	6.32200188417473	6.33926727754031	6.92662613914550	6.23322854730471	6.41787050994709	6.34395021099718	6.32337637246192	6.41677170501493	6.43290183212260	6.20241265494428	6.61794204308562	6.39099786186046	6.29598724447077	6.32257023135871	6.17263616098222	6.36956495997953	6.69406111686745	6.35310093883280	6.63562741680941	6.28029541544408	6.20548062447226	6.30590114427286	6.74639203571985	6.28536886014527	6.67317972188756	6.46863022323880	6.48645671438640	6.33625473932216	6.34239988561381	6.33449191025275	6.31598333481253	6.77424044229918	6.59953437276239	6.39438330282056	6.19381700629941	6.48746682536650	6.20654368261590
KIF20A	7.17206015310940	7.27003557191435	7.25093872447569	7.18831121375310	7.23208246237792	7.20613867520964	7.19565835392054	7.17650064200890	7.27286364288878	7.94960827944364	7.65360758652067	7.20502346630906	7.20272402708311	8.15632647196757	7.18077521237261	7.25043534382048	7.42658247646046	7.82567849955713	7.55745802729788	7.53876809936315	7.30584660537396	7.31002951958429	7.54120589206323	7.27458087989421	7.36509856919313	7.74174989245306	7.26435603650715	7.15291108065508	8.06184886103628	7.27811927306653	7.55639834231626	7.29111724628055	7.17239572502677	7.34164535590240	7.25760883013031	7.21738462985493	8.76224763754378	7.24594049346722	8.03944400716927	7.57790077159368	7.63277476041700	7.29078234646440	7.36018651782513	7.28200439982089	7.39005609953291	7.18809489068215	7.44463096691172	7.88501456859647	7.28633127331914
PREB	9.09947726692303	9.16571906705527	9.09101677130522	9.03157141477105	8.95802546060670	9.01236114463244	8.93594788151407	8.97135589044549	8.92826263892516	8.84454136474897	9.75096954203240	9.24939095820731	8.95399893102775	8.91086651967286	8.88370166754085	9.12023807205848	9.06157959261652	9.28140334307530	9.11386765077866	8.99954193220753	9.01910062361266	9.02972568677738	9.01816153739290	9.02534493855969	9.03903012903654	9.06590164138960	9.01216838155931	9.11623708803272	8.98402789736152	9.10209370434324	9.00113352751314	9.07418104053952	8.81199904348359	9.06540242256256	8.94420930897312	9.17593929789776	9.19282465917387	9.03034331129107	8.94215251132202	9.05950304712619	9.11512370915137	9.14176848288655	9.12566852560642	9.12711533794496	9.31907854216302	8.94925771652223	9.10642331005305	8.94566395088290	9.15431586876274
HIPK3	4.12331342816614	4.05983476585768	4.11839249176630	4.19483835405321	4.07637763500013	4.09636943465589	4.02950523652713	4.23692578876918	4.06768769001033	4.12832910092501	4.34296254341221	4.39061314011596	4.14039140052132	4.24294297266197	4.12765407263230	4.10331468556614	4.26729240319680	4.34237682385916	4.16003071664569	4.15731284950584	4.20207844667587	4.08671103789880	4.17794827903461	4.10397259106076	4.08506300581564	4.48184122231630	4.08508620444579	4.18492189931929	4.19215482058838	4.19396036598912	4.28666625641957	4.20232510897064	3.99665865787505	4.17496197946862	4.15966674610540	4.22530175838883	4.35732527888821	4.15946099426260	4.16144397322580	4.16816086694887	4.37835301176819	4.15024502852329	4.13134225459215	4.25318676453268	4.25158328508234	4.12484063657605	4.18854946261936	4.36845744890848	4.16538251732072
FEM1B	5.25372276493297	5.26221732184440	5.42335718424940	5.42722018270070	5.28640886648887	5.43787249398314	5.17835192941573	5.57981078506087	5.36301787841842	5.39732424554766	5.48722127965228	5.56025830587724	5.35619188819725	5.48884028635160	5.38930737185421	5.36148826915448	5.64556629509748	5.59877615294978	5.48119568361687	5.45792101517045	5.49945731388188	5.27629192253219	5.49352235589579	5.32044419530399	5.28463334521868	5.45259642646532	5.26801613140825	5.45360317362775	5.47462259632615	5.49983359777937	5.43030565242642	5.54013958707807	5.22031221922794	5.45822144742702	5.48778118740425	5.47632347249359	5.74268811167259	5.32558765197864	5.40866247104379	5.38069018831698	5.60512917060191	5.40154691707597	5.36920788504967	5.43939278445662	5.49427658278144	5.35074813462686	5.39358916037514	5.65853861988785	5.32374502574236
CDH13	4.49178135513479	4.40458288637979	4.95730889179901	4.36366887691478	4.23573929282534	4.41890842429856	4.39154742300936	4.44378368130607	4.60668248882024	4.24485136396622	4.51763212958947	4.45109944851606	4.55722891445730	4.54867182561993	4.22568788567554	4.32159005134741	4.55746707877745	4.60380454211921	4.50784314768916	5.13503926925933	5.28129202338531	4.26485087571093	4.28585535552517	4.36398702592213	4.36287715222160	4.57090953259670	4.32815887437428	5.19890936591127	4.49259785324634	4.41063453184222	4.41817778477372	4.73819736105732	4.55737111245745	4.40033938211670	4.26526255453159	4.52940388487974	4.80572441424715	4.40937803645836	4.28792674853402	4.47343025162060	4.93743879295700	4.53400506285006	4.55429929994048	4.31223717696181	4.48298165476098	4.21222658212553	4.53485659903640	4.66369892426540	4.45478561963971
ACTR1B	8.95672996992807	8.96893040513088	8.82730330507717	8.93681278210356	8.85326043329116	9.12766248507982	8.76265629029681	8.83076360931356	8.81295247010853	8.78414857330523	9.11662791123381	8.91744344414755	8.87477474570226	8.94013802054040	8.94241334669348	9.03939599182100	8.96162171168266	9.03634038084193	8.89976570649198	8.91666729265487	8.87301925181868	8.91862349357275	8.98671392845079	9.00201809461949	8.89613399824973	8.90138916427560	9.02056954821628	8.89004610738586	8.85866044916693	9.05525719758445	9.05103440953277	8.86652597308058	8.75027704510888	8.97647636981133	8.97777930252504	8.97476870428995	8.91168033792265	9.07792912106584	8.81876819751611	8.98873234174006	8.87441995596946	9.01623609292415	8.87329316625652	9.27885285447310	8.95732288099224	8.97446609074728	8.85989700414639	9.09289630984057	8.93536414085354
ACTR1A	8.32877283177355	8.35257246242343	8.45344551437358	8.41668918113359	8.31387096313478	8.38957830735551	8.27567599943333	8.37899720704487	8.35448918635558	8.22828356508332	8.57135434477828	8.36653980956006	8.43718963721817	8.53895060873781	8.32957181063597	8.28248658138156	8.59163504508119	8.40888396154812	8.69487275756445	8.45486381474095	8.50240434032565	8.33321075691683	8.39595090100737	8.31686720176902	8.30463842957137	8.63965817428631	8.41536675086467	8.31753551745492	8.58933796218550	8.58881189273373	8.77786627792111	8.43860342093017	8.26987073113515	8.25726444272746	8.38705167409683	8.57163609264770	8.68743150349058	8.64003713379643	8.30012535419793	8.34570991642156	8.35721021121855	8.40257343762303	8.36859947540112	8.42999884154966	8.45234094872012	8.38933373142173	8.40990616325341	8.48502888457244	8.64900090852017
ARL4C	8.97130715544566	8.82766615636664	9.01952435467247	8.77689688799665	8.90534659091973	8.77693354467404	8.93465168248360	8.90424572003113	8.99195059327571	8.98688531306054	8.51995554903051	8.91206330596107	8.86813640599774	8.87680228705897	8.66613606855238	8.89172110072710	8.92264963209765	8.92128070773313	9.24837752525132	9.41971201786320	9.01031371181139	8.86588280032631	9.52702475790137	8.95075411247145	8.87616894430411	8.88277463403147	9.08713020723400	9.18135425283011	8.88631909882775	9.05144498005973	9.03683901755132	9.47001911813329	9.27732687342909	8.85984999867952	8.95460792562785	9.34441484432953	9.27436256848788	8.78587308769946	8.86801266501120	9.02980572436480	9.21166385336718	9.00844893077207	8.95597656696313	9.06108498336028	8.79975027725184	8.75138036488019	8.94154040591680	8.89402526558802	9.03121180534255
RASGRP1	7.17603190565060	7.14064761897716	7.14094964225563	6.78618498028327	6.82233793381193	7.26572717174498	7.04488422083470	6.57868844108917	7.05876093491463	6.66765733497957	6.58169574917118	6.94299179604258	7.01205495340261	7.02407119452746	6.85725560710442	7.12317040996797	7.26518089407564	6.72054958931586	7.01961326822600	6.71398867824743	6.91448403573980	6.81881451322940	6.75236509619631	7.33430285371156	7.23633751556920	6.80341068425115	7.43029379238565	7.00078065304476	6.92026941525257	7.08516865946541	8.14334468119596	6.86213737954432	6.66837402608217	8.03717143149368	7.29257270669847	7.12140067114980	6.55096518549252	6.74018526619395	7.08338995171500	7.04062418547238	6.71535261675936	6.93739886028709	7.45971351385816	6.87239180074912	6.69644451162323	7.78710539314873	6.83139068328360	6.87224930474871	6.99957264557730
DNAL4	6.88714478906817	7.01119904780873	6.92827585894460	7.00789747061405	6.96342383030527	7.19016253816532	6.91548370242036	6.87419640051694	7.01080569479936	6.91345836632433	6.98676016903229	7.13077664223473	7.04841651026972	7.01245745430735	7.14872964206666	7.25731297954092	7.05710684843959	7.06488724866770	7.12776694382398	6.99892514133818	6.99876238381601	7.01235574679646	7.46993097000743	7.06477690811526	7.02390171262704	7.04647096378488	7.00459019195630	6.89139942501311	6.99143836322074	6.98973021961586	7.07079268667860	6.95759496420088	6.88025648277071	7.12126787069870	6.99163930689246	6.94069268002863	6.80961577662372	7.18515153585396	6.97341590244254	6.94481772994825	7.07010597691868	7.14917950555146	6.93435957549816	7.29509033140818	7.39993511219723	7.17351309673441	7.05533815723734	6.97737959901490	6.94422745936660
ZNF263	7.38109704239558	7.47867478126726	7.50085983778472	7.71747796005964	7.38949957701916	7.34746273362996	7.32454737197810	7.39041772184536	7.41825334743006	7.38274997079796	7.30731428191879	7.42755436972707	7.41393809810773	7.46919242800443	7.65528077154478	7.54309942207481	7.56336004222115	7.41658704608625	7.43138561209507	7.40767145614689	7.43567332856531	7.58667759540277	7.91105649724561	7.48107389165732	7.42092208678878	7.35114146473593	7.30933947383275	7.43691701179625	7.38375329360022	7.52230564554592	7.52465051869435	7.28635311302483	7.25240686399520	7.56959570901682	7.64021086994603	7.36642165534360	7.59968647322259	7.52289125082400	7.63440947868825	7.44875015341464	7.56300071699117	7.43145346808767	7.38280860245408	7.67606689693114	7.41494636971905	7.42304712645305	7.44232969186649	7.48383832319106	7.49343161948233
LRPPRC	9.18785234183106	9.33420049076403	9.29647200268844	9.43152647241090	9.30031756875618	9.54605034629635	9.15802977855896	9.28612366266085	9.15338162288769	9.22943775001280	9.80904788502091	9.72315683539489	9.32217697770315	9.33925742992308	9.32959970275810	9.39990633405626	9.57291220883425	9.65491882070568	9.65147121357290	9.42838174811076	9.54731403932222	9.48586322221584	9.35378366849917	9.39411352642895	9.27487333740364	9.47836870946382	9.17857382987426	9.41642241934571	9.40568265116453	9.42161810703542	9.68462634943531	9.25976137569656	9.19517400079943	9.25133646862372	9.50317476696162	9.41209728763199	10.23578688666068	9.39442917572478	9.75720493942208	9.35846253122131	9.55940602748211	9.30645868695831	9.40480553623541	9.35626843205559	9.42263589230308	9.31282638548225	9.41981512725174	9.27537144164189	9.29976259588718
FRY	4.50671909545634	4.37930715029714	4.47287286684852	4.32541305007194	4.21331040176148	4.46980853173837	4.24599014832778	4.24526282440145	4.34102693653106	4.47767874645221	4.45714761184607	4.95123936279037	4.41719255497303	4.49936109344908	5.38808082318449	4.42682998572957	4.62182260378363	4.90482983161684	4.42178220113769	4.40948446974937	4.68154316584580	4.35358457705957	4.35268953309962	4.87331532070354	4.42184591315812	4.34473966213297	4.76936616591816	4.52996737355298	4.64765265544678	4.73325823799201	4.47999325688196	4.42075146137588	4.19561642890122	4.41097859235349	4.50308513303975	4.49160139453388	4.56407377132630	4.59531001539111	4.82023601372530	4.96422321829278	4.51916680175112	4.31332430876910	4.37370362809143	4.28362559830630	5.50338071066239	4.65338278345938	4.47762609059012	4.66896034577589	4.41393327589946
CDH15	6.19237145117630	6.05915994735091	5.78260164117829	5.91300948673840	5.89855874104893	6.06961065785354	5.94140044675942	6.13140666793156	5.86982330659734	5.74889600999007	6.11042405541472	6.00723972890360	5.83956000794726	5.92178493050978	5.91312448696707	5.85916773626620	5.89748871118824	5.95690474248963	5.86030029530197	5.85149667205142	5.96266115042349	5.96226255010344	5.90442373873989	6.09652714505270	5.99310726045110	5.85610621580946	6.07814172088363	5.94700814090612	5.87829902219912	5.87147752958384	6.01596165505654	5.84331297096768	5.69094899465109	6.02553241814911	5.97416317370800	5.90371543891218	6.01670756716133	6.27392807754181	5.91188001496201	5.86831514714942	6.00455638220981	5.82030741041438	5.89505018018101	6.61781961844425	5.86591190904662	5.91280234001217	5.82183284380601	5.90754263683188	6.30628035791575
PDIA6	11.13174647384459	11.03398057854967	11.03694895228633	11.14383862154854	10.93624589283354	11.38666759468027	10.91249748009224	11.17112131427247	10.89376275513050	10.94208226650549	11.95481171808938	11.38660929913337	11.00484598297828	11.17083285501075	10.98150453937340	11.20961845685005	10.98145314296714	11.38126041677803	11.18489371120768	11.28782052254348	11.11818439328503	11.17497606305194	11.27843028723583	11.01008441931855	11.12191435144838	11.01469592725927	10.96152149806626	11.08280592579408	11.02605987201379	11.10010294918724	11.13455101089834	11.02578956736019	10.83957236926962	10.96968679427877	11.19298479649793	11.12579180176910	11.49182184808221	11.18977411299351	11.19367772733852	11.21299569479781	11.30065194465464	10.93266741935283	11.01799180249046	11.38025571900004	11.22586464205992	11.08176994873203	11.23849616276479	11.35996651494677	11.09432757560227
TRAP1	9.59878694947168	9.57071069114733	9.47633490799110	9.71629292077913	9.37384517949573	9.56740743742921	9.39492465221948	9.42642348879394	9.51123629764226	9.39123052006607	9.49839953594476	9.45923078776420	9.55818536598973	9.62359533911959	9.82289528238496	9.62001733260719	9.94370495073317	9.58591944820378	9.46782150022510	9.48821062796187	9.75329633543621	9.57352442532654	9.71424596694997	9.82446841530758	9.49560605206906	9.44709862325132	9.44814081241417	9.45467002879275	9.68022556663689	9.66856971845212	9.73320988937782	9.41205801709639	9.37903676453300	9.65842715921223	9.75660822790810	9.61782202383427	9.76632772047284	9.61122167092907	9.75569306134964	9.74369028692781	9.79639668780080	9.48294095106184	9.47639191904533	9.60125083821119	9.50177103645696	9.54225646176908	9.35114975970646	9.32901143818998	9.56526864809721
OPTN	7.75638447499498	7.63864604189012	7.80291856562818	7.71093117936026	7.40776141325687	7.78429927623871	7.60665377604987	7.68137805568018	7.76571242122304	7.40755905279518	7.57325874000275	7.78740919209839	7.70999350393696	7.56885132259418	7.47716802592845	7.58880078735640	7.81561283505616	7.64570854684121	8.32000628264415	7.78369522057183	8.05316659648630	7.55758103754852	7.73450595721639	7.51632882634450	7.57004926056136	7.79675348427766	7.71588607665926	7.73427673073113	8.10184733641757	8.04184791639676	7.68243401169454	7.81586693734925	7.59524116432014	7.52404958931287	7.59868891105695	7.83275716053583	7.39485858356648	7.45095472510360	7.62707377742285	7.78149205433509	7.57599668192833	7.78500333235801	8.27579611486106	7.68491331035935	7.71027010635765	7.53888882932413	7.84069979479084	7.59935940137860	7.52751429479970
BCAP31	11.20114337507478	11.33749056613722	11.33624850403013	11.37810125573193	11.35001871938510	11.35668731195782	11.10120565124035	11.25125032313889	11.25538587154477	11.08074449573205	11.12961465502269	11.23582332215986	11.24442776843057	11.20565982621268	11.40944614040903	11.25692621180975	11.35310839161871	11.35921681559205	11.39023945502722	11.24698157624458	11.20989742087584	11.38355970433974	11.25985211041442	11.19300465517157	11.41010534351278	11.28945838240160	11.30617502294928	11.27098947463832	11.34581290440155	11.21106937094804	11.41361516149285	11.29646299990742	11.09790526681313	11.29996949178180	11.76449516144604	11.14208448645632	11.91808408875398	11.41596845969226	11.44253965834016	11.42753609733401	11.19016180065012	11.23834987956997	11.23631721140613	11.51309216801579	10.93153684259783	11.27045182176942	11.47984180808129	11.68271170208167	11.39733638799994
PBEF1	9.36431970993669	9.35340261532169	10.00220278173454	9.50116202468719	9.61222822199860	9.55633304380068	9.23360194594290	9.58028734123604	9.23697299835615	9.26922011845521	9.54456748107440	9.60917771555968	9.54753026140686	9.31477397487607	9.51235332377671	9.47848151319402	9.75994970226795	10.37127680156239	9.47703185223470	9.43801926044198	9.68899921366957	9.38123140753706	9.77817647284966	9.35602451423141	9.37385895801603	9.28823621917141	9.21687469872245	10.01694401150162	10.02448319981707	9.36635905353551	9.43485688334671	9.49623375660481	9.42941223120540	9.68559903732300	9.47475443588433	9.85332010709977	9.38279386340398	9.35633982114062	9.60740288621687	9.49477365065692	9.74525987475983	9.87431309220084	9.35564969561827	9.69042600926887	9.63152176055639	9.43694140347976	9.49791030125646	9.63641306373435	9.55034331534523
CELA3A	5.35020685412268	5.30676794713537	5.19112513076905	5.27124100157904	5.21442203641904	5.27557546350038	5.24825450696001	5.29487090282159	5.20904152261928	5.25679294581753	5.44777377791971	5.43297389221773	5.23696621522624	5.33356904764659	5.30219248030507	5.25257591528574	5.32286075147568	5.26891537087705	5.33170148695319	5.25474116785073	5.27256406787958	5.29290619379819	5.32509824285060	5.26550828346264	5.33685080797196	5.33501175835823	5.26229892643345	5.24681100664229	5.35112222785028	5.22661693131218	5.28953077705909	5.29195026170832	5.07299800792434	5.43197019309930	5.25712935097872	5.29561362535185	5.50270920879849	5.33584456599182	5.28004873245668	5.30499862057429	5.45298334009817	5.29159642840264	5.23057960170657	5.28864856641420	5.26270454931067	5.31391227274760	5.15333309237741	5.31000739459675	5.34162103919039
RBM12	6.88809536367418	7.11677502426306	7.11131250912422	7.04112994964266	7.04834872240655	7.05548697476848	6.88357493063679	7.05090759601332	7.00164930260074	7.08881220733456	7.16715133101245	7.04169970941390	6.98530328117188	7.23125139536424	6.99494484654277	7.11330987508595	7.00388887610714	7.11484114282803	7.40888088408689	7.12355711218849	7.27201790248196	7.03780722383517	7.43875297241240	6.97966650170793	7.00148258757320	7.04178611964819	6.85847256783742	7.04439857458639	7.06727709605049	7.15464767779827	7.21357597676843	6.96165869647433	6.90887428913493	7.10342608082472	7.33739144842395	7.09608236686989	7.34333382947533	7.04430677817718	7.15480398811251	7.10038016533386	7.16616360198612	7.03484029121677	7.19267482122884	7.24474857997663	7.32069607715303	7.03427537094449	6.96330181782682	7.19940541583621	7.12094474523403
YAF2	5.43625838702669	5.47302004607375	5.63721900218470	5.57472941044946	5.43261579275989	5.55971988063912	5.44218147778665	5.58007726497727	5.58832182068294	5.45249170483322	5.60811879247830	5.51455965712309	5.53603112905141	5.80721969434139	5.57175777732793	5.51928158849791	5.70643461351874	5.84206067106012	5.65654305753388	5.63704745995194	5.73822969053921	5.44605876161848	5.67882338591653	5.46699601803210	5.49805971927979	6.00379869950998	5.39339107927233	5.60232779006858	5.67255305951904	5.69559809240273	5.66156993627702	5.59982502191388	5.50488446262733	5.66760502839627	5.72047584823944	5.86164178827449	6.09243410881129	5.50155995418254	5.70765994442390	5.62779839817002	5.88778372087421	5.53937795671632	5.55664799348995	5.71621605009897	5.76196068386847	5.57445281689248	5.58968192884746	5.72616424985409	5.52003676380027
ARFRP1	7.59664560682691	7.64765210545756	7.62882819644749	7.65309095724236	7.55758281840294	7.78502363217994	7.58013859288682	7.56421594815314	7.59705309370905	7.45920020066246	7.53749337578516	7.53219324402163	7.55331483102910	7.57866987141087	7.67669373012274	7.63088407182202	7.75521382630323	7.67710895548690	7.85679981164693	7.65053146089855	7.67320130477342	7.64146679236510	7.63995498052730	7.70861564024010	7.67999722073663	7.58579250151764	7.77021803680966	7.53739652400804	7.69255387485418	7.51685359110853	7.62752138307004	7.68873388100767	7.47558721654642	7.75247040054054	7.63562960385620	7.54084244394261	7.68123504353936	7.79070474219192	7.56278063065750	7.64969234861202	7.47921913011111	7.54630992238441	7.63989551619866	7.61113266688447	7.62908189680679	7.57721692352274	7.60902554509014	7.63710924204019	7.73270967003881
CDH16	5.39571385815908	5.24191590223309	4.92460907921057	5.04297056243436	4.97517394607362	5.06202179842006	4.98275764665927	4.96084355741998	4.97071389952264	4.90868183069849	4.98411672102141	5.05521848886845	4.97622351972307	5.02667491966036	5.05868627247266	4.98320569200506	5.10405368036637	5.02147516604293	4.98816624963067	4.98006823979216	5.05513963283417	5.10322228527555	5.04759267244477	5.22512536690070	5.13661594174589	4.95036605562638	5.66320270483258	4.91981961412667	4.98060014132574	4.94685848231355	4.95156151529338	4.89886668675972	4.76178635601606	5.18153929610790	4.96529650090299	4.93356166623218	5.04383348895909	5.21973865884463	4.93457230532056	4.96315327859614	5.07109402156152	4.96122258687840	4.89838481233559	4.98528151209847	4.95145693495458	4.94632972674642	4.89680518800974	4.95471664187630	5.21652070526739
TOB1	9.61601459224325	9.30823869143715	9.15253550938878	9.49665267771686	9.26213645722852	9.26863394395302	9.01434355650087	9.35349338450096	9.11342120371870	9.68606966297811	9.08067429213247	10.22358374530165	9.30479526266589	10.05890205806176	9.80559096888617	9.47432055947714	9.21828183950412	10.16681989642025	9.12975953624059	9.32838968949695	9.35078953818153	9.29032932322551	10.66535480548133	9.48913971451623	9.14258862341914	8.85761259077212	9.08330726789368	9.20739894641730	9.12007033844966	9.39672498077149	9.61209049582260	9.18890281340096	9.15043311667338	10.14272761339280	9.93118262375982	9.32432352961031	9.08830390906441	9.71262869460312	9.45993910750457	9.05979904339115	9.06529178846781	9.20914818488436	9.19186815681338	10.43516725199278	9.96300423228303	9.37267221925703	9.10739167012608	9.06449476716821	9.25184382117182
C4orf6	5.08924009020498	4.87495293531765	4.84994665071065	4.89340729875409	4.71164265596953	4.86076534042909	4.75521963280202	4.79615935138268	4.80519856484018	4.83008945232710	4.91185883000164	4.81325842856552	4.83398913029801	4.96148174301208	4.91406998209567	4.77668724914573	4.89243440189984	4.93626274587043	4.88571354067766	4.86490528629136	4.91752000290975	4.89530771965891	4.86296426923636	4.92904891371153	4.94289080633583	4.93086424374433	5.09579431695527	4.85775117660836	4.90959010870491	4.82665554111809	4.89811418956829	4.83958817389177	4.75450293330297	4.82245991617068	4.79506031979991	4.84076188893124	5.00616997677320	5.01850994323647	4.86128388408576	4.86207605360349	4.97126557910294	4.85046380309799	4.80878222248893	4.90601905061269	4.90346008319501	4.88446487317371	4.94021288576620	4.92032641937119	4.91604476631727
AKAP9	6.17883542269543	6.24632083631010	6.31867442846456	6.29544609243048	6.33148721115653	6.29471843897481	6.08869338574616	6.23462165767363	6.21283676472451	6.08498695669197	6.34237755921336	6.31107335505014	6.28634339848077	6.62178660276897	6.42040465015743	6.32848393370696	6.36495780401176	6.66383834115807	6.36591774267063	6.31129638096148	6.31017465413562	6.18301230613215	6.44165994443430	6.24891904252470	6.19580879558852	6.31922394571902	6.21185675855490	6.32542905574991	6.32392165015870	6.34132268368493	6.34340261716578	6.25473054749552	6.18605097909176	6.28822377712484	6.47424877058631	6.31005310207755	6.40004765073793	6.26617816740934	6.28328516437262	6.40327036477257	6.39869794089773	6.30175476536221	6.26126427444193	6.36489023129565	6.38648343662375	6.29403654487014	6.29027135286247	6.39867968054435	6.31002014336592
AC108065.1	8.53306129761454	8.79306627023647	8.57573556131954	9.84407721847167	8.54383660478251	8.56410694374478	8.65328099319618	8.65034560085748	8.43522938137638	9.50693386828875	8.64643922595313	8.65590094687798	8.90971034121853	8.49774200452972	10.23831292274140	8.85471666313545	8.55393621238713	8.83298289176760	8.53991447979319	8.91994171434660	8.64595484936861	9.70457739647552	10.22268742247645	9.25322278172829	8.65401312306113	8.43158901574476	8.61386728101985	8.66322550939558	8.54166981362258	8.60039165860325	8.66820719678584	8.67552530715767	8.79881799197517	9.39932812030344	9.04240092121643	8.50516730181010	8.71243294442862	9.16585362926483	8.93032084441650	8.81703868163321	8.71584046716733	8.55074985233478	8.54880951790167	8.87844774382158	9.15722627663488	9.38259029612980	8.54664399066744	9.09697997764368	8.70628893918053
G3BP1	8.49388371071376	8.45169898559503	8.24091274530356	8.59827663364007	8.36156110764836	8.46201362223905	8.33637760785706	8.38778456800384	8.49591823217141	8.43994944131153	8.43931898614020	8.25447515633503	8.40618580119791	8.70183260077046	8.60199568122769	8.30028580988129	8.46642614457813	8.65271660765233	8.83497221779220	8.41863409444210	8.67991962342218	8.55164577536212	8.85567495897349	8.55539277979380	8.39852184523297	8.36776082945581	8.36429823946496	8.30557518595891	8.82039395078880	8.34751301915914	8.73548690916115	8.25465135981365	8.37123886145896	8.39320038577345	8.44950700176987	8.51581412066713	8.79232478404057	8.49232842477324	8.24901992980656	8.58268873885959	8.47394600302414	8.32060319747293	8.32267001100158	8.62179292015062	8.44389929328428	8.39333733106009	8.40605220399799	8.64372981934772	8.42489214098275
SFRS14	6.82288792268924	6.71332978946854	6.76004579267582	6.65222125346855	6.59133538926753	6.63689915512210	6.57378350987493	6.58588892963962	6.59414841419274	6.73104346322997	6.62630451207161	6.78815283654072	6.67790315138329	6.66943597033439	6.67642100728323	6.73938811539651	6.70249429872326	6.76732116708436	6.77457603952484	6.67994004814006	6.75026747863665	6.64300945484657	6.66029832856095	6.65767470039012	6.64475707216903	6.57813303950271	6.70084150214058	6.73081301619328	6.75486459521557	6.66250680162907	6.74116238531572	6.59826734146927	6.47375218876341	6.75945420579859	6.76627509023727	6.66359405802045	6.91089277036509	6.66609085971285	6.66650401291098	6.70043063442475	6.69731970806497	6.60751636774277	6.62139869300824	6.62997547554274	6.72030474819373	6.66714780001031	6.63726050368864	6.64865345678388	6.76365235345555
EBI3	5.75645330737755	5.66725688664747	5.50283197700943	5.59905249351036	5.53884317313802	5.77546936894860	5.62116956422462	5.40369312920680	5.65826917112585	5.42082879326420	5.53293797836302	5.56663980996725	5.55203123961141	5.69655855281466	5.57515643698951	5.50338784673048	5.47676640829853	5.50613191366289	5.61081032830445	5.46878903294982	5.69100009135710	5.59536325161763	5.70186964074878	5.72172079740456	5.57611592391278	5.47374291805640	5.78630659887474	5.64942380966356	5.66632586734184	5.53066441479586	5.56840274904024	5.44356307548356	5.32068729191567	5.54345631568517	5.51934984528557	5.49024667841265	5.57608766703132	5.81732595032112	5.54237957482204	5.61577144043336	5.54750838137345	5.48400196528302	5.64326579029989	5.61285886195029	5.58637199357289	5.55093669332015	5.59694676132201	5.63940652798972	5.80813057000696
GPR64	5.46310047239212	5.38277461958441	5.18174247891595	5.38966956926303	5.17242302070264	5.24089231389611	5.19048844095617	5.20041513657661	5.25708730000939	5.82583394878733	5.23119085722353	5.20539408306672	5.35881584058612	5.19956197325655	7.63085775400176	5.39107356410336	5.23887330228451	5.35179548676378	5.24699564421038	5.26437574474016	5.30569603770885	5.35237119365027	5.23911732113980	5.35615725261169	5.35913999730508	5.22643098258448	5.15859477352705	5.55140366628837	6.83402419954567	5.23284503694117	5.46201215330017	5.17666089018479	5.12761962727702	5.19510943283226	5.32400125604465	8.89953356366016	5.24320396593004	5.16207515041638	5.23771436485926	5.50927511179414	5.21467127534671	5.19959748426597	5.52897740179905	5.28171191137935	5.19086040443623	5.50940937311587	5.20436613430429	5.16213173625446	5.37809630040368
CDH17	6.22372541317680	6.24932787790533	6.35028456856837	6.30823366421568	6.24982318181748	6.26663003480220	6.25378545208923	8.05868766531482	6.29505637608478	6.22852305611629	6.24735902678242	6.91831298667370	6.34030673192873	6.31635118835601	6.34440344952474	6.35207097545442	6.45712027084162	6.27412635353785	6.31421311251125	6.34606933157437	6.31237231317980	6.25702658573500	6.28150861073422	6.18650112302021	6.29919390993293	6.26626525929234	6.15095713389019	6.35070322580678	6.37801565265524	8.26953081825174	6.34320215242649	6.32467488956447	6.26223385929933	6.27911797692492	6.34442081717831	6.52121586814761	6.34629341617883	6.19192510148525	6.34950593422923	6.38891775544785	7.35686066649282	6.30078423212618	6.31332498934050	6.32820142232083	6.31123406007589	6.43484552603186	6.35555456137748	8.02884461476918	6.20233279623967
MBNL2	6.22067050513446	6.20025542501726	6.23026115468767	6.27041825827067	6.16194542953645	6.44959842587055	6.10803599791844	6.37580674847912	6.26462887804953	6.23498608928126	6.28049373504965	6.44010474747756	6.22298383907573	6.25254027543770	6.18725156158865	6.27223602414212	6.23523034600820	6.46028112371924	6.20504156860302	6.22627083851303	6.50273868388280	6.27973368877049	6.48080649137851	6.23959176183921	6.18654326144290	6.19138407865601	6.19640301036589	6.35539856579723	6.24777302628793	6.24601300718084	6.30051105205445	6.32722305073526	6.09155035534014	6.19862626058311	6.10700454696354	6.34307298286496	6.35171657543377	6.28099898568245	6.16834712004964	6.22279086770837	6.24602472277987	6.19938634826824	6.09047500870890	6.34301691599939	6.64988355558547	6.21560232481320	6.17417829123588	6.28818870511111	6.19911874433969
NA	4.10634947989170	4.14999470313343	4.20434675667886	4.16661321489018	4.11338519105523	4.17099442400837	4.03906083036446	4.14346113154576	4.10153845828507	4.08987668681297	4.17312289444906	4.20391100960987	4.14187337470819	4.24013135873168	4.20418427595919	4.16608431313069	4.25787641375647	4.26759137133415	4.26697096459380	4.17011411579426	4.24215107376432	4.12387348824841	4.24434470985875	4.15697859361177	4.09300892245182	4.22464301568794	4.10665441606143	4.20700734518539	4.24915548090982	4.19266938230510	4.28668658950473	4.23649812355546	4.06740102257456	4.15328980134247	4.23083361139209	4.25523279795659	4.38358060521460	4.20132532977505	4.22033994273305	4.23903444686703	4.25286416801865	4.20586210586768	4.19696248415758	4.29270643979648	4.27892190339206	4.21240094427470	4.19516758259222	4.34241707169443	4.19879352580648
ABI2	7.28030505826431	7.34852107953782	7.48630179706645	7.39459574104061	7.30821049089310	7.38867317012537	7.34179250608741	7.35408564506891	7.35169173992834	7.46227047706269	7.63269261368063	7.41871720147879	7.41439825524394	7.51614667620971	7.39528379268005	7.39468169658571	7.36879939949818	7.48626736303271	7.57289686421399	7.49025296095390	7.40449145840057	7.32648890674331	8.13101930029002	7.37409783506049	7.38608061042843	7.82388061824432	7.25398748601201	7.43371712815250	7.45623952510129	7.41416980899037	7.40049970578561	7.42161020908106	7.31167797680609	7.37568562306876	7.45870875971330	7.53367168552086	7.56151695094887	7.36014038911411	7.52713858336438	7.44344667568755	7.58434157874636	7.52696598688554	7.57343079790505	7.43282835627638	7.51271081506448	7.39731868620549	7.43564361739436	7.52275741878474	7.39714377897643
CEBPZ	9.37270948129753	9.52727857212349	9.44353446177017	9.46270481481445	9.48208232638829	9.73468006941861	9.38994172090571	9.37663557303734	9.39070536069855	9.40582970409713	9.67175351728163	9.55178389284359	9.41319627546228	9.52876559028067	9.49274129128603	9.56168405607010	9.60518891959064	9.53634798562169	9.72459558084776	9.56242290522169	9.62065327272919	9.59728459985027	9.64833252292900	9.57933981011859	9.38976848225527	9.69334019782979	9.34307950226460	9.52334199616503	9.60408755119763	9.67356382676616	9.50480810555113	9.48306197533778	9.25988307657337	9.61318523797765	9.71369433754968	9.58120524042779	9.66967325426442	9.53829241691085	9.83120321057124	9.71156709741190	9.66255136166053	9.51326808812591	9.79269394222344	9.67528533965895	9.65839076748437	9.51305598685778	9.45747190976576	9.48537059750293	9.51307217858909
PLXNC1	5.18857703385100	4.92888596390542	4.92580192002238	4.93371943326050	4.90032187114881	5.08395556348039	4.95758554085214	4.94060821995644	5.12096590558223	4.79619644309690	4.93717684494320	5.02242624795887	4.96436787063399	5.05850521854908	4.91519055423564	4.91425308373640	5.04709466631695	5.09005787639480	5.03533217790373	5.03943117618270	5.21122912067917	4.89388421764277	4.97105675529739	4.96449030574210	4.87490102628282	5.04877719921848	4.89824721229875	5.11501264822257	5.05435504842087	5.06499138072265	5.03169794300145	4.91453778548092	4.77062665907815	4.97299017051139	4.93512492234941	5.04759761734204	5.00447457172585	4.97752605408312	5.08919471117822	4.96784788731741	5.05575770742048	4.94136129034170	4.89301938727501	4.96618596451669	5.07598047058266	4.91525333271903	4.87301469225967	5.03677482268679	4.96362982004725
TRIM28	9.71034138306302	9.94663302485145	10.01820389145514	9.83659281388860	9.91923549176422	10.02581226173497	9.97824943381710	9.99216310844457	10.10977030774074	10.04916119721527	10.10420820330015	10.06032271405469	10.05170446603727	10.22590921335277	10.08696548156565	9.95815459448943	10.29833262749414	9.86953803393481	9.86589218880068	10.19633020667134	10.00916614349894	9.98837514253675	10.25829415145853	10.01468024781435	9.90376525453108	10.05165726274245	9.87563604506355	10.05354098364195	10.00806512746587	9.98644088159253	10.17133062895406	10.13393207078333	9.90166321901409	9.88602445353113	10.15153781134055	10.06039030027944	10.56163651036522	10.18729914863861	9.95019693039527	10.10920433905946	10.47234537261261	10.28064165924780	10.22658625498429	10.35994286193743	9.94546455180700	9.90368368663463	9.98292889733799	10.38713008849992	10.07324377784543
AASS	4.66637316676173	4.68471841373891	4.52945006463420	4.59324217940810	4.55293651319871	4.75115714180709	4.56714194601198	4.53227261472389	4.51740383162325	4.49844981455950	4.57541245037047	4.63081542959536	4.42676224252651	4.64718479168520	4.67207333922065	4.64070547132520	4.72296870797705	4.68959246529344	4.53534271349417	4.49432095653417	5.10749947731396	4.58235149674889	4.84134471858054	4.64359973233835	4.53956407750346	4.73077794672401	4.66527312640095	4.60722427402991	4.66043131044077	5.25547184553651	4.70130935747430	4.40585445638899	4.28405076298071	4.69216577833844	4.73256355810445	4.51307569627774	5.12590529814281	4.71681420518964	4.66494939234966	4.54828416495885	4.74931092438233	4.56738324660050	4.44805669387709	4.80284774503780	4.73339949756507	4.65336436543026	4.43059740328008	4.80224353768542	4.59140736351522
PDZK1IP1	9.53122013378018	9.94946568925560	9.81159901421705	9.72453301974701	9.50237564685591	10.05015280934405	9.52891623090578	9.80913642550206	9.85935505275998	9.60790121521977	10.09973670651429	9.95595581371905	10.38782977490713	9.77635909113880	9.97737421708388	10.00528182795142	10.19274991065835	9.49958243060891	9.70318715267890	9.55587902792504	10.40270789463440	9.74188565619765	9.61906276112631	9.99477663709155	9.76602764076876	9.37858684400959	10.41381341446703	9.71841438095503	10.24941211010699	9.50479434833547	9.60770927821383	9.59314462856484	9.54370340066102	10.20069771166495	9.66965841863422	9.92019115088999	9.35803194827154	9.87955825595214	9.97470083807911	10.35076619930504	9.39545630464245	9.85936682243123	9.73062741832068	9.74756002631248	9.49116605955376	10.25616578476825	9.89861291224157	10.80988893545109	10.06063490935205
ATP6AP2	10.32166657734551	10.31603276566026	10.42871768780559	10.38288594557342	10.40941647543882	10.46713600353501	10.28895612646749	10.41608267637176	10.31581280667761	10.21165797381277	10.28649356728929	10.16451071134795	10.34230732215082	10.55767797505598	10.49950577374195	10.43166090749026	10.48770741530025	10.64851181554997	10.49131850452434	10.48648330619683	10.47797528447609	10.46051789590704	10.56264071866975	10.20220772706192	10.19187002325201	10.28688123361691	10.17332484821478	10.45561757420740	10.53516719794756	10.36702933201536	10.43154462132367	10.32864088890176	10.25741740760060	10.40233559946289	10.41524701796570	10.39231614515047	10.47713497161599	10.34901396944703	10.47865527156288	10.38560695851981	10.58215458365835	10.30105976530975	10.18302871070655	10.60529964118733	10.32592312883278	10.27774769145767	10.38538784082775	10.74161965993521	10.37497477844939
CDH18	4.74223290913543	4.69630115839897	4.72827457864619	4.72820836469553	4.61560092441523	4.72501805240114	4.62560126447062	4.76719392592881	4.66675491448518	4.60856207314541	5.35210116514969	4.76937007242597	4.68970174282451	4.78137730190818	4.71670901817146	4.68460849729442	4.86736703888458	4.85641744375188	4.68586399050491	4.67378888333066	4.72855776124092	4.69548769556574	4.69068209087739	4.75205877725025	4.77152171865336	4.75995359880633	4.75128821452063	4.65472912605154	4.77718739119801	4.69620871637584	4.75103424263349	4.75721988341203	4.67241325552536	4.74330009789498	4.65040097448459	4.73899600832402	5.19898223843880	4.74516988631530	4.73691193879601	4.72688734983516	5.07933617607766	4.67985417362731	4.79155735721152	4.80486185019382	4.86230639948504	4.71772753898582	4.67382367894250	4.79546258014575	4.83136312807576
FARP1	8.31412014237632	8.25401622706909	8.41230782243337	8.28078041207197	8.18947578265081	8.72376596837458	8.18743712087386	8.32533044605065	8.20841636580065	8.60512465462621	8.22085608673924	8.40815307743419	8.38996868671286	8.89643975318871	8.25792697418320	8.46929622797237	8.45189724588348	8.23247798774833	8.45132003595326	8.43864346220534	8.57357278249730	8.22346094805269	8.36098502060659	8.32279250566167	8.29873309652630	8.30182388016729	8.50052533226631	8.61919029991901	8.31417792025296	8.29612182656400	8.49622969960875	8.34770125023400	8.23847427558460	8.27670937601464	8.83592647859329	8.40422912686783	8.71169312887866	8.50953802530913	8.37363744556652	8.37506964392286	8.44261443318622	8.28148515256830	8.28229092123998	8.43593568178999	8.70684995792433	8.37348000024483	8.49156149022808	8.45541864954142	8.38912129354320
LPAR6	6.98015667571373	6.91183623387886	7.29561740962580	6.82831569201830	7.05342736300421	7.06118529836847	7.14957440990483	6.80666752835530	6.99705693545534	7.73956605995321	6.68273013472372	6.80559863184378	6.99905051389349	7.37281285234956	6.71906006501005	6.95715393695064	7.16479910029515	6.79456089415510	7.10116975601315	6.98402306166945	7.49334000581927	6.86952913108764	6.91149499653249	6.88866484367338	6.88526810906328	7.02616685896836	6.90364344905254	7.44126775430672	8.00567440981808	7.20372072077302	6.98623765622080	7.35659910240480	6.87724587462785	7.04465049744798	6.90576402020632	7.08630466590890	6.74297674768208	6.72213246998643	6.91498460762449	7.10705848023715	7.11248423108581	6.88717831360490	6.97507505921942	6.96661081490367	7.18914871425089	6.90976033534146	7.15124312124593	7.11061947148071	6.87800511593300
U47924.1	6.40902525626709	6.43764993673902	6.47891549815967	6.65634065347029	6.60392270478973	6.44022205660675	6.37025460134191	6.44673196397248	6.78399044693750	6.31507441565514	6.47938499083752	6.45801032869252	6.48123936876972	6.62752173497709	6.73031149162324	6.55464532100219	6.59521020977611	6.89765458112376	6.66186949667424	6.51797404776133	6.49399857700291	6.57467922928028	6.54712922157676	6.49711443646502	6.45769371843987	6.60609175849319	6.40699529420556	6.52379492618935	6.63408293045916	6.63213928804064	6.64223750205962	6.63710693275684	6.42019023485000	6.42333086083801	7.11334085300160	6.82293909318537	6.49684061405059	6.53731101921851	6.54805953905005	6.58002803186735	6.62756529580323	6.46033400389932	6.39787323904230	6.72390184795705	6.56997958254343	6.69006395661484	6.72122863371134	6.61804245667034	6.44865053161573
CHST4	5.58035616196519	5.61155043423305	5.59365845301595	5.67595276956651	5.51323155153209	5.53288712267222	5.50380540437794	5.63542880653116	5.50095688736750	5.52034935523463	5.77939705578857	5.69143606378033	5.57739792902050	5.71816957200044	5.61744949341198	5.58188041794176	5.66805437429413	5.71791450424977	5.58578380294641	5.61775499451012	5.69596464784704	5.58148907962688	5.56149093258112	5.66820329533909	5.58627318003421	5.68416855688021	5.87497232442019	5.60050351719258	5.63618389219662	5.64038140363302	5.69173321141219	5.61128740377353	5.48471854834647	5.62482427202396	5.60039692458303	5.64053731875811	5.66711566721483	5.55035333780344	5.63480816130560	5.63365334054495	5.69093829200997	5.55986714468470	5.59595545887245	5.64019577047805	5.70119342059716	5.64957654589602	5.74980025772109	5.56995744209577	5.54432150772044
SLC25A13	6.36924255572544	6.55556377576068	7.03045208088063	6.51652538742150	6.75917831896427	6.55392393382424	6.36655924977812	6.54942828148248	6.43267240282528	6.34213740839062	6.84751453961138	6.57751181431218	6.51914132896112	7.05263338371762	6.69634791224479	6.73636371602300	6.73522209292157	6.94336779334515	7.02707938071523	6.68095383016886	6.62875090968709	6.47995500320048	6.53332724414328	6.45739313553571	6.49495159572685	6.66158198648963	6.39681372951200	6.55950953180642	7.17231987143429	6.62209814912312	6.57578415149356	6.45201018754440	6.59807098184054	6.64727660143567	6.82524688902867	6.55933311230730	7.04596005415354	6.43116473078533	6.83480824511995	6.57368253387414	6.65408876549654	6.65205819969052	6.58816131331474	6.56715343699716	6.66613316163926	6.55623731651371	6.54237363592968	6.68026777369056	6.72662768155634
ZNF197	4.74492751523863	4.74557872876183	4.71917746821098	4.74958540611140	4.67677787699288	4.72744825696708	4.60435689329226	4.68777731127931	4.65656819790762	4.58116985635210	4.71103982198485	4.77310416336774	4.74013836756621	4.80203895585757	4.79764974247530	4.66769013105447	4.90248016087078	4.82054117408005	4.73075457537444	4.73714387403299	4.77354334336412	4.73373850497625	4.89453233631093	4.75968740695991	4.69153968004346	4.74916072731110	4.67148371505847	4.71108689611877	4.78931662284212	4.72021281389108	4.77726723318250	4.69300727649172	4.55648284100854	4.84798334579404	4.76454901928482	4.71542642096941	4.84399538999730	4.80566247492172	4.71520931932737	4.80533154811158	4.70776971549098	4.69584137422011	4.69528690575141	4.68206158139823	4.82493220209910	4.73865132355453	4.71405812176938	4.74131761711964	4.78884540143007
SERF2	10.52538481480078	10.43696163536922	10.48575376458561	10.45327271187612	10.34787164595321	10.37129552565636	10.37795359537047	10.51117261680573	10.44342028253885	10.33187617262679	10.33967910085165	10.43275568909542	10.43717160952158	10.50256683636368	10.44821059015477	10.56697214467989	10.60476723790448	10.41811861808439	10.50630957155754	10.47715479721425	10.53750551885430	10.50970199061561	10.42674807673294	10.51257085619358	10.46635734024158	10.35156904353285	10.57232489020579	10.49506108096499	10.55502715770030	10.54802732754281	10.55139140467539	10.43171889413440	10.27702183781883	10.38444323485533	10.46054827025555	10.52027526471719	11.01810184452498	10.67270129488843	10.38762362291545	10.53526581007529	10.34608255215009	10.50130524084920	10.32217567663600	10.72246275264540	10.44989980405045	10.47180083027882	10.45733697798334	10.55280972359765	10.39167971905415
CDK2	7.32592400916891	7.46057270235255	7.54288679216076	7.50053353882898	7.46322453032223	7.44067145634706	7.43962141635782	7.52522795093727	7.69904633591656	7.57900007393366	7.61843216908765	7.80775022611367	7.44117206437449	8.17579684858141	7.53239263212258	7.49434339247432	7.57402588260657	7.76178386362030	7.85970469438621	7.57055230747383	7.53115980347557	7.53688379031559	7.76539562590234	7.39466439750685	7.40132357270871	7.61052571340400	7.38056388263612	7.38076344473542	7.48939017750580	7.48615849960510	7.45848608520748	7.49030091282596	7.44872645152630	7.48931296379243	7.45925306612693	7.42862637278892	7.90113256645330	7.48546898050148	7.43754279467230	7.52346156930698	7.46022539793269	7.51508373008078	7.50263550205836	7.51281077830317	7.71173064680803	7.46189090657451	7.56667418669564	7.78700112547598	7.47197822264615
DHRS9	6.51979463550436	6.62740123110377	7.51571682935876	6.51998703949791	6.38427511348086	6.45100707792172	6.38765800980008	6.44680896485169	6.44364235200999	6.35287794796188	6.42417396572214	6.50139980141321	6.44663568329079	6.49129461611583	6.44638093834762	6.51524376619707	6.43301765658662	6.50633383448504	6.43693485592379	6.30482934214563	6.42592725805179	6.42131031794821	6.39929589723170	6.37705089515821	6.40168227254259	6.44465241668547	6.33530215853200	6.59167506411846	6.65782036585999	6.38124228317295	6.45496430390993	7.89290192077778	6.29293373712984	6.41914010253941	6.48061382087029	6.43998836992754	6.37709893654614	6.29054045177746	6.49124116636641	6.49130248636427	6.56136061723299	6.54540008528098	6.41729748195482	6.45551220643802	6.35187696985327	6.71939800595051	6.44501907109178	6.40043267302696	6.41872302518307
RCL1	7.27864591417315	7.22943540534987	7.46604733634812	7.23191938058405	7.27172764045936	7.28394051015139	7.24081529612886	7.35890159913327	7.24987349478206	7.19521240960969	7.49261804327701	7.33628702241912	7.30197802934608	7.21352678024548	7.36660010055719	7.34213279614427	7.51145528870473	7.60718277791285	7.50112568854002	7.27940743348030	7.49355831432580	7.30107365839856	7.55316982333272	7.28505000727570	7.24537022264139	7.30741177774090	7.19235359697025	7.41952776891960	7.55971865693033	7.36708980013844	7.67689077365933	7.44279486934129	7.24754713192491	7.56113724699923	7.74658178721173	7.45814343088437	7.33853315722969	7.27896328688367	7.36288177868831	7.47396464131264	7.37339531008628	7.28414106058944	7.41423811326599	7.33511780966310	7.21258085822878	7.39745854086233	7.30079462666623	7.50513278103272	7.18878872155643
SORBS3	6.22248939933126	6.23319691959455	6.40195695861106	6.31271504889094	6.28887058595007	6.25969232280826	6.21134403085117	6.25703506600157	6.34938153947049	6.25338716176009	6.45340795485026	6.39872731014075	6.32583032330244	6.52252506134177	6.30179891660338	6.30672110146493	6.47878072580982	6.28616617807610	6.35033704868767	6.37560067423917	6.37453694885869	6.26467207814280	6.36778862203880	6.33851347623014	6.21488664868205	6.42665052314829	6.32074189002712	6.26541392128868	6.44465856931141	6.35316334802163	6.40695394401780	6.27088188014675	6.17290113335859	6.26800870945468	6.26145793396368	6.35463089415973	6.72713637717992	6.41058813175803	6.34536390917324	6.34522340913296	6.33725536383114	6.88917863231178	6.53539604891972	6.39285840775090	6.48595723729710	6.31886226599687	6.24390419004610	6.41375945819611	6.31909121381377
CNIH	9.53232632843200	9.73000625550159	9.89943938211981	9.71666172614275	9.73862849294931	9.87312901903331	9.69569981265631	9.97601945228679	9.74877632127461	9.96340363982787	9.91434698406169	9.83199055817021	9.87630892420119	9.84936621042870	9.93011695250660	9.96002343168617	10.12317012628714	10.24320355141447	10.00116867819393	10.01120209187862	10.10520691773649	9.63636130334569	10.10743960596893	9.73632053029605	9.73382829673917	9.90992620462469	9.67068081804521	10.00084233031224	9.90645478880922	10.34643323349847	10.02884603285516	10.21567648264127	9.68491883117861	9.89780536318826	9.88636274296971	10.08754040513146	10.11976086801988	9.70796904544790	9.87477600833462	9.84166754596283	10.10924158040241	9.77332187532226	9.75938552922088	9.94964471610731	10.04953169191120	9.82178675208392	9.77804191157247	10.11557237449775	9.86383706145718
RBM7	7.90512171839524	8.11479140992660	8.15394368805728	8.62194340463168	8.31625022284000	8.44476572261515	7.96311703328222	8.32575829056401	8.10256282145234	8.34415376256403	8.07968255903293	8.20878389631528	8.17635920210587	8.13942512050277	8.17864332518169	8.20327224657996	8.41646333071672	8.56420295620130	8.37789065035320	8.40620602126985	8.56442837599179	8.14067052702038	8.20253144294300	8.10223101347603	8.01580178996437	8.24139053332473	7.92905509039453	8.24473140005342	8.37313358148925	8.74598934224954	8.46427305698645	8.34118381250619	8.24005578571093	8.18205284051058	8.32891805870619	8.49241039151423	8.53380192968176	8.13240691811460	8.16089381376596	8.41507263440863	8.62394526647035	8.26999274394786	7.99921324310553	8.45775092651224	8.29568163545433	8.16957084153544	8.13106333672767	8.18016906495937	8.01262981474236
CDK3	5.83704645650539	5.88926544501675	5.96124145034735	5.89138524140971	5.80008741850657	5.87783959757729	5.83992421081040	5.83013777633445	5.87669402649365	5.86755500760032	5.89563885950007	5.87707820766050	5.83027063059259	6.07499604470717	5.98438100074731	5.92022495829993	5.87100408481720	5.87238766684933	5.96317416875299	5.86993974072849	5.94367378411564	5.91233852280652	5.82218854413595	5.88988109744511	5.77421037647844	5.91494534136412	5.78789389227674	5.90166430770787	5.87208534754864	5.90335813434396	5.82975076862441	5.89858257524783	5.66279120583426	5.78326277025482	5.90292239989348	5.99373002989427	5.94269986896477	5.75497787256039	5.88930791341784	5.89942587041107	5.99024594116079	5.82591509890335	5.75530105503097	5.91866005870096	6.10035989754037	5.88003309729926	5.89880265137903	5.98027008693809	5.86461548722046
RBM6	7.58612567122316	7.84375116643058	7.80078673802742	7.63708212107584	7.68745739922229	7.66474279182435	7.59646563376504	7.53520230401327	7.63171340511484	7.86273719965049	7.65167300449347	7.58634970976238	7.67740365741931	7.74685476742208	7.68731105800525	7.70894459205095	7.80328974406426	7.66203869241760	7.68738454501705	7.78669416065619	7.82738132840493	7.72051935052890	7.79469371288251	7.65054332085287	7.65174802742405	7.63591561560159	7.57992625671489	7.76875359679550	7.80516671063099	7.66457208889784	7.80856204473972	7.74892875344410	7.54797933359493	7.72722243833120	8.13239214258097	7.82830913182618	7.94036838186923	7.82647986445923	7.79184320954984	7.72688409684277	7.57399295778181	7.72243166792283	7.85393423211965	7.90543616506450	7.70755764947647	7.83966139076005	7.78019834763778	7.77929416769683	7.75572842447409
RBM5	9.46604062174055	9.49825700383125	9.30784082966582	9.34598936159311	9.40408603542977	9.36684565624017	9.38142701811713	9.19394941551128	9.36713815939095	9.45462738325588	9.15110538581721	9.27398538458062	9.32033491248126	9.41422450483651	9.57936020714814	9.42206328028227	9.29078957457989	9.33995241626791	9.33341636135496	9.39136865772610	9.55989355226379	9.40234867813260	9.70136990869616	9.47642909585922	9.36829427916737	9.38182281499290	9.32735956988728	9.40068305562199	9.46482231175283	9.37983767263518	9.50533215775796	9.33738570245316	9.22583772617627	9.54273914785856	10.03748545756104	9.45237185289636	9.44767027318728	9.60526180134190	9.46099021080058	9.59504369985186	9.15153872279877	9.34567694865725	9.41566048193402	9.58970204326666	9.52071337442233	9.48616115760475	9.30266759704605	9.58963346988412	9.44224540833732
LHFPL2	8.52747707402371	8.55287653531583	8.98054590724363	8.48225217859912	8.52061413926378	8.73360830306473	8.66982505790508	8.46960428103310	8.65972399054910	8.51811527647862	8.50782054542725	8.64951872760153	8.85510486161832	8.74844266709303	8.56621649756819	8.52625055232028	8.70109022361835	8.64886897800234	8.82839436070599	8.57171360740388	8.81385029559399	8.54416257245448	8.57356498767572	8.59033352299480	8.48684640520953	8.49492263698839	8.45255504755675	8.64324661493211	9.12217739301836	8.58286228483605	8.53205250352107	8.65048809102873	8.57641300340983	8.77067719120132	8.59616342751763	8.67131797028049	8.43562094302293	8.49577500297921	8.75400759399040	8.95174579651505	8.73154660869453	8.62747006152699	8.57873993245259	8.44259602585610	8.58149290676753	8.59076396139748	8.50138356399738	8.48057755224819	8.62721229085536
LHFP	6.34194643992295	6.58495680368526	6.77255372546267	6.68633874656790	6.64204255051243	6.80758807230207	6.42882939825227	6.80213259693133	6.58300256224986	6.89309226747425	6.52661236760349	6.99282477318893	6.66159015225346	6.63068622869754	6.45361067205255	6.96247830503450	6.68887330171482	6.93330667334334	6.95581147969535	7.06713993993449	6.85416840057526	6.61315405282933	6.45190212856396	6.50327431822889	6.50490716974171	6.53406210780528	6.35831149163913	6.80211036455821	6.62679941976674	6.86272955399343	7.32779559166131	6.82700615596371	6.59530669049882	7.01435563010099	6.99645599534160	6.93472962036907	6.84300111692243	6.61824826338380	7.12420101716432	6.97864332443646	6.55009319261524	6.57466115785661	6.99410729268010	6.82303926613578	6.73302399369365	6.68774424622371	6.70390682881907	6.44884069753221	6.69024849443138
TNK2	6.58845287141323	6.66797742039875	6.35480364445703	6.41515776962866	6.32270063382332	6.37688989224031	6.35839895477730	6.24194962633280	6.34464432540767	6.25664495769477	6.26226620751190	6.30714886446097	6.34347233660732	6.31103422541564	6.47173657362431	6.31039631595826	6.26368503373136	6.31668759491957	6.34836576979238	6.31180668485707	6.34840922325929	6.41199808998155	6.28820999360454	6.51373597108273	6.50626442822207	6.23837052976327	6.82606674762340	6.27947776235640	6.32784577358279	6.24317171650100	6.21992608436468	6.32076075021348	6.18210424473880	6.39286698687154	6.26321847019869	6.29167967512205	6.38012072974424	6.84316076933909	6.26638663338214	6.31462503952499	6.37354674728068	6.45131482669503	6.33983179049950	6.41601853882620	6.40755859629251	6.43488505832621	6.31558575094577	6.53690334933979	6.60664305829438
CDK4	10.09954218785498	10.27069109416442	10.41226200081269	10.24418131076282	10.14414306442805	10.19302535434824	10.13970314423531	10.27960250104421	10.26590399062536	10.19905046011944	10.38447531202137	10.25239583141056	10.27857104124832	10.26054319635408	10.28804194450490	10.23324454689000	10.36869878536026	10.27869713978622	12.02050066028793	10.33063200351136	10.33493265286193	10.43778813164389	10.31017456189730	10.28281738766261	10.27036425721813	10.42262072766730	10.13304322867075	10.21824908167947	10.37560665002912	10.29410013059420	10.40758311142332	10.25852772801079	10.17047846158328	10.21213275710234	10.41117816051132	10.51292235218020	10.71598938598978	10.20605888403940	10.39828725430626	10.29006758831565	10.52089229229019	10.36017963883650	10.32622615235103	10.31471320526623	10.26175666334374	10.26796167389314	10.34122457997878	10.46030791764586	10.24357627384322
TXNDC9	8.94985402927671	9.19440319077237	9.12554330065623	9.19177990461445	9.04355118930871	9.24239855067519	8.97078444303224	9.10418335595176	9.00217521220026	9.05672752664417	9.23622593758048	9.22327833865367	9.17431953392588	9.28568784520584	8.94650786140428	9.17302703625317	9.17928427181296	9.34110051313722	9.63735481867486	9.18930143471455	9.29694296089841	9.20099429604162	9.37509220369318	9.04968333127683	9.06143191465674	9.38007725195107	9.10478181325999	9.14522278440060	9.20696050135286	9.29563534972523	9.59935908353699	9.22618864880615	8.97448987547989	9.12909501546038	9.18750325721756	9.42466200371905	9.96048079586322	9.37622258882495	9.18717524638006	9.26112310754484	9.23578257095911	9.11524147351503	9.50774221051620	9.26147539973696	9.48785331793380	9.10395892192206	9.17443909381612	9.13767032656744	9.33161664194181
RNF41	6.47132413018363	6.50950301959189	6.62152674860123	6.58616994011036	6.44824847709526	6.45265583050031	6.43089842031867	6.61578072478593	6.43705516361534	6.37186779369352	6.67343532192639	6.70375445436389	6.54666050111218	6.57879286104782	6.59188070030769	6.49271028059788	6.69021845196724	6.58909280013806	6.59610345925784	6.48036436611270	6.74912377481290	6.69990500032507	6.67791967994348	6.51603057067954	6.48137947840456	6.57515396708864	6.43926676628886	6.52057719377903	6.53359682571392	6.57442229405201	6.68691282778188	6.49933616959304	6.40528025908019	6.62931001168636	6.57593015653056	6.73852908264583	6.83681910898393	6.62554101211459	6.55352083831634	6.52865705970550	6.85852455294082	6.56345562510167	6.51036942621838	6.53362068954436	6.63953073412198	6.56578032172887	6.54327857088938	6.78053160846715	6.60388951824784
ALG3	8.86561353592020	8.81418002514337	9.17408992945545	8.89185393570038	8.88196920878062	8.80281400024856	8.63722144838026	8.80058005283427	8.72994246937068	8.59387598514491	9.18937334365758	9.12695213567596	8.70871192065342	9.18312884468085	8.88287980637840	8.72714848067279	9.05573150949757	9.23728924568949	8.80264348316511	8.72823732254422	8.87897825782331	8.90799219789448	8.77664488050397	8.90533827990818	8.79636755432578	8.86195055227318	8.68615703813732	8.74989393392191	8.88366751404814	8.87804788707673	8.95774749780276	8.77748959483015	8.64784588057399	8.82914796131296	8.65794824180191	9.06166542978733	8.86003225001824	9.02804314994694	8.81635816755289	8.89065990483241	9.01951160952088	8.82310171778536	8.76574276793479	9.21837246967195	9.29470489357811	8.94957871353362	8.90859229664206	9.11770037464102	8.82226284265410
PRMT3	5.72493480905989	5.86721801842620	5.88025802839423	5.94963106023481	5.78737665304112	5.83728678560347	5.73134724140505	5.83299420920262	5.80999292691413	5.75649262733308	6.00200003301022	5.84437437343079	5.85033527495132	6.14401456309308	5.94980059206865	5.91158316380970	6.06238674126873	6.45259775956213	5.97928598706614	5.88710151621917	6.16779744325375	5.76193728947052	5.90519226456884	5.88056079192002	5.88225465855565	5.94797459461449	5.72696777471744	5.84774017429767	6.04764096932747	5.95975867073705	6.12497963648814	5.81542787734299	5.68030668151205	5.88689011259410	6.07034277833672	6.18559691398691	5.88029321903351	5.86824069698663	6.13374680943036	5.92671701816248	5.80403306092340	5.76226078743204	5.95184689645857	6.29429186017461	6.05968227036524	5.80375936002910	5.86051374603329	5.91190924477410	5.96886699599926
PSME3	8.49371328228911	8.53428614782661	8.77239279420728	8.66993687650911	8.57233202369796	8.67291887873298	8.47386813506247	8.66770371863757	8.73006658280366	8.47827917763227	8.65641029232997	8.76989644103435	8.56495833223827	8.76365048734562	8.62344639982711	8.57887537446839	8.81829101441029	8.64687662566346	8.82945094242200	8.56633191161673	8.74195262976819	8.60103588086170	8.70567825263538	8.51939252982183	8.50476736629796	8.56850612873958	8.46658786852566	8.55671697253971	8.68936984749841	8.69630903172032	8.75465394862957	8.55339575521236	8.66048658323648	8.82106655886387	8.66558409858728	8.86628577832721	9.01101207620961	8.69406394077946	8.59525193046140	8.65789789014190	8.66632095088209	8.65660924458064	8.70132054170774	8.79742230469480	8.76363625387865	8.51418921948542	8.67438985858398	8.51667193864889	8.58580545849151
MPHOSPH9	4.90167621268276	5.03597546299232	5.28083246938506	5.07629431217619	4.98437479557868	5.06318422803997	4.94061952590561	5.09803569924694	5.09020257239333	5.07682500454530	5.40897085951965	5.07568687762603	5.10345793115755	5.27367113829474	5.21902022628149	5.08191735187664	5.13277808573028	5.40066746608788	6.56370141835198	5.18258656798431	5.22095538190700	4.99520593177853	5.27587127733077	5.03086452855685	5.00457606385065	5.27335756791950	4.90312271631031	5.14948325030560	5.32298221831871	5.18936251440630	5.29880727161255	5.11261819664309	5.02357858512557	5.16255407443529	5.16844762688924	5.30135090739386	5.37531129380462	5.05557261918570	5.52202678241481	5.13559896332100	5.49309975711884	5.18520157074529	5.16694681104257	5.35442896761079	5.16947069133989	5.10826506330854	5.19624331734726	5.40016162508680	5.05209774051140
MPHOSPH10	7.66511032901909	7.83477317733608	7.73731320810693	7.91311163083115	7.80726713631507	7.99388262248232	7.66227878047599	7.64525923272997	7.74542473229193	7.72892204435673	7.82602399895314	7.72784682795884	7.71839946951317	7.91376789076005	7.82978721102456	7.81965912609316	7.86799156109518	7.97780804077739	7.91674144948846	7.84583351255565	7.89635889782981	7.87082408857072	7.98761637100316	7.81398751640558	7.74672279490194	7.99437447848086	7.73273787347072	7.78891197260110	7.78342975115396	8.05447074455680	7.91177490655678	7.80981770754833	7.58880309258054	7.91977256949764	7.85093538002680	7.92891040915497	8.12951289515253	7.93130922012826	7.83816669052500	7.91357121822385	7.86930291847139	7.77539798982853	7.93429509093047	7.82328189248700	8.05394498001024	7.80194717648061	7.78396159222082	7.75032756977571	7.90638290655079
ADAM10	5.64175916366271	5.70451247201700	5.93050297786458	5.83622194143479	5.60181111964607	5.86144445872316	5.67042097766938	5.83969679818666	5.82493264219195	5.66521134844949	5.81762242092335	5.77007824114819	5.73459788619120	5.84834047827080	5.59592279414023	5.75098483773301	5.78555673977930	6.58028284926245	5.92236444304519	5.88946973654520	5.81827858395436	5.70790237783235	5.70737092346678	5.65436860768228	5.73015517184604	5.76653949200102	5.84999853283363	5.77238092938559	5.82508827069831	5.79316949344370	5.89735252717452	5.89377685671978	5.96048164363327	5.77890129875479	5.79886591044288	5.79448799511403	6.27782016276232	5.70425071650495	5.62743983497930	5.91522790051837	5.81540519067502	5.74945642384390	5.61012161710627	5.82147305080785	5.94758117512103	5.70616533462757	5.98954870896524	5.87763529021077	5.69094673783902
CDK5	8.15665566120399	8.16298591841840	8.22735999490860	8.11475898993798	8.22595427553709	8.22717574791915	7.98610738537698	7.98783732426281	8.09186739065838	7.85203793250403	8.13315867305799	8.12556571127717	8.10225612830685	7.90791906091906	8.15526956791083	8.13698333216360	8.22996968062809	8.05084303436065	8.33650156695734	8.18882886189332	8.13410014378388	8.07555363173502	7.99307559872792	8.16700929220871	8.07430671671451	8.12391770351650	8.06792645703010	8.14083567268027	8.42308273061318	8.09623997594860	8.48546116861267	8.00256995934267	8.05556039910783	8.07907633947490	8.04304370550203	8.09518048915533	8.56891542392445	8.12440770066136	7.98508393552008	8.06487185292279	8.24132406603114	8.56682269378799	8.02943931090301	8.11678700444505	8.23963029467599	8.17004447975199	8.03506398433613	7.87454326754952	8.19164029489674
MPHOSPH6	8.78878499377565	8.91162922757200	8.85407115137950	8.80864559474817	8.76209583560632	8.91487411241610	8.73795574160035	8.86902997827685	8.80424497214301	8.71062419773052	8.82882053647305	8.76899433015605	8.79049286095165	9.03314122136450	9.04218028709678	8.82256037488859	9.02164041922424	8.99352345586371	9.00973467578970	8.94412721933788	8.86154428828544	8.88839098286246	8.94703851142366	8.84879066996454	8.70732753843238	8.83182937956970	8.68611095731183	8.84732456131487	9.13397807630260	9.08302577887824	8.90649151454646	8.83854050055873	8.82223012737505	9.08184630441763	8.87376706191717	9.01840406718497	9.07186553705838	8.88796043026417	8.83686694739645	8.83807471130802	8.82424695760320	8.82751833898278	8.78908040867805	8.82309859434200	8.95170815564768	8.83585638271548	9.37500859534166	8.78299132909368	8.79970497158969
NME6	6.13162436084547	6.20818666325745	6.16377070129575	6.38300255849725	6.18735611821547	6.25447788773615	6.05628628062483	6.22673907526425	6.21774826158384	6.08347872087921	6.20883257989333	6.24344856501741	6.18262406801525	6.34544416078011	6.36205574953556	6.26243426396648	6.31760189795318	6.28912777474057	6.37877695033626	6.27249809110259	6.27785007932842	6.16833079210434	6.34469379938815	6.16107820322297	6.27343247536426	6.38364437842723	6.15276256248327	6.24518967448307	6.52484276225775	6.23139516189739	6.45469907077119	6.22743550952488	6.09923559843236	6.38954709531076	6.32563783048854	6.23525738051798	6.37174379244556	6.27460505991897	6.20661934135242	6.31310935852344	6.25923335501916	6.15648423165667	6.16211537189739	6.37099710310803	6.38265909520177	6.19061360200217	6.16348648576196	6.28741376504894	6.21576954167675
DHRS2	5.56594439260061	5.56838329872480	5.61114673051615	5.58260850850478	5.55819018962235	5.56556906459654	5.51341596634370	5.59470561923861	5.64109545233711	5.49474004688397	5.54674574942204	5.55274840988986	5.58162643856196	7.38949731193595	6.10686201937423	5.81451649642455	5.61795304209165	5.62503101675410	5.60017083555120	5.59705598206403	5.58496893033866	5.54129560220960	5.56771344040295	5.58539312418099	5.57048700879490	5.53308434382914	5.51152150899914	5.58000417687711	5.60212416614577	5.62055522646688	5.57585752710083	5.55523877141349	5.46443732089079	5.58182164798539	5.63725951158336	5.56180765636272	5.93496394680649	5.56186712122853	5.58916205265885	5.59119697756860	5.58101594387554	5.83964333956742	5.53834980383053	5.66491707000299	5.57826335616171	5.66711183555031	5.54736871864370	5.66678852108882	5.61978184134037
CALCRL	2.34265089109608	2.10850307024745	2.13019108604328	2.10453387235834	2.16167841783616	2.05955387616201	2.05017497815483	2.31638415189093	2.22071295654615	1.98596950797100	2.70362151153180	3.31684626114201	2.04838981897950	2.21676669866012	2.04873134879769	2.08247748290543	2.87480534943133	3.39134766770183	2.40261916294595	2.27663656177030	2.19521839212870	2.04597959752376	2.26621747169396	2.04217797825689	2.17351640045544	3.03333206554024	2.06984066470573	2.23239455007859	2.18071125027307	2.16006010995633	2.33426424164807	3.28549590530854	1.96104806112834	2.09674738113832	2.07822511247921	2.55847485711017	3.04743873363126	2.08917020096532	2.01473187067757	2.12991526882781	3.34440894535183	2.18689811207260	2.21603301773848	2.28848437972388	2.92968065582212	2.08072494243149	2.15971904972851	2.22922564665943	2.31536118945840
MPZL2	7.57356631977860	7.69258894831479	7.60614415769309	8.37617095383792	8.45676043154645	7.72417167219129	7.55605644778578	7.59924444299660	7.48823180468285	7.87998685342762	7.45751309605477	7.63453391029643	8.38099409283679	7.43883833939565	8.24722098706951	8.17314528343039	8.00933517189118	8.40663540494186	7.71132285603196	7.95113935551813	8.51368705289397	7.86893341347817	8.08024133779251	7.74633857135381	7.69822364268781	7.49235172581304	7.61775115868038	7.62953772386831	7.68365982213956	7.64278268248078	8.78714541598638	7.80095543969909	7.69271984175681	7.88479456529429	8.53018528830607	7.61312666857645	7.55761563522695	7.84361167465549	8.03238577191611	7.83632778190172	7.45164876614498	7.73591536029716	7.53157829966088	7.82948662062287	7.87484823272707	7.82971693089459	7.81828822751406	7.43827945698992	7.68019817583463
TRIM13	6.87228281365230	6.90480671368965	7.01856841403588	7.02851116238236	7.04988113630239	7.12802431084329	6.90074975279164	6.93677605212477	7.06111605714085	7.28249380695687	6.88830372674872	7.15960472264803	7.07239869121671	7.12883627297877	7.10136153798918	7.08925576709116	6.94049436377748	7.04630990785618	7.05859244069546	7.00029330724102	7.55213358368708	6.93495250607473	7.04563134409079	7.16233516827199	6.94539998732995	7.11704605338036	6.89160553404180	7.07757331475637	7.19408230167133	7.25443814935177	7.27764107001745	7.15795051753950	6.88272982484893	7.38633591597061	7.34726115542779	7.07076374132884	7.15216758392483	7.08154686400928	7.07866734867404	7.27931628353268	6.87853294219610	6.90540713611216	6.99971248134023	7.00521302826533	7.35058012453654	7.28599150831434	7.05267477589337	7.47930449000659	7.03261594809168
INADL	5.33625506854296	5.33344538813833	5.07763995199160	5.24837256628527	5.13268676311993	5.10856182730327	5.05567965359667	5.06796712302256	5.06047425635684	5.06806127936629	5.05757122851910	5.05955078398899	5.11720178071350	5.08299092269866	5.14979346417995	5.12269597810612	5.08239213193842	5.06048308578009	5.15296404793824	5.16258575573533	5.17979077802948	5.15106483601691	5.14022589517796	5.29055370996780	5.26522717796543	5.19428450931810	5.09999347860772	5.07292188060903	5.12365940270594	5.20275353429429	5.11332263006149	5.17020807088564	5.04426782989320	5.16494422366945	5.27013638608227	5.13987532886873	5.48825667503684	5.24647809932008	5.12079390730047	5.09629552750831	5.08246558838380	5.08301654541024	5.06881789026917	5.07278132897382	5.11127396815380	5.08965536911344	5.06073601924371	5.10703346603530	5.17802318924531
USPL1	6.97488180536466	6.85337819062768	6.99736132021541	6.80347267884472	6.93607919524933	7.16070511434388	6.85565928556328	6.84353348005914	6.86197457818256	7.05179217932059	6.88883293992819	7.39152816065088	6.83665953705882	7.01285224461096	6.85180366958824	6.81614425325915	6.92234904694553	7.19281078789231	6.89484436696564	6.85103611427207	7.01092081899398	6.95427634550565	6.89640416454103	6.86157800095571	6.87470306826397	6.85081241251126	6.85546664762454	7.01472524512540	6.91266877093944	6.91259258213931	6.88355475113630	7.08032960069337	6.67844398369071	7.16034453940539	7.33124767484287	6.94746792963189	6.87659054170247	7.00799595724449	6.98721436714678	7.09682646381770	6.86838826116835	6.92672872103607	6.92682328360086	6.96506425948155	6.99976951479918	6.88576086526452	6.82598057342025	7.19190389704376	6.83625629930009
EIF1	11.51373207460224	11.59498645899758	11.61314234893635	11.61477540826962	11.46108196232316	11.70644995615008	11.43000763698615	11.54746146657731	11.44271218746569	11.51935963654632	11.72305757008094	11.59389102686853	11.55399678019247	11.65506538553984	11.51883306395507	11.58370085237100	11.61301456569431	11.51508540233791	11.62837104054693	11.52491286560599	11.65990552810043	11.64243446438286	11.70703891649268	11.53207768809013	11.49413444019748	11.45956502352990	11.43862486653255	11.65410694379988	11.69685218480239	11.63821782458680	11.60277146322756	11.51109061303864	11.44317777894487	11.71254591166614	11.68038874515182	11.78371006309124	11.95591457264743	11.48121823435033	11.65004108093584	11.67593131592366	11.80459107522674	11.69630804166354	11.62447827960759	11.53392855559340	11.87651261590389	11.52242106085666	11.58490284160532	11.64795295175585	11.56815605556172
CDK6	4.90835745727404	4.97453280454126	4.82664407009090	4.88992791204134	4.81606494374102	4.86655119389319	4.77932235324121	4.80712247279777	4.76872232418272	4.72174128926787	4.81943716945812	4.83358126877394	4.84888534900791	5.10808958664257	4.77665440888864	4.74631991640570	4.95395692728233	4.89102107194156	4.85900295040107	4.83172047271974	4.83978967500715	4.87393810816814	4.67074790898411	5.05995686051607	4.91852554352907	4.87125302448864	4.93882281463385	4.88016940266198	4.93092483408680	4.76729604589278	4.82370402561667	4.86739567532502	4.63409528273358	4.86158422785721	4.69041901216534	4.80419988335029	4.93136543045517	4.98520604979380	4.80409561941476	4.89379165982816	4.73730163828805	4.72803503211094	4.74763401159191	4.82554215462974	4.82442250194324	4.71705741922619	4.83230398810431	4.74338091167561	5.02095216928939
TOPORS	4.84764076500499	4.87426542771226	4.84875106529924	4.87946211668456	4.81294851809769	4.90162087227442	4.72958533656573	4.79744224815502	4.79848476506277	4.92750861353120	4.94526943569559	4.97565747149019	4.86035565817560	4.90620007317579	4.84996263518756	4.84189518462019	5.00633827097883	5.01702025320253	4.99764541207209	4.82283658868938	5.00603152918564	4.80873612409973	5.15479687223913	4.85936933266792	4.85543939544435	5.37370259458392	4.84697978509216	4.96444368642734	4.99704173228468	4.93715757750983	5.06589728126548	4.86848736153302	4.64304639261928	5.04144877716894	5.10647852755204	4.96478034806316	5.18547172416030	4.86923214667686	4.85986112378158	5.05663872632720	5.38474176484744	4.94518040226110	5.06241808137183	4.82768417283725	5.23734977180553	4.86847332739987	4.86235073287904	5.32101914653752	4.91789841253318
FLOT1	10.08037261759403	10.18846776307072	10.23412864034611	10.18569456018380	10.22767820971909	10.17823891728591	10.07945402462919	10.29576715389560	10.10378016647335	10.00827538982941	10.39628292388975	10.37772163595609	10.18567691795166	10.13964717474433	10.11381986609379	10.19303314704340	10.21542029202684	10.08049467930487	10.30256089990496	10.31488210177033	10.19873355064170	10.15560650782276	9.96561241227708	10.32612450003348	10.18515691315014	10.25471986653678	10.10423385981450	10.11566795701643	10.27690049967298	10.25805507673187	10.17802635379629	10.13873758598550	10.03872248790086	11.35033891504820	10.10988350099029	10.26070314814706	10.24838047130935	10.25847639138567	10.15129715543192	10.40570856314040	10.28435574967465	10.22562068031668	10.26155801295385	10.09213415906210	10.28567361492153	10.31181522254279	10.25904266777688	10.33513762949366	10.20147075814663
DDX39	8.88942952377447	8.96096696108849	8.94457952876497	8.81425340361318	8.83472711610604	8.87370015074365	8.86984274374970	8.73427172323167	8.85418872022557	9.13762029015889	8.75941959707465	8.82348682765839	8.90832068658311	9.03037415360553	8.84254657693912	8.90979021836427	9.16012421977643	8.99932447256465	9.14452193767739	8.82417272641135	9.02539412584536	8.72969839507884	8.90055409183828	8.81936520756015	8.89676046778400	9.13373242975011	8.77671452958875	8.86563252535698	9.18426918203980	8.95556690833582	9.22653387832501	8.94392777180813	8.71594191922818	8.85988146179033	9.02897295222291	9.04613237858978	9.33530512528433	8.73053904461540	8.95505030414918	9.15986236158452	8.94965865791801	9.02514898053186	8.91253999356860	8.94204386500397	9.02757740218118	8.91587356113981	9.01541137796048	9.08431631351821	9.02835714516352
PSMD14	8.98462295485414	9.08851793768642	9.29728075023393	9.28034747322075	9.23640218232594	9.20800061491464	9.06686345466269	9.27008437958482	9.19224961527674	9.23446439426140	9.33070062143210	9.49611499960409	9.32140220087422	9.60960576169514	9.16677176114949	9.25484252070676	9.28721124027073	9.60354452236346	9.69836058921180	9.47284815707683	9.45870666933948	9.22081432091844	9.36305492929941	9.07004939073688	9.11352149113517	9.56234296468622	9.09483994245210	9.39673823217426	9.49044649144049	9.69899757101536	9.68576232731543	9.55798421320224	9.32952097785483	9.16375579218745	9.37610260600537	9.66034482337787	9.88448747232787	9.21114763499094	9.27841015854353	9.33520959357755	9.48244223840027	9.37674932796252	9.44851676125007	9.47111419608805	9.71062840080356	9.19129128483629	9.45977013632285	9.42196651916701	9.15202828650713
SSX3	5.24455982717993	5.39739519600198	5.56844318164385	5.51799282092670	5.39259221103992	5.38299687314873	5.30060284339253	5.45372099514735	5.45130241307936	5.25114947289578	5.71301751086020	5.42056409617437	5.39225486486034	5.62272873044565	5.44507261665909	5.48736195944322	5.58503257258445	5.36683149134282	5.43494091040630	5.56875199250839	5.57429700127864	5.38194484501394	5.49278516408067	5.38241242145900	5.34417663505940	5.46269903872848	5.34833680075192	5.44421835693947	5.48421215228430	5.48184755387217	5.48575557613365	5.47551996244011	5.38429481749131	5.52665901721655	5.40035635747333	5.48884986404491	5.55212819100312	5.46548411180524	5.54785024736840	5.50983487250343	5.55572266747776	5.49723875352426	5.50355865837193	5.67570026763087	5.51750255219057	5.41792468927082	5.45252771278058	5.52425360012006	5.37064428964938
OLIG2	4.44382739719042	4.45494646150727	4.56159169698189	4.54507781341944	4.45449355272317	4.53830049299020	4.38592283690762	4.46385002235994	4.46525206742058	4.41530679956707	4.54334667161043	4.51764474268951	4.48149866667242	4.60843153020801	4.56036730072898	4.49551227797611	4.65744797716443	4.56468486561346	4.58150475171831	4.53072020547989	4.60174271772365	4.47194749007714	4.52171620789334	4.54617137044205	4.47945376580103	4.52140352279926	4.48421962399927	4.53475742760956	4.60341991916120	4.55525577615278	4.57383814106576	4.51522296946776	4.38524861074064	4.55160242654721	4.51382125705254	4.54302295667554	4.59086359327778	4.60487832333340	4.55147970732496	4.59272743794650	4.57085107395465	4.52977630257746	4.51162990789231	4.56313549587766	4.59201339318979	4.50541407052622	4.53556972741497	4.56045921565598	4.50744286571844
PRG4	3.47228801156490	3.48353094389784	3.57258118630897	3.53908544209576	3.43814305828726	3.45503769103715	3.30638330682433	3.53818261319400	3.38477197796161	3.37981362907668	3.54024264176386	3.59896173958905	3.62079750034660	3.58938051283549	3.54090786244682	3.51504991702381	3.75921885006999	3.51826853561044	3.58615789564023	3.64732720380961	3.61424775933657	3.46981316831743	3.52930409363684	3.52041471502720	3.47415246613298	3.58303683767514	3.45262702821476	3.55070374023742	3.61333593264137	3.52394944035159	3.67459110324195	3.64576423082830	3.42605023535095	3.54600602646141	3.86132321735817	3.67085718199708	3.71859416711080	3.55686612898199	3.62939912703604	3.56116842205550	3.70983240198252	3.58629257205317	3.56347139502361	3.68868594285840	3.65725283740085	3.57813994953296	3.63689290431872	3.63667413750726	3.56129145144460
CTDSPL	7.96037523281996	8.10910252141820	8.34812427261780	7.98168144978552	7.97955320818002	8.11313882988537	8.01310362629084	7.86952842059028	8.04079446820005	7.96166993916847	8.12512077052375	8.10831795002792	8.17272530624741	7.98549638077435	8.16829303163165	8.12688604785579	8.17146526908122	8.03893519319043	8.11184631329416	8.19715907853058	8.19874395956630	8.17526862978817	8.12550155204053	8.23750603500909	8.11594400608244	8.37539997062324	8.23675443361429	8.13725006984852	8.38852530251369	8.10348932778684	8.17185594906230	8.01948897479230	8.05754034209442	8.08956470549614	8.43854282052438	8.22766189468586	8.09356280088651	8.31951001599429	7.98227717907727	8.16590934267796	8.07579727641546	8.15627235270064	8.18900748423043	8.25618501915383	8.20600872058955	8.37036450292692	8.15493126192809	8.06977159100550	8.17377280612575
ANGPTL7	5.22657453238332	5.10334118708613	4.95944424119175	5.01431152201967	4.86951644132050	4.97435833219105	4.91715222937873	5.03202071095974	4.93945918732728	4.85338410699544	5.08618932438337	4.92728424412435	4.94116408731662	5.04086013674717	4.94427502246886	4.92288085647748	5.01899643553890	5.08166334647423	4.97337572032534	4.95537272022309	5.00550083638684	5.09908217178911	4.97918043478006	5.09888202572471	4.98439370047235	5.01218853369362	5.13723264766957	4.96558159551492	5.04940016937100	4.92903051867151	4.98650975024459	4.94737153441349	4.84733262423808	5.00627018353959	4.93883199531157	4.94188744692645	5.04966602075474	5.18454147431400	4.92701735213203	4.98455168532204	5.03715534931200	4.92034752390942	4.97241351639046	5.00300584610482	5.02735434472746	5.05835479058562	4.95638903534967	4.94357072928120	5.04848513926181
KLRG1	6.46512947389882	6.21367145077242	6.28493268103842	6.31063805081807	6.30627480094838	6.26907937999913	6.56192039427521	6.27083826149552	6.40474475987249	6.05718043390030	6.30443911847485	6.23708576218256	6.33855615730872	6.44615229988707	6.24702005957796	6.23935347339526	6.40838272611117	6.29108442474732	6.31113562058877	6.21414376148540	6.26206581883990	6.20250325883300	6.23076067209465	6.34926673065090	6.24711286100640	6.53463135061462	6.22363395511767	6.36772753584736	6.33834965820546	6.35893151189106	6.37499874474326	6.22529721525379	6.11146816786637	6.36251646053171	6.24358788577029	6.42747402288833	6.43111009963815	6.30087940777186	6.24813305841581	6.40267079653671	6.35856805927144	6.38023530104192	6.39803724173262	6.35129926160690	6.27390377661450	6.29468815206329	6.21841413752989	6.23577041304336	6.24168845367278
CDK7	7.95871082662624	8.14931597478038	8.20924081575970	8.33294625572835	8.14009100740025	8.08257174570339	8.06231703778768	7.98290692802022	8.11673234763651	8.03377759277581	8.18386444883291	8.20215268670650	8.29166838641549	8.38213111465287	8.57517665255270	8.15129908867225	9.05968311392859	8.41672871847159	8.34238365897161	8.19571961786228	8.38163394943651	8.12901884539105	8.35683155447439	8.28338080332634	8.10938182936584	8.43697149094211	8.01033212434825	8.12586350644079	9.04056903898655	8.20599281707105	8.92176734162397	8.23009074617725	8.17921139924478	8.12356882591411	8.63544625734772	8.37593389514832	8.87924368318739	8.39111925631295	8.12688526217756	8.34342277035477	8.88256558453139	8.19674992648631	8.38736876298129	8.53821680335487	8.41750297060638	8.27804867733824	8.06736200340550	8.52206582326826	8.17273948531497
GDF11	5.20999296879294	5.29385589830953	5.36847398487147	5.31778664030856	5.29174661109448	5.24358356165022	5.21401892051674	5.29373173527498	5.22879842947599	5.22530315251442	5.31364663356780	5.23026198962038	5.24886858700603	5.32591352376174	5.30991035503603	5.28957615440425	5.40938880776319	5.25292374460187	5.32014162821209	5.37099165791268	5.27248471194133	5.31123319460569	5.23691828665824	5.29451911999310	5.26517584862882	5.46981872969985	5.25012848030421	5.29190019072606	5.37159120469013	5.25619232121413	5.26421439535354	5.30329101619495	5.12308776304109	5.24361796700413	5.38569305077103	5.44602092216653	6.17765433675862	5.29395346182445	5.36599129579517	5.34567563141743	5.40383748454639	5.38442840619497	5.48828790782317	5.29817619613703	5.35506707182027	5.31372381556092	5.29485393458486	5.33283510568844	5.32390834193444
TRIB1	9.64262765387110	9.87657289286868	9.53552933148289	10.09116938050937	9.81330501450750	9.70325907409487	9.24674037771994	9.63046477909844	9.22045463216437	9.56226547886767	9.18906627427779	9.77050402235408	9.50841410725895	9.36290573010622	9.34623553189941	9.48464296699682	9.34870554551582	9.78696958428358	9.34116954497743	9.30539227690714	9.40010362807144	9.40354088731826	9.73690792023552	9.46142586239336	9.38418102417785	9.70872410534605	9.43652296770220	9.30829137389264	9.22423220132616	9.40976554929954	9.47075381678926	9.52059243793550	9.21127968624754	9.74302250693796	9.97579170934568	9.55723251039489	9.28722499126872	9.30407118436163	9.98808509673691	9.61366886456540	9.58057494178076	9.82449676548646	9.72820088512478	9.46731232101308	9.94515004643711	9.39221994732814	9.51289842489588	10.16517570744326	9.85071199853069
GPA33	4.92252805057408	4.95124667210125	5.19072023866937	5.08131020440359	5.08854279736002	5.10336455058510	4.99389524389602	5.09224390220915	4.99133412932729	5.11673708394985	5.29324426409268	5.23288479594665	5.07719219399307	5.20326488583425	5.10425962036900	5.10540785403591	5.39326228215707	5.36517751352665	5.15336829666319	5.24814677923947	5.28686420549032	4.98414756527163	5.18608416342375	4.96558634977865	5.00842799950463	5.32292383159217	4.99165168025861	5.25681123657277	6.11073799295988	5.20906375573039	5.38746093975098	5.23514784504453	4.96046593281896	5.18069990491119	5.15155077731142	5.22340329830042	5.46322280028006	4.97082663772139	5.35592328292598	5.27052062222727	5.58043281069893	5.23397966929384	5.10072386421754	5.08390579903933	5.29578530353319	5.13576115979799	5.11369984639161	5.31206497740459	5.08741139609891
CD96	4.94096469639331	4.98415133406362	4.97325893045894	4.85177482445219	4.84040864563437	4.90784984334305	4.84353096840197	4.80686736196662	5.00837786456503	4.74740723388784	4.79788502532602	4.95928644767684	4.97382459689931	5.17960602884182	4.90895476814948	4.91943197221251	4.98589359661087	4.88517742032001	5.14273807793211	4.81450888211695	5.02302402300994	4.87651974665060	4.92215915759951	4.92361217963144	4.89257988599528	5.06917927127450	4.84005533504335	5.09808061562307	5.04717423236244	5.02984594247258	5.02945099175689	4.91435850104326	4.69439373354590	5.12560029099204	4.83624678495044	5.07314909439579	4.90535680934065	4.93106509655755	5.11484131331768	5.00487047501807	5.01100396020620	4.98261335787363	5.10903630317865	4.96032398035933	4.98575585231392	4.89636557740846	4.96619958392520	4.94937977904638	4.96912164792929
PLIN3	9.04684197392118	9.27199201329882	9.13110844187624	9.36798894938237	9.04178303564553	9.16117989997322	9.11170073630285	9.07512003175417	9.07687208901376	9.02492383634923	9.17876841505434	9.19877309688410	9.49574956384358	9.22499215150819	9.23519958473741	9.23211843710458	9.68006412403129	9.88304518479094	9.48400363059713	9.27626440280460	9.38551283857318	9.26739085537753	9.06777781318381	9.15167053879533	9.13162209983867	9.24512265463075	9.27328186069877	9.06132414109418	9.49042579511263	9.15598056733672	9.31402818678224	9.17241783208041	9.05180914905655	9.17355344105489	9.18624514112738	9.23237018809530	9.10610483166347	9.08309478544315	9.06476670934755	9.31097282862139	9.13534984583812	9.11348654131927	9.15027309222431	9.10971323206131	9.26384086229558	9.26112862711139	9.10360440969230	9.16445424624422	9.46412045500633
MFSD10	7.81839859001983	8.08375460569812	7.93007850888151	7.90168166139768	7.85659301938880	7.98601499574892	7.76311333374672	7.96285917683303	7.73929927626459	7.74332445177142	8.21492895109996	7.81458899151928	7.93752359213908	8.24062528074396	7.94185554629365	8.18175784232907	8.03567557815746	8.03004942973989	8.13828206751421	8.14957582144650	8.13629609793150	8.26525450738663	7.92465439989853	8.00244922480705	7.99879335264076	7.57375768832831	7.90970815134988	8.01078791803885	7.77372924425415	7.87677540776738	7.88904555016380	7.85195139522784	7.81363514054284	8.31533049533987	8.15723251940500	7.95793576820929	8.32660066963771	8.26547813971887	8.11182345705469	7.84066212433980	7.62274522317161	7.85750476310329	7.90659175464644	8.50384066471762	7.93622226852166	8.06643725596204	7.92796024916916	7.95935075748990	7.82243581187666
STX6	6.88484611630589	6.99221283953335	7.21351967464723	7.06478503621563	7.03369029650858	7.17208383759660	6.99609889260117	6.98874299450519	6.93252593619541	7.08414362393015	6.97824318250834	6.91278960534142	7.13643661152030	7.01501102910088	7.44807331058397	7.04255229871490	7.20087898993120	7.03688177382081	7.20344354796814	7.10014356266746	7.34034229479350	7.08637777312801	7.20465859250747	7.12306940645019	7.00732590883238	7.16018476496599	6.90347654530209	7.13386846606724	7.10764493690553	7.09091736899080	7.15732685640494	7.01942470868817	6.90204874663353	7.05782523874331	7.37624022294045	7.16622701093744	7.13855224380670	7.25246215431400	7.07652994311777	7.23061342380005	7.05133513190428	7.04887066254907	7.09374676198775	7.18603161309902	7.14631393841024	7.08463551585380	7.06448117730724	7.06628355575382	7.09983596007856
COQ7	6.43532443583375	6.50801235461214	6.31093182530638	6.52085085472907	6.31055286422505	6.41000859975942	6.35327543013090	6.47940738480041	6.36286684931554	6.36660635509759	6.47079610518340	6.39766330498695	6.38065878190558	6.53220107447302	6.54319326173513	6.37294100633755	6.47149331223364	6.58327378363345	6.43269174742290	6.38950107142285	6.47753495214414	6.46440821453793	6.41525042929293	6.51910274216727	6.43994772213919	6.33693757425956	6.48919204226284	6.36696934884818	6.51332418788907	6.43413487642364	6.52614717088439	6.28544592039975	6.22465053613200	6.38870331431063	6.46165981079991	6.37705582188272	6.76419814466812	6.51204125862795	6.41995459180723	6.36711704489572	6.44095380411977	6.32215374887676	6.26487715050956	6.45556410638779	6.43747850066389	6.38086955281177	6.38074008950409	6.67190977768952	6.45261245244768
NA	6.58054440845610	6.46614003239810	6.25584284344965	6.37271312709675	6.21295959753082	6.31411276654840	6.22183322044725	6.16651578619198	6.18280680684331	6.19097845429494	6.17756144117070	6.22538874061115	6.26132656352271	6.23390346683279	6.37964089513215	6.37248551421684	6.21390661290604	6.21500656132586	6.27532202491602	6.27481847493348	6.28679779974857	6.37899483103778	6.38434483537649	6.58554304964876	6.41989402803218	6.11710684138214	6.57785220810972	6.19127975253745	6.27119692918796	6.22207424703774	6.17681913277367	6.13454550999406	6.09522761791398	6.43136664584795	6.29981422661357	6.18597580040062	6.22897830695999	6.59477264234285	6.33694620988853	6.27049547011202	6.20113278669091	6.18058068768716	6.16645252740560	6.31854143692163	6.20394606697184	6.27271415921501	6.24924106016619	6.20744563641577	6.47458449997963
RCAN2	6.03322857215087	6.14900855572788	6.13209339250311	6.08601615662417	6.16285271929742	7.10491280512681	6.28608759902217	6.27675948864839	6.06744306396701	6.07718487029109	6.06580425378024	6.37377123190542	6.16899192066165	6.05673998871241	6.90978330253193	6.72651208101752	6.07203667101403	6.08117082830666	6.10189633484736	6.08204260974218	6.09795635598884	6.19916928832887	6.05667627535260	6.21773856065138	6.42950722181866	6.02753895508005	6.03659717609118	6.52475987281559	6.05683565956141	6.12984876407425	6.27615909098915	5.91065953470678	6.00560773889616	7.19408330063882	6.11236647153890	6.49720791209882	6.01521423230067	6.06004445179814	6.58286761343558	6.06688757362707	7.03968261643448	6.09082247560155	6.41824841295696	6.28453695796456	6.11228666735475	7.90046635003920	6.04771115744199	7.44724037942055	7.39249237375991
MSLN	10.52524533346245	9.97316739170648	9.94776864034884	9.31812883730145	9.33444355929458	9.30838407066921	9.33455715375247	9.99985122445014	9.33542350407340	9.18594715133512	9.12685626387683	10.29083768724078	9.32065584799504	9.61229952427368	9.36114798493716	9.42008790623373	10.18396292111939	9.99814343746805	9.29540334026440	9.91756365094208	10.78117336465845	10.44209515089718	10.54920818006576	10.14574733607239	10.36907792534390	9.14342077109441	9.48311185579784	9.32373406665453	9.26193712477940	9.55385591042188	11.40142160230812	9.26354665080360	9.24925503136067	9.23072239788575	9.48637237756033	9.26068086961168	9.19335300597061	10.82278683729020	9.25836894767707	9.30175302667650	9.22386476063036	9.23593341647645	9.23032415587316	11.61743576545640	9.45310680819077	10.19951708074031	9.30694585701249	9.18319948982405	9.97856536894350
LRRC23	5.62972867288521	5.66631012415340	5.57877988802837	5.56751541217268	5.45055532592907	5.45716296143216	5.37743597314385	5.50229144001215	5.55454021500857	5.41602347071494	5.77417046814694	5.57752195657218	5.54482577728206	5.71400191527056	5.85493167245842	5.55457419463820	5.56855804051689	5.67660591641800	5.63345349995123	5.45805741471894	5.61081778790110	5.66102041502906	5.60467584789584	5.59480471845525	5.53084922135940	5.63272682482087	5.38827390944014	5.57190179857270	5.51726323519769	5.56591111618156	5.52620631721447	5.39036474231021	5.46180107260965	5.61550739839243	5.72609710235457	5.48350215396211	5.53383233433203	5.88151562799502	5.62525224863221	5.75871486910956	5.77028146949705	5.31093653133777	5.68398280232086	6.07452393583290	5.54542455178678	5.82783029238951	5.53064915872185	5.48030268011934	5.47626081644342
LRRC17	5.54504577089233	5.63192926648736	5.60002516714796	5.46098412772865	5.52452648471895	5.52720316594446	5.58429364802052	5.73160408460099	5.55048244734222	5.54593390399337	5.59732009813247	5.63836199675406	5.74982482219097	5.50886320379213	5.66023484682736	5.58260138646382	5.78242634269230	5.56262058256250	5.92348950334660	6.94173051652279	5.90526218786242	5.65387338499335	5.70080698769839	5.58111042689582	5.60029771763737	5.55529309235876	6.44218042035909	5.65627413621535	5.75666860633902	5.65918003566982	6.04664639978934	6.78035734960933	5.89888269261726	5.65728000296394	5.68335513553771	5.93928325976885	6.14676497697543	5.59141730956648	5.80896644861430	6.12304323547131	5.62486018528469	5.58623073306419	5.63540662756076	5.68604175916545	5.67620112731131	5.50467996389802	5.87556271012951	5.50364730504808	6.14768761874104
RASGRP2	5.47864922162510	5.49382725325270	5.32579913083938	5.27015104944461	5.39882577601083	5.33543384486011	5.30257168151135	5.17349992480409	5.39611658738316	5.19941459223490	5.24699950261033	5.29472520254721	5.40147934591796	5.29080094668919	5.31568501572725	5.31280089425539	5.29577083719737	5.31838211233906	5.32872983241441	5.27958926734473	5.34912254090993	5.31036799448547	5.27577344261230	5.30924885191292	5.35231207973814	5.28097679838392	5.28647352393240	5.31917351009670	5.38287439004232	5.25849992766518	5.33596312672471	5.18766292412606	5.11037350494126	5.26590162907477	5.29517261550853	5.30747808854066	5.30375997527248	5.32547026388789	5.34631787577179	5.34030946175628	5.30683673487952	5.26788950235985	5.51895032164115	5.33637226342839	5.30222012005648	5.33507066956793	5.28627226554682	5.32255022071790	5.47674327950133
HNRNPR	9.71023321541087	9.77727463507079	9.71775189550494	9.81424039274101	9.78652004132473	9.80298441768829	9.67962724893740	9.74417553289772	9.80822295243227	9.89796486917893	9.91646418346323	9.72331238090872	9.82718744864768	10.13459779221740	10.01303721508928	9.83508102992195	9.82469736767155	9.89765721907523	10.01506603663002	9.82676029897199	9.92871683469882	9.80570266909674	10.31962153073569	9.89828612618520	9.73621179173553	9.96038593871148	9.68208652138891	9.70493154774572	9.91886692043354	9.89538501260982	9.93257545486033	9.83450251676053	9.68094750071189	9.86856453458338	9.86233658211370	9.86682586700633	10.27467911007747	9.89661196404824	9.91895788523540	9.82866182961176	9.86987491535670	9.73834181543999	9.62163547991972	9.69731985207405	9.70432615500988	9.79919203333123	9.77277444172429	9.92209189661415	9.84181178979985
SLC35B1	9.94778119115792	9.86251625457920	9.97403057653226	9.97995192334339	9.83096015453816	10.08486845083346	9.76941919704024	9.88328029548010	9.75419362563689	9.78943264572556	10.19238262272794	10.02262530052467	9.87034589490837	10.02958241217126	9.92859666200503	9.95888144155320	9.84690134792336	9.84656764162876	10.00344302359353	9.83375863986126	9.93421229684825	9.85424139099262	9.87769797489765	9.78673349668362	9.75617777767541	9.79851091350078	9.66553107394106	9.97720666494181	9.84131952373860	9.93517978257547	10.17191858973472	9.96862976632350	9.77167071590489	10.17520071723621	9.86069534569591	10.15819851958611	10.21341390379262	9.87143553990488	9.91783761887633	10.03252607211081	10.03703407705374	9.76679293747122	9.98135170473037	10.06070328668609	10.18414250156910	9.86035511877874	9.93313931869255	9.85958312748151	9.97252325281036
DCAF7	6.43164156795966	6.50846000011860	6.48327590061343	6.46867451757915	6.43128010507057	6.52476791931901	6.37940470854141	6.51183277720251	6.49551766190315	6.41294151356583	6.49458851136541	6.45829877958609	6.49825520933753	6.68874841666861	6.45935090798134	6.46864191649929	6.44342150691983	6.41089774285078	6.59072240333087	6.39563732833512	6.49548827739831	6.48650806341354	6.52436597549818	6.46378054451377	6.36793231920518	6.44326416162554	6.40568415700893	6.47620139713331	6.50091806490793	6.42951079495587	6.49063960086182	6.51820099863482	6.34510561583785	6.57464124987925	6.58145424062034	6.51811580680709	6.62100244534534	6.50150205296538	6.49980188146325	6.56718684072991	6.67683490478616	6.41214945753449	6.47164883337908	6.49782009686871	6.86961184298320	6.41708402849355	6.49319160924033	6.58078490451323	6.53781076348836
AP3S2	7.52739159329417	7.59165284217772	7.61902136994927	7.92294519188576	7.56348615278957	7.87711180490678	7.48276743550981	7.83417907255013	7.60686121208591	7.54605647268006	7.67350104388250	7.75833857589714	7.61151568718468	7.60610183350622	7.67986163554797	7.76320516554852	7.74076377342604	7.93685676292313	7.80171398360051	7.70765386226761	7.76066769277146	7.66540915526801	7.52313447749930	7.73060509263545	7.60740831933479	7.58562337284793	7.58661760636537	7.63130763214682	7.75302969001045	7.78190421640327	7.74258570146159	7.67150864836554	7.48298506809716	8.51329135532073	7.64305284815038	7.63246058764711	7.98708767937883	7.78292048613547	7.74237733376311	7.61683462391521	7.60076153921305	7.63964770092057	7.69425303323661	8.03619008836851	7.98300178036726	7.72550643047713	7.78635836162870	7.65363724364789	7.61379159636261
MRPS31	6.40496652597264	6.31171506361965	6.33543809876287	6.19832390966025	6.15569457952639	6.35429187021969	6.09795857478483	6.11985778841189	6.20040854425687	6.27343471718562	6.10560855054276	6.40005792150938	6.15067440965485	6.52534789132395	6.27940934912026	6.23399293136892	6.17634821552545	6.22487274609511	6.27003251024791	6.17632851335389	6.70626024430562	6.28168980881415	6.29830334487228	6.31627806055286	6.23588881773916	6.33227615116715	6.16220038046437	6.36611910315411	6.44560550456344	6.35679845436087	6.41311787360348	6.35877724193530	5.98777415687556	6.47883119879938	6.38253215504354	6.27346215665580	6.51109193652668	6.37424198013710	6.31793351336753	6.43655137462127	6.27667751018953	6.17678242409410	6.22259666113354	6.21587560009718	6.58540381024948	6.27289218547850	6.25166154416370	6.49177585542243	6.26395174491269
CALCOCO2	9.48996643085964	9.57948960321434	9.56301620812936	9.50549692557037	9.49653097753075	9.85425680080804	9.47379861900104	9.44900861990409	9.51565612728366	9.57887113688716	9.58194340273151	9.69792809354821	9.51856256189578	9.60023353324904	9.71611406539444	9.71792922287944	9.55845398185924	9.74045101168496	9.75627438882058	9.57069127306996	9.66954019273427	9.64973953733414	9.67331569918669	9.58839051706085	9.51080695508995	9.45179474021207	9.53467073902222	9.55839804023099	9.75336860285433	9.68049042545358	9.73903669433528	9.68941781093016	9.43199409869087	9.66230102084927	9.89415071562800	9.60946354206624	9.48453100219339	9.87864532818513	9.67578699880114	9.57825385965233	9.54264923120524	9.55976803865920	9.61760288097919	9.52120264503484	9.65938630732590	9.71097609590389	9.50326259313563	9.69541296944139	9.64554298850091
KCNMB2	5.41335802099419	5.34949751943164	5.42557036923901	5.38703273724409	5.36754052875177	5.42410929311996	5.35150633067075	5.46341862843843	5.37407252747691	5.36978919191902	5.77126819577021	5.51718314257537	5.42327770000050	5.54340121900824	5.47400538650085	5.39775473699194	5.63478677098541	5.58202035360510	5.45289328616561	5.45630755826432	5.44434221986681	5.38095968168785	5.41438294011956	5.34957886401021	5.31707362675427	5.59280917400420	5.28303230553134	5.51506678877845	5.50092896325383	5.46232616282754	5.45979575878978	5.47371955009373	5.34202214508292	5.40339028210562	5.35206487622455	5.54138039550385	5.64418764736923	5.39378369182245	5.45837710378462	5.61373122390306	5.62775247307760	5.44978342364727	5.40134209671439	5.50955165802456	5.58023828794692	5.54649392327004	5.43661742628724	5.57650935331340	5.35412533021204
GPHN	5.64113384172081	5.67714937472294	5.76784316390710	5.81231373639148	5.67462520663716	5.90467031272367	5.66259041181600	5.78732538809894	5.66166058135277	5.80106374031574	6.28000074567418	5.80664462717652	5.68713091131634	5.87368825808323	6.20277913277386	5.80234394036332	6.03080833407954	5.99125221668932	5.75077156374185	5.84643480155843	6.03827881614214	5.63180754881047	5.82673537151904	5.76616680801487	5.74900033798217	6.02457167996199	5.58863568104488	5.95693124550987	5.96187871766288	6.14523826463429	5.96283324207741	5.90465043531972	5.63293424276413	5.84928773458664	5.99977269030674	5.90855717752062	6.06181660881381	6.21128462974526	6.05531643565148	5.86733493385955	5.97831988759041	5.86368476413481	5.79859751043590	6.01779306105804	5.98436253295588	5.98850800511764	5.77341262158930	6.09912780800649	5.75544864813529
RABEPK	7.67883258565908	7.72599700228459	7.70889719037014	7.60721882042339	7.71677427844580	7.72078849152230	7.64038434846746	7.60307844132347	7.63074550850611	7.57318791631899	7.84617943277638	7.73203831963122	7.81708245659773	7.84734190613765	7.80559068716632	7.81128669786182	8.04965891744744	7.89166505238213	7.81391346685228	7.79055190705392	7.86951290435682	7.66292265819905	7.86512995483223	7.71670952925246	7.61691771602178	7.81231866814330	7.60296215572351	7.70280640332618	7.96350654988828	7.83840699747305	7.99759368126404	7.70065053402178	7.56335263300947	7.75134762306346	7.74925314044787	7.88716594684525	7.93064854651296	7.70193593729195	7.69635084011310	7.78540300868806	7.96818421397491	7.81103134235885	7.82733007971130	7.84361757941821	8.07119300156049	7.85318670853286	7.77947863926810	7.55817125118650	7.80219198826744
TIMM17B	9.07063833233638	9.11725837040315	9.15111795422057	9.20912181947442	9.09832224189159	9.17586429374472	9.00248240466063	9.09814470449372	9.07019747015860	8.90970756157792	9.43903452278988	9.24811678976400	9.12570234649532	9.43415604130313	9.29792490143841	9.14033932070652	9.34232930442245	9.12286014413873	9.41661763833600	9.20376412670667	9.14220914764008	9.18892106451425	9.11711322406762	9.04928558437910	9.12526594803371	9.16534690442500	9.05881847101597	9.17988776396711	9.44359078605340	9.20988523714384	9.27183970119282	9.04651260737518	8.97388283967346	9.29680897684543	9.09921250195536	9.11446800564418	9.59738259928834	9.23778344295925	9.22320427028475	9.26006782169025	9.25603455240932	9.20444289184888	9.13093306504387	9.34976947042933	9.36385385463160	9.18834255895250	9.17249543961746	9.33919644115429	9.14681675681073
SLC17A2	4.36547804451876	4.39082290517999	4.46525672908577	4.41149782350351	4.41361494892710	4.41045280379751	4.33249470111028	4.41227467834326	4.40436240070632	4.38587216806316	4.51058805573798	4.56185308523904	4.69666140980286	4.50927730201265	4.43461477462804	4.40249055937549	4.56612474736240	4.56360454497434	4.47307721973633	4.45562167221415	4.49510248736843	4.43191301338420	4.42551046352012	4.45338446974956	4.31835729310030	4.49740878458037	4.47487254827713	4.43095263013544	4.48469719260427	4.43983411962473	4.50624911140399	4.42998429702044	4.24991081665755	4.51132491373340	4.39778877527134	4.50588430128219	4.57900352079828	4.45754200004413	4.46584249874001	4.48670525279844	4.59028210351051	4.48456915509212	4.39946512550744	4.52696406070893	4.59598567908842	4.41603987655956	4.40357366280254	4.50063815985606	4.40323458245235
HRSP12	7.54648283476319	7.72304792557164	7.75516309809615	7.59418608114906	7.90825277351621	7.93077822924840	7.65090121491757	7.92234716208890	7.65780389625765	7.56283134652397	7.95065120917699	7.83252982935007	7.61621605539355	7.70853648912486	8.01664129297893	7.88029965401120	7.84278156294785	7.83531318630651	7.90028554834194	7.89441885009917	7.75723420424706	7.74338471217791	8.19560012184339	7.87328668354774	7.66794066122046	7.67740812122784	7.66107897571875	7.88043466008724	7.68002153845316	7.75852759429083	7.90586105760239	7.70980846149162	7.55883265935176	7.83163843867540	8.14191881189633	8.12983876717375	8.34506558619226	7.86029651636152	7.76164763633697	7.71373795095917	8.09985439500225	7.72504929279038	7.71742593202000	7.94945171498703	8.55512283437013	7.73419509584522	7.64126765480209	7.94876551388793	7.86794693518536
POP7	8.34073017709161	8.54001268267798	8.96007450017820	8.60634538681500	8.53341945319562	8.59863638723922	8.42564285749769	8.41572234815597	8.41965594428973	8.27166087342039	8.96572615239742	8.62129387086669	8.49909588192011	9.05893246262238	8.74972948966310	8.60948330137689	8.75263641843588	8.85196055768811	8.87263581606129	8.68008229933792	8.54093793873344	8.45254593296850	8.64309452614904	8.46931459069150	8.44995581989511	8.70811062396326	8.49907282109995	8.49213257910534	8.92072430427457	8.56396099830336	8.59688370071632	8.45589788843705	8.38614238186640	8.63269436658153	8.57019753630684	8.53391933473561	9.10552172140734	8.56580545978554	8.67302435783530	8.64958310833715	9.04509104775759	8.70761670714068	8.54474828442409	8.60630428284333	8.91457713502363	8.52761446671607	8.57117485658155	8.55661950142463	8.58673226397651
GLYAT	4.96233968743519	4.93360066478253	5.03395530238348	4.99951491339916	5.00991505100941	4.91969344335738	4.84282257773832	5.07171563294607	4.90218251179728	4.97879671783668	5.21952216336804	5.20049361250305	4.99580586900278	5.09259613885208	5.03638167268726	4.94796514582058	5.25187135447384	5.25771417759234	5.04372471787729	5.06383000609174	5.10267988687114	4.89590409626557	5.07114054786597	4.97066772529369	4.93979069118412	5.10070471876376	4.87208561699104	5.06101152361336	5.13074480790852	5.03387569405200	5.17837921847767	5.18748759302172	4.85761139906716	5.07598166242656	4.95046406862975	5.13092851912490	5.26261868520237	4.93819454694694	5.05601718380951	5.07571799464810	5.21324433432514	5.02386885224446	5.03756614300360	5.04512369560465	5.15980697680024	4.99744064517967	4.94825290129449	5.13345987870700	4.94444832526188
CDK9	7.16282713505141	7.19866800344502	6.99059016363365	7.20262298559266	7.11821007064594	7.06557738763346	6.97781825302435	7.00751266058975	7.14665025347316	6.97768280526827	7.01337287890944	6.90959485702712	7.32465283035777	6.99781827978157	7.05500059297163	7.10268346373921	7.18527337941927	7.50932511485623	7.08921157546874	7.07972676012793	7.18255942414991	7.04502774245178	7.00923239156337	7.08381414958368	7.20836723511797	6.85652626760222	7.24199646057180	6.97099294461769	6.99450665192482	6.94375638675207	7.24905924576447	6.94198797687659	6.89823484964623	7.01502362163992	7.09311098400152	7.06456610501255	7.05975247381577	7.56582500683364	6.86639569998001	7.02303430096401	7.18984257540908	7.04756496264544	6.96511829826246	7.19495331746673	7.26629435397751	7.20830423383284	6.99446985367598	7.04204503110563	7.44834201985276
SRRM1	9.22452436124793	9.28252731491001	9.34117261207138	9.36568893104114	9.27955853546973	9.37673087260497	9.19283695362022	9.14536644181332	9.24740653660927	9.47060789080943	9.35240658951153	9.25274597887763	9.39097621419537	9.43481502669347	9.56826393689595	9.32382693235014	9.34589894382855	9.02918922265137	9.44083181761317	9.29152021754579	9.53964529593419	9.24169361960569	9.38783410617205	9.29481570081802	9.21738854167032	9.24825239360445	9.23777329688889	9.18540516027686	9.25385975614230	9.30842423003206	9.26257725437390	9.25972301001509	9.08871278231446	9.29906147998667	9.22106913061872	9.32521104725874	9.70532208525627	9.30676468398641	9.26276392207646	9.30134394977528	9.26798886602418	9.24331257204242	9.28762234427802	9.21421031785792	9.23468252940397	9.23642681209275	9.22224334437335	9.25564501945170	9.33581812098596
SPRY1	8.66064132696316	8.86577946275391	8.77531364922278	8.68950022715767	8.93198036679472	8.71903796264484	8.52003169007100	8.60355192221985	8.62297755891321	9.47850846589474	10.05900749857924	9.17851873400254	9.01033159873147	8.64310303296247	8.82636064805059	9.00364422990237	8.83374718732524	8.75713640834891	8.97709388475778	8.93941025147641	8.64089318902908	8.81115108109973	8.46314295253567	8.85811410526398	9.03442979113052	8.74522619430253	8.65015789909889	8.60190101111796	8.82715772827010	8.62881344821469	8.81321850626021	8.74333375850453	8.50982258822494	9.05316661301818	8.86631448349902	8.83019564920407	9.26896237429919	8.92669220058976	8.73714811796570	8.97580539899074	9.03045543028976	8.66520637638195	9.03511867044921	8.80166537222512	8.70272575288413	8.80433849778758	8.68457473494486	8.47104814416116	8.80095817151035
SPRY2	7.05250789020158	7.24290837434834	7.18597962482864	7.27468652082204	7.11816349882422	7.36209235863585	7.01127201927761	6.99178096669703	7.01016341455290	7.74579056575379	6.98333535557621	6.95952314279595	7.23654914402274	7.00458684135467	7.23738941611096	7.10458699939371	7.05275989119935	6.94375805648254	7.33549026173373	6.99798412163147	7.08781448167618	7.20035322419621	7.04816775383698	7.31076779029073	7.19817147305572	7.73613637244323	7.10677714132260	6.98870916901893	7.40900577548827	7.07438689633817	7.30052872895915	7.21103707753437	7.02751092995568	7.27340432910354	8.53580010667770	7.11178820442859	7.14587701444750	7.36485262219297	7.18428108114418	7.33412838758013	7.30775082875014	6.95226028819819	7.28342119166543	7.18860465601215	7.22161554287630	7.49418794947547	7.08630126967350	7.19122269945560	7.34531578725828
STAM2	5.71016632499933	5.82171349460039	5.90788917489227	5.84691800643850	5.80471582933515	5.86042632502585	5.72486103053344	5.82156771455930	5.78757396432211	5.80097309595808	5.82211584032135	5.97457628425248	5.83029343075931	5.97540815894827	5.88562384079744	5.92957704835104	5.86569309123586	6.25836553778692	5.97611519960161	5.92120126936520	5.92947676871359	5.78603401370642	5.91261510431918	5.81908097225509	5.73888465351963	6.08477727787234	5.71823907532949	5.87012777751094	5.97619866843403	5.97797237759867	6.13291423484846	6.19335959974731	5.70793377172086	5.88754371606940	5.94601224925574	6.03353947609109	6.07929735111715	5.90834538854013	5.86421829695093	5.88074672099619	5.90442763361688	5.95012259920502	5.88247929067721	6.02237803544250	6.19594363591259	5.80790753722936	5.84766975954709	5.86609728362375	5.79513781475678
NA	5.48757724770511	5.52600356022544	5.47860650728375	5.43422376182486	5.32952515131333	5.53652399719471	5.48563635866417	5.30925779872814	5.41658032931376	5.33722683465374	5.40084350375475	5.34120079845779	5.38217754638164	5.50235696207216	5.39436438011477	5.42197923621250	5.49469093473372	5.36466056088485	5.38788920321965	5.40598412419353	5.54605103808312	5.44793859450030	5.37284408409292	5.50421842106134	5.48773174985404	5.40956373721371	5.55001810855646	5.43192925480686	5.40260388910263	5.35387759307444	5.41428428159397	5.42885383402804	5.22992058202883	5.43291703436071	5.43776131562807	5.41463054052254	5.44115114932434	5.64400101470579	5.36141282943139	5.46423216061702	5.38963655162900	5.44385979802053	5.33833525616872	5.42796153033477	5.40272931277784	5.35155851107738	5.44506031770399	5.43917828898579	5.55128581887364
CNKSR1	6.92133775102806	7.03085055885324	7.09815650151282	7.11626580872703	6.98401878405141	7.11983612346484	6.87344219738356	6.99463338443095	6.92850868781438	7.10163668314538	6.92808186837202	6.88022906178174	7.18804816421459	7.08747592063129	7.27888897342851	7.15948909124468	6.97929695149059	6.97200360199502	7.01111776788255	6.94049722611650	7.04999036917360	7.24172812396612	7.27380425778804	7.10517017919274	6.94368474359175	7.01483993883176	6.95503105815273	6.98662130922061	6.98501227932892	7.04983454111592	7.08059969435344	6.92406278223230	6.88055047540886	7.21238913342846	7.15849056006870	7.04315632572213	7.23364331509851	7.23234709414618	7.04438723258775	6.98318844189215	6.90809172546096	7.01511701022597	7.10838155996621	7.08849031490204	7.14395422558174	7.12569936154127	6.96563746199642	7.03717340974480	7.04501826196496
ABCC4	7.19102683384324	7.29285372739403	7.26659435709247	7.20044022284710	7.14911141999157	7.13269499553184	7.15498108570748	7.95596131276519	7.28621426816296	7.47345175206256	7.22633987651125	7.12237602962550	7.48402842335063	7.60998693267932	8.08780826305291	7.66392854264776	7.18960414631426	7.19299737842927	7.19201945759781	7.31313190870164	7.69240857225473	7.32453846280691	7.22214360758841	7.40390227938566	7.44886972301544	7.19573044860964	7.21260434308246	8.01514609448637	7.29728473097701	7.36733878386952	7.21899187552473	7.18359696326952	7.15406566209966	7.14636111429206	8.53447197289696	7.61302693988460	8.36633447109023	8.10532664273867	7.40309752727536	7.23410399620594	7.51394566642246	7.15709162337830	7.46787621989503	7.93311018186166	7.18508036205270	8.10248662791406	7.48709962179397	8.04642203869010	7.30265992081067
CDKN1A	8.62853786838947	8.73024558344374	8.74005878310885	9.08537088601902	8.75985390863277	8.65728956357739	8.52027769136466	8.69108854865082	8.56068449367650	8.95655771077078	8.56233933126392	8.74370504181229	8.82248067225385	8.77487303777738	8.63257897958508	8.67829284119684	8.66124192537542	8.93093214229283	8.97110377118949	8.79625009476672	8.95280231048102	8.72467159123859	8.73133622269469	8.54688876762975	8.63508804903458	8.77014360104711	9.00440476755983	8.63899395347230	8.70442800369557	8.80545904034103	8.76488334281744	8.96532881134821	8.73109154665783	8.68386471052681	8.64205593621034	8.85439778795697	8.49327217608091	8.72359781248398	8.94721398434537	8.95269309121551	8.43486446746470	9.04060271020756	8.64439199548641	8.72399434046998	9.00813252890539	8.68963095858165	8.78099319538135	8.61351726670483	9.14471780770502
IGSF6	5.39500509982871	5.44822642569536	5.37667524573985	5.28651917245950	5.30183005816292	5.69461007719721	5.34432902682606	5.35714958967053	5.59990832235575	5.31968726950755	5.30241085398666	5.40724079203130	5.51954669257903	5.99854457514670	5.23119873310750	5.36529830635622	5.46249861265128	5.32705115078299	6.31483558032102	5.28368813919651	5.64206505762176	5.29545335478636	5.56501739188063	5.35629868495858	5.26408036325588	5.68036819523722	5.35861772085210	5.74779596569884	6.74035599235110	5.88619735890826	5.37549892696207	5.36695454554410	5.32613472774293	5.52651041370505	5.26437054960250	5.49562400504068	5.37260843345231	5.18200143386549	5.50889327935381	6.01953591027823	5.40603807960800	5.36988345310843	5.44183842174262	5.31767493482474	5.31471457317642	5.24857109701501	5.41315768213819	5.53964877919251	5.41408172356386
SF3B4	9.01682957606571	9.18828563376132	9.34996383028006	9.29910880129887	9.40338522250405	9.26342163695218	9.14152588231977	9.33861884885318	9.27355619368337	9.25941351687426	9.25342678192370	9.61705636075235	9.31546648446267	9.40571845346546	9.43658278185310	9.35302894960602	9.42055944655539	9.17914764388216	9.40668320416999	9.32270182582391	9.40985199213015	9.25212868778883	9.69166199487914	9.26884047930842	9.18965667692346	9.45787164593743	9.23404013067892	9.33452072258922	9.32258494767461	9.42455142534699	9.40049338101586	9.25153433718445	9.14760787962174	9.85095175854382	9.21825659480988	9.39517088111891	9.43446031516243	9.39958757055146	9.21694701247849	9.42940742624532	9.50375507632121	9.31577900456429	9.63420404972772	9.57175106231244	9.66457157079517	9.33287965825861	9.26495721182440	9.41478556615811	9.45155390781041
CDK2AP2	8.45717314573730	8.61507600069190	8.37498979689573	8.46940223809731	8.45852210940198	8.68179484979050	8.43151684613852	8.78266907126421	8.33159016590601	8.34487339982266	9.17977510358416	8.61425210370428	8.42218764099457	8.44840020403223	8.38645341255127	8.84260713955362	8.72441020259311	8.42759785235546	8.55948435344934	8.50415733949111	8.67943382455938	8.69628864607636	9.00933156824942	8.73078682898250	8.85477989837743	8.44627864643009	8.59303112123113	8.51589606835570	8.33316408922577	8.67405998912040	9.12491436716400	8.35741898904931	8.26381003799519	8.55686799642319	8.88203672441145	8.45362933147547	8.86276453191791	9.14166403895667	8.36614972110832	8.38734369412933	8.82112373814747	8.45570178585768	8.34771093562345	9.50957875201562	8.95966761562026	8.45701154237143	8.49222746582533	8.89387033767595	8.61398116394397
IRX5	7.57238165071817	7.72772139309992	7.37834977258600	7.62611812353144	7.39352087863929	7.95224026132554	7.54966460832134	7.49543473030375	7.40874260987503	7.42949350795535	8.07548242245725	7.44950172204665	8.23646463775873	7.31646666496602	9.57482814399854	7.85184252026054	7.38090697882702	7.34439520760687	7.51234401375282	7.49425053181622	7.62035691822194	7.54825248767881	8.53149695881576	7.83165201281798	7.82999580219944	7.60142978588999	7.58744670188229	7.67326554697615	7.51404544959559	7.35561965992938	7.70989322845697	7.32906433442203	7.42366424437912	7.59996763367096	8.06231838377320	8.25231623274630	8.66263250472042	8.93798597902114	7.72130537738999	7.72256998740445	8.06864124497486	7.39940884018006	7.42947366134188	8.85488230054061	7.72963167268860	8.87662781738359	7.45784242297822	7.88708152676792	7.92532024437497
RAMP2	1.22862555495361	1.25564088243225	1.31845883128687	1.31722643036517	1.32766049887452	1.20170813882754	1.18060511551621	1.30396464657575	1.33162808643489	1.27260986017834	1.76935729294243	2.18012612899806	1.31941853020755	1.59455026999296	1.20640355240631	1.22944785318175	1.85016285976704	1.53550105298205	1.39017355458827	1.31811750601969	1.37390425080076	1.22915374098944	1.25319057978111	1.25451827327203	1.28335946810283	1.83330564942423	1.25404312860132	1.47400351572438	1.40566861753525	1.35710438949078	1.64217258563057	1.40161448249074	1.09705732433228	1.36993037478086	1.19534176342015	1.47920943353474	2.17051756012512	1.34313301373861	1.25569649470882	1.34646376571001	2.33940543848423	1.59025505726093	1.53001469223191	1.34236839083872	1.78516780699931	1.31199982444347	1.36468380140308	1.61150887926295	1.40530561727571
RAMP1	7.77232364303912	7.97486150997053	7.75854896251869	7.69214131954154	7.60173639188709	7.82514710435911	7.69404587750197	8.24364279003959	7.65322317455029	7.62483684390340	8.19720401087865	7.72231122814861	8.09439576196372	7.59070886378723	7.78654761751912	8.05054093404887	8.06804063379359	7.70849194444925	8.44498791659615	7.79091794201452	7.76569099025996	8.07648091189228	8.33397301031096	7.77345994052091	7.75596072362567	7.53154281639394	7.82767488320797	7.67496249193195	7.63302793253812	8.30400586553723	7.95701688959895	7.83329766616231	7.74833394536122	7.57553419391235	7.69323088235561	7.72662581718092	7.56376190926423	7.61880526523467	8.14492306201017	7.92200647460142	8.97192778433171	7.80315985641517	7.69921553303397	8.39521189978535	7.77316498974102	7.92887651109034	7.76627132926696	9.54294867573154	8.13744892242506
RAMP3	1.21933370993605	1.29233976174533	1.47218184675191	1.34755527598980	1.51999802345058	1.31135521287895	1.22428930144928	1.53765060751966	1.43790238647939	1.29189639725171	1.68502102876384	1.83600650555462	1.30659263333216	1.99177341398229	1.29947671587906	1.36095392137887	1.73148884311970	1.73971479187284	1.59563350342256	1.57153559515192	1.42903472044706	1.31170794374072	1.36707730389719	1.26614633724931	1.34513222506568	1.76261452107736	1.39542365074532	1.43310868087568	1.51711739570458	1.50209254780808	1.52035751413733	1.47318269535384	1.14428994803420	1.28368966130298	1.31054568475909	1.49826196524975	2.13054747273112	1.30317814184739	1.49932362941956	1.47784691270923	2.24075809123667	1.60125053215247	1.46056373747793	1.32607096921380	1.60942587583981	1.46212006142468	1.60900626049543	1.40408513329775	1.52175326916026
ZMPSTE24	10.30910138347084	10.29501630648023	10.22493895731773	10.43834221654361	10.54822445715940	10.33874919448760	10.04900918319068	10.35528148077248	10.12248395048663	10.15248121625494	10.10650142951619	10.37258865510045	10.25161031081523	10.38870429343806	10.56851810093133	10.31994238993597	10.46087820460249	10.29437827389280	10.31291957616239	10.26196699550954	10.27105106252846	10.27269144663980	10.33902005414277	10.21655599378205	10.14029749141633	10.09598341680996	10.15104650739324	10.06914124069189	10.20803016560078	10.23661929042780	10.27785665115087	10.15124318705582	9.99724560861513	10.21874553394176	10.13409466997592	10.23544711500549	10.67798217578413	10.31819376751423	10.26400049717428	10.31161115194638	10.28877780562880	10.16499672347115	10.11597903510570	10.11068887724359	10.25160597364702	10.24968109533557	10.34156613265320	10.21737073439880	10.44826773596316
CDKN1B	8.98579631360702	8.89818576225537	8.99260123828035	9.05865121462827	8.80470477710471	8.96176245955401	8.90955669354261	8.97270811717922	8.83361530989850	8.92692995509730	8.81635970868198	8.93347219143285	9.03035463135203	9.01244269579156	9.07060715891487	8.85567427974959	9.07705219030243	8.89741607244307	9.10954552749748	8.91551596600274	9.15427495429202	8.91390971635417	9.56566294984121	8.93547436270534	8.93460088077388	9.06683098949010	8.71386560471630	9.13985790405196	8.86526595431208	9.13388446700709	9.42856869303268	9.10988077288859	8.77770745350993	8.92683406845392	9.39961685920030	8.97166807394257	8.97299136260214	8.72703485224502	9.11968880844177	9.12313251230480	9.02804339804236	8.84241648471883	9.00003971808327	9.19312059768472	8.86690797634867	9.02851150317528	8.86505073400370	8.96641848076216	8.93417891505226
AKAP8	7.30907374542733	7.32446940037431	7.38144937223195	7.42248720341100	7.31494746028236	7.28636463722466	7.27108479335302	7.27341119475487	7.32457665678793	7.33243645339082	7.36416581846326	7.31250195108963	7.36583734451757	7.45681973988266	7.39354607651950	7.38402534460999	7.37396557789522	7.53627401441568	7.40585730678837	7.34209775827458	7.45715990768606	7.30116555934042	7.36142560972993	7.36159153290718	7.31061820608963	7.42759600914213	7.26907820197303	7.42549326241876	7.36986805495747	7.32043717052137	7.46082692275451	7.24328968712467	7.19619078239940	7.48143985843899	7.50898360014077	7.35227874700170	7.50674171422535	7.37395625428914	7.33109352405150	7.38631390929826	7.43001186624785	7.28418715519144	7.35330050868214	7.35037743838857	7.37428009938727	7.45905939656286	7.33331683826561	7.40011379423240	7.37883175724742
FSTL3	7.30503348549590	7.30027218915122	7.17687936158571	7.38877705213470	7.00212798322887	7.20203796614190	7.08233714741437	7.12730159813724	7.18965855095158	7.14142501952761	7.14757827775939	7.09929034664542	7.15413264909064	7.88461158715529	7.18098233575281	7.17412893653869	7.58835086248111	7.34035750184526	7.45198327715485	7.33890358376283	7.38899301994296	7.26142150890813	7.18694666214088	7.13898670319078	7.14809389295077	7.08104335238630	7.84139497655787	7.14775504730357	7.09754728709028	7.43338304626039	7.39765141087435	7.15629957615911	7.04623712459479	7.10634733692177	7.16204753374233	7.30964146514041	7.12121992150047	7.29536983159711	7.13987027104239	7.18378372597213	7.07247007934126	7.22397632271641	7.12350397897550	7.18923025431100	7.44176851811301	7.20081318147374	7.11055945909100	7.06445342567595	7.65385980145478
STUB1	9.23019014928350	9.29982568125568	9.37207995139232	9.34378089696796	9.26035181310112	9.25019901572137	9.13919649225553	9.13166336306010	9.21821794823645	9.09856885986879	9.52883533646260	9.46164469736013	9.40122603218769	9.42927743556590	9.63357792916904	9.30343154215756	9.54619466284181	9.63365252342526	9.18860486220041	9.23925230258466	9.41408945415484	9.37818155947573	9.25882905571670	9.28041887059640	9.25447306246071	9.22826261941343	9.30493378356241	9.29341999894484	9.06109983129152	9.26498959662671	9.41983383778892	9.22623267908714	9.13722919174543	9.35550037233117	9.32350364892490	9.27383756312168	9.31491193247851	9.32849277267026	9.34016755415860	9.46002463726699	9.27884456494679	9.38406395211037	9.30409545492343	9.35828785458958	9.32885802355898	9.27261734507332	9.40958798729374	9.28487147833498	9.33110280277075
STAG1	6.42017870876558	6.41698182357325	6.80128498013204	6.87742742571588	6.39065034813708	6.45802348223837	6.36560142429138	6.36193140096554	6.46371825752256	6.54371553569839	6.96198324922768	6.60413055305947	6.42936919721787	6.98578090940714	6.58775678754598	6.49727214878844	6.51056472515739	6.56893514423482	6.71447749906630	6.67286094343080	6.71623560572363	6.38281346475649	6.69600441413212	6.41901046752478	6.48435006456634	6.61681254490350	6.41354134221388	6.59004181155118	6.58498854900644	6.66974428204467	6.75601162605835	6.64079110515893	6.48590920942555	6.44519249491646	6.54845667336793	6.69064710629257	6.83809691425501	6.48017666820650	6.97557313029904	6.59514105650791	6.59215285030858	6.79218328218761	6.43121780897516	6.63701856809304	6.73618638642651	6.49431655788857	6.57292984478853	7.27265323873931	6.34150008683583
NET1	9.44280732561523	9.65527941690930	10.13807692903323	9.88346512915929	9.50661849392074	9.71815665559719	9.41127797704052	9.52634602819826	9.32413301304295	9.49763768031937	9.60913516918875	9.87532294310704	10.00507468618184	9.35223452488466	9.68291208729649	9.88622426112938	9.49045688743223	9.37814027900953	10.26143062466453	9.63227691449642	9.80312747272117	9.49314403671317	9.51904575389533	9.79290538834660	9.60664709466080	9.80538186346751	9.61152632725932	9.48886646788547	9.76466321727360	9.60805969613765	9.97103156937576	9.75619273919830	10.09734069902622	9.31207797071628	9.93331188774136	9.52468185518172	9.58256540938955	9.76652704638433	9.74902515060332	10.62461781725526	9.68042940507268	9.65106819342017	10.03506084226374	9.64071008517291	9.79244140960758	9.87434894299884	9.66628809762140	9.36941270542100	9.60580933050135
UBE4B	6.70183002040725	6.78673592933672	6.70586513394594	6.85001791172563	6.81212015352289	6.89167969765909	6.64265204982969	6.70765147077081	6.73545411576377	6.67429907025982	6.73285058007980	6.91827448809898	6.76654196022682	6.81971642349824	6.90985836849067	6.80536483860517	6.76731470418620	6.73148026931789	6.76398972641249	6.83660120855844	6.92657031767054	6.78736550497374	6.82727643398080	6.79967201292895	6.73617099684359	6.78153605616598	6.69260585924088	6.74026943209344	6.68096952801852	6.87245177271601	6.77817161515220	6.70320396554437	6.64891412278757	6.79957519935341	6.84329862778632	6.80009834594631	7.20879507191120	6.91570376923375	6.65456588533431	6.72621402578781	6.74740317981516	6.73534181875788	6.73016489284101	6.75354927630541	6.87960992627242	6.75735382706485	6.78097248491019	6.75554703361320	6.73751292054564
EFS	6.49499587880342	6.64782494174991	6.59593650387306	6.81148534168558	6.53129689344938	6.51816061857997	6.51366872765114	6.48874091194990	6.48010688281692	7.64612671564599	6.70454768919333	6.68849045681454	6.75120841270018	6.49791526634973	6.62817069702269	6.53900085856188	6.55048257771000	6.73158445614138	6.52447074530216	6.86053884581992	6.56303246621209	6.66814195856944	6.94534647079320	6.55664477669983	6.61231218005982	6.45991613210449	6.51267274021705	6.52293118753238	6.49837826994732	6.55308693628939	6.51573128368944	6.52304377061740	6.41686562268132	6.48097162206905	6.72348805509190	6.60514623160303	6.52238982277485	6.63307358060869	6.92479134900019	6.63132419452988	7.32529774821600	6.70220736500454	6.84174266960950	6.95953322386979	7.36895055561878	6.59374058150033	6.82658271523384	7.61522064237634	6.62938623915396
PRSS16	6.47011085527609	6.72148310592711	6.59513009735929	7.27803461572557	6.93421769827739	6.97536143917256	6.56926352733734	6.99427838314868	6.52105613992572	6.78492076373755	6.82651778836806	6.78626297335168	6.70915865137088	6.95013181068356	6.99280148210761	7.01581884129593	6.53636724793155	6.69635862786166	6.74802647442720	6.70991659432032	6.65285171245600	6.81251764280073	6.56487012186974	6.84329160412619	6.62661489502916	7.22162565404792	6.51974795816402	6.73301979589782	6.51528588849386	6.82639925280902	6.77085194770492	6.48247904643345	6.51015123106154	6.66637344881863	7.15431938420757	6.68401725758408	7.11004094042226	6.59909197844738	7.17080475021075	6.77696946563185	6.59106526054827	6.61320064489791	6.88545150059938	6.98486701181827	6.52794222967217	6.88248771138839	6.85382696784412	6.86658646304665	6.84715070272428
CDKN1C	7.29015569282049	7.43516181831897	7.26260365052887	7.52213372238202	7.24014601686850	7.26236348780912	7.35977135821156	7.23755931580709	7.27706516495104	7.22206033320909	7.16600580041423	7.27875556720274	7.28270746773808	7.31519261477342	7.42923066977480	7.31428070608401	7.21104507410711	7.43574744885416	7.36294988008816	7.83676508057392	7.50454834378154	7.63098547913533	8.11910223690063	7.31676157859576	7.42676622654967	7.23181027641682	7.43510248503569	7.40135096566765	7.21644136278375	7.32887478173215	7.61319583346662	7.21491321401588	7.35166357530147	7.50149103554294	7.34964947897052	7.46984556451902	7.26230964441227	7.42656578350461	7.41616617019890	7.28091503307277	7.30462100198189	7.37562704747816	7.20320967243558	7.29376561529418	7.30957175145600	7.34688685163189	7.50942685690380	7.31560961727495	7.46515303090896
SIGMAR1	7.61023443626679	7.69872934849536	7.72959724160122	7.69446065979466	7.63996315853937	7.79245347151212	7.56713753947071	7.58128180674817	7.57759106821065	7.55628676822062	8.06719872060141	7.75994730571864	7.72851731324223	7.65254390865582	7.76331157629578	7.80440629421970	7.90002887232607	7.69607695590708	7.75882357113756	7.74341883610643	7.78203423172611	7.62274429851421	7.81510218286638	7.75755877576268	7.68649102486073	7.92342787663553	7.56992015416804	7.61213212575746	7.85400833238713	7.75761466364669	7.87438624970027	7.59915564437996	7.51950629516313	7.76287112922156	7.74452887190144	7.71334299680122	7.78287810689144	7.81038437200519	7.69200112956255	7.75307690247530	8.01310525553172	7.89732914463956	7.98211767431856	7.78728288754381	8.00312067471796	7.73043508234338	7.73977597482919	7.83661762378555	7.76640520143941
DSCR4	5.65148670831766	5.45325477480506	5.47246679888456	5.49144123316658	5.42638303728669	5.40314554185781	5.37419541768107	5.52678062900454	5.59676652779953	5.36822951603460	5.77363635676829	5.50723379384111	5.49416191502486	5.60464230674849	5.52766997972683	5.52668096977856	5.57663676011209	5.58142372069819	5.58696872506958	5.47955794919698	5.51890620445224	5.47235283983184	5.56031251313923	5.53863927142469	5.48286630641162	5.51226639044821	5.54321775241925	5.47687247567356	5.61809158378410	5.56205908496680	5.45033504458137	5.47189312166087	5.36572224158660	5.56089356545145	5.43155770512969	5.53552796898786	5.97734182577512	5.64173697185220	5.65849520072366	5.53347960845640	5.63467074021463	5.58867487394738	5.40797349203711	5.52402478090232	5.56955054374770	5.49764482228008	5.49072822822633	5.52806069974124	5.47480740164827
BET1	8.73343360498451	9.23319627434642	9.12667853065118	8.92647162154340	9.28066845970107	8.89769875562386	8.89861757698625	8.93780908763072	8.85033557799220	8.67661301985170	9.25122724488003	8.98183945398786	9.34348140221460	9.40884861435618	9.07889722690455	9.64565064353789	9.15068441649971	9.46239503917601	9.03323920799056	9.04676952695108	9.00280897697304	8.86424221299364	9.32881417492851	9.12042944026823	8.91723532951592	9.32474212345275	8.75666625311683	8.99200245402716	9.20872596592148	8.90839608471048	9.52951979263403	8.89065931276864	8.87937106295762	9.12138556811755	9.43572767578016	9.00863409734820	9.13172308021076	8.80602375982939	9.00518695819476	9.33006535423968	9.43239512079742	8.96886652304057	9.06634185717779	8.98592217415278	9.20511889426139	9.07805890292599	8.93882389375891	8.89456250623047	8.86309158882134
SAP18	7.53372603259362	7.51096740193489	7.52977769249974	7.51322391975217	7.48367547250128	7.54717909914257	7.43927283951741	7.40959070118931	7.48155675227557	7.54503177131950	7.45939195485968	7.46512462440341	7.48050050069236	7.59314802350027	7.58176289438299	7.54001290382333	7.58516885248098	7.53971565999357	7.54252493374335	7.48013820510077	7.92352788406510	7.62198711869453	7.48048332318976	7.55256433232613	7.51208477435162	7.44327920326820	7.47308610500399	7.60444093476390	7.67856241453891	7.54293539756027	7.71473367336696	7.56811793824872	7.38994348223095	7.59511355659816	7.95532920157995	7.54483565044385	7.91842014080532	7.85655832645657	7.61518391625236	7.80066809993109	7.52478979083669	7.45776654885985	7.52415835805745	7.59954460384054	7.49124891360494	7.60103235923159	7.60541740459069	7.74910931725398	7.55728367759934
SMNDC1	8.00512578772352	8.16098292487725	8.21532722574766	8.17846385747610	7.96159767829960	8.21346318561890	8.02454808716374	8.20499398967353	8.06255150082473	7.98649749404792	8.21606078660878	8.10880554770537	8.12859890770458	8.54063789162525	8.16442696480175	8.16773340244375	8.33352059201010	8.10930130545550	8.52337391956948	8.15270647423684	8.28805614459269	8.06643570411730	8.28581047014235	8.14038934386006	8.08208568305231	8.34007814134554	8.02144826720620	8.14405492047716	8.40330159897911	8.26433862971644	8.55745957217890	8.19792007717469	7.99142173737114	8.15902472556638	8.38415334838637	8.37625766796585	8.85057828637161	8.23953775939942	8.35559025973511	8.13952395432534	8.50635941288779	8.17223507181697	8.22670464170583	8.10930085436280	8.36257150909590	8.06979717578137	8.13070522366704	8.24210940057959	8.35776273791420
BCAS2	8.48028064306091	8.74135023782400	8.85609818139022	8.75150663866673	8.90405159962428	9.00286660087567	8.66436387373627	8.78922596913119	8.72022188048394	8.83000406078568	8.60169553824627	8.88781991247002	8.68824474987733	8.86901640400962	8.70253282954459	8.76724563810483	8.76546706132225	8.73075246338154	8.93692910945097	9.01320745702036	8.89437166286749	8.63045356148961	9.10087986593834	8.63975002729244	8.67032558904627	8.88926976229716	8.54234372855962	8.78851951749846	8.98517299334822	9.17682107486161	8.93510301304670	8.86241667372584	8.71669759799890	8.96512623248849	8.77710099546996	8.81337378819087	8.78957328058499	8.78474991051914	8.76018638822329	8.87443727433247	8.75175196135259	8.79851042500255	8.79015290469893	8.79463707483498	9.09951241658327	8.76228632705324	8.62672927762297	8.70368023266186	8.62739508770189
RGS19	8.10094752284433	7.93642192909813	8.23277648111517	7.91694167136801	7.94295789414603	8.05156978865228	7.96541466834281	7.88361810812732	8.03779984756596	7.82547512570325	7.84170637036342	8.01560851699931	7.99008479770296	8.11604807676178	7.78735473572472	7.91922305241846	8.04763951642039	7.90508440845648	8.41909724164988	7.89130701695107	8.00095068870404	7.96610149642991	7.91730396203816	8.04912803501810	7.98024282685436	7.96468248215523	7.99514085790969	8.05206003651368	8.20388813716519	7.94601289598305	8.22812714525617	7.85786607359160	7.89595958266527	8.31643163278352	7.91219232073694	8.12215261952218	7.73729288687850	7.88009893920214	8.09565875739819	8.10739815997247	7.92266395979607	8.11301377714100	8.16624566985405	7.84482478462682	8.13014797015122	7.92544155994987	8.06351871679711	8.12813132069984	8.08628537851822
LILRB2	4.90276512207322	4.94493420612345	5.65297565476191	4.95590432346762	4.94366873995940	5.07452501583913	4.92317565458702	4.96296395055409	4.96812667517653	4.90801506211191	4.97056193172961	5.04701599214582	5.01932046306302	5.80609000358356	4.98009198739820	4.95808964079155	5.11589234142417	5.01665117582141	5.60985676227140	5.03163934215966	5.06605552931860	4.95414220511622	5.11498446978068	4.91167078222348	4.93365486757235	5.06610269369671	4.90507494227708	5.19192985286569	5.32569085666432	5.18794000310189	4.99078886833813	5.34051351017665	4.89939404323673	5.03304920624708	5.00332335227914	5.21438490462626	4.99025456244946	4.98577921681415	5.04885270991236	5.04233618969404	5.10007010908154	5.19937653992576	5.02779236614049	5.02952180309626	5.10746560314349	4.96136021183145	5.31717203048266	5.06838854074767	4.96801061286146
EIF1B	9.41214999717038	9.61912433663159	9.81732208353669	9.64231727349687	9.57820617140216	9.61938486752722	9.51256047604271	9.62704761987915	9.69303216636371	9.46768661506377	9.47733065746730	9.69078730303715	9.62632079330490	9.67662028362147	9.66316985091544	9.60096416896404	9.53552783087960	9.41089411246736	9.63181162288307	9.69959781047666	9.72800468272823	9.55186475997594	10.02812495028132	9.60133986706976	9.50668357105539	9.82013286997047	9.40676735230348	9.76722864234550	9.74803392416598	9.82370545179340	9.88399551619034	9.63103458185019	9.45289809545053	9.63634429587755	9.80156160841110	9.78227088492747	9.84380413803378	9.52445777669521	9.52065623739328	9.77946297420833	9.52166606011902	9.60328969071605	9.63265442816401	9.83629587292865	9.71405452965212	9.64819522962620	9.53544565034024	9.87993121996416	9.47550678851066
CDKN2A	5.67904616072142	5.72669415127275	6.24880491430344	5.69961335822211	5.63463781768074	5.73103230803924	5.71374802751759	5.64642173273491	5.69611496689837	6.20114113578998	5.71643575615676	5.70266840311879	5.73069301951205	5.77167711937640	5.74722373041404	5.70470467691339	6.05757990908024	5.70307510915910	6.26676697843707	5.80637500943245	5.78704613155780	5.71591248802814	5.88889436855234	5.86166320243574	5.76110301129186	5.85198381230258	5.64357732039809	5.66677939834289	6.23741804619558	5.80228693676307	5.77897616530795	5.62757546176834	5.55837232532519	5.68916838457103	5.73298412801252	5.73562005428807	5.76667857015312	5.78412288016975	7.12181098786064	5.70024582805326	5.66151594345409	5.64155087824151	5.68053478371644	5.68543258039030	5.69520654608213	5.72812520544149	5.66333306557923	5.69839021487347	5.72729388910094
SF3A1	8.70093809191926	8.70872984537665	8.67515767575913	8.81558745852261	8.77417430705435	8.79463059977764	8.59775280017561	8.77333712616896	8.75046561598369	8.70057035375595	8.71199275806489	8.81690881793270	8.73032093409698	8.81615138004346	8.78693538840664	8.79650725153686	8.63923317910423	8.82540841836949	8.77024421282045	8.76117055565560	8.86325545096865	8.66301905450208	8.96140963457181	8.78461366919972	8.75590138825379	8.74572957633402	8.64550963799899	8.70323854321824	8.72521700559974	8.80533499721734	8.74783772865869	8.80782421054289	8.60020156912870	8.80717895874654	8.80116778495700	8.76662207817067	9.00617841747217	8.80509726287663	8.82198046312094	8.78932673056828	8.83786609282126	8.80352376883899	8.71872646902711	8.90612466285002	8.90159544923819	8.77449470960052	8.70644699908390	8.89082642456938	8.73158383165097
TRAIP	5.32883687331534	5.33622367750683	5.36130419412756	5.34422465663787	5.17634218412635	5.34711091940075	5.25701794164850	5.20081575746976	5.39667321100355	5.28786189582161	5.47902968873460	5.31679255953540	5.27538151057267	5.48213727174587	5.38382829147076	5.29438211852788	6.26036284538502	5.46443643487837	5.45041236227589	5.36304243449850	5.29509996893290	5.36002055484144	5.37807621579445	5.43799153827499	5.36202671793031	5.53502871782546	5.22621171044550	5.26130014907049	5.52435118858224	5.33811926529665	5.46268924891451	5.29951330327221	5.10917329610982	5.31191239927272	5.41990457452020	5.33803920422627	5.56383618452905	5.34678802513487	5.50182872831304	5.41702194251910	5.23982790009636	5.28287448994887	5.43794054996721	5.35007030717402	5.43107526621257	5.41752931651025	5.33329610564029	5.40278972705031	5.37979187436199
DNAJA2	6.91230238624928	7.02081317630953	7.01129895593682	7.35506856303271	6.93393864104794	7.20745933600149	7.00074456862001	7.20146940491832	7.09158330967139	7.02031091220368	7.05277586709544	7.04482746268460	7.18533644891310	7.05380484578533	7.30944253250169	7.30880969153103	7.02041993237238	7.66542790513017	7.41878099179220	7.14244117175105	7.29290468828829	7.00613668909161	7.24361502710257	7.13677520423933	7.05176453720651	6.97903512847940	6.90737610960594	7.05040956812919	7.29269093747897	7.48821207886581	7.18397925846025	7.16461438817190	7.02765778379353	7.16976508250167	7.53557711911358	7.12612851614340	7.05462159790518	7.03791353588042	6.89175706976194	7.14522438213329	7.53035267594383	7.07136739530759	6.91068956029830	7.36467713656484	7.22356386020616	7.17759377391681	7.06099687750153	7.10095015566494	7.02230256194060
BCKDK	7.82924492064117	7.97825426755908	8.03669993078156	8.09540462903056	7.81164370434767	7.85433715506702	7.79857999848274	7.77462759415518	7.88053365598423	7.73449691486775	7.81263049641750	7.90643602543752	7.92817840139748	7.88268430833164	7.97542531491591	8.03907614872350	7.78446115871149	8.24755710993453	7.89264881877427	7.79928874580732	7.91648641998654	7.96884777629761	7.76231595753200	7.94862713969577	7.82142742960113	7.67575358720424	7.81197743378893	7.83078893331273	7.95331036103310	7.86509370041790	7.86655223000790	7.77974236238047	7.81453458473108	8.05492612631303	8.05724649952488	7.80447930266166	7.89768075079808	7.91493719650859	8.18160023748953	7.89807182851824	7.64924899505450	7.85836643504231	7.90141826982271	8.04802425520952	8.06778734468320	7.87433510900244	7.88655371617854	8.15830420838379	7.93951541525840
MAEA	8.98019324677498	9.05303465364362	9.01735774145673	9.12962767358001	9.18297356041785	9.05560014906144	8.87276133768207	9.10128881216680	8.92927309667700	8.92528039390771	9.00042340846719	9.02081341860755	9.06061929190609	9.10852557909802	9.07769878877746	9.20335308767892	9.16237310832148	9.43661688906683	9.50061836347449	9.36289700689680	9.22353577632316	9.23217631569908	9.06068030458126	9.02079363493303	9.02203830909783	8.89517614189058	9.12786564357613	9.10889408416621	9.13265632690322	9.12351107950118	8.98816319042696	9.02690845906704	8.84313564442331	9.30915768751296	9.20421743281960	9.09999094924745	9.48688052806776	9.30471344499125	9.08192485433490	9.08525948948639	8.84001477183433	9.15652380884084	9.04163004885519	9.22746669774161	9.13113086365339	9.01260497215787	9.11760454749198	9.04144493836224	8.97171916374380
APC2	5.34493899600604	5.19612460664829	5.10130784578617	5.19236835368236	5.12448863979767	5.20912318249426	5.07917137589982	5.09559862591071	5.09294920170818	5.06160958639392	5.21018313855702	5.12540430951699	5.13655348075929	5.17049381902237	5.16814926293224	5.09496006845674	5.22251617138211	5.21314501191586	5.10949006939870	5.11011801907672	5.14016898449195	5.17889534365208	5.14370952113171	5.19502775905777	5.17873181025061	5.09593498653660	5.35366303192614	5.14028585259152	5.16455125138434	5.10397557157034	5.13136429016402	5.11444808281880	4.96624130314000	5.12069848029440	5.13302856301469	5.08837233773546	5.20262136593970	5.43188513712950	5.03633680255850	5.12188303178334	5.18090476399040	5.08104433927079	5.10854247467475	5.12614589399923	5.14254188677444	5.14295467892858	5.10981103006520	5.15573361621645	5.26701057215613
PAK4	7.89679288636357	7.91590243948194	8.08873518163027	7.95489075184835	7.90584281305575	7.90795016180257	7.82550114624823	7.89659642505408	7.97580076081198	7.94524697883663	8.07378664078438	8.04679545073430	7.95683257202379	8.10451316946066	7.98801131021418	7.91311131141200	8.10797648235710	8.08138050447177	8.15335903735179	8.06109817781167	7.90781606088958	7.95200698036339	8.03194422801470	7.96127721141678	7.91413259515187	8.14911258770775	7.91974743627299	7.91070471848840	7.86443247255039	7.88973759077429	8.00310691729755	8.03574297746114	7.85077617755404	7.87820328211805	7.97752177076869	7.91738744157400	8.04446228117734	8.10260649228182	8.44110235307075	8.00926144301346	7.95646062678743	7.94905933187106	8.19887809394985	7.99978392508427	8.55073975405669	7.94816324030136	8.13854627880104	8.10468853511171	7.95637781590774
MARCH6	9.57969754730789	9.10746676853583	9.31062858233741	9.57246588800518	9.22837179963192	9.61596192412252	9.18728428171631	9.43604011987731	9.01137516281459	9.44210284434494	9.65503110269220	9.31967945710236	9.28097867597687	9.36033196894396	9.59093800349036	9.13372743991284	9.32547650472896	9.19364838442010	9.05197234726828	9.21193746655173	9.20697553506311	9.40404287546091	9.34027806453397	9.09209714169157	9.04919132588230	9.35974756195422	8.89216040268871	9.28896912142007	9.25761564997111	9.22385015809757	9.27406828819724	9.07050971526457	8.93282722752757	9.37132922913293	9.47148654494688	9.40764148637220	9.46086994735395	9.19845368663110	9.19599660172041	9.12497069343325	9.65743921078995	9.14755262943729	9.16542737793032	9.52316344819786	9.32693571226195	9.16698447676202	9.32049572258091	9.50725857774721	9.06397447770189
ADAR	10.77861976923757	10.75085832111387	10.77040487678069	10.66942978433874	10.84727154255640	10.78643687053020	10.68701877016401	10.67825956418577	10.84602573161133	10.79093233656466	10.47949194726166	10.95217516796526	10.75241828056995	10.80988726657113	10.85527592932568	10.91109690324040	10.96598216432709	10.98550021182307	10.79454392583069	10.80358059522362	10.95797753060213	10.66653456265004	11.71032570097658	10.81008092507941	10.75537613714587	10.68598257474770	10.65970515832898	10.78719941356457	10.72741134558678	10.92724221391625	10.98558131476352	10.64236143977609	10.51171917966501	11.00418734133421	10.79714390593153	10.75233834830848	10.57043521445908	10.66683807609000	10.78114458467820	10.96412962738359	10.67649399877695	10.74918527509917	10.96435073198452	10.88848747443078	11.01554540190414	10.76261620508490	10.76165391514027	10.82778426884529	10.99745686513760
CDKN2B	4.36298745300651	4.42951325042225	4.45874205256676	4.48101796501143	4.35266363713891	4.41484065333119	4.32603849152248	4.31937927545577	4.38802124270765	4.34098785246878	4.44371285114600	4.34528648692059	4.41199874032067	4.50716106060694	4.45187683763346	4.39991994758008	4.42846521631538	4.43404161437282	4.48240768588740	4.50916335213934	4.51916162636488	4.39259004512271	4.39269009555524	4.46265358380386	4.34210319020583	4.43376170094027	4.48096727227297	4.36710439699209	4.44134464211992	4.46130034318163	4.52106737543505	4.44719552052441	4.25070179887946	4.39153244886529	4.44572168110066	4.41533112505839	4.45515866860942	4.57197700395612	4.52594151968747	4.44626932394178	4.43999876687028	4.33381833434145	4.45064094420511	4.42465504795384	4.40751289424813	4.41969657240622	4.44984326788397	4.43405764555774	4.49026264485686
KATNB1	6.58708838406686	6.59173359501902	6.53797359223990	6.62667087280728	6.47174392031621	6.67977022830835	6.44354684177441	6.52330625866949	6.49158722836166	6.31008004466205	6.63935435450599	6.54284843735057	6.58492849414403	6.65687435654584	6.66349680994741	6.58275929476610	6.53802260225654	6.62701717709277	6.63606662905476	6.49612772867342	6.66936791797294	6.56927383647424	6.49904345546556	6.63532993174875	6.52320613672223	6.54062537700762	6.49213530515833	6.58474124742282	6.57214823590470	6.64938093034209	6.61872887618253	6.47179765742111	6.48446482449575	6.56626028262873	6.56097842796194	6.61239946897626	6.80710029565556	6.68878422579286	6.48605476686536	6.65699535688645	6.77266776322901	6.53295503093695	6.58049721738564	6.67055472922063	6.78893603023009	6.57810492265561	6.57669354728553	6.49988037788120	6.61846625389872
NA	6.64105333016176	6.85267426321564	6.94598544591214	6.77583991761238	6.78592014623079	7.08068458423747	6.72502501605955	6.88412905481715	6.78196211318341	6.84574324722139	7.09744807752311	7.02109684676219	6.88122651058071	6.98645982620790	7.19970023055762	6.94525729814905	6.99554287456349	6.98900580724784	6.91368073052258	6.87161956037690	7.16925348112510	6.90155768572868	7.00936225277908	7.09123583905924	6.83408024770777	7.14001430291822	6.66697348641326	6.93726243134388	7.08045878912708	6.98866955798531	7.01923265704330	7.00553858861392	6.67431975115062	6.79871802017230	6.90728373991724	6.99944073810394	7.23169822265223	6.84248325583136	7.06979286950769	7.07837655032658	7.07117262840092	6.81489084769036	6.86701536660865	6.91955850763619	7.34565128565961	7.36239807516353	7.02343909944353	6.98607935709304	6.85515927139989
SNAPC5	4.53566266717620	4.44307600810345	4.39470093834545	4.40339896747804	4.33131447973722	4.39739098228649	4.36708122253300	4.35431328845318	4.36215714240664	4.37666868267013	4.33797941426914	4.46381377252023	4.38947888363171	4.47830994780278	4.39205767909584	4.37341311341831	4.46100029025033	4.47366480243510	4.40541914660190	4.41122946668598	4.47292136879161	4.42018498629710	4.38971710287023	4.44211224521714	4.40142895910818	4.39508972384935	4.39160053353188	4.44063248383508	4.49391135165480	4.41025897515609	4.40844211790631	4.36936820211354	4.27362341985401	4.43433163052978	4.34724721641964	4.41455830891567	4.45414664232536	4.50297821565405	4.36931666818105	4.41602164878255	4.42779063625552	4.33621617943606	4.37779549069945	4.41378552485832	4.40969951875307	4.36815819726986	4.37820513663181	4.41559137517905	4.58157512690431
APBB3	7.16932620642101	7.07051667260024	7.29255258485489	7.39662312510798	7.13954226702425	7.12103105546949	7.04853862432537	7.00869021312223	7.06177987208675	7.19689004370650	7.30795568847161	7.23286144379002	7.09422688464082	7.19467349565035	7.42242093539127	7.12142948975979	7.35651997858233	7.18916442195725	7.13692086840566	7.20610962112573	7.24629787805404	7.09047875182920	7.18448612046989	7.11218140003935	7.14064304217806	7.25250493619585	7.04843865764414	7.27897898099686	7.25938886147914	7.31089940482456	7.24433211146133	7.20535764928102	6.94525418887876	7.24024235359690	7.11877293559653	7.19277838247734	7.18045643771145	7.21724520395622	7.28925321282005	7.17014726673225	7.28067493515679	7.19943235360961	7.13294285023427	7.32470063564425	7.35391825356047	7.21215716824192	7.18174012924728	7.38537319649763	7.15237255066566
ZNF267	6.13593625667394	6.29451720843750	6.39740792006200	6.65467450571393	6.29597949034444	6.36423070775076	6.23562966303407	6.22359167019673	6.25536547598056	6.17193294154965	6.07201374924814	6.26575229274390	6.38069017938587	6.57033938438443	6.37768556650773	6.31323283178594	6.34153058775339	6.73531576610379	6.43739796468820	6.35342884885810	6.46255923047787	6.29376756457731	6.38822929172034	6.17751554808606	6.20137864987871	6.31627610313952	6.16521077937868	6.37935983181154	6.46356012494983	6.57591591617803	6.39753205852673	6.41996527797326	6.27316788563540	6.46436584192852	6.47675215095249	6.40059676994706	6.32128596021647	6.12176373286975	6.38788198672525	6.50100621869024	6.23935313828053	6.28602209887504	6.51056711884092	6.36234172749164	6.37935393943857	6.33617814575452	6.41482214857662	6.53679669650203	6.15496290169440
CCNO	5.99950008181434	6.03295536268576	6.00060171429473	6.58552045922671	6.18863713574320	5.97088509439143	5.96993848850342	5.90292636681547	5.94707362543775	6.05311487851193	6.15191110710958	6.09540572043279	6.18414354815943	6.00608756073230	6.64545902439692	5.98375151694962	6.27489299309221	5.97323286240185	5.97967298920929	6.06649764240877	5.93921830875510	6.04538381021438	6.47348021481392	6.03409341676717	6.06388522020864	5.96149289468392	5.91079060729169	6.04394886011542	5.97606121310464	5.96901186635438	5.92262750332919	5.91391167388122	5.84600927159480	6.07766426606237	5.94893763469692	5.87361003390033	6.04616021451315	6.36574538610659	6.53697944073280	6.06038337227187	6.15828359586036	5.95156044130482	6.02226807219056	6.00305524019063	6.35489224818959	6.12704635867389	6.04769605317001	6.07413726712058	5.96809658991088
CDKN2C	5.94076080161482	5.93485022045676	6.10667540303613	5.90840659555890	5.94472581028444	6.00090252694441	5.92141512066797	5.96853177252496	5.88993556936077	6.87667465622602	6.07557998046074	5.99933178266995	5.92221243791525	6.02737806368542	5.95260577927796	5.96975276380350	5.99451840225866	6.08194193554667	6.01380614437019	6.05914653352585	6.02229115006233	5.98091110069247	6.13246932832977	5.92326531554043	5.95323777177547	5.94290758998443	5.88841216567576	6.09826445101585	6.12254374989511	5.94535753843298	6.02573107355869	6.08104064994462	5.88214968697699	6.00724820670022	5.96665750481068	5.95214816493322	6.12818712370687	5.86297253213252	6.18335768608980	6.03488728457347	6.13970153580180	5.97322528456932	5.99628738651917	6.04732093713334	5.98630770060836	5.98538432479545	6.10976773250048	6.60155171336589	5.88657781748169
DSCR3	6.10937954996635	6.21253590871152	6.08784488273138	6.23387004344490	6.13603612760094	6.38152517497355	5.99757689887394	6.08646473915145	6.16986889006169	6.02796424279640	6.16285999643794	6.18462452954086	6.14116526017591	6.13023271276775	6.21638588831819	6.12869208357264	6.12191699790032	6.47421844376785	6.13477483163197	6.01721238363288	6.11662985181895	6.05194555212646	6.08906536159969	6.15357332838213	6.06313230024908	6.20833357776647	6.15729799390083	6.06391191965993	6.25352199791977	6.05898077785671	6.14966704448338	6.05811296333458	5.95020702629629	6.17693944298876	6.09181239349808	6.09164793858520	6.15472931761977	6.31892504523471	6.06239033896278	6.13106378622792	6.13299632356752	6.10288998525099	6.03033886776710	6.09479422738081	6.09486564587726	6.08663280168083	6.00014827808304	6.14016726101445	6.21893839251140
TCIRG1	9.20609448390983	9.19660239362852	9.31068586912088	9.07263382010394	9.02033711318427	9.12820433481023	9.01472176521455	8.90531970504352	9.16330168768965	8.95898966630594	9.00592296532162	9.14943368132467	9.19384562617659	9.19516778277012	8.93583628794351	8.94218044107572	9.68051519234722	9.29255768051950	9.35582588681278	9.07890812874538	9.20681801437420	8.95735378798517	9.44726316665877	8.99210812750947	9.02398191143591	9.01466838531089	9.30591389038545	9.05938919958166	9.27008002784264	9.11843371108901	9.15924844106559	8.96764882381398	8.95988996861312	9.28215699531395	9.07764851335205	9.04537621128550	8.82420843522202	9.00567544638062	8.93908690628831	9.29037599917528	8.96532574111017	9.23393211932121	9.07659676906455	9.17206443778954	9.08850927444264	9.12254278664225	9.13293606751632	9.04363434399469	9.28438255253430
RTN3	10.17872666761114	10.22803161244200	10.23733712654493	9.96593251962503	10.30191681550748	10.18602131452451	10.03039525227769	10.10857685084263	9.95491682904293	10.25464810788753	10.64277088869124	10.40993355673809	10.17610255173519	9.98126258471606	10.07111743118232	10.23276389025540	10.04665558721921	10.30350184458622	10.11628269292093	10.18089595930087	10.29666514565372	10.42428046993384	9.86717887812819	10.12136844683116	10.09554122231271	10.52449924467922	10.25816744307006	10.27981429185025	9.96067348427374	10.00294538444132	9.92878587099928	10.09592126160693	10.02754301281004	10.02631541629482	10.23640436396386	10.14609965359082	10.25610852893074	10.34454893988806	9.86993569184046	10.00796367595284	10.55111274250643	10.49222048140464	10.04739230376180	10.15562463752333	10.64098569131609	10.23363901987228	10.18579999395006	10.69165589577727	10.14467641983838
LANCL1	7.89244530553666	7.83433689854585	7.86733765797756	8.01470481976516	7.81223565302562	7.87720286580354	7.78727151496889	7.84482609778480	7.96494415598574	7.85575219156724	7.91044206453298	8.07742563347888	7.84658179524002	8.34313385124857	7.90073081995799	7.94110086164848	8.05991493611368	8.36103830040138	8.10018397149802	8.04555519275920	8.00827865513093	8.03319941484876	8.07327785796957	7.96523156732374	7.85320567865778	7.85229287965813	7.78770017558586	7.90542211357071	7.87923917719364	8.16840263890715	8.11627012783506	7.88605970020712	7.82319464039186	7.79041552586414	7.91037240498777	8.11342437524603	8.62478100488096	7.99466215666765	7.89063733362069	7.92139426410206	7.80748503211254	8.04182952791679	7.95677230754820	8.12410434979893	8.08975606771682	7.92167470270267	7.95788989194445	8.02544350661366	7.90817766408532
NMUR1	5.01769186677083	5.13977881121785	4.89138412126430	5.00172025746352	4.90115639533785	4.89142846710273	4.89212985976528	4.87424955475004	4.87620321920359	4.80414771413815	4.83762736306702	4.88044084252435	4.91989586124106	4.96947848690721	4.92455221373333	4.92906150819455	4.92082686927538	4.99136910440712	4.92329747794686	4.87241160720918	4.93633045483467	5.01574542158986	4.92781326588622	5.07383751470275	5.09984396542855	4.85910840563846	5.04647822065126	5.02085309492445	4.92707364754356	4.87546547884276	4.93028136911725	4.89675532729852	4.73743557896474	4.92291315603352	4.86691403310613	4.83819924296784	4.96630635912987	5.23908862252612	4.88429737596691	4.89397548732721	4.94492827113278	4.85447191764301	4.81903276406282	4.90821822784076	4.88175234863097	4.85303718257376	4.83555362304395	4.86483877507546	5.06123167111525
B3GALT5	4.60777374803310	4.75611011277350	4.61923882219978	4.70453961396002	4.55554862770823	4.63224366854487	4.57117154997736	4.66326160087318	4.62601217681584	4.50452650032997	4.72591851073886	4.67008571921963	4.64646903610055	4.77829135485057	4.74492090895021	4.58233900343176	4.81684584390563	4.75744876131477	4.69356413376990	4.58510374018461	4.69635796751869	4.54073591759054	4.67098983375182	4.66314485332036	4.66440012669844	4.69612732289912	5.00677038304544	4.64973348238171	4.75301783039711	4.62690251425731	4.69793963492304	4.74086640317409	4.48324039836517	4.63726816886529	4.60490971193702	4.70902674186459	4.73811043257584	4.71489772137380	4.67256415250541	4.68072398225569	4.66279382393780	4.59099786475949	4.64357359749873	4.66054816697784	4.67415823920721	4.60428092643363	4.59611981262865	4.68158722997365	4.60982214124386
TNIP1	8.80141222060297	8.64711831045324	8.68152288616772	8.73012962333755	8.50806003544485	8.67018709855162	8.51837344050145	8.42077104318708	8.60136549002572	8.57094573374262	8.39915214936904	8.54040841436886	8.69695998743675	8.93821565706075	8.81559455776619	8.52612593784025	8.67993664718152	8.59637129527798	8.78878654088356	8.75059419276522	8.90323810011432	9.19765401194757	8.59003474669211	8.68402522340044	8.65184701935742	8.54995562382344	8.64875576286936	8.76939299096368	8.88550561305284	8.69634406689359	8.94782267747627	8.66494274007925	8.67937327295351	8.72853269641180	8.60042113452532	8.81072246315341	8.64916266447464	8.64575454363194	8.90596367897812	8.96562151640366	8.49084579032061	8.66207759457516	8.70754724079925	8.83751621945314	8.82945686505687	8.61990410007673	8.72044298934226	9.18307360416341	8.62641326049742
LAMC3	5.40562351601321	5.25257596418493	5.21296675531242	5.42025339751514	5.08916730314582	5.26348262666406	5.17450152740259	5.23299414671154	5.38746851638521	5.26421714448820	5.48392335329564	5.39092334278842	5.25764836027165	5.55642397384031	5.24087178948444	5.22463432412137	5.31265350253599	5.41865924206264	5.26924232463431	5.25410163065487	5.32047036700980	5.25113557708083	5.23650995819894	5.30314007779149	5.20423393513967	5.26105317333486	5.38330530852423	5.34412086135162	5.24937926855977	5.21854535523399	5.48249383243141	5.33539143521199	5.09045575194199	5.48550710560168	5.12643600614857	5.55389490862520	5.47858644141810	5.56019887757251	5.28645296939699	5.18756075102859	5.32621059192994	5.30614088525258	5.16243575310420	5.45293580663222	5.52350179355349	5.22082757076799	5.31673419148068	5.35807221301854	5.26270621070970
CDKN2D	5.94548907865321	5.87467145688947	5.82635659742553	5.89026911612072	5.91728376683845	6.01080788452501	5.92109029379157	5.96269758481481	5.81855765418404	5.82215523911696	6.04661631197390	5.89730228807687	5.86292166308639	5.93527181635808	6.00454358257046	5.88174812950570	6.05592804143528	5.92430157148261	5.97137438792633	5.93068069737782	5.98021597826437	5.89902889896143	5.96294955942439	5.94081170719889	5.85326945987933	5.96921056298063	6.01440162562513	5.84212559547476	6.01093139093108	5.87502136377458	5.99010355736686	5.86845887578887	5.86190100724024	5.96634453817686	5.89834828398868	5.87421955177451	6.14179751206349	5.96482627697601	5.85049992127130	6.00840511442573	5.99281795247950	5.92003842059187	5.90546019548398	5.86564397879752	5.97314260026484	5.89033157962507	5.92509456874126	5.95982365277093	6.03789028032489
IKZF1	5.57041956986611	5.37256411939650	5.33777272393444	5.29658496165821	5.42646346097122	5.34869710609320	5.31841249937168	5.32531397719584	5.37498018081009	5.22156322162223	5.40657801934263	5.34141971685813	5.40747383991562	5.42728848262384	5.32609997671380	5.33710385072786	5.43947098326285	5.37354008918803	5.40025587087978	5.25550608666813	5.42327534673296	5.28652745004895	5.32347636469111	5.47100153977140	5.23934367523467	5.33476768514534	5.20265109839228	5.39164180524717	5.50716354860332	5.43370786981201	5.39425926459220	5.34827065515824	5.19465396554066	5.30538123247570	5.32921424504835	5.41962762384390	5.41382705591834	5.24404196351865	5.31994622616527	5.46780529046281	5.35524075999030	5.30264183020275	5.33669731017130	5.34503784476149	5.33517056536638	5.36236003793901	5.36089611187034	5.40615037999160	5.36535998064485
CRISP3	4.64135311751696	4.69475596189588	4.64599754335460	4.68045727459660	4.60319636704287	4.65586819929330	4.61452593041763	4.59223508041954	4.60799468184138	4.56628014053908	4.56689057665388	4.59243835946788	4.66064066860272	4.66841729747926	4.70618261117974	4.70470297369060	4.64730013494484	4.66822943623048	4.67346170707050	4.69757831670813	4.70864196968368	4.67973186682069	4.64667041805575	4.68662692541140	4.69249240599871	4.63332455906875	4.62546803645572	4.66073857589546	4.68700474804762	9.26480798774583	4.68039161999518	4.63414107536506	4.55356312901210	4.66962074656728	4.69427794511030	4.66419288587175	4.65993812507765	4.71852740137808	4.66633114355849	4.68591788847172	4.62561275201467	4.66172447475574	4.63812571000698	4.70295364488415	4.65299162277596	4.71772662574628	4.65501629781673	4.64535936911582	4.64334946201850
SMYD5	7.26238368821431	7.32135057605089	7.31178265192189	7.27905040155972	7.24623633299653	7.34618898174383	7.23200550428627	7.19589883909722	7.23919289805970	7.13405371050796	7.43325102881167	7.35980890792377	7.30390824899532	7.44409965670958	7.34352552953034	7.29519484123021	7.29411301642974	7.37327731508051	7.41269397417480	7.29201741133572	7.31636202351878	7.32974319403166	7.52671444752631	7.29453244188792	7.31405295612080	7.34882192544508	7.22869291750037	7.20707045907184	7.25735558334755	7.28736528905782	7.39502048616267	7.25809454978768	7.21358957706998	7.31140672543418	7.25651355767063	7.37330173039018	7.37678209612588	7.36155721641818	7.27443371727421	7.44021723190601	7.30405246363008	7.33274820102959	7.45091647938080	7.44087007325864	7.47427771002764	7.37877399545188	7.44292398913699	7.32008499357617	7.40781779335739
KBTBD10	3.82993933109111	3.85972555276881	3.93794116367264	3.88225000032312	3.83520785801642	3.88581107231965	3.75567879373660	3.83755018648797	3.83320235178628	3.80378261920531	3.87742913441585	3.89820190609658	3.85013052159605	3.93645995635449	3.88428949583037	3.87955068784924	3.94939296751425	3.95246944534571	3.94207708480444	3.91849201395070	3.94650495569545	3.85229933084443	3.93077649312571	3.87096578938117	3.81877756086877	3.92296863036406	3.81113054721599	3.93366926327289	3.96870113675493	3.90667087138579	3.92821098179488	3.89783604891392	3.75191581692706	3.91327475203579	3.87469545965071	3.95762666322308	6.46006112547165	3.90273763966847	3.91868541582760	3.92455271676344	3.99540885191249	3.88853682886157	3.88294821786167	3.95635461553855	3.99282638623860	3.89899875753941	3.89092651971498	3.91795352426545	3.86887720113244
RRAGB	4.95975150996094	4.96494782873612	4.96915718549428	5.18035277731406	4.94755245259405	4.94582214897509	4.85714857884482	5.04194819847048	5.02522355253113	4.95387817503395	4.99860982404945	5.27263739754926	4.98432280763165	5.06065497115995	4.98660949816574	5.06217378005139	5.08048218676992	5.17907934739774	5.02402594132935	4.98677521072924	5.03549293709650	4.92784875495593	4.98839705339031	4.97829567454489	4.99941077890403	5.04902594367068	4.88584762825153	4.95918510124750	5.04751755366773	5.03947301392538	5.11393148311220	5.09659590526593	4.83938472459809	5.03385676018635	4.99126368427396	5.07166313473692	5.24875201984831	4.96167805926170	5.03761403243656	4.97366840002572	5.11306944956863	5.00979589134916	4.99255650342701	5.03131028472629	5.13945202743479	4.96918548674399	4.99871199835650	5.35894719692934	5.05110376517658
AKR1A1	10.23982602961316	10.17775699551299	10.06393659836396	10.13166961319346	10.27317914447713	10.18403211088220	9.99077859509335	10.10420988082552	10.10503029031104	10.08600828013613	10.04123253288697	10.19467506287684	10.05899668962894	10.25843744765402	10.50721656377805	10.12756271114242	10.14032521739422	10.07640192986731	10.13993241658849	10.02193878763594	10.26540490431564	10.00646447661054	10.22363320427334	10.11053252090594	10.01407240971229	10.09566187780861	9.99774938074785	10.06884535294109	10.16976742364258	10.06438752410271	10.13970585389788	10.07818900398617	9.82514140627877	10.10178037904483	9.95954220258802	10.11895310176072	10.28806246093029	10.05728406322676	10.17151449527408	10.10892050945415	10.02787290296747	10.03149330965990	9.85693514878731	9.93390907411857	10.16133712533842	10.13719457532425	10.06109706369896	10.21622820444330	10.07152326356826
COX4NB	8.06502568459191	8.10989483122083	8.17652410160212	8.16746799004050	7.94811297905145	8.15633743858367	8.00382320067328	8.11734146187230	8.03596863729678	7.87707008366183	8.22286863587502	8.12751945288326	8.07168680200531	8.39834066412200	8.33405081003262	8.11936707453969	8.53030057544494	8.35808706624479	8.35601925854191	8.15612230933091	8.05401843417754	8.14610679921574	8.19239499727921	8.12091001012343	8.11836247644956	8.14456939887735	8.04364167320035	8.04327667808739	8.31105962541293	8.35155729227915	8.28597743772209	8.05781950030042	7.92556191503560	8.14866707250889	8.19364749529705	8.12081472636014	8.48881969277722	8.16540919553112	8.12075749645652	8.05707447836883	8.16380862580878	8.08308588967930	8.07840060879155	8.28631429368925	8.29125185171107	8.05612268706964	8.42215620512931	8.02013653439970	8.15894176561564
TMEM5	8.78569905209050	8.87223225220083	8.85709149176209	8.97795429989889	8.91049585139932	8.82958445813461	8.75564416401028	8.92386299245099	8.92521831228224	8.91873944178475	9.18738121124471	8.91133362633596	8.88459550568979	9.11672152521905	9.00402953043055	8.82610524968554	9.38730017344897	9.18113117230589	8.95919256436919	9.01889636485821	9.15866122137250	9.03846521750020	9.19624836379853	8.96121871309494	8.84848863276159	8.71124929254266	8.72243922677946	8.80341398439927	8.88812757527590	8.77573248061480	8.81308140701795	8.81851594190851	8.64762314899838	8.86690762490996	8.79767065421803	9.04223268545683	8.88571954855942	9.08496408620318	9.11285218786332	8.90245042963291	9.02677281895493	8.87383107869828	8.80761727043157	8.96677713660237	8.73631953373260	8.83774666174318	8.98748848612472	8.99197152164879	8.91371862849109
CDKN3	7.26152886985469	7.35860822104014	7.95642778581679	7.29369344359966	7.29302370520187	7.30363546432082	7.35005224191547	7.31239977507339	7.37334352557044	7.82829051864420	7.68083201958223	7.49051631114026	7.29267454259853	7.79720435405240	7.32986226887785	7.36973843211609	7.53850707980415	7.98977372969808	7.88241040473171	7.52752452688935	7.34755348488164	7.34328675096777	7.69079031712287	7.29651737770782	7.38921089323695	8.18992816445616	7.30412900229692	7.33051427773176	8.07238911325692	7.52428333406100	7.63693436745218	7.67106260455441	7.33662806482009	7.42219411018533	7.37090128780973	7.54791139165103	7.64236640605640	7.29347302186497	7.96408048579627	7.61184288521250	7.86024969383726	7.67498632615296	7.38435567484302	7.43087550874932	7.74406948575690	7.31901624906990	7.45185315111919	8.10123913735494	7.26795332292523
CNPY2	10.18505940523080	10.11486038464656	10.15797257825963	10.13498366405433	10.01913177698009	9.98466512586220	9.97075804474771	10.23642857878902	9.98166158840447	9.89753379336351	10.17046081560271	10.42671714768958	10.08356566316868	10.15651683292189	10.13653289561500	10.08414770713725	10.38015272969552	10.21177778147639	10.15925424012053	10.10895666735987	10.35146675545462	10.64801616228275	10.30665654886443	10.14807668883259	10.10638558854534	10.12410325604541	9.95448871599236	10.25769658796986	10.06346009560468	10.25965896400908	10.26411286081515	10.09522900163906	9.91302619172686	10.23641418159598	10.15369309292955	10.41088687297137	10.28971970885385	10.40879245150966	10.17423861722799	10.09774110277476	10.67940749780400	10.10448451889585	10.17257356634506	10.41594858666068	10.08644079418774	10.18456444009829	10.23354143457124	10.53701283918527	10.06994189008792
B3GNT3	7.00039903684762	7.15760716891863	7.50311350901802	7.49211177154665	7.10069049205849	7.13666105203512	7.05649114559330	7.16046363583709	7.15312207506519	7.14190082030523	7.51805261575747	7.25555346099631	7.15098333025410	7.24965084492506	7.09439014699626	7.10606119843422	7.42161422598712	7.71961345297457	7.27716260136629	7.19086672267626	7.28220102915745	7.16861382906902	7.13392209764127	7.14647178078754	7.10809606270514	7.08380045741723	7.58516195344765	7.03859033036200	7.66603519896532	7.14606543510386	7.40357845995946	7.35347101466313	7.09871933372589	7.59409945693393	7.30910761329950	7.16828417546985	7.13848410280623	7.34183653550875	7.22565414335612	7.19151334293974	6.99157977397435	7.27326272065888	7.13020729132651	7.13315496562193	7.49395413052989	7.14278899526672	7.29556651093580	7.13821711958118	7.16493911512538
CLEC4M	4.53768752531397	4.48516306571483	4.62795140298302	4.56563593317871	4.50435334438160	4.54136671321749	4.43048486947962	4.63781557772023	4.52621879030395	4.50848584909844	4.71408521628388	4.71150576307085	4.56959676010144	4.64088436328650	4.63044820097401	4.54845330054196	4.78965449526458	4.76756475855007	4.62370802802113	4.58388306058225	4.63513908792114	4.51405230887857	4.61965413553819	4.53140646513562	4.51891315360086	4.70946861646976	4.57078774730926	4.59166008658681	4.69483305399022	4.59473027056017	4.64847122915581	4.64166781859451	4.42447429889029	4.63987766286979	4.57898855627517	4.62952700548742	4.75771505683956	4.56740200771193	4.55858664009074	4.64312717990549	4.78371767088827	4.63082431318234	4.60602580169845	4.63142992248521	4.73345490189711	4.58730505096197	4.57410458820517	4.70310211684651	4.53810869328739
TLR6	4.79993873459645	4.69955735249802	4.75531118033920	4.75797385279879	4.66626432949545	4.65012003320969	4.54620310608250	4.62966291107565	4.72108865129842	4.56130006612283	4.56357632938604	4.62379226740479	4.70631024199681	4.76433243390166	4.68313252197879	4.65088726692383	4.70735033703443	4.70104321788112	4.72499273673399	4.69036027963631	4.74827715381408	4.72383483279792	4.59753884847491	4.84574038577220	4.76283187995067	4.60455886510155	4.80550439793311	4.71462738311347	4.75084513888515	4.61145238113659	4.75078861317786	4.74265990897652	4.50952555801741	4.72793772091125	4.64003701674999	4.69277103576472	4.70978163652463	4.88932089903281	4.67737460509289	4.72001908445565	4.80498551582445	4.67176739176847	4.69298832654044	4.72693671421643	4.64571722951745	4.61823141576386	4.62371539431265	4.66789533378210	4.86049722654802
PCGF3	6.49052273444488	6.56212633536729	6.61495830988414	6.57815051753218	6.57547282850662	6.49750462587769	6.46450644668875	6.44022438760097	6.41369443710370	6.94034154570223	6.63693802321341	6.51225873869028	6.58315759739662	6.53191294066404	6.56032318638100	6.64569587294118	6.56795727050732	6.62138594829689	6.65652962574542	6.71842673625395	6.66484546229020	6.60903971070453	6.65420953910911	6.61725856149925	6.51454864680589	6.47266882807540	6.57194739069156	6.50266591056387	6.57097191096349	6.56809795425173	6.45726299949612	6.52686287809723	6.46689427110386	6.66176154121173	6.69418184214620	6.51841104093262	6.52181994426966	6.62801456539711	6.53569807267135	6.74096932886127	6.33567095908910	6.66841389846017	6.39516322620120	6.50749508446220	6.68796631475450	6.58342291513888	6.55602936940408	6.52935007508540	6.44423785256194
TFG	10.91214660873542	11.00754171887339	11.30685367912776	11.15218175723007	11.01892224738217	10.90874329552595	10.86964192541492	10.85409949163514	11.06735986202002	10.79575720514976	10.84839046405870	11.17140442878537	11.00676936385362	11.33213270307287	10.93978312090084	10.91069374771560	11.15926756569177	11.26565219565857	11.03203511764335	11.11291225900743	11.06977475431408	11.01036146450157	11.20770438563803	10.96885674777756	10.94260840636791	11.31627971111518	10.91104606933153	10.99914036763253	11.05780270696241	11.09047548548709	11.20865628789820	10.99443526550023	10.85049425326556	11.10255405759673	10.92150753890581	11.05756373916836	11.01749418652029	11.08839750076318	11.05316663170675	11.02602930031584	10.85219566240927	11.12298401198430	10.86680250945428	11.22033425433623	11.45587182739463	10.94433813897005	11.10238319213333	11.03683112363524	10.94780566644363
PKDREJ	5.81903677680757	5.86175721007399	5.98023586281232	5.86026279144000	5.83534832320261	5.91788409256393	5.79993846499620	5.87324403255066	5.92023244069881	5.86144296128972	6.02020481453363	5.93429262390418	5.87491516185073	5.97759020470512	5.98947648712012	5.91627823101042	5.98374195715108	6.02054734259459	5.95177850344197	5.93232388934965	5.97306829673305	5.85421893613426	6.00126998880511	5.87096123474299	5.85083570051706	5.99885532898997	5.91340464046979	5.95687529183861	6.02797493708769	5.98246612460886	5.95422495829047	5.95579198348579	5.79233847485339	5.98486828402583	5.97962597985184	6.01500905779261	6.05982711443111	5.92684284359100	5.92978864286087	5.98105281752165	6.07849126484676	5.94584027766041	5.93023471050672	6.04968189575816	6.05975585552978	5.97508125150726	5.96296584061141	5.96700866031545	5.88374998195301
TRIM22	9.90121578273569	9.78252273973479	9.68703010651445	10.07713095469211	9.85824928546954	9.83516335260389	9.83760955806385	9.56883606557928	9.82869573311702	9.65496473401230	9.16118864133240	9.57062386176943	9.84773953647226	9.72246279440780	9.84533547326035	9.82933132116904	9.75182125004179	9.47372244069938	10.26728847506518	9.74821656604312	9.88459671604246	9.78910703077884	9.68353601453459	9.76042340049743	9.70698518124617	9.56781564920441	9.60459213192780	9.82617713804230	10.27635110273946	9.76869481096142	9.58177030826152	9.93120474292732	9.46906525576964	9.78442580786702	9.62715001161643	9.82247335746751	9.20344521115195	9.68941266141648	9.83753695253398	9.71741314628178	9.36823264793699	9.82992915264231	9.83684015568094	9.64148286529954	9.72997611156078	9.77047886966091	9.85005874783367	9.71672026163830	10.49327098931355
ABCA7	6.97495792988688	6.95305327447331	6.75126785745531	6.82044965140821	6.87841818156551	6.78737817474705	6.74162374167751	6.58773986928320	6.58919761826578	6.80733707521996	6.66974152767344	6.63265660624243	6.94279439601860	6.47509473188662	6.77164530169950	6.72948979159997	6.51498540006644	6.69434482286574	6.71269320009376	6.81874178306640	6.73065284140571	6.86798703411316	6.74316155540008	6.66816363825755	6.82075757465527	6.67466212998655	6.89168191898191	6.61611726405123	6.58595730886253	6.54822707363430	6.66025763959571	6.66708594173078	6.63960250934545	7.20774708690775	6.77352698651142	6.66137650220065	6.51848175773269	6.83378942070805	6.56929731825977	6.77075244343950	6.49942740751728	6.72479796416073	6.71666318311091	6.62941362052645	6.74534606050237	6.80952516409083	6.70337560460901	6.59836703560937	6.81774809512992
ABCA8	-1.40111745203716	-0.73287757173959	-0.52276377747103	-0.85084336618950	-1.25328280748030	-1.26588067490920	-1.10409299427869	-1.18690907060520	-1.11344056919707	-0.65446892910210	-0.65743520516489	-0.90726289951361	-0.66802498176352	-1.00419105566010	-0.98871540289051	-1.45723219613672	-0.52522134136727	-0.66687123904510	-1.12079986690828	-0.69883575265533	-0.68869013025205	-1.01356768972470	-0.60495753427068	-0.66224079084136	-0.87490725978835	-0.76691519646405	-0.88419138111139	-0.56290427180363	-0.75250244218154	-0.64809012174549	-0.68854403202950	-0.69443845603650	-0.92405664114475	-1.10517552667813	-0.78482582599790	-0.53711439757139	-0.17126113143769	-1.27450036340882	-0.78387756014028	-0.68593397139501	-0.61775646459157	-0.50106399614249	-0.86291595914107	0.19730818583618	-0.96574700951877	-0.89406729345071	-0.72059045640721	-0.50884621943735	-0.59182833948887
WARS2	6.25169680300947	6.37383407744535	6.11330933579701	6.17601705099763	6.24319287112594	6.24023617492241	6.09982288907938	6.59329684258952	6.18577252631355	6.27994568540470	6.43412823945318	6.47737918692847	6.17461171907926	6.56964254530156	6.25147585178377	6.30303252099481	6.52434940418509	6.29310574442289	6.35556306919298	6.51844325873310	6.49280412844175	6.25922912854801	6.50120607089833	6.52543332293931	6.17516786198906	6.32988174985941	6.31340439876491	6.26648957456658	6.25359262431989	6.38761419972574	6.46593075761959	6.16046231036491	6.12130809847030	6.32203818343254	6.43823696870294	6.29588022140514	6.45186024009747	6.46015705988877	6.33587501261841	6.19743575690541	6.55170577746795	6.22142148092362	6.11739330302786	6.31419144265424	6.33083811148894	6.31188634899573	6.13514116596879	6.30973679010325	6.25380807685515
CDO1	3.50715705448317	3.50638810312078	3.64368981804429	3.49181845062881	3.48280137513560	3.61864951567652	3.51009287147870	3.52789010408150	4.05964358480818	3.46421522356550	3.85994931685115	3.72546296288731	3.57560883477581	4.07012591555181	3.43134848871004	3.49929025747830	3.76646432944886	3.70387618075970	3.61604997466816	3.56975664500044	3.90805712646772	3.52281679355323	3.54102807739638	3.50262424507773	3.47012336813562	3.83601775125878	3.43770517831025	3.73608328697707	3.73903645600340	3.52634666040747	3.56351962452233	3.76008492811397	3.40971674319784	3.70476663981101	3.47453219008833	3.74131498342695	4.08202846367681	3.54395805355158	3.31240888475301	3.61903431050853	3.98231355499624	3.60049699746077	3.63059719459994	3.58612223045352	3.96222682955399	3.48518513541508	3.58027809985269	3.85359351858480	3.64089429796878
NPM3	7.54794623671038	7.64828230909975	7.60628904705724	7.50329155113031	7.40827981633612	7.74532380100976	7.42676110390419	7.56023725517872	7.45354947213023	7.44897833037170	7.57341156716549	7.62864850789592	7.60188846681876	7.63233276028002	7.84087676855462	7.53590797456301	7.81213147260170	7.35992700393411	7.52893830537659	7.55220690356647	7.60595067273812	7.52788399954331	7.51800431002182	7.78346247426392	7.61538900678856	7.53703836039043	7.53471127635581	7.45352887519879	7.97354216065530	7.69304142124790	7.69788388127287	7.45093352297230	7.40888640163522	7.42342952870363	7.59628709833414	7.49356913520682	8.83387555383089	7.58836926895655	7.63581245942193	7.56716832063186	7.72446380013592	7.46206567351796	7.62519331372576	7.43600562949354	7.51784260057203	7.71546147513642	7.46155499673899	7.42309449905871	7.92918207922007
HMG20B	8.24266109925260	8.35264405254485	8.42368688279080	8.32997532081083	8.40164091623285	8.33688180599455	8.29385417030639	8.22830261863347	8.26275886294562	8.42377806339107	8.96251638995667	8.47241040890125	8.44885357465239	8.50722760001246	8.45047763116240	8.50067260241557	8.50609069527102	8.52930027081620	8.48070249644634	8.47139861504804	8.51439895708289	8.54447906447334	8.37009991287332	8.31863507398975	8.26875365644789	8.45224993483661	8.26865176526789	8.23097020396953	8.45779384674501	8.37545969616368	8.37360621019477	8.31610815029114	8.25595318142046	8.32862612473876	8.39000541854174	8.40128266567643	8.39652555268481	8.26108383841906	8.21336753936686	8.45558619911603	8.26145946168361	8.55223149034120	8.39028136673583	8.35075560473017	8.73192159980312	8.46956270183984	8.45103163508167	8.29093688547061	8.40291472527817
HMG20A	6.26854157786751	6.40368283279889	6.30466513290828	6.35741741935573	6.25068916417675	6.39329119308579	6.11246419931070	6.29389236178442	6.27387816518491	6.28875544707738	6.13834669891012	6.35784882719579	6.23470982013187	6.23685399194255	6.33004514807554	6.42226592568924	6.28132618559545	6.29389485449887	6.36461311089402	6.37306356835815	6.45180815274258	6.26320223587355	6.22008709061428	6.28472360768591	6.32897101228108	6.26713180802698	6.30970251746160	6.37248430217092	6.27562101567332	6.47110517649094	6.60184691952528	6.25139667515199	6.07989903169430	6.22309623342774	6.40601366702792	6.46013701640920	6.74408816441770	6.30572268031506	6.51803610656715	6.30584019173541	6.41170319827502	6.32279629296767	6.38702838063344	6.37285934056387	6.54503976915270	6.38976214999839	6.32536225708262	6.49587918995516	6.44333836309042
KLF2	7.31001941954376	7.53765138072955	7.31164086912204	7.45272024216317	7.66085188814237	7.32712670658852	7.13649628715854	7.69781445490510	7.35249992540128	7.22039813442668	7.49461912485059	7.26531386890386	7.55361757531252	7.24598467039070	7.13201737211013	7.27894388790851	7.15907641015030	7.36983492496652	7.64304724878826	7.21296655902380	8.30186907868353	7.20860471254027	7.27021029161244	7.20389037829885	7.68060437779087	7.14757900655067	7.44364023051959	7.58362332465704	7.30570614781974	7.55492082622253	8.80116446874729	7.20044929783834	7.10250651840910	8.25730349537518	7.35404209641764	7.48441443952744	7.04213021068436	7.46250417779815	7.09663482908603	7.44514735244515	7.47852223610757	7.68359268029843	7.54110614429942	7.76082604995469	7.26882275678634	7.29550764377381	7.30887234545885	7.61491070543225	7.30971985369930
CBARA1	8.65836113077249	8.75360564457211	8.94913668162862	8.66660683069025	8.68129967086509	8.81634535366171	8.63249577513245	8.79259313131777	8.72247744907077	8.57832318369189	8.90017705953708	8.82630734170403	8.76234746185255	8.84879179304455	8.66511838526763	8.71604197644165	8.93168023838262	8.83698041840028	8.78139356757575	8.78755354342797	8.77657805954067	8.69606294702308	8.62059133952044	8.76644067786092	8.71445480086271	8.80612934225318	8.63086325229006	8.78696961195481	8.91872500398400	9.11580473778126	9.03392375695029	8.63763332926327	8.60701900966720	8.76940119876898	9.05486598031198	8.83700156796499	9.25328704650776	8.83892281015530	8.82653180658159	8.78879751135863	8.91687406203033	8.69876407547271	8.72924502203068	8.70114948109591	8.88691639628886	8.76131045479119	8.65889428424272	8.93301051775278	8.98408557374557
CACNG3	5.19197617433558	5.28962198246380	5.31594585372131	5.30746982489754	5.23206769171988	5.34205696729086	5.18460884631347	5.23650974734039	5.30182697361979	5.29827167632177	5.44958460287717	5.38024817566245	5.22455080298552	5.37995243249464	5.34278155373065	5.36565587415230	5.36561845425916	5.51350046701971	5.33976845467838	5.28718331754091	5.37870427080050	5.28467406140365	5.39850784126373	5.24041114918213	5.26755455982398	5.30525853580159	5.18598454888244	5.26359448436709	5.37693298581681	5.31139787276392	5.31706284728285	5.32870069474211	5.12804368759866	5.35443820924431	5.30030662812480	5.23814224693361	5.43089216436717	5.33752191151774	5.38401486038357	5.32615601982996	5.47861497881105	5.26811637658521	5.31968908562037	5.33413137019948	5.40601841645831	5.35218027657274	5.26403721972907	5.31628721060280	5.40698492035623
CACNG2	6.22408330343648	5.97972372040970	5.95479880940587	6.03691317297743	5.98440407311988	6.01701970480706	5.93953123162268	5.95989862129276	6.03809762966420	5.81606715540765	6.05735011747847	6.03627980439828	5.93941111422886	6.02070051813956	5.97809372763655	5.95204685577061	5.99657441487358	5.96211864766877	5.97200694231829	5.94361809577901	5.97775578957467	5.96575724193692	5.98072983434815	6.02818036718060	6.05461626469307	5.99915440944657	6.18523917966129	5.97200376424743	6.01773153391564	5.90953907789316	6.00239102665603	5.93468356827529	5.76581158101255	6.02325595508267	5.89667787881172	5.96358092557389	6.08343301894991	6.12469162412864	5.97842294319639	5.97943998357118	5.95781300319397	5.98141205872503	5.89281368159995	5.99365162087314	5.98101461773677	5.95023836554923	5.93412061737351	6.00432171883818	6.10723364558640
CITED2	7.82139620680623	7.97538195096174	7.90597547776771	7.94876330910417	8.17827494216900	8.24345471332158	7.74625358500156	8.37398799278828	7.64258732494326	7.93125308291594	7.84792423092532	8.59370565139228	7.88457790085326	7.70242493448796	7.83896020856134	8.26356246055644	7.70394982879347	8.22014060896888	7.74407729733104	7.89353503119062	7.90815756084093	8.07708963342561	9.02188080835757	7.87325458915974	8.06464167487938	8.15762142712892	7.61252747134206	7.91256690981873	8.00072424548330	7.83433786140003	8.78066734084300	7.87838299877389	7.70901254272702	8.59166263705202	8.32541750563696	7.88534532891325	7.92189289330576	7.78521742249838	7.82712085564655	7.78322617105627	7.81022598696539	7.75114221234947	8.17770714847433	8.58151138191662	8.01823931449487	8.20361617665150	7.70499551350624	7.68040458997769	8.32363671373122
SEMA3A	5.97835450020671	5.95120190337593	6.03119768033334	5.97844499011432	5.87548795406937	5.90857730786704	5.87964933189309	5.92788511251210	5.88204318934027	5.79117658867769	5.90165310448027	5.88506404039460	5.99742275789991	5.91010525184213	5.91652214323621	5.95735149930480	6.25113509489938	6.11332071333778	6.42675575772085	6.00218081792749	5.92195753577959	5.96843734999525	5.90675459754058	6.15802443860638	5.99863598247640	6.01401187812074	5.86827757151754	5.91232665615296	6.21668581018082	5.97426548670272	6.39513868295542	6.45537782555786	6.02593180400454	5.89929362614547	5.95613844231701	6.25155811565582	6.91988328027420	5.97187867407435	6.03649449975850	6.01588543800885	6.03017177076015	5.93593425294232	6.01676564640444	5.89990214210802	5.78105762666456	5.94158840613557	6.42538554637013	5.81984205094502	5.96283891992125
TUBA1B	12.74090248278769	12.89543745163726	12.99991037784814	12.80729591475469	12.75831602148629	12.69666749922975	12.67353992988406	12.79896119027303	12.88021259512692	12.92323121668863	13.01636317925300	12.79193496956836	12.80685220913410	13.06062783365674	12.72487583515678	12.85954083109710	13.00127540918794	12.99337596999581	13.08793048536722	12.88163779674332	12.81771011783751	12.81465472790273	12.89184524779695	12.82599561680392	12.74228683037848	13.08114509534574	12.89986959978140	12.67241729922493	12.97689605790710	12.80842356133649	12.77008630986677	12.91378787256657	12.72564083395133	12.75677907920032	12.77891163776052	12.96877723099284	13.14127009710028	12.78222710583424	13.11637143303865	12.91740625689711	13.01364094547593	13.00726738774352	12.68691923544767	12.73565551526687	12.88547298701234	12.69439209726242	12.94412193172016	13.18252568918958	12.86344579961423
IRF9	9.79431554448996	9.71957299646512	9.65841499143460	9.67957973466840	9.79984828079576	9.88498598106815	9.73732742655260	9.65336079958868	9.91583923123541	10.03779075968216	9.42241080414449	9.75603995287878	9.68664206104990	9.56895427350399	9.62127294046094	9.68804337022674	9.56721676104719	9.63051765411068	9.94178190122722	9.63384149149138	9.84014372267259	9.48738565211984	9.82344635220577	9.72795073291096	9.67204059464832	9.96868875503536	9.72058297220508	9.65445099637742	9.73785470743725	9.96236383683430	9.70671593499067	9.75611092540225	9.45337296263546	9.81702308975644	9.57181378681927	9.73319232995142	9.32441174985658	9.50949898934235	9.55485540857077	9.76825841728065	9.61452829787851	9.83872715154986	9.80170557533086	9.69984037913402	10.17283144420356	9.68515785807183	9.72182522967213	10.36277367839028	9.97012353114686
CDR1	3.95020018688686	3.94451481955399	3.94891860789763	4.03744356144966	3.88681797430295	3.95482250229757	3.81725875713047	3.89781629840613	3.86877624272240	3.87974920324758	3.96886084635681	3.94782927757965	3.91952068310511	4.01922165807526	3.96717047349583	3.93244120345333	3.96987552109755	4.05024871319736	3.99955193320493	3.94980281632764	4.01060492691016	3.93997662222344	3.99899403336933	3.98593871115264	3.89991860547293	3.95834634023377	4.00786059801036	3.94356358575309	3.98380017857773	3.94110836930789	3.99323524589444	3.91701945885651	3.75937669562680	3.99260036002034	3.97555844594503	3.97094670844725	4.06084150149807	4.04901353197952	4.00010763288978	3.97105587789442	3.98547764731202	3.93405138878201	3.91314007053696	3.98166135848250	4.00674745388847	3.92268955621786	3.92014392693130	4.03611816810649	4.03953266805741
TUBB3	8.02979103395593	8.37125878622561	8.09101650837228	8.06066391339896	8.19901174133542	8.19689896662103	8.06452559764247	8.25288796191669	8.05267212637462	7.90923024283211	8.31068560085840	8.22260180463366	8.27824753605850	8.57871978314387	8.17708632265640	8.15089298497971	8.09097241438107	8.83777451190917	9.26229555654475	8.28064550280218	8.16619642593164	8.28257387195378	8.10442969913537	8.09505760996209	8.18133402088035	8.74631837817173	8.18086037829644	8.08998070087829	8.22019619101323	8.11690352597448	8.24515631610173	8.15081874137596	8.32467501451212	8.23295623728279	8.09998310884074	8.44145411055994	8.11831551435400	8.03951246861230	8.01804228977951	8.21487910780965	8.12610449392700	8.66568485538419	8.40848143005507	8.06343903363265	8.35404136621114	8.11244022954284	8.26450177103492	8.06973871505604	8.36140370004936
TUBB4	4.41702516838284	4.46315644223533	4.79694951125089	4.57054872716272	4.50284749908510	4.53298582114621	4.47155662377645	4.57945404551253	4.50913085627072	4.50699799253004	4.76556093398110	4.78047029671704	4.60103877508595	4.80686679943171	4.63846878741272	4.53313317127724	4.79468173172290	4.74851619257404	4.60180137657070	4.54794031146981	4.62618996815170	4.48390882091610	4.54828475562066	4.45111880502442	4.47980335801866	4.87324440813838	4.38711952889320	4.81224747671523	4.85581977359587	4.63234761276062	4.73575508791319	4.73066218119976	4.49739846290074	4.75738708564525	4.50598208837606	4.63801723820669	4.96383177546086	4.42449267282212	4.78115802113485	4.60659534006081	4.79278272810210	4.69427057837632	4.62250070227397	4.64408989984665	5.13712069617331	4.62498999680283	4.60980885189718	4.76059263267336	4.49350809179956
TUBB2C	10.84165246393172	11.11894056420164	11.22849680347501	11.05541441003861	10.99681124305504	10.96172329607880	10.82936542847228	10.89036406578902	11.00661983328485	11.09483742935215	11.15091221268082	10.93977341289475	10.96884099682462	11.17942922359389	11.11641792286519	11.16383987684331	11.13418787169528	11.33489338905082	11.27190081372167	11.06028241235634	10.98366056356989	10.92247404192848	11.05998105810487	10.92075408309359	10.95313733967746	11.15423810063651	10.89949908217404	10.86318435794792	11.08832578133099	11.05184656790593	11.31083975556314	10.95282934674978	10.79075359649606	10.98471642624913	10.99394547273758	11.01545399600064	11.40902322629627	10.98087844498881	11.00121050046249	11.04977189969923	11.60822743692612	11.15123034176915	11.29932416497254	11.09562811182684	11.80795546468841	11.14575246937593	10.92546273245996	10.99947722240462	11.31128635648789
BTN3A3	6.67862671680317	6.61657594797620	6.87748318087428	7.28206709667980	6.57178695377851	6.92529491002447	6.60026488719624	6.35616253358273	6.80017560991798	6.43058188717571	6.17590325058002	6.52137443420593	6.48795655036509	6.70948626352602	6.55459934435492	6.62610521657804	6.46517200097372	6.75886738099401	7.20862159148304	6.56723012536353	7.03141503219718	6.43563267641751	6.58168231256812	6.59953452403292	6.48469182397649	6.39267557476021	6.39745126680186	6.66858584423157	6.91601785081541	6.95356191297875	6.47047721320790	6.81986242560851	6.31131654427615	6.56150635461564	6.34568105266150	6.66263078558488	6.23184498638845	6.37204975385821	6.80873143102438	6.60871902463379	6.49540570434596	6.62013428085986	6.44738179608802	6.76027154903147	6.60673817019841	6.43880732085580	6.80900407868392	6.47098062958203	6.41973687487067
BTN2A2	6.84352590640342	6.79818143911651	6.72966062744725	6.69895389669513	6.57750761840419	6.82903635513837	6.66751896985704	6.51173537145608	6.75950856394950	6.61988861012649	6.52183163390498	6.62762443404874	6.61974211081273	6.72240676249227	6.55846920009200	6.84466566502126	6.64838948857555	6.69732150810751	6.73371823361504	6.61469470414607	6.76017263129059	6.62898622903753	6.54499965971197	6.78121865881991	6.66198881523454	6.51354721204396	6.60487100327154	6.67799641042361	6.78852036695164	6.61332647044541	6.56944846220802	6.60055579634881	6.45490465160390	6.62445782498575	6.65338983929880	6.63312044626893	6.58661374901136	6.57244596209666	6.73230647285834	6.72648391147186	6.64311103466664	6.57671713284779	6.64793064275792	6.69443092651925	6.60470979788069	6.63994820884276	6.76514705684871	6.81026098315048	6.83656977184090
SYCP2	4.83209085959384	4.93634212178167	5.00381128159646	4.89549155994496	4.83135716179235	4.88869800917214	4.96681628071497	4.80732127108146	4.83572765439778	4.80636902938360	4.78607251541142	4.80659172074855	4.88018880818476	4.87376438128718	4.89803635628603	4.92600649131261	4.84994381827928	4.83560393303507	4.95306800492958	4.97379343586426	4.92242456718325	4.91322673811670	6.57447876511247	4.89717203224265	4.93863304137632	6.27662108019594	4.86977009161221	4.85278153508141	4.90311580657187	4.88385942748112	4.89321090179260	4.81898867363483	4.78437063321567	4.87139077035176	4.95311206391562	4.93754102745929	4.89698494961368	4.90806789867421	5.92828652155440	4.90194929824241	4.82204139160495	4.85932817727781	6.79245388054415	4.89410096924017	4.94977531414329	4.92717600635618	4.87623075939266	4.84768185525137	4.89028704351734
SCML2	4.95065792492166	5.00173078727714	5.21270393558058	5.00986301060226	5.07427906477465	5.06879857923698	5.00833825435654	5.07601334750055	5.03752046147792	5.02024000525262	5.54306077486965	5.17608787060449	5.04955502978303	5.22531916406361	5.11648130466776	5.07943193787251	5.35490147685883	5.28260059170294	5.13174381220874	5.14359033383968	5.20492696475009	4.98261831599603	5.16597236762618	5.00146847010128	4.94872612186927	5.23804837162792	4.97608934022361	5.19285899288112	5.24786522449925	5.19621502156720	5.13061557798269	5.18048885920368	4.97350667350796	5.07122059758208	5.07680831798165	5.18387822630130	5.59300058787867	5.03622319381401	5.17093422640831	5.14799913036742	5.32369524769089	5.19947536683389	5.10228663407166	5.21821910233032	5.34266932527636	5.10605137398982	5.13686390455724	5.25726831357101	4.94797737906054
CDR2	7.27954518891681	7.43228117017139	7.45209121935759	7.44530964409506	7.48264808381275	7.24394036817426	7.27493014955543	7.21230019749171	7.32343018433702	7.20295882080465	7.19746376151416	7.37899756786158	7.32921066566838	7.64989808549508	7.36516822654737	7.37731237298021	7.60355309812047	7.98254426398800	7.37699990921818	7.38708259113315	7.38844504187467	7.29364456196468	7.39569177130224	7.32105367456910	7.27690080945119	7.28469399757988	7.19560707624850	7.36211031565570	7.49274862444411	7.85015777767494	7.46213183676972	7.30299010928506	7.15197098235288	7.46843431664348	7.33705377353836	7.42805034205827	7.68906222062113	7.10555519618552	7.50043609959430	7.43177334128709	7.25342683626770	7.43555380003067	7.35812055236693	7.16198483556026	7.72776346658725	7.36389874852942	7.48327798005794	7.34799717213176	7.37099098215181
CEPT1	7.01277216776895	7.28363497285200	6.97402423463875	7.12639315444787	7.33701662098757	7.59594482367794	7.20370672350655	7.08135364945269	7.15600185768243	7.42589954209192	7.29146849396590	7.54649742251663	7.10566647804398	7.28586041421355	7.08203170213734	7.12406623847898	7.38937138106252	7.22079669801444	7.28572215196385	7.15788539734938	7.34867995424402	7.15760135782828	7.52514666185697	7.36687712308300	7.23441668698298	7.12474986932686	7.37086150386864	6.96646336705657	7.27266139083772	7.32829377429817	7.17583377902744	7.06478231311159	6.93854434918538	7.24993843223155	7.13288035706671	7.03118461380276	7.12862126027642	7.45484996932337	6.96265532215176	7.10085944232942	7.23784591494403	7.10158361582890	7.33396112048481	7.17461563047628	7.24280924550188	7.23819155877636	6.98035872679458	7.42826956563640	7.20946683396226
CORO2B	3.95557086720216	3.97178520541607	4.24013985323994	4.04580562162262	4.04844734366244	4.03936799284308	3.98647127311079	4.17459796341928	4.09894224098930	4.06665264976135	4.50779544194853	4.33207522781281	4.13066768794323	4.40218144727091	4.04524676184727	4.03575842221231	4.30744163556832	4.37882409773694	4.16690569150304	4.18875361477822	4.29661375786110	3.95099581554018	4.04694887615141	3.95926491820570	3.95705690941318	4.39487842668778	3.87686707163238	4.20713335616782	4.26060133127252	4.24733075024440	4.25602535862129	4.19680201433327	3.96931127315916	4.17160242260830	4.06726506351078	4.18604784671277	4.54163111646206	3.99659507889383	4.26017635106921	4.18017578262179	4.61794439381698	4.18014818471831	4.17236876704310	4.14941763953502	4.35586687626119	4.11398905731749	4.21992637127962	4.30959607245637	4.08127134268495
MYL12B	6.70647263152528	6.80916756721719	6.97724291742376	6.84609502111141	6.76175001829801	6.95709284487491	6.91501609954881	7.08548547652548	7.02740314905272	6.76460676429457	6.96852008961704	7.21120360179491	6.91873107136401	7.17016366404810	7.12945955596037	7.04158867136608	7.15760832434097	6.83156991742415	7.14367954533806	7.02709612694650	7.08258344164550	6.91634007343223	7.07061380498289	6.78442349231584	6.87861348532957	7.21709538789432	6.74866929272016	7.06223151755365	7.09447917480620	7.17225006170497	7.15159919706046	7.23521898246587	6.90851758181394	6.88861859658729	7.13896166316318	7.08615024099559	7.30321881851796	6.90560799548994	7.21463170994649	6.99295656908754	7.21821184342434	7.04432697812764	7.07451255520890	7.08028323669666	7.21262021033295	7.11370538608298	6.86420119858788	7.00918543012159	6.80915805211403
NOD1	7.89290275663602	7.87125609239711	7.92998825176420	8.06752187020311	7.85822380995262	7.89459230608742	7.68709951102172	7.67959830855396	7.74305937160928	7.89412506342969	7.72707962977388	7.93060288347399	7.88986503503542	7.75038990639585	8.22540007428230	7.81378692633873	8.03716114349635	7.71541335534781	7.80934724130837	7.86323236817748	7.93147025197083	7.73032548079679	7.80122699129539	7.97601366908399	7.85100453359165	7.91614350114209	7.65432085706558	7.78422832520220	7.98768464908309	7.83940047576143	7.85458347734699	7.94701648601146	7.70558503819448	7.71284122646719	7.92543134107034	7.74269904668213	7.78881004547142	7.83049095267816	7.91295605332126	8.08061637308696	7.68555135908335	7.64923576087318	7.96800592501879	7.72916700960206	7.74268791009187	7.73821556716229	7.72242793541265	7.79846297216607	7.83808580732321
ANAPC10	6.03517225051834	6.13838551427308	6.36194932586834	6.39873088602100	6.05602156737102	6.16658367504089	6.09459069705850	6.06518397115231	6.10308822898430	6.25872540544698	6.21977983479863	6.12235353153942	6.24919211917329	6.41737100539868	6.37294763144183	6.32357767613902	6.28852184197750	6.42665894801662	6.51986920311295	6.21597125920281	6.40605274345668	6.24090195371029	6.32975494669138	6.09121242995292	6.17454766309411	6.32731820807971	6.02310045558831	6.26834683623660	6.57185743637363	6.30571105984403	6.35744591158670	6.43107979657560	6.14501145293228	6.31011466396210	6.28724843839374	6.36462621583544	6.79168612676957	6.06962959393909	6.44461456588365	6.30955894776702	6.58653178829786	6.47841988641629	6.18727980398186	6.45968434337361	6.65419244105856	6.24068575078555	6.23803480961339	6.35826208464256	6.07723385847564
PRG3	6.30306549447888	6.30371144916199	6.36289794808345	6.38950895552167	6.29978958266668	6.39161203831630	6.22128191820506	6.34106001551133	6.25089015845427	6.21590243503620	6.36770149815125	6.35062205720208	6.32185718230974	6.38720135357401	6.38451490358934	6.29989005129317	6.45818793225595	6.36695346104697	6.28804589017269	6.32391511026642	6.39276371555003	6.30715838586341	6.29319014816457	6.31123948149747	6.23965522271492	6.33847943741544	6.30852299893705	6.42952833055565	6.39334364920399	6.35323112917274	6.39090770874261	6.36168257537853	6.14803487303738	6.37040573373021	6.34707976905275	6.37296573105417	6.36138412048072	6.35612112398791	6.27472064549818	6.37321619954807	6.37276149665737	6.32480556668964	6.30565927592049	6.41421533456579	6.40849186247964	6.32346442178280	6.29777922710531	6.34201868073920	6.34139427218486
DLC1	5.12775998611547	5.32005389499027	5.21925227785377	5.34345801971251	5.09224912616154	5.21393937635493	5.05883688587331	5.10176360951494	5.08607299262036	4.97726687226778	5.19287984387398	5.18584740436213	5.17967464209222	5.36624564086275	5.20200962934022	5.45929479577950	5.23178536429188	5.28460948795562	5.19336836352367	5.37030287372584	5.22770507587490	5.22423995106426	5.28719592900514	5.15000333236802	5.19411968209066	5.43904246431077	5.06113091614701	5.25027846424489	5.30970257966133	5.33399185461107	5.51236274038498	5.23681627515645	5.02884328522346	5.27055574104940	5.57503403568456	5.33226339326581	5.61111969349683	5.30608295605202	5.19395595232819	5.41885498495766	5.28845680808565	5.13972644215077	5.59047464109230	5.46390786956872	5.33671678279113	5.34707805879041	5.18611590242923	5.18145706998014	5.26266565776255
ATP8A1	5.43759456085943	5.52497876582229	5.43405819749948	5.55125059204016	5.51279142362141	5.41293688205491	5.44596314029123	5.68109288876706	5.39849443980949	5.34713440394495	5.73700738348265	5.51762932678821	5.82259789860504	5.39410909191128	5.56588418091432	5.44993890727829	5.58431580022627	6.03552457668232	5.54340481292716	5.47187244330280	5.58395408640753	5.62912790475157	5.53281743846267	5.45744045481249	5.46911712079681	5.55119509285299	5.43586035087485	5.97413435767551	5.49090286234009	5.55866629573873	5.61617769007837	5.35656638925711	5.25021976631260	5.59269416332010	5.98707002254492	5.68500292141826	6.77331619594532	5.90993272804280	5.74203816560086	5.60125030012344	6.71807855769762	5.48919532514708	5.85010425536361	5.77276193941597	5.62558800947445	5.46846021765561	5.49408227611014	5.75679559379851	5.68256010745666
NDRG1	11.23826799687584	11.29661044192292	11.21970034591969	11.46082527622542	11.11583178362606	11.16008234747557	11.15963569710333	11.01474828002489	11.07433907272653	11.44053996789332	11.56472881879931	12.02253912123060	11.35967782349040	11.14513304317285	12.00827404658178	11.56503289014442	11.08425521877837	11.52539095830472	11.11263713252939	11.72532496681210	11.27531861193911	11.29811450259457	11.50892654238862	11.24830877492557	11.23304431938490	11.32315659088619	11.11524919138913	11.20473980484453	11.00547814864631	11.12362544849891	11.21057692878188	11.18702932489217	11.46844733148648	11.75086175707104	11.42079856983625	11.07349350099373	10.88132233109887	11.32093991510068	11.84575686517920	11.85705601624610	11.33884798304606	11.27502411805432	11.33034254817678	11.30681429077407	11.85789930333089	11.44055251790086	11.28244590474351	12.19714315502212	11.16696469973216
MYL9	7.93784818656892	7.99096992358336	8.51958360519975	7.84849395328760	8.05004736482238	7.96616402098221	7.87446700185059	7.96639198083171	8.19876538440257	7.68325713499903	7.68262264058545	8.13603157264644	8.04963151353944	8.29600694237159	7.80699683762098	7.96043185034815	8.14989472633467	7.88253546314222	9.00607166040290	8.53911589915756	8.46194409191806	8.03975420620842	7.83692011129789	7.97262409153162	7.92045397007452	8.36308901269846	8.10841257591626	8.20117039224649	8.27437769410453	8.50368297678389	8.17605240874635	8.07338580310353	8.00823666813738	8.05345766012288	7.90094060592352	8.84845306846893	8.21216577873416	7.82329683953321	7.89238315577343	8.16807255436191	7.88736671826693	8.59624336652818	8.01817861984333	7.92337641389647	8.09468481224818	8.05355772608469	8.07931505689369	7.62732488825690	8.08932584030299
GNB2L1	12.79935746757803	12.69094237316572	12.76934133828243	12.84274935213453	12.58284598420130	12.66578802641307	12.61694111396978	12.52736803379397	12.58166677536708	12.66149864254845	12.85317532855634	12.60665444329678	12.87155018350944	12.73870976532406	13.13227463337990	12.73486392972721	13.04244286522478	12.76901615272733	12.79749354320372	12.81962533898511	12.96332697280489	12.64186117190867	12.94263856698299	12.92962723695724	12.65708449039826	12.74660127108002	12.54813656221511	12.75917587382109	12.99534805543882	12.70427866473424	13.05357067083589	12.60307116053422	12.47655788156410	12.66153943372203	12.91332263840083	13.02283609311331	13.12736166245306	12.74015117853946	12.48149185864162	12.81245383913718	13.02832507977084	12.63132921635149	12.64275140234847	12.73893911408024	12.76333895845490	12.76063930945502	12.57314492576445	12.67921532256808	12.71943994308476
ADARB1	6.09968563284420	6.07215314429011	6.19215938270584	6.00019985946048	6.08589992812664	6.11846559632082	5.95167652595999	5.99029424141022	6.02480549317879	5.88728332394125	6.05352063142031	6.11853530276137	6.15137136721558	6.17885247534812	6.06855701178560	6.08763358009369	6.38510296103016	6.18754950640044	6.10235691660463	6.16404271207441	6.30103917617819	6.02866507961595	6.06475961995208	6.00353328429519	6.05071743879623	6.02566177507888	5.98607123283709	6.22048014792305	6.14302405486687	6.08824578015337	6.05692874398698	6.08803759205356	5.87886312199380	6.19768820401844	6.08714930554184	6.26525091123222	6.11739748936374	6.06503155750072	6.07346230812370	6.11674301252445	6.06449859466861	6.12283430347297	6.08495626512813	6.02404531423515	6.05283495621005	6.04503336068310	6.00403319468745	6.09410870006425	6.05911863565263
CDS1	6.79562019656401	6.92317600628487	7.30337142957983	6.94801247898134	6.84103766531735	7.03866852532106	6.74943659956516	6.83920290374577	6.80403341594662	6.90738143522429	7.01858629890242	6.91950684342661	6.98633395595926	6.86096440700122	7.01395558070621	7.23141341383256	7.03184333866514	7.52888095976290	7.12790681908745	6.83091107385226	6.92707384227433	6.93721234438405	6.97569682869495	7.08057761496074	6.91222731153859	7.09504723884202	6.76691857294597	7.00977765146956	7.13067060656696	7.03152174782059	7.17849957644839	7.03253627313753	7.02158299928330	7.38104141659054	7.40075670580229	6.87067239866908	7.21513262548541	7.06915158675209	7.14079409420605	7.11833847745518	7.16274151302867	7.01538185474531	6.93921080072325	7.35549705958864	7.18206496326100	7.21401946704540	6.90817731285094	7.06869862679176	6.79225574739201
PEMT	7.51721437250316	7.58772083941047	7.45549453229751	7.64480053315142	7.44918958543203	7.69355104160499	7.46772391289671	7.78472451409222	7.43422018358096	7.34594704116403	8.03477519218753	7.65984152233491	7.44226631786004	7.58816985052560	7.75242410302603	7.66683620500736	7.59913187488376	7.54708158242151	7.62909740034762	7.65990383441586	7.66708205259219	7.57958651449134	7.71442199843423	7.63987245164002	7.60192119224585	7.66066368400739	7.48815350918714	7.66523643616599	7.61476414482795	7.70381852472457	7.83772939198733	7.44741521546326	7.39588377301160	7.62220614180215	7.68573413580481	7.75349138093398	7.77374871920406	7.84064258742480	7.74068588441984	7.54068826932621	7.95698573264986	7.52242349969645	7.63712187885024	7.60569222130891	7.76455770445942	7.62303119527072	7.60109952854217	7.59007295861192	7.57668791097592
PIAS3	7.57335680336678	7.89798451514833	7.70134407686664	7.56060560029885	7.84815010430030	7.72823030158315	7.57956635580015	7.67246528314054	7.58530490863047	8.07642406027320	8.07313856311250	8.14252925346050	7.90080863707691	7.54850643088255	8.09052319415639	7.91891557726037	7.77344426220080	7.80045097721248	7.88354008060613	7.92338810923344	7.85298863622149	7.77965230906947	8.07472013024553	8.25567384935459	7.86831539884904	7.97243258998290	7.77020367953385	7.74552598819046	7.72674483744781	7.62066812119570	7.97061371674055	7.78006094729347	7.62245519028539	8.01435960390723	8.08250474118049	7.78670927685210	7.50775936256609	8.45685158527152	7.88387926798694	7.72404989578401	7.55268769762781	7.86642461598705	7.96295864772673	7.94657482268444	8.71005811598903	8.04991916722943	7.66669348253458	7.76093094055272	8.22452702776441
ST3GAL6	4.53151539053470	4.54425859782576	4.70949090163643	4.60222094512549	4.51055380235914	4.55962485521763	4.51650015745369	4.52772914571424	4.48368438571282	4.52147398916940	4.50272733922982	4.58155669788126	4.58982106166420	4.76355237188319	7.42094685127892	4.58427039183150	4.58326845453300	4.50006294993991	4.68758274736383	4.64458407826973	4.67909290081661	4.52288291441377	4.50087237368386	4.56592385679960	4.58265133102321	4.73386470922535	4.52794206383942	4.69365118419880	4.98726299045793	4.52278763719994	4.62646335889759	4.80635942155415	4.65599288837035	4.58863423545158	4.52069843044002	4.57985762412031	4.64823742755647	4.69401019799962	4.87040071931843	4.72593938088632	4.53852635279365	4.56318480841866	4.67757905722917	4.61599349976148	4.64729378829713	4.57465797292370	4.59613505732628	4.64255627423041	4.56299018512644
NDC80	5.13822303294087	5.20699770915088	5.26956754654037	5.16452876915741	5.13465075246942	5.23835332154678	5.13777786875052	5.11939157302068	5.19503688923895	5.40393250182415	5.22833908088588	5.29188396427214	5.15024581946265	5.68719212139664	5.20978213156742	5.25450370991991	5.30707654300930	5.55102944051151	5.53258983936930	5.29530539065854	5.25737766910815	5.21681950560276	5.34705145009897	5.18877686807313	5.20262927547556	5.56436945412664	5.14058278433978	5.15506492833290	5.70747303814170	5.42286492613197	5.63757889546356	5.53329941057939	5.12109250806325	5.16609980317400	5.23446256933754	5.17727641125726	5.81331347608238	5.16767575900252	6.11739877319880	5.32619022083844	5.23347265385718	5.27016453668563	5.34628933160336	5.22301837962074	5.67176971609685	5.18789637714556	5.31795122501558	5.31291180935458	5.16304181261009
AP003117.1	6.48180553727681	6.48846041321148	6.77433057455072	6.53644783742928	6.42943542125734	7.03160724407683	6.44125614418188	6.54028813493448	6.55255611409536	6.57491820676363	6.48225099198830	6.53748331106732	6.63955139317632	6.94762163719837	6.96179011567133	6.91545348062829	6.55313819706060	6.64527387107606	6.85573695520744	6.80330210376304	6.74632086215642	6.51400514784489	6.90036973919441	6.53160088722208	6.48555479663946	6.50118424044461	6.41460156306697	7.10187818501618	6.65961837155008	6.92812747339087	6.58997946895072	6.69908359115979	6.48284890958178	6.53496119693930	6.56145401966001	6.80867271433756	6.76358830693018	6.49959190886553	6.53237493206699	6.66292149012265	6.59130743688120	6.59173664515815	6.54143216415652	6.75517003359845	6.64284600637660	6.61277692459056	6.65577501600887	6.49448617937843	6.60034770654641
WFDC2	12.05063347226938	11.57671387245937	11.42523075022312	12.19432072494469	11.36397164796602	11.70457356622972	11.56101963327608	11.35035336942843	11.12679653085544	11.93081087580045	11.65954177114447	11.01911862566926	11.59201028323827	11.57468416881148	12.07684338274936	11.83907812048149	11.35545379298290	11.07060495279640	11.38038715053706	11.82238998923386	11.63346845276269	12.23062271070531	11.83650223332567	11.63134382537056	11.76737666580330	11.21784939419975	11.48509463011563	11.74197080240450	11.47932584505281	11.23123909991790	11.64670063086031	11.43139211540137	11.36951164283193	11.63977124623100	11.96000904757217	11.32449338009837	11.27829613211243	11.73735784209289	12.15645579283881	11.80144537120158	11.12385230825225	11.76235393971553	11.94838402327242	11.80011808224947	12.53971073303076	12.06134232848965	11.89131327263057	11.94811790946492	11.30126971374638
SPAG11A	5.08640145798846	4.51134235536783	4.46796331926554	4.48663267451375	4.44790354501356	4.45869672512759	4.32563593616620	4.51985567511239	4.33875342667740	4.29873018785093	4.58642877664336	4.58620638818049	4.39470764444269	4.60936211431031	4.44768183792223	4.40564169799976	4.61945685867472	4.62793000146160	4.45914663962822	4.46406205622745	4.45956982886049	4.46209757458196	4.42757987647180	4.46467017507736	4.43347825377850	4.45384770445233	4.49201892877760	4.45134023666287	4.65146017041214	4.51816117997544	4.51172244583616	4.48262693256792	4.36091540579184	4.54108822901051	4.42719443834052	4.57841545295021	4.55868106815572	4.53418696472332	4.49968126822070	4.49883136964122	4.60569597300027	4.68981561296111	4.43028871030625	4.65645170556501	4.55185258325571	4.43316805849708	4.37707194266628	4.50446248984428	4.49712430546613
BASP1	11.34795778117494	10.97405675859165	11.10051526950734	10.64091642840491	10.71770898231333	10.66535407737262	10.94780571887097	11.21722004830917	10.77352100754221	10.58191590377836	11.15675966469181	10.73461323935912	10.71483594572733	10.82129209919705	10.61609608287764	10.95140412849992	11.94823200286114	11.75758248588426	10.69711130565191	11.45182304598228	10.75328785235618	10.80878076939002	11.42278604426799	10.70163926072779	10.84940372240255	11.26689737860868	10.78125795916422	11.22981067222415	10.64636380813832	10.77094774270182	11.02443668067454	11.01155037673579	10.61534017851279	10.61021571186124	11.35095683910223	11.42393154793331	10.41046810347781	10.86707158069455	10.65596169720739	10.83616347962492	11.38791876875785	10.78342459756516	10.63209286886262	11.00958125450322	11.93981957782071	10.76052730893095	10.95346353528563	10.54702527579398	10.86851362890339
CDSN	5.96994773928933	5.97007597826792	5.91296121527240	5.93847520027245	5.89547097630945	5.89606083855904	5.79745944095653	5.94292840738600	5.87775307473777	5.79849366723811	6.08014864514301	6.06645028331546	5.97084356850900	5.99116312710802	5.86694794815310	5.84354683029223	5.96298684840976	5.93970749482383	6.02755551668505	5.83510694847802	5.91365417855816	5.96539796319164	5.87378971362909	5.94405368759465	5.93843321825251	5.96346200758491	5.83994914884840	5.95336108482875	5.94375838418235	5.88824449512562	5.99973874936015	5.96479353000500	5.97857328441722	5.94327095866895	5.76751476615199	5.96264002945659	5.95714954966802	5.97516180901650	6.02186782876209	5.91424362693390	5.97291187035420	5.92624161597432	5.85550436705790	5.92642366664520	5.94932980689834	5.88541996848186	5.90978733249027	5.99712844543189	6.12935819051813
RAPGEF3	5.79131071514869	6.17910797959717	5.87218012080705	5.96415637762254	5.94431756561628	5.86098156136730	5.73374287351288	5.85680990101435	5.89263402537514	5.96628434215761	5.98507591064113	6.09563522344403	5.91870511578625	5.98698970407970	5.98664765433206	6.01690473641813	6.10447940294534	6.23053099850358	5.91124623798661	5.87350390671814	5.98547130606351	6.05123155002024	5.86496783202827	5.94579286182014	5.90477435660901	5.82579853187909	5.82914458234474	5.89120234368031	5.97262400956154	5.85123697603930	5.93200635491048	5.95804342367398	5.72074889864801	6.48989583655301	5.89505752339707	5.89321765443409	6.13118733762780	6.34234587410919	6.23750518065696	5.95712596632833	5.86094705923054	5.83162049993300	5.78974625160142	6.00521353224639	6.07360027438078	6.15972395679967	5.92290439699724	5.94821094617929	6.05379519269486
YAP1	6.76282913545497	6.88217444641121	7.13250017324494	7.57747090130638	6.93218332249304	7.44716712866961	6.82788214088104	7.03025322848572	7.11978820644082	7.31642696272488	6.64995371562780	7.00394195360317	6.98403218989185	7.25258311994680	7.33270003523564	7.70546153042603	7.20890998845091	7.64197791120060	7.01481065626256	7.13685090498843	7.52335834819776	7.31315499963333	6.99847239912428	6.96429844493536	6.90154025039407	7.28062011143859	6.77756614025772	6.97498722717682	6.99608614558376	7.23223126946109	7.63072772694938	7.18396409354472	6.87497873529043	6.92403544515127	7.28250467183654	6.98649566801544	7.22521669537198	7.34533832018301	7.11147321389676	7.11823796871332	6.89378167014935	7.08172881303614	6.84840793682895	7.44105998640621	7.07190780567441	7.06026759027264	6.98073525966569	6.77037920204950	6.92421190760986
SPON2	9.34143045131062	9.42970357521910	9.47962951891944	9.32973407011245	9.69559133088187	9.55157654011937	9.38656069590871	9.56132392087090	9.39426037550109	9.49092477038449	9.55362184609757	10.10365836803467	9.42213899397389	9.33411502172300	9.35080617268295	9.56887699157843	9.53362269976362	9.39746204473798	9.60328594876337	10.03787115877489	9.48775707051162	9.51997933168174	9.40491946604816	9.36103091265627	9.35867578617965	9.23286977452438	10.05288122421315	9.52068924465453	9.48217391786101	10.03566909730000	9.39332608752295	9.77146920994453	9.63632054607591	11.03109025552888	9.71699520580855	9.72133052845551	9.23874785725966	9.24069728560689	9.54888664637150	9.75166279844545	9.75088812457471	9.61046435600364	10.03640744789608	9.34836692867371	9.40555518075891	9.46829273999582	9.59031995456478	9.44631334228952	9.38315040869824
SPON1	6.07381755062773	6.17881333504770	6.36680755709938	6.13757280689563	6.34241247074044	6.09492271534109	6.01542553271334	6.20928715616161	6.08350744008538	6.01010303028104	6.20083851829340	6.16386042854623	6.14893350769904	6.16957157203563	6.05837845447723	6.15367094669065	6.34745162411449	6.24395750978740	6.16387509786176	6.70379207817480	6.48882336340335	6.15446267525171	6.09743362940028	6.14781706013458	6.08057061161426	6.16436644034152	6.01749818540614	6.25910815049254	6.15966353596002	6.27808701120452	6.30976417981108	6.50730415605819	6.13330078167660	6.20705793386651	6.19564049598925	6.68811430396571	6.27412391224951	6.12812931913015	6.14132603349328	6.34483920129966	6.21556952572876	6.19746702557004	6.11960849235374	6.21217151437660	6.14834449460357	6.14234397023645	6.38925184747402	6.10455557517698	6.43437696803601
PRMT5	10.03483725433982	10.08216579249697	10.15770878757772	10.35043763924534	10.20916933754959	10.26951239061550	10.09723659989949	10.23660796754612	10.28504655651011	10.37085898837987	10.13437800453580	10.23172448938885	10.16807946247539	10.19921358916116	10.58597160600452	10.31090047726889	10.23299973241694	10.36814699059360	10.19012081954039	10.22142382629391	10.39881120403232	10.00264410008515	10.41811219734563	10.23962110556847	10.08369268658544	10.76106102674500	9.98273608610040	10.19982526558611	10.24706536114477	10.34171368099964	10.32380349506986	10.22526408667595	9.98592777770099	10.34129525915084	10.34884198558676	10.39996139138682	10.46298782232559	10.29059149849031	10.32514602473929	10.20210195975746	10.47534709009857	10.12642799298003	10.15258626043176	10.40734213863300	10.46641878246114	10.24394727140088	10.06544363245634	10.37514241094266	10.12229255517489
TESK2	6.66499502221043	6.63844902402457	6.73984795200529	6.78981542631256	6.79606503259315	6.79649935519326	6.70044927879456	6.85108225350339	6.81077651009094	6.70894206131376	6.92262274886829	6.86729149055004	6.75942140369749	6.81876034282784	6.85913187493108	6.81298937073240	6.76960708786060	6.87536544858393	6.75135329709537	6.74832642279477	6.82747598885488	6.69692861599701	6.86711819978927	6.66139572207694	6.66803966927489	6.80547098499180	6.59667879927115	6.75642852177878	6.74303666468965	6.79815153928087	6.79221619805131	6.68768276804168	6.58061357187872	6.86705314381003	6.75889035088770	6.77392885725913	7.22343949714057	6.72540355244203	6.74854575937975	6.78269155280623	6.84189866607739	6.70653276146754	6.73461494598162	6.75001581641655	6.82898365057705	6.79743370439245	6.69707085611520	6.83974356625939	6.62065697947244
CD2BP2	8.79168069182655	8.84642807313719	8.73671245846712	9.13518521563778	8.70257702081957	8.81650821873298	8.69829539249027	8.77155592747039	8.78151767706164	8.62929210593176	8.68188195783823	8.62911300524307	8.82370369050802	8.83315564376637	9.22161059066732	8.82909280667265	8.80011667992803	8.82308329796847	8.93483432646473	8.80981624986536	8.88468049267150	8.80851797722337	8.71266591147509	8.81657030626825	8.80377629459600	8.77097563615501	8.87973000590970	8.69719917219383	8.85335697621022	8.86108975016023	8.85215783517591	8.68705048904761	8.60655846158143	8.82778850397275	8.82262857287231	8.76405558074695	8.74442914640312	8.83818386306281	8.67125675858865	8.90004360421364	8.56202316298743	8.73293996783326	8.79590785488283	8.83561914028817	8.62448619160173	8.82463283542815	8.81587889958880	8.87383078566503	8.97296332470069
UBAC1	7.81601674314426	8.02302816610460	8.21977188699654	7.92152995045069	7.91995395759721	8.00149859979290	7.93374383102607	7.82107993927617	7.98308184353851	7.91146722287952	8.26120231937290	8.04113196717193	8.08468945193587	8.05944031385208	8.04935602631130	8.06651820887586	8.35416031850854	8.32232826061105	8.27951357572020	7.97344911151032	8.23621143214928	7.88320542930047	8.27278591843090	7.94676054261234	7.94932912661046	8.01826050911244	7.80963173101479	8.11453881000674	8.38059932429409	8.06269731023519	8.46212867044390	7.95555469668465	7.96355997762984	8.00335171939136	8.05987568849231	8.09386218800398	8.22347257090540	8.04510706176166	8.01251577213652	8.05451021854882	8.28387247174873	8.15874084923580	8.13523203276127	8.08613902280274	8.85712211558151	8.14163914413319	8.09305222345810	7.98456283530371	8.12021043099672
CDIPT	10.37257766270788	10.52650966944241	10.62834047782580	10.62234661760565	10.30253760780753	10.45382970125683	10.28126270663462	10.44393854489204	10.44563544594703	10.16539762049915	10.26686390133519	10.53819373268135	10.43599852615528	10.55770811181258	10.62383243768979	10.62862724250404	10.55806237047566	10.72909588500364	10.46422025927498	10.46182674930573	10.48165776518327	10.43924067215952	10.40892018448847	10.42097291547976	10.39949100197642	10.47970500991473	10.41471025760149	10.44908774796913	10.43842847814237	10.56006600014705	10.53617467287948	10.40871432557868	10.16504687676273	10.40232172048238	10.57752164723819	10.38644299690614	10.60676567499181	10.52078233373796	10.74333104680062	10.40219344826362	10.36871277349599	10.36962723454786	10.47803229893363	10.47112695845324	10.44055383357142	10.42501623626541	10.45814952242610	10.78167082918131	10.45804570057986
PGRMC2	7.62939821073520	7.71906708099584	7.78277235166672	8.01749480073814	7.68294607299773	7.76017637223672	7.62596855659686	7.64189845919075	7.61178752399372	7.64006692064545	7.60197747489762	7.97547503568333	7.80048503214395	7.72260131531781	7.96534419399823	7.90592889466126	7.76304134378562	8.37463527224732	7.74075832642480	7.76176702991076	7.84772601563048	7.72308107625199	8.16091853359906	7.71032479897344	7.73543273402368	7.82794210949815	7.63299694744353	7.82746632285459	7.79361308068194	7.84410888337187	7.75186873169475	7.84594597996279	7.59441255558279	7.93053553777496	7.93487340607462	7.82552264732960	7.97445316565498	7.71325015370220	7.81170314429547	7.79379429042551	7.90101742093193	7.70998101547455	8.22489806857820	8.14728425654230	7.86861267752804	7.78966679435032	7.71828142686164	7.98605382407004	7.83727271624152
ARIH2	6.53884868987709	6.57428899440049	6.61499477426810	6.60154114417099	6.55969840681167	6.58035979704603	6.54539028580825	6.57462086279807	6.68502503676594	6.48573523584211	6.58709147119407	6.68633962282153	6.52875835688870	6.65946749674614	6.74563952899862	6.58276849347304	6.68031980873134	6.55370140929700	6.58899589131833	6.65576207879063	6.72353454221133	6.65023113540531	6.78158757943303	6.58445076227362	6.57142913485125	6.68130087457604	6.60592123722429	6.68095353924821	6.67923293985208	6.64236796845262	6.69231475172125	6.59316490983583	6.45371236425871	6.65210781764073	6.76663524099516	6.66064514796973	6.91948079786376	6.70115846529600	6.62661813024862	6.71128157766478	6.52036365293057	6.76447830403161	6.63007948511724	6.78329433985753	6.72391926315060	6.60666480869595	6.56285782602504	6.62013525227971	6.62317138237729
TUBGCP3	4.86730196677826	4.92069802492321	5.04817247804277	4.85663364727045	4.81979608923139	5.00921589775361	4.79480353679102	4.90285922396257	4.82305854058541	4.94881528886948	4.86932927970289	5.01744472262144	4.95334555339161	5.15042073592464	4.90728946013883	4.96769433111892	4.99392329555777	4.91926718917142	5.01853365328807	4.88742858050758	5.32972385143991	4.87095623559553	5.01157346070712	4.91055608890136	4.88438776061724	4.89083842372710	4.80916242992640	4.95050358127361	5.03576474737118	4.93721134931360	5.23740143976806	4.90962052593671	4.75589017386544	4.92475033250368	5.22712132909577	5.09992028006673	5.09540260474736	4.95677371109305	5.09261267701616	4.98761886423883	4.95588541506344	5.05625593034864	4.92155924488802	5.05579497240520	5.09595530183856	5.00093022862878	4.92826413949525	5.18291249347716	4.96105176459074
SEC24B	8.05549510124802	8.24067537766040	8.29133085088387	8.34524565109598	8.02505365254640	8.23450671796240	8.05349211758626	8.00421742078192	7.97871488924562	8.15478048293425	8.01108083386909	8.14787796779106	8.22004962272394	8.24243734198913	8.23098816273470	8.23873109671208	8.27735270641064	8.69064089405077	8.34667160398494	8.13843310347926	8.30652720437203	8.22447974349663	8.46924383130026	8.21769319398391	8.14460868255592	8.16939938575721	8.07887783888063	8.23828933968977	8.18931184501753	8.16886410879369	8.30398674676463	8.13487790273349	8.15986019935404	8.24865687881913	8.46982195201058	8.19153392624478	8.46644835330935	8.33544981190941	8.13231284621612	8.43087924652022	8.19632331377503	8.12669029207972	8.17737709598311	8.59650342199299	8.35881099678472	8.21178615164200	8.16948134907974	8.08017878096189	8.28139337745193
CFDP1	7.86693344368916	8.09856449437530	8.08480817180450	8.33348519625648	8.01250127946866	8.31090609281315	7.89486723329336	7.88455487697410	7.85821928052910	7.94074610288063	8.20430948131659	8.18745769889315	8.03161202909750	8.19631375156763	8.34900401978055	8.02651814388966	8.03786253131173	8.19767822267515	8.28180921315703	8.07941963044738	7.95156145284137	7.91549762044690	8.02813952083801	8.00348707619571	7.96125705371724	8.10075279326147	7.96859849965765	8.01314792761761	8.65124979443623	8.10738384420310	8.04499729771589	8.04554290051498	8.02923207628733	8.34380637357168	8.07669914243609	8.09306580998773	8.19073604429583	8.05870656891870	8.13495260683949	8.05424005149358	8.03591867370929	8.13172482671422	7.98792802027634	8.01831753267202	8.39310226455898	8.02620945141608	8.29827829091087	8.19459827123748	7.99296853724355
CD52	6.55016829996884	6.61741031329550	6.55233488849171	6.18312304056415	6.54096222802024	6.48716176902984	6.31187848886544	6.12163105166130	6.39911486276794	6.33207885600946	6.15631549238931	6.47058936473011	6.51352466252420	6.60473477456572	6.09486986653203	6.34447007609659	6.39720253181291	6.08392828811812	6.77454441671075	6.11614026872957	6.48551682726802	6.34629416538377	6.51572885578690	6.37216011777140	6.40127282486684	6.74120232020093	6.44328786607447	6.68097498870022	7.02141384882630	6.49520675448822	6.70448680634165	6.52706650599444	6.63032948568373	6.37363850945958	6.22692988083591	6.96307221948580	6.10465239544413	6.08468749878576	6.56052598939264	6.96664740839870	6.68284763764039	6.60764769569166	7.16587769648448	6.26955371721200	6.42634120383560	6.34721353910244	6.79832805262808	6.47765864536890	6.49718302619870
TMEM147	11.62323194470991	11.36077521708560	11.56508785505645	11.44104612157890	11.28728073704868	11.52135466578308	11.26575002910389	11.41959333215278	11.36481485977578	11.27782182872432	11.35568684238236	11.53580676307516	11.36423240668952	11.53668871813919	11.52698473540079	11.44846810351043	11.85603661065986	11.45017029487862	11.49701118510212	11.77324548280496	11.40497025454659	11.40284158033561	11.53712241032605	11.34823786047373	11.45796212101911	11.56994360746334	11.37775114775314	11.54050133747241	11.43189008389793	11.21607807188109	11.52474984194183	11.31712423556675	11.18349665799004	11.46277404382939	11.38466851025803	11.48485793652016	11.69081189086563	11.47177160373506	11.41542370090261	11.51585062764226	11.39344077992713	11.54988378532186	11.66312970463726	11.82854256935777	11.69467590091278	11.36493275353418	11.39060691520658	11.45516077240927	11.38740191063260
TIMM23	8.01696807500710	8.13321171905595	8.18973889888692	8.07564232735413	8.01457516143505	8.01918534817272	7.80152765734718	8.06855484755049	7.94616445247654	7.78781433539901	8.02434577279110	8.51747389505475	8.00376916806275	8.20857619104583	7.96270264572678	7.95558673783446	8.29776938346829	8.44490033991242	8.20540149773633	7.97000486250874	8.11461265044239	7.95135372978162	7.90895557914516	7.97594153914671	7.94271190762741	8.19035776446911	7.92944993404443	8.00827589246395	8.26159926144256	8.23951589612975	8.21908692098206	8.15703956027051	7.86220977103696	7.93029960415803	8.10632194327779	8.37396910361087	8.69698491895761	8.06606651698756	8.11744112223273	8.29306254630568	8.17094579882660	8.00457425372055	8.01874952944571	8.01779370264501	8.17187170711802	8.01185998495948	8.06697973492811	8.05269308189905	8.10374317435842
RBM14	7.94812578061932	7.96579692477182	8.11152304797450	8.10967198444409	8.04322292031809	8.03047067105102	7.98850437209403	7.94396574651006	7.93226584222608	8.23352488822439	8.02273653534730	8.12823264597788	8.01419495393233	8.01107925501632	7.99920014502190	8.05189212461586	8.13951406736136	7.89559332077466	8.16871007866717	7.99720770461452	8.09104543791176	7.89671024865556	8.35090374609899	8.02322595566962	8.00972099341524	8.02039593837983	7.87974963634390	7.99536847286258	8.02568753687770	7.98838281724192	8.03499207985168	7.92499880493062	7.83768358979323	8.04569979549099	8.02705460231300	8.00217889461462	8.28133681007896	8.11361882469538	8.09906688430929	8.01267039102213	8.19297570663798	8.03882998836086	8.06348844657091	8.25131404653763	8.14438113573592	7.95996498472499	8.05935294468686	8.16160073642740	8.06436329668539
LYPLA1	9.70233549670413	9.78260716397572	9.91236243404553	9.99091824680613	10.15342264722356	10.22857887789972	9.71032359995511	10.18085353985295	9.74500527195253	9.85567111489120	10.09654379545084	10.31732008999871	9.93092335909317	10.02385100295723	9.79771397666396	10.17902692004203	10.21411211633201	10.34402652415024	10.14868011530139	10.01992695835061	10.42766508492659	10.09114915229906	10.05431526872525	9.73969116168269	9.73961079459644	10.47620957884002	9.63375702351231	10.00599078363440	10.03934826908859	10.03214493338389	10.23974808185540	10.03475277032894	9.92176946275548	9.93015522589749	10.50012862320858	10.31566016779907	10.36491631355119	9.70422260318954	9.89975993911379	10.11052233688587	10.19828293491752	10.00994303064093	9.80767808101251	9.99463391139366	10.07379149305641	9.87343588303201	9.93407299162554	10.06829666093898	9.92208046120743
CDC42EP2	6.27233474155333	6.21210942505180	6.31346309738170	6.22832065060597	6.21019313774809	6.20324977686131	6.13737268056663	6.22540955666093	6.24413790332984	6.18833587757148	6.49721301830027	6.38049204265950	6.26673766608980	6.38111117532914	6.23038077972122	6.26077783970702	6.59749881186343	6.53736338070521	6.41569297267526	6.31089748272593	6.32687018414962	6.23739645568853	6.28410490734056	6.18659071592406	6.19224726541573	6.37181943114433	6.27193616502557	6.30441506638867	6.45846211464409	6.30904053731069	6.37876043652513	6.40925154430644	6.13207010452582	6.40986561950397	6.21770048521349	6.34118696457082	6.34484746054902	6.30223993419990	6.23708398017842	6.34751624050345	6.38586618565739	6.32728740917274	6.30555064835787	6.27448151937906	6.36807758448173	6.25794601470047	6.30945224499557	6.41099196644766	6.23482693937540
EMG1	9.17862263101875	9.17783185261049	9.26987252131087	9.46693860386347	9.20105999051233	9.14742631864187	9.07602651560221	9.26625712561106	9.18557580731784	9.06360156922766	9.40132808103994	9.17102216844988	9.24853970812530	9.43845868606924	9.50638373120452	9.26435914831545	9.60824671697799	9.41301278862253	9.65479157312069	9.42887720747902	9.29421033261337	9.36771689310740	9.27417058827620	9.25723179662966	9.17737037207137	9.42109013932076	9.11253601364609	9.34384070852975	9.52737037891862	9.52469835415444	9.36944294780315	9.37638953906746	9.21553024032381	9.10116031108310	9.46405644305914	9.42731302687705	9.61545587590457	9.37313266427759	9.32017641855876	9.40892274159021	9.46170193156898	9.06028631609112	9.45618648184898	9.60270257869708	9.26761155536219	9.29412486912808	9.35640841036049	9.25437721201168	9.14902927613758
IFI30	11.57419542374161	11.60562680549386	11.77126632998951	11.43304394939871	11.46458499336904	11.69677369025730	11.57996077467001	11.46641726774153	11.83337371641175	11.52474198730426	11.40265542995453	11.60639329760115	11.57172494197863	11.87645090897995	11.24717107045193	11.51505352216338	11.68962963350337	11.62538426791472	11.91471235047876	11.49359521307540	11.55205792514502	11.45852278836968	11.62579870479311	11.39700020980863	11.47517780463465	11.54100793207964	11.54123679140957	11.74334469939027	12.02782803462992	11.79357464236272	11.48974726628522	11.54377600307358	11.47155331568061	11.75302792676441	11.46509498825677	11.90543959610528	11.44239720673256	11.28364765265875	11.50434062653181	11.93721606383460	11.62897836799360	11.78050814789283	11.44232594754611	11.48458756821748	11.53587789537982	11.36916551051994	11.70042857266953	11.82747944994127	11.55381803898227
C1D	4.38348995296860	4.43553942731354	4.53385014847465	4.47207904884024	4.43685348841793	4.50528584448071	4.34799204759753	4.46269655187993	4.42136254038761	4.45051294945961	4.56276057772245	4.44155975359394	4.42895511120051	4.56212241906107	4.49344167730209	4.64943847003930	4.61804348655385	4.74874896810535	4.63438806264296	4.55879717347851	4.60513107642796	4.44851375886742	4.66898769695350	4.41850415626249	4.46363533121847	4.74767396280137	4.39586079297089	4.68799702935779	4.49921061207525	4.76194583076918	4.81028556952789	4.71271161056780	4.42515630795748	4.45972317597098	4.56126177138879	4.73462058689901	5.00173845331229	4.41756219448859	4.51774436426935	4.54475182727013	4.88762504967582	4.54042259271641	4.53234470990682	4.78273347620896	4.85826036201716	4.47879076150794	4.49527190470333	4.68858370138799	4.45156668976127
OLFM1	4.98456681842628	5.02892499907323	4.98990098495292	5.12456052219898	4.98595699174480	5.06282025585153	4.94593332030383	4.91260391698692	5.24467261902494	5.67547262886271	5.13963742210143	5.14775919631346	5.14171896711765	5.05329090768653	5.01312836473521	5.74202219485785	5.16954636182937	5.12807776479473	5.03752121047660	4.95540128988025	4.97675454841773	5.42740916463429	6.05482591826242	5.16080672486478	5.04301698146600	5.08469807272919	4.95852876655540	5.03804129445125	5.21200574073565	5.04761786650266	5.09084682048532	4.92516126517739	4.85108409750611	5.02714648558525	5.61315445095263	4.99460957657114	5.24995935677908	5.06616952136076	5.01121561341706	5.03333730170145	5.21179783845873	4.97940289302485	4.96735360741396	5.07478405150207	5.08488154800052	5.11673280168411	5.03196802592955	5.04338797432096	5.09413593993932
CDX1	7.09441275730542	6.98428394773880	7.04008707175311	7.03765554048802	6.98155385234445	6.96550636081761	6.95207030817475	6.97655308062170	6.97835193538078	6.91733715014543	7.15329340779995	7.11355961950595	6.93261039944777	7.03852148262057	7.03126629883664	6.94589176117217	7.10964712230003	6.96138391566490	6.88267764040635	6.92379256658705	7.07232759684392	6.95450744743741	7.00216532742351	7.04894346250608	6.90462318488447	7.00540418177476	6.84402863597545	7.14439013647393	6.98398446175094	7.01121884819917	7.08722395875253	7.08220780447231	6.90033114132810	6.99381185953818	7.01416011969088	6.97041120563644	7.06614950841110	7.00837406229552	7.02851035623764	7.01675379999467	7.11104042821843	7.04937925604612	6.98033192782282	7.00595943440073	7.05763057395839	7.01922585132265	6.98684009041625	7.03055724131526	7.05745953212368
TIMM17A	8.01120697283784	8.16417223070030	8.18180139372000	8.23347658837639	8.08365864243003	8.12042264312581	8.04496087863237	8.16605621998285	8.03732017185546	7.86132449684157	8.11561324465542	8.11625991047041	8.20609156351228	8.22040976861402	8.18244852347399	8.15994537082894	8.64602389172155	8.26373725594595	8.15004811429559	8.17860846572267	8.38955615102249	8.11108546202555	8.37924528023072	8.18664588469298	8.07793103596690	8.13104250591620	7.97420419413159	8.21735548601290	8.28818965446821	8.38816960152179	8.33327798249057	8.13164738845776	7.96399325299095	8.15698429764345	8.24804941793732	8.37162875306351	8.46080695052003	8.27898025185585	8.18846460332274	8.24419203018195	8.21516213538137	8.11886878524521	8.16134461884268	8.26852388014873	8.30880972890467	8.17341124715564	8.09003471623468	8.11624872780878	8.27384705844091
N4BP2L2	7.20761940430918	7.18896100787846	7.33876630042021	7.13794518648295	7.08273072114400	7.33452742535263	7.14866852178707	7.08963886390959	7.08807026484121	7.24122301132761	7.00908796509636	7.53815750239199	7.18055673424791	7.46093852214797	7.10418803620921	7.12557838039440	7.20782208109627	7.08947623019016	7.23191820204930	7.19907273430527	7.68889903633287	7.18317165956416	7.39587059024278	7.19479213358235	7.19925274364114	7.19633348552104	7.06373698901094	7.34316558157567	7.26782931726664	7.31071289585227	7.37096824253890	7.26060661916654	7.09273573316806	7.23374577879335	7.51984590644780	7.32464086175280	7.14029247726673	7.28729796093496	7.26337867620499	7.61051816149875	7.07039204372665	7.25092519582345	7.22263744944752	7.19600876492833	7.52916714465933	7.25331425628939	7.38360029289228	7.51778742169180	7.16147538444239
ZER1	6.56825222647110	6.57495540297038	6.63095909070225	6.65947609188308	6.58943984466040	6.66424998886907	6.55238037913727	6.52272955313511	6.59883446804960	6.51498674065717	6.65969798910032	6.59818039988378	6.72603562197052	6.55423304464122	6.66422145974107	6.66964499599116	6.65638935840864	6.67720225036403	6.58172272134423	6.59677196387901	6.63756325075391	6.59953257647471	6.69305676293031	6.61025958715957	6.58132723162480	6.54367322181921	6.55998564865030	6.58910216091420	6.61891107240046	6.60538141889787	6.62536883043882	6.55757698748079	6.42358561563725	6.64511517765519	6.63754566523768	6.57413602452252	6.60077869635804	6.78378618956765	6.55317144084104	6.61700771627189	6.70382632108033	6.66656363195466	6.68144880859933	6.71784635814195	6.77596538904097	6.65260080032643	6.58127421974155	6.60206643963415	6.74637825156189
MCRS1	8.28878180177739	8.31850952911881	8.32222947917289	8.39379991500346	8.21565825297520	8.18667116625585	8.25774391328077	8.24074096686016	8.28072816849202	8.11697168621195	8.38915583389470	8.34391406605114	8.26002676519180	8.37938356672355	8.35717492825438	8.18416320359814	8.41209141939379	8.36401125330280	8.32871550681748	8.23710975082646	8.44566854206420	8.34230724026313	8.17048403989908	8.30021190139347	8.28797485875998	8.26631569991459	8.25388204526601	8.28277040974105	8.26106047189083	8.28009152198108	8.35016690584013	8.16819062173506	8.12467124105841	8.38708269925111	8.33379253511722	8.45766506407558	8.41364077457693	8.35783867619037	8.38287425000939	8.31543657146534	8.41940972307035	8.34544356809400	8.35251501920399	8.36740306629302	8.35433166608128	8.30496847858696	8.30625537694141	8.62496587235406	8.29946701009353
LRRN2	5.40648641888464	5.43607445847529	5.49403141924334	5.47551797631686	5.48220945779310	5.41584012848533	5.41803284014505	5.57862846881057	5.46126195907790	5.34805876383003	5.70043488999753	5.57244237981950	5.43660592699876	5.58387090405566	5.52150969877449	5.41943106975903	5.61868720262809	5.61808938526060	5.45537509706255	5.48196157753394	5.56204871141497	5.50333088570811	5.55243923228096	5.52581817673798	5.47040953321758	5.45974224997126	5.29974156974199	5.51687115971212	5.47898667609166	5.57030523350005	5.51086935685263	5.57384693865382	5.29392507645784	5.55499053085997	5.45636956176088	5.55260217576242	5.55673934667839	5.53933964611724	5.50350200750384	5.45022739691851	5.64300668133772	5.47609139226517	5.51671918284279	5.48159314298038	5.65674176519670	5.40912603253089	5.45973562804176	5.61027036281034	5.45131165594683
ACAA2	9.13452855977791	9.33721206476728	9.19517347785272	9.00734212051226	9.17108556820994	9.40969366110330	9.16330120865700	9.34369858578284	9.57666768123329	9.35966693840287	8.97137950711936	9.29812053341483	9.15315809783553	9.50085733149641	9.45362737377848	9.37274875908343	9.28847320392663	9.14294236125549	9.29488949973599	9.41088090759164	9.39932058719656	9.20545147919703	9.25535262350262	9.20082457130290	9.21605621958737	9.00414700820863	9.38019026338681	9.62770744484759	9.46408484706735	9.42759701733450	9.48611532821952	9.21478149331436	9.14365277121267	9.19309691680063	9.72448439305865	9.38753240442835	9.64743752668801	9.24115306726149	9.28921849168344	9.29302827624876	9.04278505319468	9.26649846990158	9.53840838264148	9.99818029235218	9.48447232172459	9.29630700893143	9.31172992897031	9.22834302665149	9.31876570274184
CDX2	5.66433937822175	5.47688638794990	5.63574966710265	5.57153171011036	5.61285154838439	5.49143297877498	5.36495305558292	5.55101645449186	5.46060166200314	5.45156000519758	5.88718825410855	5.62482932411870	5.52463633376313	5.65109370546921	5.66874561144682	5.56646885932018	5.61515694049113	5.40640027076659	5.52378200066473	5.59279948660179	5.62028493014570	5.68759042959756	5.59612751070007	5.63269114758124	5.52883371774635	5.62298974846620	5.76747533087336	5.52620798499810	5.60571732843095	5.53589270463630	5.50060725910370	5.56133520616545	5.38391269304561	5.60005483173506	5.70132236567048	5.56735024750712	5.62287548231847	6.02904080531586	5.60896732142798	5.57131754339055	5.79087710829002	5.53142445483519	5.52932462987552	5.62571532562204	5.79774903562624	5.53029268199308	5.57280774913331	6.09874712902895	5.59280265438100
PPIE	7.51073441400961	7.44602746804320	7.44544193706614	7.49715115473823	7.42927332639603	7.55384348543858	7.31421455370021	7.36207240783322	7.32253649280985	7.50105744588622	7.25591600842593	7.52065892357351	7.40765559142458	7.56476684250653	7.80019220869176	7.58643060507657	7.55456145603164	7.46958119139736	7.53961317706397	7.54460471950821	7.41969729117995	7.48977929569116	7.97972847836507	7.40478824612907	7.38965547936823	7.45925975755489	7.42037265642672	7.34538894138639	7.52161971643412	7.44752289109868	7.47720987611662	7.44435190767047	7.26151658236589	7.54611951050480	7.57811824858311	7.37048314427553	8.04328576167976	7.58890139892051	7.53056275270324	7.46129211452174	7.39173082418703	7.37538128823432	7.50095071808497	7.38735574788384	7.43244181793803	7.38819995007014	7.40104560003113	7.45349259255329	7.34584023762994
VAV3	5.23190318751186	5.27357037811140	5.38551508627322	5.28702717260441	5.29039306313570	5.27637316706309	5.19406557420314	5.26946496451658	5.29282191442286	5.32409716785261	5.24299152260751	5.53399202743262	5.30331037641522	5.55456915740965	5.29968122650403	5.27470609197760	5.33654803698746	5.49189261651703	5.44514658715678	5.26930483968669	5.38200653517791	5.24730614840165	5.40020911885891	5.29484080828751	5.29038070458089	5.32611914585182	5.15270923378430	5.33770517276756	5.36657332321392	5.28737505585609	5.38026044102315	5.33537359995286	5.14067506382433	5.31351091288549	5.28931252250223	5.33936367134082	5.36206158928417	5.24291330972360	5.66003589852378	5.28679789963454	5.32332223015632	5.23622713213578	5.31034816229674	5.32439214245086	5.89866112717161	5.28366647348799	5.38017333120274	5.27845312201581	5.52611582165599
MAP3K7IP1	6.60598144625839	6.68037811723607	6.60958867741162	6.76573381876782	6.63777817408018	6.74191628921715	6.66303491908697	6.70365162475968	6.71684779969547	6.61979265949070	6.64915653938576	6.69602901119982	6.63398689999925	6.66377967918524	6.68542405296684	6.73656949010511	6.69098587077632	6.68395787977961	6.67860056293135	6.64184017032227	6.76325158776361	6.64597432654199	6.72748307763251	6.86515911002363	6.58072376605973	6.73544105463854	6.63331069176876	6.68081989223605	6.75703675505666	6.65321041907812	6.72894943433731	6.58726551067652	6.50440908008216	6.71256597520919	6.77802958393966	6.62111581754836	6.76732317367418	6.92904681240762	6.60708868622776	6.61856810079781	6.67890047028820	6.65670632893501	6.68129719856679	6.89304789687559	6.73266592411031	6.76299592424317	6.66434450264418	6.73859457639027	6.83952371424614
PECI	7.87050321849834	7.96943457924818	7.89474936524775	7.73341487544275	7.77224546605461	8.25997637731239	7.97814487627878	7.91591659423164	7.87386505962791	7.95501139342640	8.02934111835354	8.05158561338620	7.97110758010508	8.32699403987853	8.34412958285476	8.15664304520097	8.12149383809142	8.18554744442779	8.20984813365799	8.12150875183701	7.84999119498933	8.32729373859250	8.19967442326019	8.06284049107478	8.02046714000614	8.13280684671682	7.88080451150496	8.08400154517327	8.30604193981715	8.51604499574566	7.90737171971853	8.00610318307585	7.85614816608816	7.99533364834778	8.01782588865555	8.07890709914032	8.23409978169036	8.41902462204215	8.26529758978091	8.00873567886335	8.45968962923489	7.95901249549982	7.97091474289457	8.49598680080089	8.42667204964069	8.16525625431332	8.04976096039069	7.97241783953778	7.88724068402937
HAX1	9.88047993482412	9.87149779632630	10.03819226048698	9.96900075835336	9.92547258819275	9.94632051100388	9.80568736702550	9.93286436269283	9.85124222360913	9.76924414998665	9.97201631358145	10.30841460809806	9.97676068299095	10.09560364004244	10.27250032375597	10.15256926793402	10.27731355779343	10.30817392607310	9.96828406692733	9.86608878132274	10.11097701078674	9.80910634595291	10.79782692513948	10.11228402747915	9.80437760269985	9.92819958935088	9.78694086106464	10.00281215979400	9.96431049527627	9.99958111567259	10.01274277330361	9.86890531118848	9.66402821859932	10.23022402251123	9.97183840406436	10.07944642854031	10.02144107652474	10.05579552194614	10.01007111836703	9.94465749751421	9.91699224801342	10.00974527374499	10.10570887397136	10.05556637294763	10.24624036816580	10.01392702813109	9.88118096264878	9.96426071384666	9.91947558216418
GPNMB	10.92607860681498	11.04153741799624	11.69504077811169	10.81703170193881	10.98451824628537	11.17243987549491	11.12916127533560	10.85822195999412	11.06891950974987	11.12159173769628	10.64030571849816	11.06941336526813	11.15185248830361	10.89818793180170	10.62125163542187	10.94298420849425	11.02216346840256	10.98717209967310	11.09874793687464	11.00221732273725	11.07676897896141	11.33648778315329	11.13484044589454	10.98448655215120	10.84766282879012	10.76255961648467	10.72373396589025	11.45865856442259	11.00622771054473	11.10970838171133	10.87627543958373	10.91845030576788	10.94434079429438	11.05125228704992	10.88718287277616	11.22681452940363	10.52510167831168	10.63384252807213	11.07206306582438	11.07756314515142	10.89097045653242	11.04594544118721	10.94384268798817	10.92980218367745	11.03161931921850	10.88484060924671	10.96530418909051	11.01188533191495	10.83000397810195
BAIAP2	6.45341350966335	6.50893237075002	6.37742556613030	6.57128442739718	6.36725900147955	6.54808180834805	6.37099817687700	6.47289184933541	6.40596710040684	6.41864639822086	6.49949503450430	6.48759962748324	6.53559222485280	6.62844600498628	6.49225817826316	6.44467140929221	6.52320477399925	6.47015340914964	6.60614898511842	6.43173450386658	6.61371275776577	6.53633481286068	6.43094745596603	6.51435910817396	6.46427583089138	6.51690626897214	6.45178264479239	6.44541838554699	6.59170314396837	6.39956289392055	6.53000189247644	6.49528226456247	6.34549384375973	6.57814039320647	6.65599514503156	6.43029253846475	6.52171699721401	6.98454757193258	6.46504026208893	6.57482703463539	6.53123617098888	6.44843659455957	6.52213618849081	6.49128195495824	6.52986490471087	6.47234766770889	6.38587539693312	6.42504825253260	6.62087474738717
CDX4	5.38155616963145	5.49553123431102	5.40866885961057	5.47037555885267	5.32746357582391	5.41259505798930	5.38976039259050	5.35609635286588	5.44945298597118	5.35878822327020	5.50329008166554	5.37273590574800	5.39700180602449	5.51332019984264	5.46449003045311	5.38542466146847	5.46418802801536	5.56424516424358	5.44505787491632	5.37874610360434	5.46388905813224	5.41448687928072	5.34221874940323	5.56484852917668	5.43060923846991	5.41034484468292	5.48608090661950	5.44211805312974	5.42344709524175	5.38262993408129	5.44845819921245	5.35327480717525	5.21168145407933	5.39940368743491	5.37656386830416	5.38516643483063	5.49928291753884	5.71858458569348	5.42416716135535	5.47537403022411	5.43942714527738	5.35722145882149	5.35889818694165	5.45736635609775	5.42902115282377	5.47410165779675	5.38384263638492	5.38036596705211	5.52800899348333
TACC3	6.66353278409695	6.86641225568249	6.68900420827100	6.56465537196905	6.54192071487267	6.54391135353467	6.58419534130522	6.53751305177293	6.58645199703224	6.96714185195144	6.78566540657538	6.57744451407485	6.67571981348442	6.88583376926852	6.45321285811520	6.50714072554675	6.63378235309086	6.97116208856552	7.39910895829806	6.62876751397121	6.54284186490882	6.75183281081209	6.64655736820516	6.67336875656467	6.71748642861196	6.61978692884713	6.77752641089166	6.53608356623746	6.72760418164440	6.54025322443326	6.51108444391325	6.69735894168807	6.61247132530604	6.53631438404807	6.46263247114211	6.51543648029360	7.21357851222051	6.86172823728150	6.77343836280618	6.60648558691909	6.47541804338281	6.81118574704102	6.62796952742756	6.54378404125404	6.55196585090940	6.48907227675256	6.77227511286344	6.65247956295853	6.67227003526107
MERTK	6.43890946034573	6.57602116125894	6.65407992392155	6.39639847606924	6.75490358998236	6.51956862070426	6.75032208100731	6.52323192342807	6.48260277619485	6.33672253282393	6.37847215346306	6.37244860145333	6.41232366391114	6.59360797916866	6.71737180944074	6.59129123667281	6.55969094315857	6.46292414796997	6.66395305269938	6.38252535455104	6.62058472356716	6.53672018186747	6.36474926182451	6.51130292592558	6.47948678943610	6.74800080012128	6.33078108495211	6.70894595856155	6.76870059600520	6.47456198261014	6.67355854354889	6.44802056323683	6.21435899852186	6.59037119277157	6.86725269865145	6.63341904696227	6.59853091050140	6.40740120489595	6.63897504204145	6.55807784391369	6.76516158538611	6.52935170427478	6.70853633255284	6.53337923804452	6.44081705640815	6.52810696296477	6.34514769164698	7.16276460504398	6.49444466679858
CLEC10A	5.26668712540051	5.16925462645180	4.97803377026202	4.99214943110562	4.90825609639957	5.16255412494311	5.13645064059565	4.87787957134003	5.14723186904714	4.83587184136229	4.86518480323985	5.14217209220990	5.14210615080382	5.57950580358876	4.93755647032499	4.88958943425999	5.00813995833216	4.96786825204549	5.10383634275741	4.82348561174110	4.92842655695623	5.09470057246272	4.97759694340894	5.73849057609848	5.12832940442161	4.97357458597169	5.12788137459742	4.90343970157618	5.46950670329012	5.24532316354736	5.05142503979176	4.88722352047829	4.66893586394705	4.94522485095118	4.90312511653728	5.00424954530927	5.01315359470105	5.14723657420229	4.85011330148046	5.20588651408995	5.00769339195515	4.90988951089044	6.12939186420202	5.02223736777849	4.96471993122146	5.01620830673475	4.95502295360406	4.91475893376251	5.12057947967070
SLC30A9	8.14526143497389	8.34171039012868	8.39190975330141	8.48485514082456	8.36437632131399	8.48896482860022	8.17904297705161	8.37348241395476	8.14164952757349	8.22413632859579	8.42669855300116	8.37253458323918	8.41113332727359	8.20596453782456	8.36957212005361	8.49841908715624	8.46487202346739	8.79862729429622	8.48417888937281	8.38897813991041	8.58237467132410	8.48756961988843	8.38917932469050	8.34444354442502	8.29886978830679	8.20065573177868	8.18497974646663	8.53825968159200	8.31353644371716	8.32368737262264	8.37332309389720	8.32668909645038	8.29181028840587	8.37995799563987	8.58633425342789	8.38644225304716	8.25107648390213	8.53558349608905	8.53146413706898	8.36788963169700	8.69162780567467	8.41144660299157	8.66348292223318	8.83467040373070	8.54728843481237	8.41044522040561	8.35379798274695	8.33391890807078	8.53548935986793
PIBF1	5.83880680259917	5.93808306992593	5.98276385598843	6.10942631028520	5.85316188647498	6.03481208938488	5.78180356985320	5.82659372854155	5.86172422220978	6.34189706589245	5.91080769155615	6.13680935369287	5.89932327410904	6.04162727932748	5.97568193466625	6.03579101939953	5.91022966692408	6.17345550845837	6.03924543899689	5.94759519070745	6.28441308021627	5.91300501631051	5.93918937210409	6.00910731415881	5.90511798988877	5.83550248005517	5.80283936255887	5.89481280841829	6.01585256901337	5.91045916634611	6.15561524344705	6.00754675668441	5.80117692390269	6.60338306394528	6.25789510095683	6.02088364016496	6.13785328471840	5.97464060926552	6.19732160299059	6.08372604653804	5.89619004018654	5.85407658776086	5.93836230954501	6.16533424883193	6.57095551918134	6.20051513927302	5.98767734851672	6.03009226183954	5.97083233729409
PPIH	7.50505836245256	7.60677091547872	7.69104177358730	7.70538986118238	7.79054370036540	7.82925726949997	7.54027351845295	7.60217341608215	7.70175542022171	7.68541953877654	7.87333710390118	7.64308784222823	7.75470555766308	8.12742505894410	8.38083939104327	7.70882154256446	7.98479629375384	7.50198015612765	8.02399005001496	7.76718533972599	7.79523833568777	7.62161946053592	8.17494789794313	7.66346241126471	7.62422581964721	7.68650432760867	7.54583609289652	7.54336544332615	8.06890456126945	7.57355965679146	7.93356139999032	7.55949821999658	7.69390677199226	7.76146387020373	7.69085509078629	7.63633582934854	8.66936617341100	7.65909976922708	7.87051232821858	7.97245443794465	7.74831675978326	7.63535173812762	7.73352662843561	7.59797566302655	7.80381836228828	7.67505117888615	7.73127302539940	7.82093884027087	7.49189955098616
COG5	7.69729480067940	7.80129370957252	8.28956201285469	7.94399616258944	7.94629325540182	7.89122194067909	7.70868212209713	7.95573721603526	7.74861380136530	7.60764264025494	8.30703873411421	7.97472909552757	7.90249680793406	8.04491251162715	8.16784533459887	7.96110681117410	8.20352100592333	8.18526585441930	8.07613609923917	7.99566953382078	7.91359118852765	7.78637014874000	8.20189894284315	7.81871870222852	7.80119603352736	7.96743841753136	7.69449705924705	7.81747463011923	8.10919314857489	7.84179607993413	7.98936026096883	7.82198615305464	7.80217701280850	7.91755799517369	8.01382558070282	7.90865785692211	8.36091354100696	7.80485977603386	7.99985502277895	7.92969451598842	8.30157319347249	8.03701860461114	7.93802078655526	8.11660279826328	8.21793439858283	7.83466977108037	7.92557334928028	8.08513177205398	7.75326717408726
ZNHIT1	9.54076486752124	9.81445610288115	9.85669215461041	9.68934753527471	9.66375819358889	9.65832138039565	9.51355533839224	9.57917299182650	9.48996283417935	9.36369005385533	9.86949543855550	9.71715020017292	9.54977413045980	10.22353116289348	10.01704165805539	9.59321517690258	9.67293343814583	9.66105491492458	9.80007791916596	9.72626055442062	9.58619058767579	9.84061294332110	9.66248687280691	9.61484073710449	9.59898790541546	10.01967023972129	9.56736764937860	9.72639766742343	9.75309894460677	9.69240702587308	9.79776140511286	9.58621730738243	9.55557744996935	9.61946546057377	9.70259912280441	9.69722615073137	10.02210309686427	9.83880620426827	9.68028108857936	9.79133485222232	10.09515529206396	9.81249134081056	9.64271396894408	9.74614145577620	10.10778345989576	9.76636096805092	9.66214587910827	9.70676510925779	9.70213845272023
FST	7.08983830008722	7.11788098757288	7.17110117918646	7.12536128847235	7.05904931821362	7.08856352847415	7.10653665258073	7.07360281105140	7.14326816458016	7.04219317774786	7.11508686326959	7.15431597829636	7.10366733374978	7.10705871377196	7.12340469317400	7.15034192006437	7.92921374793727	7.08317105119632	7.07784922006481	7.28863510377085	7.19900815964836	7.16523215235671	7.10905725480859	7.10391782673110	7.16327028757735	7.01401462240464	7.12464614853910	7.10269877697729	7.21279644414687	8.40438370217237	7.25453272201475	7.29926328886438	6.97842857278031	7.05256386769877	7.13416143736613	7.15305353557532	7.20792774000730	7.11639913939292	7.09737491116866	7.15045178341458	7.16367037670803	7.11208966186236	7.07487069568348	7.09022797571528	7.08131583512630	7.11367154174769	7.89604281591956	7.09564378974268	7.11724509143318
TIMM44	6.78553226475946	6.73826686241928	6.82737898226883	6.81513167907181	6.84020455882036	6.75573502793052	6.71252123759441	6.75433015866024	6.74795687799445	6.78110416237603	7.06302497952348	6.89011942271664	6.76061861240522	6.85134449251273	6.91699581713324	6.80798266170349	7.01863327258322	6.97940091330390	6.83495857368150	6.80630999635473	6.83573419180543	6.73030590269362	6.91885954869232	6.82567495089626	6.79426242634270	6.87034712643807	6.77593957929579	6.80311501709693	6.89921204112482	6.85824293575738	6.76530103858894	6.72033548246472	6.61012605241430	6.82100124785967	6.81350319613611	6.83769021609611	6.96654811780598	6.76665533579441	6.79353492414118	6.83187224222020	6.86158940885691	6.82715008437692	6.77352027033926	6.80518266820145	6.84056492563979	6.79368100598439	6.83574587048931	6.80307543943425	6.76507700989278
CLGN	4.74368622483592	4.76153687347623	4.87258177313042	4.73335827258659	4.69882865260698	4.71969118508272	4.64078367141696	4.68401731625198	4.64512006447391	6.09299629899553	5.03672378266615	4.68963656046886	4.70478102119731	4.74131225578255	4.72241702321675	4.85667896782481	4.75302075636068	5.01076758638486	4.71412407365907	4.76107783244922	4.74948822777945	4.73037618033513	6.98704069587559	4.75290816127323	4.75497944837686	4.65231169650828	4.70148602104660	4.67885761504210	4.75138297217248	4.69512991374917	4.70971437077157	4.68912746154569	4.57133297664731	4.83438822823069	4.72160731849968	4.87729035068211	4.76611454091843	4.72366743929265	4.84836822442784	4.68876189488015	4.72819063010165	4.88471389199518	4.63063795840617	4.74145939401545	4.72791041246208	4.71678439408375	4.94858128301646	4.73782069358975	4.73587730370685
PFDN6	8.25211006021878	8.32252130349194	8.12547354128876	8.36522914818983	8.38170481698860	8.21536146867733	8.19497367495572	8.20777259102718	8.16307292959806	8.17324849461014	8.30922045941318	8.28458327966635	8.31174873101387	8.78920082140052	8.48480869688384	8.32024591968655	8.19452600255378	8.09606100252206	8.29566866310713	8.28241658571346	8.24398968868282	8.34060500653215	8.15407019668321	8.31127283124236	8.23962655118331	8.44027682204841	8.08110139382889	8.11148501822112	8.43461327236549	8.33349677450415	8.36518302556388	8.15990977083433	8.16326662410987	8.17598633268595	8.23899584756542	8.20936726780140	8.73372301074653	8.33778329965390	8.47265808037613	8.23945978521517	8.11162386166788	8.31660987654787	8.16791657965297	8.31146383777726	8.23626524776512	8.33164548635655	8.21780572330385	8.25875292171911	8.22132306510208
ZNF238	6.46979470943676	6.59499911989332	6.48647573667953	6.56548314514180	6.78606257448051	6.71854758575692	6.55211988376758	7.05195830281867	6.40133759060460	6.70116376216358	6.53373502002606	6.42612244666254	7.32240705550800	6.36255755164552	6.65763078285732	6.54928609769430	6.62409758953061	6.38148481077905	6.49278245096921	6.63042061858105	6.99876101392084	6.66696820901641	6.86299733482664	7.20796715588425	6.57851863125151	6.28551863352470	6.48776925569903	6.54928844712263	6.42115419401435	6.46545561937329	6.57112787451535	6.32950644398027	6.40258935988404	6.68714866507733	6.98839498741531	6.62530204284658	6.57549566814168	6.57592198586680	6.62566190186780	6.63171881435276	7.01462376225610	6.39485086958407	6.51534927275902	6.81986614696448	6.58792697032732	6.79973748486624	6.41039430575373	7.74032959825501	6.65317388765686
HMGN4	9.34710369622504	9.39002553523316	9.51298776731422	9.44815791015945	9.32715536445234	9.39928021246327	9.39154509395969	9.32737895749242	9.46957166883587	9.36968248004616	9.38534477749002	9.58737458857316	9.32129261074741	9.45839571172291	9.36449855748040	9.43039584677002	9.27954260386921	9.22357219073480	9.65105926440813	9.37907866172291	9.31308421175903	9.37953715059658	9.32631398784580	9.38058956105170	9.32852001905362	9.50858042035884	9.27040972442814	9.49828826235884	9.48156409382294	9.68882160716639	9.43651162411235	9.52813672516899	9.32120405615505	9.25342267158866	9.48114006234347	9.51570752482460	9.77805024751463	9.18028247510425	9.44143453976484	9.52701924840361	9.67596581087292	9.49192670883827	9.57477456152373	9.32674623292647	9.30264777742891	9.47837090655700	9.44407285981408	9.41987816421222	9.49186907072882
TADA3L	6.48999330117666	6.45735871383288	6.49802214712231	6.43825083975622	6.32881533491785	6.43663852163805	6.29372141946950	6.33846343579986	6.37680587557128	6.27144505707346	6.40224572949830	6.35204044811415	6.35622875064406	6.46271738908476	6.48368918212830	6.36973884922020	6.33074991179554	6.36988728661159	6.45224045133408	6.38316139919381	6.47597473307071	6.42429254457702	6.38630064486063	6.46648481483779	6.40190930190701	6.35856958731054	6.59832755472815	6.38070601641073	6.46291711107806	6.39601839231189	6.45480941161232	6.37133837128868	6.28626073181359	6.43160723212054	6.48058548742322	6.42536064566123	6.49816158148791	6.57878988163295	6.49172535673283	6.47602859391127	6.35777281338523	6.44483110917691	6.41986037003679	6.54845069912724	6.48537978273578	6.41429794062924	6.42235774323888	6.47097485415928	6.48398351101178
TRIM38	7.84155804242463	7.77150955990146	7.61131871403190	7.90330814300976	7.92732615309144	7.75069978984948	7.64055442742953	7.58257614787919	7.63695609947751	7.67108105898311	7.43064761371792	7.66226061780414	7.63403212830821	7.80471601612026	7.78270443017584	7.71878792395219	7.66421404843725	7.65940084515097	7.84020153850504	7.66466097882918	7.79578058453283	7.72261075169808	7.56625378742481	7.77912266843509	7.67432706762073	7.71173277569068	7.53488910387790	7.70366905519826	7.77959545711571	7.75391563262572	7.85660485194040	7.62016873639555	7.52097574085198	7.74818644361884	7.62976330261384	7.71869495309316	7.49230137923202	7.64185300884563	7.77734824167915	7.83308621877495	7.57509824113629	7.61858616938794	7.65722531196080	7.78377005044763	7.65977056865643	7.82872409426894	7.77417897652108	7.82092998790656	7.95611389898553
SLC25A17	5.63279459565408	5.68466559531823	5.76706221415141	5.74916013048027	5.75102459642034	5.76200752925173	5.59710996394258	5.74422307101307	5.68241282399995	5.67237956279896	5.70031044606253	5.78513457288184	5.68761011876527	5.79683809023625	5.74996175968895	5.76540180497728	5.81127313300537	6.07273861871694	5.82586585205917	5.79541507577195	5.81421835204928	5.68774057651964	5.88096426621254	5.67517646760603	5.66601900463151	5.85089100883290	5.62020337119813	5.81644203332456	5.76919265685281	5.74592636647778	5.82306698340246	5.78422985143701	5.52358622004187	5.92141699718318	5.74110525271205	5.76415117398905	5.96448475574349	5.82236773227495	5.82817837739513	5.76036117835160	5.91859388321262	5.87272944034966	5.72228198385495	6.13157758718287	6.02153351413048	5.79872104718557	5.75723334515491	5.83798773329180	5.74567985688446
SLC9A6	7.74918000060900	7.87015845842164	8.12960547088848	7.87303105899691	8.03790893644740	7.89778430384311	7.67202526119995	7.58219748651404	7.80699979915499	7.80507696518744	7.80619061346577	7.71774327135521	7.81816850886262	7.73782861629612	8.02430514573978	7.86685669116812	7.95632842958502	7.83591693546934	7.75643778146776	7.90755674896318	7.82997868447018	7.77994033029334	7.81192472906866	7.84800053872008	7.79977220410969	8.05200902973156	7.65846646359329	7.78369197036743	7.99162165912485	7.73168249364854	7.74898057683452	7.84378881284965	7.69862066150785	7.97827141571984	7.89413721931283	7.69451217970874	8.01959892116651	7.84325605065599	7.85068867911260	8.00766772167649	7.70719889497273	7.73167750893520	8.02921760939977	7.78898756799868	7.80363901044768	7.78124774910560	7.94415263200450	7.82795425373415	7.98212761284775
CEACAM5	12.60742503983340	12.67904268098464	13.02657310114716	11.54704459575058	11.50943142401537	12.58362230538501	11.71971269447725	12.74282300945202	11.46029897440254	12.74545456316821	11.62324605605014	11.57705852554455	12.18217818096133	11.41047606173979	11.56468024911839	11.64130100639137	11.57087657873041	11.57492633367388	11.51835403723963	11.95137574002729	11.52488570025082	11.92559082350190	11.47521619741620	12.27262560539334	11.91040724938385	11.35032923466656	12.41176560150418	12.48866662922710	12.82791130627996	11.51196874738444	12.29851609221246	11.77530746410356	11.50028005696802	12.80913098819150	12.06472634595488	12.01930222989836	11.78976322767853	11.50857187366383	11.82007709042782	11.95514041389021	11.52315234889365	11.45815249680812	11.46568344128997	13.34996496198323	12.40738791581408	11.65520210439990	12.44719074620425	12.67435875157094	11.47414188017441
EIF3M	8.28987446205576	8.47924304195465	8.48971330257260	8.70447200729973	8.36473072452259	8.45589770296378	8.36741970767596	8.45969232023896	8.39456118161988	8.47202479419831	8.74148639352441	8.36620364763440	8.60009264734944	9.14858743609270	8.90388400909632	8.59928753846828	8.86368780986863	8.90311077514367	8.74775501822140	8.57653867499716	8.85724773152372	8.50569217583814	8.54982665007226	8.62705984005292	8.39239101017641	8.72475297479893	8.25901508994400	8.62614179391927	9.11368260923799	8.71441941592952	8.78578001900262	8.65488895829503	8.39124455619747	8.69068957840641	8.72810107899318	8.67647847080834	9.03263585171118	8.37520975423724	8.59379712994194	8.55291615881511	8.66540324769004	8.47346556428552	8.45823466084581	8.71228731979988	8.67245650369127	8.55254425133152	8.78356085865537	8.58307161981776	8.46752293008926
HOXB13	5.45089501395080	5.29132813304967	5.13963471769960	5.24651524164624	5.13368180202557	5.26015375790536	5.13884320695499	5.09500750042400	5.14464826076282	5.20475731435992	5.17142802857767	5.21484169683973	5.16804862295557	5.22224518159641	5.18954311798438	5.16590480037117	5.26898503378205	5.14690688519334	5.16161507596511	5.18852002672626	5.25326605211929	5.23045264683684	5.29023659221401	5.36164905745303	5.36969928718494	5.15147384996967	5.49848831624538	5.12258833827194	5.20250417591208	5.16356459513228	5.13446055621770	5.10855809366789	5.00745555793424	5.14618798467145	5.14215139569377	5.14322266675020	5.25384338979190	5.44619779513151	5.15965123959465	5.19391536987825	5.24352905431749	5.12729706661351	5.13398503332722	5.15863568430006	5.45470400716722	5.20265755872968	5.18024452219110	5.24204703680242	5.29457606196717
NXF1	9.12327770357282	9.14287845721636	9.14102027851397	9.07327730756981	9.04919843995967	9.19153169365816	8.98209944639746	8.86960875026204	9.03980636695159	9.13173330063227	8.91556555420653	8.90637995647085	9.08975619990209	9.14888676514695	8.99108396969081	9.10745141966997	8.98330578153049	8.85745520600257	9.14878432841022	9.03657933085889	9.12670468766651	9.04474419621670	8.99234939578348	9.08582137265877	9.05370947602190	9.15897085048210	9.06059594956255	9.04610037379364	9.02886032585058	9.00785902902626	8.96306818995971	8.98963025512158	8.82102951943823	9.04722965500397	9.19403178251704	9.10847015575394	9.21720351539594	9.20911712063807	9.07625399503221	9.22082641886254	8.99955320341460	9.10645966865399	9.02764846762769	9.10235923826325	9.19328528049704	9.15648445558575	9.09973257882395	9.23063388367462	9.17060641432366
SEC23B	8.04890437495163	8.24169054881407	8.11066605762168	8.34214234160317	8.34204346481360	8.24934948332241	8.05668686439589	8.66900281751016	8.14541358541167	8.22082216963145	8.68195304377016	8.39765271824403	8.14650706321275	8.49337918037433	8.17417934848655	8.37911999121281	8.57299630552920	8.98173848327417	8.55665938146059	8.32383428141987	8.57435770077604	8.22140028305714	8.42079367216185	8.23698818169952	8.21130486978650	8.27174365188980	7.98113685990613	8.37057195755242	8.30411132081172	8.29104779964739	8.38586028468079	8.20478682715078	8.01896995705810	8.12830644125377	8.48026291347939	8.28735868367196	8.82999134068142	8.24470245643792	8.16850657522534	8.28064076514638	8.38138527900997	8.19688042434245	8.45113968128799	8.57340126899987	8.74946511488197	8.32574009141089	8.35711642055826	8.51302593502806	8.30176049966884
SEC23A	7.43372122080757	7.59272062377128	7.93661236777027	7.65415207174741	7.56099228064240	7.52457320879720	7.49343421340529	7.54980741298005	7.53895058335356	7.70585012581379	7.36040267144312	7.72738417754908	7.59888966851335	7.45573335027983	7.49252295867999	7.60297501480381	7.69493302570392	8.18443348863629	7.81840877418289	7.94477225828787	7.80485132224334	7.48030006163694	7.96403326955994	7.49607994007800	7.50943459633810	7.73545339239664	7.49537623402576	7.69247366049917	7.70973804697606	7.68357561377760	7.73459294595459	7.99717848691452	7.57702747641793	8.01190434434446	7.71097874963922	7.83986791400758	9.21525329832677	7.41690528713027	7.78732226082960	7.72998543755002	8.10469772184872	7.95579135763512	7.54891418729153	7.63906137930501	7.93191754036005	7.59454741167925	7.54301389809781	7.65330449112529	7.64637040741518
C1orf61	6.72003570699117	6.60081217491974	6.66879911406465	6.73315202525866	6.63091871977051	6.84900561814503	6.62174720316821	7.31159197015141	6.63440880001100	6.56509803236063	6.89823856091795	7.05423309681568	6.74141001338209	6.71969611217363	6.73853470293711	6.69066790773127	6.88244005814798	6.81489132117429	6.76228348788656	6.65072378340203	6.64374701764212	6.70980688392977	6.62069670591477	6.62584140683833	6.74638917600783	6.73099895970930	6.55889348703853	6.70456690011220	6.72152820679711	6.60141833008661	6.72320321348492	6.70155952145708	6.52216610309785	6.77375223312473	6.67379810214022	6.73259089513274	6.70872290730195	6.61826446486198	6.91054161400302	6.76268881260815	7.06591825033643	6.74944710720213	6.68817120309834	6.73530679133117	6.85474300485640	6.72302017387451	6.66300794037624	6.65959375123274	6.65218652642664
CAP2	5.38686318295669	5.45282551884015	5.61594096711918	5.52661160976148	5.42392574518979	5.57547257609429	5.37552523384312	5.42026950389234	5.50405069963026	5.35860344600105	5.32328953080120	5.55917653332453	5.40789584044369	5.74406406440362	5.55348510944903	5.56359040545193	5.59165820899261	5.59298048857132	5.58284660696475	5.64064712441067	5.63835182403550	5.47805546834959	5.47247976907645	5.44119830198076	5.42693249257366	5.99741144303412	5.36150386092067	5.58248072179245	5.42710234114194	5.84802543095989	5.58685820766988	5.42220510370844	5.31280201218330	5.42868792774117	5.60374639079950	5.72164253071462	5.48461022894020	5.59726324386383	5.47869404571247	5.52634768504825	5.59182842373602	5.53496645156009	5.52494903257591	5.88988891574322	5.54126259091971	5.55339020097792	5.42786920704437	5.48480096257691	5.54944324361673
CAP1	11.12248976356733	11.29064911249730	11.27722428709138	11.34802472121629	11.30600099052507	11.31650754830212	11.14561276715512	11.30715645669487	11.22725226658847	11.05985624392558	11.28344958244284	11.17155404391561	11.41804149525760	11.42198020761144	11.48696803787048	11.27524726455719	11.24194619520236	11.24075175058545	11.50428679024112	11.30021677843909	11.39157638437878	11.25574428199275	11.35194631633058	11.25192993062295	11.17149129133736	11.52311314113989	11.49951895056902	11.36410611710883	11.56488091033265	11.33193205367699	11.40804198401482	11.39987073790938	11.16628984292002	11.35885346077957	11.30775796038476	11.41255174863333	11.72887083794872	11.36556794313244	11.31647560617429	11.41869725120389	11.25745640767162	11.21980788696301	11.26744629553370	11.18103097113120	11.34644308831722	11.21388394166243	11.25311433183479	11.23446314068688	11.42238167916853
CREB3	8.25776084807027	8.36588640316941	8.25519513470546	8.35962288759661	8.31602356383157	8.33705247218309	8.14953475237169	8.17152073441533	8.26886423279709	8.33870303212592	8.38100197856243	8.29357972624910	8.31257238745371	8.27219401984813	8.37195211853783	8.46886209574981	8.38031568882218	8.73382935168973	8.37327779634227	8.41488288666966	8.34457008399824	8.33121351282850	8.36855699068622	8.36071675642171	8.26256299087778	8.54568617319192	8.19882663150082	8.19986633464123	8.23123349463399	8.25664061212388	8.36466460484484	8.20942737865823	8.08914099627655	8.38926672972447	8.31023360924777	8.27813905202732	8.20103258026423	8.55001135306923	8.27410261907218	8.33261178208570	8.32377532393815	8.49748861763180	8.29866276707540	8.47999401809918	8.40262082453580	8.38068242910542	8.58807641922502	8.43679182365065	8.32986335679713
LRRC41	8.67073446826957	8.69920256213927	8.65859095633268	8.92081391444134	8.86492161933233	8.78889919604141	8.49902451017010	8.63773158641522	8.60673210551802	8.64220826454885	8.80784973634182	8.87320502850549	8.74767052793991	8.58535679807544	8.84262933579664	8.76266060979530	8.66629611777429	8.54196013886148	8.65971605348756	8.71521871340754	8.75906580116609	8.71281655593462	9.37021671510124	8.80686935845149	8.67644406811288	8.61882239237073	8.65230083102873	8.60860760058893	8.61976785732013	8.63362950041324	8.69704396811624	8.55787595735084	8.50641412081871	8.83535203300746	8.75860790539376	8.59489055634875	8.98054212133575	8.73672511836281	8.57565461664223	8.68705776855589	8.85353053039337	8.73699186717943	8.80711039713994	8.77243854179859	8.73528659943677	8.88345088760577	8.73850658443857	8.73387412471499	8.71539087571344
VTI1B	9.47221735323731	9.54933020169025	9.72351354034293	9.66618186445807	9.59200291761924	9.51665373761899	9.39841122297040	9.45812894991606	9.48113097234492	9.61528323493806	9.74047504042851	9.67955140161360	9.47767854311284	9.56689035678400	9.97563173590091	9.61143743698314	9.69264476826583	9.77343179697641	9.70670581906473	9.70872284091297	9.69336337952419	9.49945682770680	9.52074375408293	9.50363801950175	9.50027681794458	9.85010358342074	9.55769965218109	9.56827877535802	9.58108300157333	9.59181144407439	9.67425255441440	9.68425934880336	9.39347890956372	9.59269075361146	9.53369830524382	9.66034187451816	9.52788362276432	9.69399979330536	9.56847308542494	9.60280335986728	9.55488350313314	9.68051499799026	9.55102168123966	9.67034199530912	9.85545957933973	9.56484288340789	9.57908431435020	9.92350661653378	9.59156223144559
CRTAP	6.39032341436869	6.40360311145107	6.62323524184922	6.45943732203295	6.41780098625513	6.45488117080486	6.28610743029189	6.34529497939503	6.33766136749107	6.27585375165085	6.41725593227069	6.58761552738651	6.64652661761369	6.39610134254971	6.65703397253826	6.46729200268375	6.55358981547489	6.69600537311497	6.34402130613755	6.52131693165229	6.74301232306339	6.38783886571128	6.57537945477660	6.44036705898328	6.33167142850565	6.53992024790956	6.25854976399396	6.56370608306990	6.53934385743145	6.43156972949472	6.68608749798642	6.39214954110408	6.32432451593788	6.42756593504972	6.56987332355346	6.62502749709311	6.47262021220560	6.32232091450710	6.36346001140890	6.47552226603239	6.53263246871686	6.47947227768888	6.45432878021367	6.50406981853431	6.37229797916963	6.47068945794052	6.43055497824699	6.21218443338874	6.34068082531760
SYNCRIP	8.47218776346891	8.64368363309219	8.77558105332756	8.88175606243605	8.43955151329437	8.69663771156236	8.54022537672217	8.66509777591226	8.59206856575606	8.82141442107486	8.85504498398676	8.81344944966356	8.69987739339620	8.79420022958088	8.65035164648501	8.75471650566452	8.77769032834944	9.10917922485455	9.05279555096618	8.83945068181622	9.03289143277465	8.76039660230431	8.42209538685927	8.55343660506725	8.69465613985447	8.84831671168569	8.45639862228158	8.70804244868730	8.75899794442836	8.96897522518807	9.04876976442429	8.97335573026983	8.55208885871115	8.63992980754783	8.95821301237147	8.83880191693961	8.95093709774557	8.70324855559961	8.75630276215192	8.61563673542732	8.60321793194713	8.66015729448299	8.71386602263000	9.26715093787842	9.05696389482115	8.55007681970914	8.76134875542318	8.74806561951627	8.66743907697907
VAT1	9.58258694262076	9.69908007808374	9.98409932484261	9.48037519073815	9.51148786703027	9.62240678370402	9.51450229182117	9.49530815493256	9.58700450055562	9.55984335425161	9.57634180444948	9.95001161391610	9.58800050545370	9.64921033093959	9.52747870825618	9.60187430180209	9.64088120967645	9.62178764979197	9.81048944221748	9.73590802349931	9.56337661786104	9.65900373758365	9.53457366304234	9.53687921306374	9.55757361544805	9.99325297962618	9.54309977109107	9.64633758846153	9.70369180875445	9.66385458456723	9.68195033375013	9.65369743682417	9.71949815413889	9.59815320591386	9.54676651843890	9.84466084981486	9.59344434663582	9.59431669398749	9.55679317698221	9.88978555996774	9.57949068878316	9.89763180500119	9.91152093701946	9.72051055846040	9.82394754232131	9.57229181599544	9.64945627253516	9.44718661991750	9.77436350290963
STK25	7.69623498422048	7.80994916912923	7.80291000284411	7.77984623371556	7.66351058611697	7.63954729418893	7.61201507964652	7.74649626319383	7.63480006465763	7.73326557724814	7.95930052521050	7.69962961827013	7.80622055813024	7.84161294582808	7.76301074153253	7.94031681860133	7.74198709323867	7.87516164552826	8.20780221190263	7.84538218107091	7.80281267865140	7.90167234066562	7.84689666402629	7.81345809173079	7.75455441952105	7.97244242641301	7.73635128114043	7.62058050609712	7.70604695679234	7.77858000968284	7.77891059506080	7.83408699715074	7.55498002597883	7.65922250005735	8.14330887992052	7.88734766052249	7.97046258053081	7.97803822502184	7.68366177758181	7.94449727284856	8.06804879188355	8.06032579532300	7.72615410011122	7.91029594831547	7.95995936302943	7.73278079620056	7.74969724862697	7.92378688466634	7.95116762668713
ENOX2	5.54636271179281	5.56997794326263	5.67597674632915	5.60414728370360	5.62083910809055	5.59467224263879	5.47241850662355	5.54980779898167	5.51804333570117	5.55891250146970	5.63561291557196	5.57771160622175	5.54397159506848	5.61485689016729	5.63322770765554	5.56470203360957	5.69031382954625	5.66547671624232	5.68164324109408	5.60631127064607	5.66855029411500	5.55558397164549	5.68647277955103	5.57681672714294	5.55995492320127	5.60771018481192	5.54910254043488	5.66519898972044	5.64647651246734	5.59296316287062	5.67176902479991	5.60048156319671	5.48083988680248	5.65412175599059	5.65923468873621	5.66249793936488	5.68526563448140	5.58724641537155	5.71249344784342	5.65366630097661	5.69792565189822	5.61970610612242	5.61113831586175	5.73227937288555	5.68575028571462	5.57942281932213	5.65264345529871	5.88687790998461	5.63074743188268
UNC13B	8.57571151985257	8.41642502710387	8.30911040450441	8.23747846627491	8.27633649380705	8.50344662721819	8.32987873451570	8.54618202161269	8.27627929117930	8.51157444762433	9.34707014870555	8.62368004686308	8.50833258983819	8.26814579566524	8.30275395792188	8.97454508616451	8.34509227377070	8.37944311667283	8.26690985395694	8.69268160195779	8.31673435856288	8.42301980042816	8.46580754505626	8.42764315163555	8.57925998553327	8.59221575319115	8.26813579711029	8.68584843658633	8.15882880782110	8.77457603266530	8.84208101239350	8.20063028266245	8.12900692313596	8.56471147866087	9.67721877494109	8.39300179191424	8.64989461030932	9.56418356424689	8.78614188772496	8.30731210172409	9.15875394379444	8.31605044892413	8.69054935112074	9.31386102425965	9.92898835879226	8.59367084405603	8.48708811607084	9.43796299698013	8.40990179370178
CARM1	7.13513741095375	7.23102971854190	7.40459533123954	7.19000323924607	7.20105601510520	7.14564480947661	7.04147942692641	7.05281122547057	7.07269249483022	7.18260815804163	7.18534439903690	7.10330002149868	7.27973844900517	7.12396956615016	7.20762253197629	7.22982716188060	7.31421362802977	7.06766426185873	7.33452711085647	7.22529650012888	7.34001031751072	7.12822629310902	7.16068034181220	7.23768107729214	7.18544455525606	7.51778527118664	7.11843470755788	7.26514528723570	7.64593896852267	7.38513109627926	7.41152437300396	7.17078820125249	7.16796691539339	7.14569013483847	7.35574476686774	7.31934030574271	7.44189680911795	7.10489853179121	7.21957702303757	7.32399844743304	7.50977058289118	7.51359922963620	7.43040827802028	7.29160111244348	7.92323823507810	7.26491435612899	7.36945049439144	7.37638579957956	7.34974418541710
NCOA2	4.26857962124870	4.30530277953094	4.39067918836863	4.46859034512805	4.34432071849491	4.42826082306412	4.23618678355989	4.35863155440480	4.31873206657300	4.31173905394590	4.41189727444331	4.52192090799844	4.36843737603500	4.49181318479493	4.39441370439917	4.35486468538653	4.42083555548925	4.43505956524243	4.45467997893243	4.38328746919167	4.45408942180039	4.33451575852319	4.41107441056816	4.40389245820268	4.26961273795762	4.55986557643692	4.24456310725732	4.42898457334274	4.40175373306613	4.42488886180907	4.45068504839597	4.38516715104848	4.28811939998650	4.43288971303439	4.45285978293419	4.50100897032027	4.57902848539996	4.37758183037171	4.55276148662058	4.46803829754121	4.45418732752733	4.39119835918641	4.33938085941813	4.42940190305948	4.51116776365625	4.38057923234076	4.36011970604118	4.57692541279111	4.37235641526897
ADARB2	4.61360498679637	4.65014359392972	4.53414966480916	4.56826269332888	4.43141524320967	4.49700408057844	4.43406018196833	4.49417970702683	4.46553047062153	4.48922334129765	4.54507565564125	4.52080623423837	4.53545530139051	4.59942080290677	4.56321012875041	4.52398633127061	4.64454456019057	4.57075384320900	4.53543046200522	4.53422925390973	4.63650235331299	4.55535208345824	4.52516273708794	4.60763465789359	4.50991315418416	4.48685254028600	4.57641808007785	4.52031622060049	4.60953614637825	4.51362502876738	4.55015709082890	4.43796169321907	4.33626871415908	4.52641117586409	4.55408035032506	4.46971486476174	4.68124679941877	4.67233597759471	4.58668083844152	4.49912921418327	4.61615936468502	4.48545596421391	4.47582463922473	4.60416076873599	4.57453122514944	4.49881857084086	4.52819029492723	4.56963436549729	4.64998871358150
NA	8.18518782203787	8.37362403634260	8.05541744811822	7.93897078134815	8.27726580006529	8.44681013309422	8.19629748909863	7.81813905266593	8.68831404122679	8.06472559977030	7.79062452110766	8.30323847284797	8.10803312427815	7.96580154601843	7.99106258064711	8.61077308064743	8.19239848568101	8.04589047268089	8.16363381017358	7.97234213883638	8.29367871580979	8.21739500785967	7.99000992920830	8.26990546065490	8.21190601583153	8.19439016418995	8.05775516334111	8.00082060290866	8.08684509714750	8.22174110552472	8.78283721214927	7.87215726963004	7.86964020276294	8.54735013904079	9.03239325000624	8.08208873755197	7.97074739040695	8.08791302357298	8.06507506516975	8.09539939081976	7.95460747283873	7.96718169937991	8.98732462497054	8.12408929450830	8.28807902078706	8.12369066797664	8.03776731863813	8.21783053652023	8.20271295299941
[truncated: 11,443 more rows]
[truncated: 129 more columns]
