# Supplementary material for: Computational purification of individual tumor gene expression profiles leads to significant improvements in prognostic prediction
Source: Genome Med. 2013 Mar 28;5(3):29. doi: 10.1186/gm433 (PMC3706990; doi:10.1186/gm433)
Supplement: Additional File 5 — ISOpure cancer profiles from the Wallace cohort (ZIP format). [file gm433-S5.ZIP › GSE6956.entrez.nopools.log2profbeta.txt]

	GSM160343	GSM160344	GSM160345	GSM160346	GSM160347	GSM160348	GSM160349	GSM160350	GSM160351	GSM160352	GSM160353	GSM160354	GSM160355	GSM160356	GSM160357	GSM160358	GSM160359	GSM160360	GSM160361	GSM160362	GSM160363	GSM160364	GSM160365	GSM160366	GSM160367	GSM160368	GSM160369	GSM160370	GSM160371	GSM160372	GSM160373	GSM160374	GSM160375	GSM160376	GSM160377	GSM160378	GSM160379	GSM160380	GSM160381	GSM160382	GSM160383	GSM160384	GSM160385	GSM160386	GSM160387	GSM160388	GSM160389	GSM160390	GSM160391
10000_at	7.50823109497699	7.53419808253893	7.55709089881917	7.51385419037381	7.52084609921048	7.52958081152416	7.56987615942088	7.56710052180613	7.48657586504879	7.53747746763932	7.49148728833426	7.52573925931149	7.51216272551342	7.51722042961044	7.51633272891776	7.52854561821453	7.53254855678372	7.47610509874807	7.52242810401971	7.49554054153177	7.52285983004577	7.52110303268033	7.51074519358509	7.52863558828061	7.53049989193932	7.52196891366069	7.50803455453964	7.50007978525452	7.51596389118719	7.52852434132466	7.50823233641804	7.52757527323299	7.46810293065643	7.50690913300662	7.49931527776881	7.51780411552136	7.49202401422890	7.48716175148287	7.46960115800859	7.51959567943547	7.52468814187495	7.52094649884927	7.49852039984688	7.49591280327985	7.48470215772969	7.49467244539186	7.52787967543834	7.51193487181022	7.50069401367258
10001_at	8.36479892790395	8.32165694862080	8.36893749783685	8.33821896821503	8.36794138403151	8.28842468438808	8.31787136640335	8.39370268880159	8.32275360020656	8.28452063647649	8.28384990306252	8.36199988171274	8.33427649794100	8.33496119678140	8.32643351389823	8.40672220780970	8.19252300232957	8.29818022549042	8.31561172815230	8.35372434811942	8.36464538107671	8.29525665582001	8.31624427252294	8.38011127134952	8.36045327692394	8.33778046238604	8.28794027184046	8.31142251164268	8.30995100959882	8.31260000514953	8.37751433805708	8.37530148085203	8.27642724791944	8.36483693725510	8.39699307494156	8.32336388891050	8.37343874899234	8.30527464433832	8.49013198505040	8.37939648654520	8.32724022811109	8.37522339598065	8.34701053385410	8.32036333082502	8.31148116345967	8.32924735519480	8.33984987756038	8.32023603426500	8.32816738509933
10002_at	4.77831973424874	4.88060216914262	4.79805546170069	4.76747561405742	4.77147966527883	4.84033521175602	4.78169200940129	4.92195230265622	4.75333951086424	4.96288667602357	4.74048415591662	4.80204365955107	4.77187276727036	4.78590641979803	4.76420966381613	4.75751501686621	4.73520894371494	4.72253536055650	4.75564562100706	4.70145901479969	4.78725997757152	4.74089650305135	4.75729892730219	4.79939534896142	4.81330889712998	4.78186440097974	4.94059003105437	4.75760083533413	4.82524676803993	4.80923492358229	4.68148095319396	4.75705500552662	4.71750669122579	4.75754389458026	4.77131521048401	4.76436849108820	4.82058875715851	4.73833937952551	4.71159610047734	4.81974193902069	4.78330255282488	4.73053640980693	4.75762280019292	4.75512128814310	4.73065170089682	4.75019947427731	4.75784294793111	4.80099409756735	4.78390638416847
10003_at	5.28731568247252	4.99433048755451	5.12429062679982	5.01805168655480	5.11710587478641	4.98385943241707	4.99532635105374	5.39977039275473	5.02917169283011	5.19601031422095	5.19475263163723	5.08927739757519	5.09290229999226	5.10284853183654	5.07889025644528	5.10610203249948	4.97899469853138	5.00887332776953	5.04438783875583	5.13276206235051	5.12374899559045	5.00912165520271	5.08038543433766	5.68116483295610	5.09783449117441	5.15938812890675	5.57589212371744	5.09432564240381	5.10098568327054	4.75973616756980	4.93769867766841	5.06485496155767	5.04056236293143	5.07543611185797	4.95519861045042	5.08740629263991	4.82953872552385	5.09516985953765	4.90341976035298	5.02016827323398	4.99953740018729	4.96753420177990	5.19966352065084	5.06959453709033	5.06201630344453	5.10076237464254	5.25451028922671	5.27671693586385	5.10313196003585
100048912_at	2.74578261622803	2.81706354422750	2.81081108588603	2.77242691736690	2.72052860492546	2.82121793397649	2.67904232380219	2.82180069072797	2.75859955260238	2.90762751777449	2.60514524663097	2.74487495118028	2.78755849009957	2.78863580741172	2.78110184440574	2.76588268427013	2.76839184856057	2.86423434114821	2.77742596948195	2.64530808792105	2.79505733813954	2.72061075508459	2.77591468813991	2.78042382637998	2.81889640297073	2.88910056809730	2.56441950904679	2.74437700293412	2.86532659500042	2.61141054835132	2.72936224023665	2.72430934824320	2.73612841498098	2.75907528585203	2.77374203023873	2.78300102711726	2.70690754368688	2.79449051637068	2.93322410754461	2.76505682157856	2.86556984124865	3.03070413915798	2.75833924474307	2.76903181130173	2.76626197169092	2.74308499049184	2.80926962789803	2.79214127264548	2.76235352712067
10004_at	5.53529385142646	5.55578345734401	5.60890526828605	5.50226741930979	5.55364246024163	5.61237569707702	5.72095089486303	5.65895860112199	5.56657879693164	5.69820844846793	5.59548576099284	5.59795346855280	5.58068335664127	5.59051434623734	5.57145160072324	5.56761965822157	5.78657198391946	5.56167868825678	5.55666100730407	5.50506834353631	5.58077618905735	5.54300661480562	5.56603157763816	5.70085731093336	5.62294665630773	5.55752358874279	5.65468646441867	5.52177585026954	5.63161059887538	5.52402253271597	5.63032509197962	5.58117011627024	5.52624286410544	5.58054712250961	5.48983574838094	5.57307945148577	5.56411708466507	5.51891956912807	5.51940358424324	5.59843367639766	5.54280118508095	5.48663468975118	5.56450778217458	5.55819422681228	5.53874218451806	5.57245597123139	5.61062481556923	5.58969807849735	5.55191394216414
10005_at	9.11047126143382	9.26488809822761	9.13555234554462	9.04959831867911	9.11479555779721	9.13202256952819	9.19820011309453	9.18396000866392	9.09247676805174	9.15941235805817	9.10154624140389	9.13487936557080	9.10946118836919	9.11045678246703	9.10220898738053	9.23470344113946	9.02127246702558	9.10697278204353	9.05265349770672	9.12822975766709	9.11474979568853	8.96441301674114	9.09593656510261	9.06355932605239	9.09962530243451	9.09522317352771	9.43598435261458	9.08571466975014	9.12854123045138	8.83225916901372	9.13751614013474	9.14098310917680	9.05585022810189	9.10726445889180	9.07704656666873	9.10353050298255	9.11393775724841	9.10365490742038	9.06232246392837	9.11989827323056	9.10224589179904	9.09259087236124	9.08169736078691	9.08812137711571	9.05846347129949	9.10054008792714	9.08796549657361	9.03785294913465	9.07877415901091
10006_at	9.79531124827460	9.84045902967388	9.79574952332900	9.75104332391877	9.77229369077815	9.76639851314543	9.66403714344055	9.78936598524170	9.72589924382617	9.79864405515800	9.78398635365242	9.76975402780171	9.77413654845535	9.77297847829008	9.76320252798061	9.78158468255150	9.80416828635657	9.71182762694837	9.81004558531633	9.72829603629561	9.80601957396160	9.88381147507718	9.75224751007975	9.82326588445084	9.79708756020938	9.80236504296517	9.58682356021606	9.75288113117651	9.77329211731203	9.85245862943341	9.74125382348791	9.77606658567447	9.71243043241958	9.77312249871603	9.80721225538300	9.75942928061334	9.79568919530361	9.75212264868380	9.60451475843448	9.76608375029259	9.79392766866415	9.67885727058817	9.75292897032523	9.76061558903531	9.73525692638492	9.75752804802610	9.85583167049790	9.81961421010324	9.77473048829982
10007_at	9.17891149455208	9.08001659576874	9.18690926751924	9.09835287936035	9.18323209192459	9.13062964281020	8.92113079271305	9.29687249453508	9.11723798133554	9.04663238420951	9.14372652739086	9.16003378955678	9.15163541365550	9.15023684624272	9.14028872357277	9.21972177580439	9.31441611546350	9.04953137080835	9.13856235485348	9.11459492762381	9.19237540665465	9.16329813518562	9.13082370525528	9.13126916752648	9.16039689873613	9.14984765180544	8.98027234837582	9.12132445679975	9.14846995736830	9.48265879203406	9.13098339817969	9.13168122616743	9.09115854804587	9.14526861150632	9.07937996957483	9.13855076113603	9.20304390406383	9.07527892624924	9.00960515145197	9.10787847280552	9.18168148464820	9.03494051127367	9.11911080135770	9.12154332884099	9.10779727029940	9.11469645378776	9.20686214351224	9.07399674651541	9.10635504736046
10009_at	4.33106931653609	4.35851312688051	4.33321217033193	4.28245396030912	4.31379084555972	4.33861903880530	4.37921800604802	4.31892664770431	4.27753461730323	4.29234245953053	4.28308032627353	4.31073417544951	4.30278872574444	4.30657592738596	4.29375583706244	4.33316350870234	4.30102039629622	4.25754483272645	4.31928587714657	4.27987362960169	4.33726483588958	4.28367825800969	4.28608374468048	4.26837957228724	4.31654662309445	4.29614269984247	4.29146956639520	4.29208662402894	4.31692171279913	4.42310837653387	4.33253812068571	4.31303126299106	4.24628422170599	4.31453035984128	4.26417328636697	4.29314993429388	4.31872651369882	4.26759765117477	4.33379388183821	4.31588152386794	4.30875682870828	4.32976083900025	4.29556138580961	4.28289921404795	4.26544787137274	4.28630958914322	4.27532953989516	4.28820963900015	4.27685741594880
1000_at	5.21481917022006	5.37396079732336	5.29448873586953	5.17016023836180	5.19608228746417	5.24177963239631	5.48570648786775	5.33234784531360	5.37704607785191	5.18222788025529	5.45077191857052	5.29182349596162	5.28767738293319	5.35991036352706	5.30228894428571	5.44893740672962	5.20475820124300	5.26951904632287	5.15974508593193	5.23412112591017	5.47763283025302	5.27954685359781	5.26477071087404	5.22204419820446	5.25582726624237	5.23907465144987	5.18212206698784	5.40663576535068	5.24667218723081	5.43831982991527	5.16115391324311	5.34083525671331	5.22499072718777	5.46952646972840	5.18115834079789	5.27182624800491	5.17212528470245	5.25254540693659	5.21555077797558	5.18034825594540	5.24247583475631	5.46962905262701	5.25121335976370	5.25861721417434	5.25088702595451	5.23119700662053	5.32896927133671	5.16580848835177	5.22197821084002
10010_at	7.62776555214194	7.63018112910493	7.63435881901748	7.65594637887067	7.64063532586537	7.59867627869973	7.55101804538753	7.44967296496885	7.55245168328005	7.54543495908348	7.70339581499795	7.63439660460993	7.60589480685981	7.60844856193297	7.59716820752514	7.60568877049384	7.64311453544154	7.52081134649950	7.60345940463960	7.55693379696796	7.62933727704665	7.62635865669064	7.58918255870623	7.65484631567069	7.58750462642760	7.60486297152995	7.59692085944985	7.63677644480703	7.56796955843928	7.54438612032138	7.63567938954937	7.60071061587482	7.54939820077774	7.61762331980046	7.60868710070466	7.59641231251983	7.64880609170355	7.54610322004764	7.65762628071030	7.62276424719193	7.62655186146083	7.69144449626647	7.59469638494030	7.58662083330125	7.57806708499882	7.63801499022700	7.57442088547274	7.62639704768676	7.59700792307193
100126791_at	4.69067546634281	4.74595765608470	4.68507507061150	5.06693104577442	4.72191404221397	4.60343133401793	4.50405427386585	4.76856939019224	4.72549545720555	4.31642797587068	4.55849156790362	4.62184885812334	4.70758681808031	4.77225559203786	4.66477401465898	4.76961524602439	4.72790727383110	4.51372329085111	4.74268656960150	4.54939332957931	4.70246039714618	4.47488017070548	4.67251311225499	4.48965565363438	4.63494792687542	4.64357479864825	4.74709469214233	4.55998315520505	4.67048068203135	4.60854462659191	4.46382025305926	4.55536136332427	4.63270839553525	4.66065055149855	4.82873775453805	4.67970922217047	4.99868855379502	4.82772627536739	4.75136164770602	4.65408928880736	4.61392288184835	4.47942151760836	4.62330639559320	4.87172914867726	4.64745619507004	5.65873391562646	4.64484128968763	5.36851360049812	4.79195775630124
100127886_at	4.11434266094056	4.14373678298770	4.15815627170375	4.11898012409698	4.11897494897681	4.13269910097337	4.14828196703664	4.16105325698828	4.09609025956016	4.14729224862548	4.10921684151966	4.14551929657273	4.12887455165636	4.13433424019570	4.12037926870424	4.14191974866052	4.19485223171399	4.08115361600233	4.12485043376862	4.09798570786433	4.14293499315818	4.13618062660549	4.11362517830723	4.14578577848452	4.13907677064074	4.12988282242896	4.15221930063292	4.12588712764544	4.13261729341586	4.15403014287911	4.19656896663002	4.12205735623156	4.07383303874678	4.12619765247478	4.11318626508652	4.12069501261917	4.13922918341189	4.07651547948409	4.16187374320242	4.13921619911377	4.15248717462728	4.18341359718199	4.11530510664048	4.10657422182120	4.09425075163078	4.11605386278108	4.14281681897691	4.13255220562457	4.11937277465270
100128124_at	4.52944727181524	4.55829481279685	4.55961353219356	4.52984688245982	4.51457182909010	4.62803663723044	4.62411482544430	4.59332506077131	4.53377186828613	4.65240974626246	4.53846111945424	4.54555374434164	4.52992002613868	4.53591726476310	4.51779796978490	4.54679205377128	4.58728436486945	4.51664334603147	4.53830835772342	4.45712753037004	4.55359282350045	4.49521579057968	4.51600650934091	4.49316020672349	4.55266738084155	4.55226015500553	4.71074118906083	4.53294526576121	4.55030345869599	4.40711498814584	4.53099196568470	4.58080917335240	4.47621570185267	4.53505745316148	4.49716779154422	4.52307466973138	4.44857201705879	4.51854085159768	4.55159851991281	4.59170468395699	4.53388594101362	4.59241692718458	4.51524142690930	4.50911155902107	4.49275312157469	4.50771907923042	4.51101617967087	4.51470551711309	4.53376822730185
100129128_at	4.44463174241879	4.75962756382664	4.48330569206332	4.41947206648451	4.44901246695694	4.43518434347068	4.48424444428483	4.51200550716912	4.41591788332264	4.65147523946443	4.44454657394187	4.48311243293551	4.45155934156676	4.45847647378402	4.44762535398724	4.42342672122262	4.50412026176668	4.36405993972082	4.45599611999118	4.40589550708531	4.46487272841980	4.44469435286612	4.43500315485132	4.42142900025732	4.44377137144003	4.45108182857432	4.49716812835778	4.41324867463846	4.45515133347433	4.43020223759711	4.40881368675301	4.48875094976505	4.39520596305883	4.44835086052193	4.42096051214808	4.44206662034679	4.41774257413650	4.56504568774675	4.35432738439606	4.41929496260785	4.47101656201299	4.42958086119619	4.43122350434812	4.43081554507493	4.41078294956435	4.42416508500898	4.44712504489040	4.43624008158398	4.43667833033790
100129250_at	8.02917926155221	8.01253072244702	8.05909151012580	7.99414920018841	8.01094550126885	8.02548737889631	8.10390106202015	8.13844993813600	7.98110824811090	8.00127553439992	7.94332314255569	8.02176922900455	8.02449155247170	8.02566596452927	8.02090392708491	7.91378430984653	8.22566811103183	7.96802966033587	8.03966616701547	7.94745713756777	8.02294648721422	8.02521559277204	8.00983448088943	8.04115292318927	8.02239672147656	8.01573176310053	8.14796431596947	8.03612458259712	8.07395724441982	8.01216927787802	8.20362001359877	8.03575211533508	7.97004432048866	8.01764060668870	8.01814576382470	8.01699992811274	8.08559958566501	8.00173999832292	7.94293633494741	8.01373508197011	8.04218987815731	8.17386339250917	7.99624462465084	8.00181017801160	7.98089509584760	8.00236372012531	8.01279989775888	8.03116111682054	7.98683507951400
100129271_at	5.35463744602653	5.44532606175465	5.38572933413244	5.36188482740188	5.34989892240153	5.32350124205511	5.47145959294131	5.38589820951917	5.33196795275683	5.47927216956071	5.37386612117418	5.39367024641026	5.36435728883696	5.37014280952988	5.35245522631068	5.33517177895768	5.39315019755614	5.40280158225950	5.35720110034925	5.29417022628679	5.37194979114696	5.36719517153666	5.34917081210518	5.35202313559615	5.39481271306787	5.38450170259996	5.34419451843631	5.33650498627057	5.36012447588779	5.34191484637312	5.36941690052192	5.36751424552486	5.30937586552378	5.36974694425250	5.33648246692837	5.35622342093003	5.31765117879704	5.30480680995378	5.45131847320324	5.34291579364258	5.37476950870102	5.47697611863796	5.34785877797218	5.34294121418878	5.32912307622336	5.34882814542828	5.39885122454865	5.35189091170952	5.34815027920920
100129361_at	9.10161178030660	9.12771293486710	9.19033576243311	9.12337188256356	9.14792853454736	9.18061126249766	9.05722739659170	9.33512470212295	9.09735127627625	9.20489183903100	9.26295633742443	9.17598113050900	9.15005234890780	9.14860409446695	9.14480883579566	9.07746437343550	9.18620444671017	9.05991787535719	9.13266084659520	9.20398831990513	9.14092737890913	9.18389251999401	9.13261933248189	9.29591882214130	9.13012670694717	9.12509370220746	9.02256751136534	9.16218510165354	9.13706918976495	9.28481197625782	9.18343561325916	9.15506468950436	9.09297878167674	9.14653675930024	9.12836130511435	9.14034982051564	9.14482442008131	9.12888544094577	9.09003704823952	9.16354335830396	9.12219456973227	9.14140387348807	9.11856575325635	9.12537096634333	9.10800395764881	9.13063434549541	9.11266523965475	9.11882722752247	9.13342279417501
100129482_at	6.70729893499057	6.94709951326679	6.77415771898111	6.99510997579926	6.69592943136649	6.61981724391645	7.12731051271752	6.75625446499819	6.74167425488035	7.18181002159522	6.63933070205034	6.71790688972272	6.75646926515617	6.75652429062863	6.75176081957371	6.65254468106001	7.00168401950017	6.61834567716164	6.74287395077326	6.69573361169280	6.77300813355677	6.83312994652959	6.74226981507739	6.84310855438104	6.76208787252147	6.68743978009887	6.62644903399398	6.66737299183052	6.70715796497604	6.53043134808530	6.58555992796073	6.70319914441431	6.70305579505878	6.74583714349031	6.93975870076758	6.74914645083449	6.77725795966422	6.89514555044750	6.82992743872019	6.75472800131463	6.69849794982897	6.54829771509575	6.72611970882234	6.74690601983610	6.71479099827071	6.73006120664488	6.70833915924198	6.70768661855968	6.73032863250131
100129500_at	4.79779033704585	4.80988585075897	4.82804448784652	4.76464239693686	4.77408742014382	4.78342014514669	4.98853777877153	4.84161539557954	4.76897707792287	4.77603936607263	4.90157300164042	4.82882090288292	4.79724572127731	4.80408095201887	4.78947556039116	4.76261173321804	4.82074619496298	4.75506755831424	4.80644829613003	4.74756070192057	4.81783597460208	4.79003284119797	4.78199868793544	4.82525461146208	4.81034170153598	4.81785778047955	4.90053841107606	4.80281879515936	4.80198108610825	4.83932227294668	4.86733960343977	4.79911488212426	4.74219582256135	4.79480933076105	4.74773191414959	4.78905487770256	4.74397995271930	4.75193691739221	4.76036881642704	4.76403924268723	4.78221056857084	4.81906410479904	4.78103317624990	4.77285838850490	4.76025001820291	4.79023589324623	4.76748865506960	4.75997193132450	4.78258988108951
100129503_at	6.26841697771026	6.29263499995943	6.30254318007100	6.22624569546712	6.26000017385690	6.27492350788869	6.52545969488362	6.30731046104891	6.25559612141486	6.24921969089702	6.29005476454850	6.30817965741471	6.27560544429868	6.28014632287130	6.26380778160416	6.25855604512705	6.22869988752297	6.28728507119628	6.22863530482057	6.25458397750914	6.28426315926841	6.21921665923175	6.25948330301640	6.30679515728352	6.29545548166618	6.28803467862062	6.47320155854405	6.27523546088238	6.28903889549533	6.23531414243265	6.23263271325026	6.25110152180646	6.21971476291061	6.27029173672494	6.27779645380901	6.26649195613374	6.16970792382905	6.24836272917943	6.36759064653969	6.29081937236495	6.28491794874973	6.40452709356973	6.24901808942526	6.25142834349929	6.23495053414214	6.27190157205725	6.27883704030939	6.27865929343346	6.26916379975723
100129656_at	5.91352301052367	6.23829322911373	5.94308536183601	5.96997298944179	5.93581777301014	5.90189277587177	6.17607032379806	5.96098958237803	5.90335805041077	6.14388785833572	5.84669034001507	5.88698020089386	5.91839720400044	5.92055449905883	5.91256923380952	5.88642127425059	5.93969091538377	5.97811865710405	5.90182538068779	5.97827207807214	5.90999687011519	5.89778971164085	5.90512363267857	5.87159601160571	5.95188255735597	5.91304002052149	5.75822757278993	5.88193859449644	5.93219277831375	5.92502927884790	5.87906104485180	5.88058140800437	5.86533595976368	5.90660189039887	5.90623221072568	5.91215051151970	5.93192685290074	5.93682152390007	5.99379564462798	5.86625169942663	5.90977322827009	5.94425123996643	5.89333095924097	5.89509272175071	5.87515877791558	5.88513897584539	5.77287862535555	5.89533381854222	5.92005334036748
100130100_at	7.65712942750761	7.62876446552845	7.78391244903506	7.81275071022761	7.69782026790682	8.15196121336920	7.41082240172619	7.55226175710033	7.76015459773549	7.69921690479586	7.61936341978783	7.78642926454150	7.76236052679658	7.76106152716368	7.79506399871027	7.65003527166812	7.37496029495389	7.63024101719207	8.48794997924930	7.73927664149739	7.71231437386486	7.65828040216314	7.74151785831751	7.63866449414091	7.70335800938030	7.86930998294484	8.27491596584534	7.64345993601604	7.63690120038541	7.49123498283742	7.68402282221710	7.56078878769772	7.70174953365196	7.73844435222033	7.67687347485596	7.74875747296563	9.14731817799790	7.65728899210412	7.48481479773974	7.73559817882529	7.65899811668324	8.49234079282932	7.70990578887278	7.74666678440480	7.70287623585802	7.80309999328352	7.59614337184576	7.66477731762607	7.72030569678318
100130331_at	4.57146737448487	4.61444723056843	4.62809086053281	4.59007909864917	4.58652136165696	4.60751163078418	4.74469408473278	4.64754170408182	4.55860996921064	4.57853246309665	4.53585458428941	4.60131214223712	4.59443890987917	4.59695049401761	4.58672431811615	4.59821976232519	4.66781480721785	4.57368727507786	4.59332988190366	4.56832475557229	4.60115621011320	4.58089095894442	4.57964069085026	4.63371100874310	4.62097549503834	4.61666250193597	4.55520191377049	4.58386571424577	4.62575731319992	4.51936017743521	4.50609156652797	4.59953189724676	4.53984582692887	4.58801766137188	4.62100555669143	4.58670416856485	4.65070962902775	4.57972422050790	4.68091945141351	4.56312436214630	4.62561120345990	4.64845162577801	4.57603388228738	4.57394317168043	4.55854063038941	4.58723553678376	4.60316286298290	4.56908256448324	4.58475469974596
100130449_at	6.65066581130506	7.00462129861457	6.59920185391443	6.49356210117777	6.76056997099629	6.40711578325844	6.81060725009405	6.24414100395729	6.49267595241637	6.27824611740335	6.69837498506438	6.60787582843751	6.59193529844667	6.60232501479337	6.59653561763565	6.41013782065034	7.13009357760243	6.47942031897364	6.70627865788240	6.78653164822513	6.64274769781080	6.50076647272678	6.58068861344585	6.32607261831090	6.57016771216502	6.52321275931480	6.78969694647136	7.06860526764406	6.83178981898747	6.33430682444456	6.23609655094282	7.05488783898353	6.54107703368717	6.58741552397210	6.55288405399450	6.58766253049130	6.24744569798925	6.54739166798148	6.27924052285024	6.67535993549925	6.63080890100360	6.85496621304768	6.52270846469421	6.55727072701496	6.53951379408418	6.70385878502541	6.95436293363707	6.63074620808003	6.56318456568067
100130633_at	8.80946398643497	8.70615804726033	8.77983404580498	8.77587539935932	8.81758902165407	8.62467183433659	9.08196364067626	8.84321312967639	8.71382399830782	8.74224801899196	8.74142621040856	8.77009157361805	8.74724908706455	8.75509725903251	8.73959443288574	8.79017016071301	8.94051297481008	8.62432490950037	8.70446034063869	8.66145158908791	8.79722750347203	8.72876988015117	8.73108136418290	8.76598094831580	8.77961131949338	8.72057576204842	8.54783768003885	8.66290145341049	8.71900539428401	8.76724419529896	8.65578641422178	8.76683582664157	8.69128015758903	8.77586166388014	8.72618074150596	8.73814547890331	8.71823822020672	8.65773119438517	8.80964683254302	8.73034169842368	8.71257068304111	8.76868460538796	8.73921111361269	8.72871100779670	8.71581552195196	8.70477000299763	8.82934838269013	8.67698086550569	8.72244452349429
100131827_at	5.52260521958474	5.61691739323828	5.53366550345096	5.45852395381757	5.51262947851648	5.57905523760399	5.77768768550222	5.48752564457449	5.46406093341187	5.78684927472507	5.37992267930311	5.47637187921152	5.51483087748046	5.50851982087729	5.50631364879557	5.48887257525636	5.42628750032769	5.54867879724573	5.44713494355207	5.41424730058868	5.48821539638464	5.51008813169193	5.50020937084028	5.66129769890010	5.57528690295813	5.50782334227626	5.20916681421459	5.48925355360784	5.51125642200445	5.51609195828057	5.54232747413683	5.46667900344256	5.46042645875252	5.49317184384625	5.46100320673913	5.50725917234800	5.43670835496954	5.46688647650969	5.90171332857145	5.43387939581072	5.46347469536760	5.66409048896085	5.51904006939659	5.48896813591247	5.47908861856232	5.44815420414827	5.49577075876101	5.48506226656672	5.47385224849215
100132341_at	8.40676724006724	8.37490624242153	8.38026821386743	8.43220802467551	8.36863889853333	8.32530817254675	8.46280274801683	8.40699496762831	8.31298900264868	8.43501012462013	8.31472245946329	8.37461280257198	8.35663573514348	8.36217704956364	8.35424931580478	8.23062841728163	8.18977778788778	8.29932671812669	8.38353952479075	8.37290091332438	8.40307113844160	8.24650458883854	8.34136758649216	8.30121408586070	8.38402714670838	8.37185579072702	8.37779453205214	8.33157094354454	8.33728769940310	8.40367657601643	8.27259883336888	8.34307346692690	8.30155704782967	8.36562274135040	8.38127325199399	8.34849700272116	8.25620385290015	8.36693735507920	8.33565857964922	8.38125459158580	8.42821828818635	8.36225399461810	8.35472434093347	8.33841157640411	8.31619447281929	8.35545893815051	8.33159721259107	8.41149264894874	8.37453428325694
100132923_at	4.09660351377255	4.06221692624849	4.09565837400287	4.06846598374941	4.06296491223131	4.06013246457537	4.08305278400339	4.09656475448446	4.04699498729375	4.11428331689531	4.08204956865923	4.07624693802685	4.06510417335230	4.07404994710313	4.05739943002414	4.09055057598664	4.15552314226864	4.00606459995854	4.03217217302563	4.08268058613689	4.09499797737148	4.10411056929203	4.04903902354778	4.10005686921413	4.05882789735971	4.05937766552144	4.06237167226241	4.04765420907655	4.07821386646889	4.14123367928760	4.10782255030863	4.10175374388492	4.00924563126393	4.07815575194591	4.06636879076672	4.05611333888461	4.01608786286629	4.03843255716423	4.01099477182015	4.08022101870547	4.06016108301860	4.10501236654258	4.06170726352075	4.04502756358530	4.02871795189708	4.03550455633889	4.10398721705638	4.08804018363520	4.06844676530237
100133321_at	4.55320952841956	4.60186000039919	4.57031788072933	4.51708177364510	4.52977791347701	4.54910184432164	4.57859250459652	4.69700796679096	4.52525046504571	4.58235723844376	4.53969579002804	4.57537026300968	4.54139759485816	4.54538110170756	4.53149128233462	4.54578627687425	4.65117547700671	4.48034107105035	4.54446289279276	4.48965965560879	4.55459445621530	4.52620971063232	4.52593485366234	4.63689992078591	4.54802631165632	4.53693910542469	4.57382289901307	4.51898027578752	4.61905123463412	4.57500726964598	4.57622904790102	4.59459504165329	4.48614123695661	4.54814933877114	4.50670137365876	4.53300217718986	4.45775482227503	4.49415065596834	4.53823627556783	4.57866873852499	4.54868648584685	4.58424636595786	4.52077196160015	4.52254083556991	4.50699791353779	4.50638349707061	4.53189228874917	4.52053194949607	4.51984353142990
100133941_at	10.64154464187120	10.20413062907713	10.61339797283095	10.74995386497583	10.73048674099629	10.63201510008073	10.16924867559880	10.31671803848945	10.48714082319829	10.61044732447114	10.55854661028808	10.55151270294552	10.56221443097124	10.56646984943009	10.54388420506932	10.76261542220493	10.26649652943197	10.47812853378649	10.48267738075852	10.50948972529611	10.58886912343584	10.42346154655571	10.54791399547015	10.48424954439160	10.51351600407351	10.54512258715835	10.43860233197532	10.38279910311966	10.49397339762653	10.98102286284595	10.54629151050480	10.51406715941585	10.50808345946343	10.54495313637538	10.66647847211557	10.55507641868202	11.03552606570293	10.50535633466202	10.79880106614840	10.54414466146691	10.53926438549797	10.42243842653930	10.57288252439174	10.53840081596362	10.50923358774917	10.55067463195025	10.85578879129131	10.60684748340258	10.65960370341835
100134713_at	5.89420194331951	5.87381591922912	5.95494749535959	5.87627657925444	5.94344341320041	6.01066401178855	6.23215147439371	6.00315060669337	5.92957576046878	6.10127691793820	5.92132999026394	5.94383801171479	5.92643787629156	5.93140076968569	5.91902474345011	5.91754910499975	5.92778476670637	5.87779908750507	5.97695403570447	5.93945645097603	5.93071128319030	5.93671215214488	5.90964283520794	5.91315793623188	5.92508492780852	5.91870381193756	5.80198520471464	5.87999459367224	5.90240728420879	5.92950315021683	5.95541208788137	5.90505311106885	5.86985103745146	5.92708745533582	5.94781883763048	5.91667332475027	5.88272363548304	5.91697302362174	5.79860580880570	5.93384422293356	5.91318237975067	5.91617104713349	5.91857652711675	5.89905818346068	5.88658293161712	5.92681670464006	5.87357324026911	5.88188346486243	5.87594271960647
10013_at	8.06579308378091	8.14190048559868	8.07884993479420	8.08252471318475	8.06462510352099	8.04931064789569	8.01410791056151	8.02346428908240	8.04146304861888	8.14911943093053	8.04764513535404	8.05577289356193	8.04920552365305	8.05902765381878	8.04070775776475	8.06022935372140	8.01843618069480	8.01655258057048	8.03795142111917	8.03331435046258	8.05416489355316	8.04611234879033	8.03028962390847	8.07756780467159	8.05804795621893	8.04292438218658	7.98705311004810	7.99764493401499	8.07066214401268	8.03493501726966	7.95568278654565	8.07736669272179	7.99048631367733	8.05164661181815	8.03920232921068	8.03744785621349	8.00724854830101	8.01878483928480	8.15061055090223	8.07923027523299	8.09110188652671	8.05881481543138	8.04808538501232	8.03098006722935	8.01370543014537	8.04297757442331	7.98015673831383	8.07260840181751	8.06166442249850
10014_at	7.75873309622715	7.76384096930964	7.78098205114415	7.72351101389993	7.72172977006967	7.76370487906803	7.74215288971344	7.95237974819155	7.78414458588954	8.03380356162597	7.79303454202146	7.79534011821977	7.76395992953714	7.79150459504875	7.75662496578920	7.79087627127564	7.96441352315872	7.72492896594245	7.72884210482746	7.64535482519788	7.80337033451279	7.77772600034465	7.74275194043095	7.79659960354263	7.77148009289589	7.70288218349655	7.87644352432925	7.74958383846241	7.78178850865525	7.79520863067948	7.69631025946281	7.74342786369838	7.70296448722470	7.77023729888874	7.72569182622800	7.74995159621479	7.51870268615287	7.73753029287875	7.80552846838308	7.76044922720247	7.75026451668601	7.63294218018120	7.73754611532080	7.73966859516030	7.72995224909422	7.71967838166093	7.72061107742286	7.73183516259169	7.71548054873595
10015_at	10.95646060269720	10.96301365477362	10.99627134396566	10.97022662734750	10.97385994389945	10.93511216270987	11.06608814999784	11.10412741991626	10.94125873539618	10.90004059530893	10.99264270780533	10.97366002892403	10.96645683021004	10.97299738870836	10.95796962439497	11.06059125590824	10.92634568326628	10.91440122002501	10.93487252052440	10.92401116242110	10.98540131097593	11.13015110750703	10.95140793993907	10.97616228973766	10.97388735523344	10.95683228772838	10.94600838257840	10.91921078904898	10.95212926405459	11.04403697138130	11.04199780853630	11.00078393918271	10.91152546764487	10.94227015539973	10.91383868893253	10.95831693486707	11.07361843329433	10.90669206632232	10.92778463530969	10.94395118002155	10.93895484944004	10.88397574428553	10.93893261566178	10.94589913027349	10.92803883317644	10.95137020099564	11.00493057035721	10.96098577392329	10.90866638048448
10016_at	10.69303570581615	10.58376986964609	10.71839822186349	10.65781914900752	10.74654030369838	10.64947497001451	10.71172030803726	10.75274983066891	10.65347762673827	10.66880639169625	10.67635338932609	10.70603449990021	10.68781057191220	10.69114725532433	10.68035634111874	10.84320716415563	10.75139551444640	10.59368814016474	10.64117801282782	10.68000153745673	10.71948225920183	10.81671631145866	10.66942943358353	10.68661894935068	10.68454624578653	10.67683766135778	10.58516970623942	10.64111796351896	10.67248959136763	10.86836491858590	10.60160892114661	10.71398353972051	10.62958988925980	10.69438424757721	10.67508896068657	10.67656638066077	10.75375041551265	10.62465918360389	10.59166522160674	10.68235318900803	10.67513298009985	10.65178588724454	10.65824226383793	10.66447057250437	10.64992524065703	10.65624367478132	10.62062427375852	10.65596070642916	10.65221198086215
10017_at	5.06384501838449	5.05536405734156	5.09773005800429	5.02923290481880	5.08092038491777	5.09212394790596	5.06718173952389	5.07603090165652	5.04309114057541	5.12483606064836	5.06455624164303	5.09552539618859	5.07301041499445	5.07824413041116	5.06743317204751	5.09356423610507	5.17389150070360	5.05105642536457	5.07454536778038	5.04902863096643	5.08855436943851	5.07458620682911	5.05731277247537	5.04337166642090	5.08818182840787	5.10806916628611	5.20571384837661	5.06462218839557	5.08444127230029	5.09539072338283	5.06100878619979	5.06104918992100	5.01751363829064	5.08575364213707	5.05998147558574	5.06437261625953	5.08389210630900	5.07713595176559	5.05384937896708	5.05293343622473	5.10074054033294	5.27756973844617	5.06526832297318	5.05221524162169	5.03714301000939	5.04153549942743	5.06105822582926	5.04156617582566	5.06338423400752
100188893_at	11.90018390698532	11.85084561390594	11.93420266673599	11.89508066825043	11.90715696704555	11.90279134734749	11.99029697943321	11.91954549054273	11.87962206036008	11.96206545994985	11.89515318973178	11.91813271205601	11.90369955551599	11.90676341971598	11.89492367506418	11.89496226246668	11.95165254103320	11.82848602345934	11.89534984742417	11.89481813876036	11.91447335326193	11.90012185112009	11.88561190528951	11.90521620734723	11.90344539784475	11.89122613014885	11.86277437791496	11.87127915049690	11.89265221417502	12.00426369299784	11.90880440782009	11.89648747108090	11.84572874375498	11.90608814102778	11.88378357364267	11.89273285193129	11.92914857424443	11.85413366145270	11.89181270677007	11.90651504744619	11.91025873652532	11.89738641319696	11.88146533403271	11.88142509286908	11.85984843996298	11.88878094367955	11.92454707189910	11.88214440925794	11.89353302339507
10018_at	4.49519756828656	4.51000688002186	4.49656606104905	4.44428169611633	4.44750424687045	4.52712894130336	4.57273716289294	4.48994471142554	4.43809989716305	4.48973376902240	4.40522477766853	4.46901681508091	4.46557804328162	4.47260639989446	4.45727115253798	4.43866793407500	4.46425723033060	4.41167062455498	4.45839734994724	4.41048166083802	4.47755606132398	4.45071118422964	4.44972687770884	4.46800561774859	4.48302039689559	4.44341818389785	4.52616447426990	4.42596161062979	4.44984972913094	4.42700007851163	4.55753689794168	4.45148197287064	4.40993279682259	4.46911613240338	4.44265869320872	4.45679843844853	4.56781778413722	4.43015492458530	4.44793006867264	4.46623579598914	4.46925226697566	4.48467552613668	4.45380523495196	4.44858539218641	4.42690903734863	4.46799026173962	4.61692606414198	4.45368480730163	4.48825015062649
10019_at	8.25422131055219	8.35444047677693	8.31600591412160	8.33339427571543	8.23109450651619	8.28235002398652	8.09062275198800	8.28968586318141	8.18692155548272	8.02171739972766	8.28591213771345	8.26112214192434	8.26367192973921	8.26943217170435	8.25603937636423	8.50775359168174	8.30688867960859	8.13058237566901	8.35489125206354	8.23916429337311	8.22698131541329	8.45056210852683	8.25062816013407	8.43515092596082	8.19411822280185	8.25241917278493	8.07372057655186	8.29266447482571	8.22531891644294	8.15968662004561	8.48567658894040	8.27978538657828	8.21081209682092	8.22447013964585	8.25562077007028	8.25775531004889	8.15109538535875	8.20231282555360	8.07807103490902	8.19070748324805	8.23390173640949	8.37056696727119	8.23620875354496	8.24223145792506	8.21979977392388	8.29035983588202	8.27792706135402	8.23888697661626	8.21527546641769
1001_at	7.92700286515883	7.91294407754296	7.98360429314114	8.24010450180029	7.95795579195619	7.77463469019224	7.61126823621632	7.67395911388014	7.95383167834933	8.10751838865617	7.79089447351943	7.93468155477862	7.95141319489274	7.96577838148407	7.93916264307199	7.94264573432882	7.71196038332931	7.87924370316228	8.02651546660889	7.81541226562971	7.92276543535035	7.97048884183729	7.93421259288199	7.96180296494341	7.98382965402005	8.10179775437752	7.61588345285359	7.77821671784914	8.02937656622424	8.11696651048760	7.57591495844819	8.06701918558761	7.89441143245330	7.91950064586978	8.21082697866918	7.94140069455387	9.26559717549256	7.90575278725410	7.99077096357482	7.99162157028209	8.05032381857834	7.65051299440734	7.97435191532233	7.93737437564431	7.92361334160621	7.99216330574696	7.81358621655556	7.95654663407568	8.08734601080432
10020_at	10.44536116452523	10.74773441368992	10.55811832540405	10.70088637082580	10.43970037067401	10.53961367484880	10.57507120224343	10.75620666791840	10.50531027034596	10.68637535365092	10.70499873383770	10.58476728415971	10.53651348395222	10.54398255225163	10.52950525793358	10.48912657762666	10.26533308530657	10.46967256733664	10.58134528251082	10.38803932546897	10.51520978304493	10.45112130820089	10.52440853680457	10.75519648504637	10.53663472135081	10.58009052966786	10.38830879215996	10.56184531645624	10.58522347682188	10.51881503203798	10.56960018182768	10.56134853210936	10.48456941926597	10.48220037388291	10.51750621340852	10.53154892244683	10.31151128473851	10.59289552333541	10.26482286283163	10.51109478309529	10.53978244679079	10.60818636570638	10.50722227505613	10.51149099157998	10.49736871381685	10.54902177827945	10.68979940867708	10.75774961413021	10.50360775354485
10021_at	4.45693087870199	4.46623796900545	4.48747154821895	4.44514246222598	4.43909728325402	4.46350758583417	4.56579391595952	4.47170371313035	4.42992395890636	4.61745961803492	4.42871750053284	4.47125020255526	4.45595173688128	4.46128229294470	4.44760854474679	4.47053390773472	4.57140861460319	4.42360932444326	4.43130930366065	4.42748848608410	4.46227825819960	4.46448972285190	4.44159515373925	4.52619681660396	4.45868313283745	4.48155171157694	4.41525609855524	4.43514545958533	4.49111535651441	4.49104833017712	4.47960459105637	4.42537487405658	4.40180397317790	4.44921958450196	4.43858100660732	4.44866291957713	4.44200199569598	4.42179552755160	4.49553353568248	4.43539780856522	4.44718309922026	4.50517128102584	4.43935096086393	4.43379562328803	4.41674034142527	4.43329274499461	4.47223555303986	4.43986124733494	4.44114439271605
10022_at	4.73733025594301	4.66944541159255	4.70683567647582	4.66294801249140	4.70926406817693	4.68022664274207	4.74931345049773	4.65923084319417	4.65064842328132	4.72978635899084	4.63313204641809	4.68938451556769	4.68213536301557	4.68575935784579	4.67398016638622	5.31560494192219	4.74513065288573	4.66332253867170	4.69069098497964	4.65147791231577	4.71119304897006	4.64843880272958	4.66632528692580	4.67196233027113	4.72372530025374	4.66028237964942	4.67954113945742	4.64393582212617	4.67015674102196	4.64263394685117	4.61586345391487	4.67499671427657	4.62652882222456	4.69330716080173	4.70407581979270	4.67339675571807	4.64416557540062	4.65340407900377	4.68775182447636	4.66259481462007	4.66121760255023	4.68706481333564	4.66243747602835	4.65914894136147	4.64638607291479	4.65609847870098	4.63342200520529	4.66524097122065	4.63827328414767
10023_at	7.16389814336860	7.06848702394779	7.15834224744217	7.08475706642793	7.05381323789236	7.19030567557242	7.63714867625335	7.45422905294365	7.06234073617479	7.13758088687780	7.03419286011274	7.12419640982613	7.13038513950935	7.12711363668630	7.12502980298215	7.00829829204976	7.24609825396030	6.98775989126079	7.25501737078425	7.07208947866818	7.20331304463365	7.29666587824520	7.11186427202137	7.20420735703490	7.14771687118071	7.08756098101979	7.07613213640929	7.09730876794929	7.11235659981887	7.02460107245935	7.10382682467901	7.14043491894773	7.07116087175316	7.11136537289552	7.03299821437066	7.11830847558231	6.81638273359750	7.14232460649561	6.81830494218358	7.08957024828463	7.12755636686491	6.81038794665971	7.08690533143713	7.09348749344600	7.06976892129514	7.04480665474355	7.11974059908888	7.07910310743197	7.04913955179114
100240726_at	5.15622502190310	5.23307350335532	5.18577707597521	5.13228064524103	5.14433904600365	5.21127911755223	5.39333571079960	5.28325523793376	5.15013267791034	5.21907064531076	5.14977896518792	5.19554604063989	5.15610444864345	5.16136328121116	5.15157590801267	5.15957598874964	5.16936107137441	5.12726610099217	5.13817429664566	5.12534615369747	5.16582464214905	5.15450668726128	5.14036121585505	5.18080307577018	5.17629116795083	5.17176679303249	5.27958531945987	5.13399368338413	5.15976074772077	5.07708667507861	5.13410738336013	5.16349508821741	5.10056733375139	5.16301447855720	5.14449624852478	5.14742059151175	5.10497400684236	5.13868214101254	5.22112199124078	5.14782698304865	5.13728765933074	5.12128209318021	5.13570465316220	5.13290908614008	5.11716836385067	5.15191640291304	5.09776791355770	5.14435383788964	5.10517210622857
10024_at	6.28589497824266	6.43967114456873	6.33849632457341	6.29766640824054	6.27234112196697	6.21451651618112	6.47007279901289	6.30731809803211	6.28611255619538	6.15621288976374	6.21472277049408	6.31033636654059	6.30484549678737	6.31121784381309	6.29839806519383	6.57286158409767	6.34880662337565	6.29755686360342	6.26854641945742	6.26470523231156	6.27217365028196	6.26561691080116	6.29027170304571	6.27619414175976	6.29991331513234	6.34874087805328	6.39530361062500	6.26054570062859	6.28460626633332	6.33950042485437	6.34271035610734	6.27323516265160	6.25050300456571	6.28290689847269	6.29601508423967	6.29727556525718	6.26800937995060	6.27111382561595	6.30598399314830	6.26373472603074	6.32883765806146	6.47079510371507	6.28348119584737	6.28438812531079	6.26471339028037	6.28201437872587	6.28949734336482	6.30141666669557	6.29281936806231
10025_at	8.84613878389289	8.98163993819461	8.86000411058507	8.82289344372697	8.81803648786326	8.94563946966189	8.75111687415001	8.92853396952643	8.80945353591698	8.90492957416624	8.87411269873966	8.87123013879950	8.83013427502618	8.84304256105086	8.82382596870845	8.87585357434158	8.83459188511912	8.79958187085517	8.82878824725804	8.81463724556230	8.85913667011889	8.84077323398411	8.81177214282926	8.86524000164672	8.81506465547764	8.83526254302773	8.89047480642590	8.81263935019092	8.85368258324588	8.81680555393351	8.89041763830120	8.81708575872684	8.77199998899969	8.83305920695184	8.76481259672591	8.81881334506359	8.61647265421576	8.85745301618186	8.77067418877787	8.84853161295673	8.82357909126075	8.72954528485780	8.81181349789151	8.81272894485998	8.79578484698648	8.82485418118249	8.86408334691128	8.83800801859119	8.83874366980530
10026_at	8.69439195629078	8.37564354489973	8.79796947089933	8.65977375666920	8.76604079654378	8.83847093493563	8.70836588317374	8.98209013918482	8.68982985208418	8.34159614803875	8.75805581575504	8.73679892671948	8.75952169248830	8.75614511455450	8.75425593831648	8.73725497853779	8.86155361055755	8.69968202833572	8.73885489165575	8.72690547480065	8.73650952086202	8.90064431758679	8.74511329537382	8.96166972616322	8.72123429748746	8.78176896970752	8.58011200326880	8.82573996732179	8.77335689155083	8.82344100789162	8.86844936460627	8.85974249976561	8.70532866576686	8.71519815873156	8.83970658894530	8.75217165474903	9.01137949731816	8.69035732680233	8.69843935540563	8.68830455461754	8.70638725050923	8.76207013559159	8.73777645607267	8.73302710007987	8.71977817751685	8.72672361960858	8.80146725738332	8.72120765235215	8.68219494892884
100272147_at	7.97460756904432	8.23568580074185	8.00886041396178	7.97947922176777	7.94921650806916	7.98785607137444	8.19984865523957	7.97492336029585	7.92841301395048	8.02336499403938	7.89563595245752	7.99474708375834	7.97726463931753	7.98675745003491	7.97041569711073	7.94625935656093	8.29258878854641	7.89813170554357	7.91897881979936	7.88694293120938	7.97686437301022	7.97011936286362	7.96304300303034	8.08239440636513	7.99580639074110	7.96797064712620	7.98185489668384	7.95623911479782	7.99514582409374	8.03390318034478	8.05088837833895	7.94243988585764	7.92325333024798	7.97078727663492	7.93122051214781	7.97020946661589	7.93193292798262	7.95578273141858	7.97381183127738	7.97047667642630	7.97657744233643	7.80523168014640	7.95502529397792	7.95384681587715	7.93788617171880	7.93680549213818	7.89604105546764	7.94074741242367	7.94165550855547
100286977_at	9.35028554753845	9.45055712282050	9.37677109599086	9.31967823289614	9.35386566356791	9.39661808903704	9.31018998255056	9.42773967245832	9.30606228213005	9.37643787579259	9.28005150189649	9.34733665742545	9.34747384298541	9.34287373966617	9.34311240157160	9.27142790454837	9.41614757934799	9.31124252644505	9.31289131516155	9.33771680055411	9.40520537363015	9.43897734742267	9.32641911845225	9.48064688859420	9.38519419815435	9.36222005217946	9.15911161814851	9.36899058023612	9.39273905104593	9.19214049028755	9.33444045188915	9.36770451535250	9.28665586792788	9.32766407431099	9.33504801744011	9.33372623999709	9.15112755132091	9.36816830798233	9.29680935566183	9.32578209341862	9.37889552177391	9.34600882673534	9.34496163829314	9.32390390657227	9.31000096185512	9.31549751627444	9.36982319942726	9.32768835805065	9.34005332969974
100287008_at	6.36976477095831	6.50503159798226	6.40728290334806	6.31947817031016	6.34045872577473	6.44460854937783	6.66512981843432	6.41927802109357	6.36818914869954	6.56821487171427	6.37027615576631	6.39682326475114	6.37859763297056	6.38862710091349	6.37207347881104	6.30862817144863	6.35047101206518	6.36532536229323	6.34802227013262	6.32193519441281	6.38012276067449	6.34484059769327	6.36402823082304	6.30625236683101	6.38987372036060	6.37282511511990	6.36558710368738	6.34592233692429	6.37846212374412	6.40974810292841	6.34364463915094	6.34191417534897	6.32427440961818	6.37000850466435	6.37007563360153	6.37102371974678	6.31472575430403	6.35931269817718	6.39963096032697	6.34403341719333	6.38240757070715	6.43565299584601	6.35650501628343	6.35646005081456	6.33904197386764	6.35124543371218	6.36769520126465	6.35361068014814	6.35869830326835
100287025_at	7.29854243551521	7.42219153232332	7.33325982549158	7.27777664321973	7.27300252456545	7.34045419960924	7.49437212772394	7.33441127648913	7.33047305915022	7.39200777074462	7.37816890050643	7.33974211797818	7.31054065467083	7.31722520475446	7.30155803720234	7.27850089626056	7.16660054430073	7.31641231425612	7.30492563323964	7.30616930609632	7.32390244061768	7.25478002891682	7.29778856286056	7.29500150086299	7.34270215608645	7.34045922885918	7.43548079952046	7.27268246906309	7.36692787318906	7.27136466314509	7.37087133716957	7.28566228542083	7.25807746540172	7.29769596150317	7.28586256801682	7.30520729581995	7.43358343267081	7.27557776448868	7.38253997034213	7.28184800300913	7.31230115292131	7.23238308464703	7.28508079932408	7.29103410103110	7.27374516410940	7.30542896410213	7.30236179134977	7.28287060427540	7.28783123418042
100287051_at	4.47480744460552	4.50313144389811	4.48425351079812	4.42682058417253	4.44367631063744	4.48584162343418	4.53529388239884	4.50769894667409	4.43068251224476	4.56643574432198	4.44735833346527	4.47276901204806	4.45534758306409	4.45943505411428	4.44607789151484	4.48044235205360	4.49047433111328	4.42070159323531	4.44942270306281	4.40867941007469	4.46379493557738	4.44831180243227	4.43849365725482	4.48654991775315	4.46054161694121	4.44002203844986	4.50340526056334	4.42369081141167	4.44839547839388	4.53904820334633	4.44216874250300	4.44422075844327	4.39869917808101	4.45471511029110	4.41130720760705	4.44555824287972	4.41314273679033	4.41834946640809	4.45931622879097	4.44884225078398	4.46331749450064	4.54591672633989	4.43716659569711	4.43434470361177	4.41339590863531	4.42769214504015	4.50104351754823	4.43945431030937	4.44394232998877
100287076_at	8.27029489613819	8.35125678161747	8.31347200202035	8.25394842083588	8.27026836882897	8.26939238506671	8.37669632872488	8.34122855165892	8.25279455306397	8.26212437431256	8.26490190566103	8.29722856275711	8.28959843044898	8.28885753283417	8.28539907044015	8.31184512386593	8.27079113817555	8.32535980597345	8.27024143030141	8.31277735489417	8.29830752106724	8.27955082682257	8.27317009294347	8.30491927467475	8.28082635667841	8.30171009633847	8.25035124758928	8.29144658336365	8.28312414311190	8.34937714307246	8.31634500607833	8.25773626924582	8.23337023519484	8.26062057275748	8.28763965391179	8.28030155084407	8.39894810271682	8.26066780073980	8.38752261894316	8.23015207929326	8.28014704223083	8.27321033407740	8.27134303292652	8.26926309530283	8.25199326337486	8.27970104285325	8.27657023410950	8.25702615227059	8.24335890058282
100287132_at	5.45988430091798	5.83631993867525	5.46593105048703	5.37207403833731	5.43072375236190	5.41233613680197	5.30024113634419	5.37945585079721	5.44956763744564	5.60522326376310	5.44597497714308	5.46937787648484	5.44797612104819	5.46128016381896	5.44015113915514	5.44237092512955	5.55877609180324	5.40815533026593	5.46250511840890	5.41927896955943	5.45224260920618	5.40214111676064	5.43354495378231	5.30147203928257	5.44170949990427	5.45202879491765	5.69861918655613	5.40837023302405	5.39295355981318	5.42514324618686	5.45200592099868	5.38671595905125	5.39374447570105	5.46767502922266	5.38520649266800	5.44060318905017	5.60762720688389	5.45951610986901	6.04461566860211	5.43430195897740	5.41650601677216	5.33037125541643	5.42776587534888	5.43514949836082	5.40710172142498	5.39586729151753	5.32620947793089	5.39311732370096	5.41984178075925
100287322_at	6.29345606813524	6.39634754917047	6.29126963950610	6.24776393849997	6.21203397717820	6.28125167036878	6.42383924447623	6.24855898424351	6.28194686357134	6.43973990671992	6.29582955435337	6.29097807749853	6.25660150589587	6.26355350753712	6.24933407212391	6.19135947042935	6.25028182316562	6.23669935010093	6.22626920445564	6.18827621985586	6.24479816965388	6.23069303951714	6.24148613747126	6.23912905447082	6.25684951625497	6.28600471386162	6.66403048705749	6.21553276531763	6.28699244519347	6.16389366328123	6.16347797558679	6.23380909631394	6.20171750061537	6.28605831876833	6.21296642307837	6.24849499548226	6.12931393282787	6.19827337347004	6.20618152967071	6.23232089673129	6.25930974749237	6.30215023960211	6.23743099590547	6.23719126379208	6.21955324139495	6.22328192945665	6.22624596990373	6.31136582565444	6.26614232817720
100287449_at	4.53768166049730	4.53717912460680	4.56995962578709	4.46215399103282	4.55175316122124	4.50069726149971	4.27756683920669	5.13133553166727	4.47627765374346	4.64071684980940	4.60869540301849	4.55204659972034	4.55442787166657	4.54946937594988	4.54042233878639	4.71761728429052	4.38016566738480	4.45255870095900	4.46846033482971	4.65702983647092	4.70595770297256	4.40906715312934	4.52613303049535	4.45620235224477	4.55082276274815	4.49282779006699	4.27596635928084	4.48906348454210	4.62339076017369	4.18348927448110	4.39814677681204	4.49563257347319	4.48633539968495	4.62729510557213	4.41413179210442	4.53318410726615	4.18455804218157	4.51337379777491	4.36187868482958	4.46183905634422	4.41687992141498	4.27659151493770	4.50536440051168	4.52193882379733	4.49292323018982	4.48883509246838	4.47601008571476	4.49357165293708	4.52132933636433
100287483_at	4.72937795625586	4.70351556423913	4.74887056898088	4.70634318298512	4.73597110483885	4.70285478245703	4.78375297336755	4.73616437915845	4.69507084495694	4.86694829315729	4.70434258063225	4.74595756162764	4.71529981874792	4.72186135668703	4.70833334779599	4.72542888639792	4.69209549051047	4.70953628947417	4.71443161176354	4.70969520896532	4.72650846617685	4.70882640166933	4.70008414888997	4.73324032786295	4.73364757782982	4.71913238117325	4.76764017143244	4.69620058333713	4.71087032800780	4.74072559220455	4.68820810471105	4.72988218861930	4.66028665560400	4.70701183619826	4.68988800704005	4.70714366153836	4.71270660264443	4.70707567361965	4.68032855061087	4.69816220224253	4.73581798570950	4.71984268902837	4.69979584705934	4.69436575768811	4.67883133129262	4.69731950977912	4.73981448739582	4.70115695304267	4.70635885033240
100287552_at	9.69464662592064	9.61843776837923	9.70323203959978	9.63358313466188	9.68888707068339	9.66072664914126	9.92942257399503	9.78347527347311	9.63061168530220	9.59092476494160	9.65314237845078	9.68395299465037	9.67237091910158	9.67108590088799	9.66521766156567	9.71706821275085	9.68114854454746	9.60195861973126	9.62636094027520	9.67428751077444	9.69504643276273	9.69273075480692	9.65623871752488	9.69238458779393	9.67846839049955	9.67558727837576	9.71007017061856	9.66098710079080	9.70372471634548	9.66740857307968	9.62622675492662	9.65954862441846	9.61644624036941	9.67219982606090	9.64027348956808	9.66344660948715	9.63268084541012	9.64755789160071	9.62831893687746	9.64470479736075	9.67978246115011	9.61953662392849	9.65950327111167	9.64805268532816	9.63567232878385	9.63729962599625	9.53629371772135	9.67583744821391	9.66259160509629
100287590_at	6.95273494828653	6.87788808907478	6.99402513110410	6.95471588397504	7.01942878502461	6.97779979847953	6.78009403499140	7.04759251541659	6.93140978620899	7.01879540646710	6.93201778113109	6.98267940960201	6.95570635228279	6.95874995534830	6.95181454785580	7.01502548450627	6.97610951834802	6.95308783942783	6.95145155326616	7.03637500939638	6.95073819249723	7.03176557097591	6.93647959043801	6.88227862968464	6.96621352356565	7.02618722526111	7.00051715777031	6.90238260032133	6.96432239098044	6.98113472613637	7.05409383374668	6.92937714539395	6.89643767137238	6.95712417313383	6.97162212630074	6.94250511281312	6.87448745056643	7.00545728516673	7.06539564386700	6.95608514411261	6.97607460141196	6.90683646715397	6.94786358865098	6.94145808118345	6.91613460810376	7.01629495465746	6.85529903752075	6.97170689625660	6.99054770337822
100287600_at	4.81358937101627	4.89244299948217	4.84336980294259	4.76909350337537	4.80901817977401	4.82309111916197	4.86828738569453	4.84668393141302	4.78078555101537	4.85108261918146	4.79119466410483	4.82820775990619	4.81079572304969	4.82001731435312	4.80031280677001	4.84594092775754	4.94353887737742	4.77810351900454	4.77588690644104	4.74587226943159	4.83445611293156	4.80726546251867	4.79513995072676	4.76172101807388	4.79916098087790	4.81586544368386	4.93852700579987	4.79996740367694	4.79340582950537	4.84765732452846	4.77693853449300	4.83087243599893	4.75534649770469	4.79923979445420	4.76532922551621	4.80220522832203	4.87659798121509	4.75931790137403	4.92165970227240	4.80474097492093	4.84887678146763	4.85361828185142	4.78168441528472	4.78893581458062	4.77681157809769	4.77761090128971	4.81269643261852	4.79202448703679	4.78069240143889
100287602_at	4.40880572711212	4.43049004785225	4.42554677983993	4.37429391831283	4.36560817292290	4.44097535227334	4.55083565776179	4.40704997605700	4.35340731173219	4.41637093472829	4.35081494722062	4.41053066347178	4.39314314042062	4.39470671143139	4.38120657157254	4.38664105252925	4.49549094931980	4.39590152843576	4.35170310219268	4.37869245184057	4.40241370534044	4.41324854460440	4.37866043513790	4.37117880033833	4.40896066949177	4.39492894882129	4.64245511108091	4.39198609575785	4.40599422766672	4.47960991725756	4.32857336622001	4.40655543829222	4.33887073863524	4.39276366371874	4.35679388854918	4.38573074843864	4.34746100125075	4.36380764289045	4.41608322988557	4.40397417158923	4.40373180462695	4.47998554069484	4.36728556299617	4.36882426590719	4.35609440453489	4.35946365359628	4.36104638817295	4.38841202574233	4.37869825038837
100287697_at	4.63676310187477	4.63488998455300	4.64370055751506	4.59003320657036	4.59724568409522	4.63410887794570	4.78625865969573	4.74974904228992	4.59277306546905	4.85398276665970	4.61940598467017	4.64212428179989	4.61047989384943	4.61899832519401	4.60429653811428	4.61152220571073	4.54782995675129	4.55411381607893	4.59347982856115	4.56350063659083	4.63080879432730	4.60387504736762	4.59455999077901	4.58918019425158	4.63077941896506	4.62186584929461	4.72401357294179	4.54000530636945	4.58501458592882	4.54708698455490	4.56238529852673	4.62491679917489	4.55476524648930	4.62090881117858	4.57990557297121	4.60162424164965	4.57432562048493	4.58777897231931	4.54776491275155	4.59800042166758	4.59423028461191	4.61414711860995	4.59006333042946	4.58793403552052	4.57702941970672	4.59262197680838	4.60520820695023	4.58642962893635	4.61053024374114
100287841_at	4.57634679151307	4.62946925401262	4.57807309019961	4.55461676688273	4.54105032054036	4.56181445886332	4.60568705244815	4.57426624900133	4.53188565268980	4.63164405168518	4.54223000415730	4.57592691022905	4.55070728465022	4.55731117283635	4.53977970782999	4.53824316010302	4.59981156950096	4.51830324665091	4.58663973008914	4.52807063134214	4.57462152899949	4.54490461238431	4.53514525257671	4.54680463511763	4.55445818005542	4.55277235002077	4.55436058013847	4.52002245438628	4.58778091365577	4.58621778383541	4.60866338776815	4.59637731967297	4.49534943436282	4.56295023916925	4.53413855628790	4.54220911147989	4.51094294129970	4.52747887711731	4.52861363451926	4.54122025399989	4.56643490477268	4.55781692188321	4.53950018584542	4.52804178844750	4.51630504250473	4.53906091177196	4.55344274931159	4.53605214632326	4.53548015557738
100287932_at	9.22391443074925	9.31627796548992	9.26337940562249	9.25315056544747	9.25593254341991	9.21870631411739	9.23463748712411	9.29770894695674	9.17891931129373	9.29885387509407	9.17635812245950	9.25210741411212	9.22889149112520	9.23277918647080	9.22194658225768	9.18063502724651	9.29802946255020	9.13419625129040	9.23959873149595	9.23357122195358	9.23049914214768	9.27382243842444	9.21064800441683	9.25943286368241	9.20846066662711	9.22350159912509	9.07890494460581	9.21174835208302	9.18773739798640	9.54786419620118	9.21290982964838	9.29622649738097	9.17095326931005	9.22607544258377	9.20567105874450	9.21811252565293	9.08095313860663	9.18780048943950	9.05121187716392	9.22804338654459	9.23360455828860	9.23615256498885	9.20314479401715	9.20142641795676	9.18054066694477	9.19062914034077	9.22297175996446	9.18921146884881	9.20213888982395
100288128_at	6.03695168868356	5.99181415157231	6.08007588883946	6.05384245710325	6.05613503606329	5.96312376803864	6.00874029766661	6.04712738322919	6.02548712614467	6.07301541154803	6.02652641712144	6.08317778039839	6.05429567893358	6.05775188809314	6.04526601884301	6.01695606012222	6.20350700651990	6.05109821517529	6.09013012736706	6.02134441843282	6.07798461711978	6.01626951220094	6.03743112196084	6.02255104298766	6.06287134853645	6.08227020602629	6.00211740545683	5.99605806812931	6.05595389174336	6.07658152824090	6.03031341634694	6.05538400768651	5.99764894857471	6.07107155879502	6.05276070530169	6.04446311102928	6.14793159782797	6.06027081102187	6.09153115716146	6.03638555598749	6.06972310327994	6.19561898544215	6.03979300981425	6.03656375182256	6.02565499448725	6.03442219203992	6.00917100757051	6.03026980953159	6.05900485027152
100288150_at	4.82490110375772	4.82633621084919	4.83991502560167	4.79082536264015	4.81870625360336	4.80890521282961	4.90267523114295	4.85841787378046	4.78251772574422	4.93832623685969	4.82361173057508	4.81893683528010	4.81120233567359	4.81749787203127	4.80477355470741	4.77199633322816	4.76175194033844	4.81185415623596	4.83609263590081	4.74322642184965	4.82424820029003	4.76931245806362	4.79540626190674	4.86356303768949	4.81701978108901	4.81603765584663	4.89709235718272	4.79388841427698	4.82444641714779	4.77303906000219	4.87399722502637	4.81506182049553	4.75560988873534	4.81922260917165	4.80182020365012	4.80246874634114	4.81000906521936	4.77399277710575	4.73831369522889	4.78919149504915	4.83209062190394	4.82932800112973	4.80340274624818	4.79031463931668	4.77560651715411	4.80899246028694	4.87024124054335	4.82517972386236	4.80225794278660
100288178_at	4.46520936711507	4.47120357890569	4.44719165538467	4.40173713277681	4.39620701530560	4.49239019558269	4.52607146916960	4.36634637552226	4.38870530022352	4.73674595990102	4.39935455348350	4.42091654624255	4.41799014527062	4.42770768248318	4.40929389068230	4.29800110891858	4.50761708540360	4.42610067258867	4.44685966943525	4.28513099518507	4.44342143712513	4.39358794908079	4.40350200645012	4.32787758522714	4.46268528451352	4.45376448630181	4.44883484403960	4.35331087475128	4.51377693671723	4.36740889187257	4.24291644850172	4.38427766993042	4.36370679147152	4.42890074542416	4.36503295501281	4.41057699612831	4.40797460833037	4.41501620116087	4.56973539848475	4.40193848997492	4.38611180247637	4.63706443570960	4.38305397305160	4.39467662638795	4.38125058772020	4.41135541563305	4.38503741831980	4.44225979595478	4.42410330157360
100288214_at	9.93779246667084	9.74291928418953	9.85558073315393	9.81397396375899	9.90891156393406	9.77824325071361	9.70550873669494	9.85193167927502	9.78386994084057	9.67323424295070	9.79705279632978	9.82896761124731	9.82486277323841	9.82680694399799	9.81253514591844	9.88997587196409	9.91703449880999	9.72942135316886	9.84806877981733	9.89487031608685	9.93205069325924	9.78004119539328	9.80577873179706	9.87658632305007	9.86447964490187	9.82174452338989	9.77055157164127	9.80337702086756	9.86401433670963	9.91270883620771	9.78250812166394	9.92580368521951	9.76597746287417	9.87374513129755	9.78502603577309	9.81296336468270	9.81760884487916	9.82097819587174	9.87714284617370	9.86890020916721	9.81491211417092	9.62783833823544	9.79667589050366	9.79329578259142	9.78201562845654	9.76547717534226	9.85735675072375	9.84504829382775	9.79490328725650
100288237_at	5.03159814711317	4.99243820762899	4.97981805922345	4.98954446277129	4.94986534656092	4.90024195471886	4.88502528537727	5.07499056601139	4.92140528507381	4.76787474570283	4.86920916706108	4.93878409917441	4.95431180662233	4.96122548647884	4.95060453325760	5.03801214791362	4.95955620735982	4.86836162892994	4.92335367888050	4.88099979122338	4.97627432483353	5.02975834385833	4.93856672211731	5.10851937686826	4.94458265573409	4.93707990953985	4.81243915480611	4.90278416163024	4.93116731815694	4.94466368148312	4.99831322933267	4.92919197791494	4.89876995891490	4.95162091159112	4.92055294039306	4.94564080983974	4.98641317192263	4.91427599298373	5.20159306381907	4.93904902201707	4.91822216690971	5.14663997366422	4.93948432782206	4.94043035735255	4.91903422850320	4.94671716692849	5.31052994322061	4.96040934290446	4.91121920204383
100288263_at	8.88080024914855	8.97643188145253	8.94369365567267	8.92923564122549	8.92204952559581	8.89066939899895	8.99284986212510	8.91096483331403	8.86684975547631	9.07384795983140	8.84685193520140	8.91161434269501	8.90506841630474	8.90611905170602	8.89831594662026	8.77946986397117	8.98049772783852	8.85444170643737	8.93818964043247	8.92656924337481	8.90135724716306	8.90944188092870	8.89046219908326	8.94636760901003	8.91436013742637	8.86502238498237	8.74968094529999	8.84042104867091	8.92618029347789	8.90711842672301	8.77347224364075	8.92398117873450	8.85081159585626	8.90253250460453	8.89774269914853	8.89752160006280	8.93112157305568	8.87209077021167	8.91742210036055	8.87430894696083	8.87407429276934	8.98762927858832	8.88273114815591	8.88254613976576	8.86842617746992	8.86115861429792	8.87033687815430	8.86555484604375	8.85170075706933
100288413_at	5.37071764696095	5.45090519200528	5.36488007258858	5.39048978785102	5.33072812896803	5.45712558968279	5.64267430560626	5.48270045077978	5.30976224508993	5.35701555540522	5.33829387154316	5.36106399426710	5.33232567458635	5.34106317262118	5.32359292175867	5.32757324761200	5.11910632786675	5.33988750839745	5.36888042098876	5.24594096508720	5.34870427490149	5.40291566754951	5.31779045241020	5.39045314608078	5.31909669077229	5.30884381646482	5.21185122671644	5.30419526707157	5.39597275590950	5.29306971412265	5.24866491793086	5.37272040718996	5.27799697686970	5.32483066729654	5.30841099603593	5.32484552541880	5.21384324153184	5.27332277299328	5.37130873598686	5.29757370462645	5.31533518993527	5.30373944858577	5.32213221677124	5.30956065293512	5.29551429611396	5.32685484172308	5.30801582691606	5.30599417358434	5.30653684601831
100288461_at	6.89656713580074	6.93573580989620	6.95002611607066	6.95068588598300	6.91810253819990	6.89585345860806	6.88367026271490	6.90526047347706	6.88912567208218	7.06893728370220	6.93959245972985	6.92262722746339	6.91786614753508	6.92700893797670	6.90289719785911	7.13176510755424	6.84740033633763	6.88729949671892	6.87239936099914	6.84207350614751	6.90236459057863	6.82229510478193	6.90404284312586	6.87472794432691	6.91257693655502	6.94005369188805	6.95122138489540	6.89433613196987	6.91496178515973	7.12616181517129	6.79271144337183	6.89483025837500	6.86432574128840	6.93924880826403	6.91765415354353	6.91022765090431	7.02952580323736	6.85544735244143	6.92926970038617	6.93673329172327	6.92042572796790	6.83668871971952	6.89842259289770	6.89892478193859	6.87531381258093	6.89467031689893	6.92074396184664	6.89900864029274	6.89548715662472
100288525_at	6.11603565540710	6.11997183735447	6.16500452898772	6.06917443510212	6.14424806655031	6.29938703042900	5.94154015875300	6.23947924861932	6.09335597360370	6.17249616776743	6.13978530253608	6.14344949716229	6.11883931940088	6.12472190217343	6.10899719645172	6.27553520818529	6.07618768501929	6.05769232115825	6.11132405532971	6.04641047168312	6.11727950811303	6.24175057379366	6.10243970384301	6.31033978378181	6.10546755874178	6.08416566311175	6.06954784791601	6.11668966392543	6.14229523107664	6.06517149561468	6.25137489327201	6.07319842044348	6.06265536894305	6.10097674117903	6.11044375192120	6.10945890280551	6.05209419486492	6.06789842258093	6.00221610989353	6.11265786800432	6.12979249656495	6.01778608127993	6.08552217368812	6.09963560964781	6.07657372220351	6.09967288484504	6.22896104209089	6.10901607759068	6.09374360829550
100288551_at	4.52539387221753	4.61810078850528	4.55093047456471	4.52069325014555	4.50669076695677	4.50822936622687	4.57483919402394	4.61761257559261	4.50475990777007	4.55464529241064	4.48720817035736	4.52224570071500	4.52047989611708	4.52500227292958	4.50911165061429	4.52417033355747	4.48926877311792	4.47717653398608	4.50827198645561	4.46254277014735	4.52271497794244	4.57865295720076	4.50570064319852	4.53278558876949	4.50648990475501	4.49556437101647	4.55147474610161	4.46545917865814	4.52134966465138	4.47707377745729	4.51758219342263	4.52712651586547	4.46590946699627	4.51016528597862	4.48872259639497	4.51276462237679	4.45860313173525	4.49177171559603	4.46505573972775	4.50459542500597	4.54066866628989	4.58694862136165	4.50925679275380	4.49903597705694	4.48760587616829	4.52686553468281	4.54830490556524	4.50178951990981	4.51201616451562
100288640_at	6.55353465625155	6.62278496893540	6.59205302484206	6.53174963145364	6.54679327043393	6.62906627478932	6.68319915324000	6.61549080225397	6.57299842852273	6.83149287931875	6.54417059916405	6.59357470790135	6.56792729207213	6.57417229509987	6.55635834041926	6.54406053802244	6.73726411908569	6.58811059525461	6.56912837606492	6.53222930982268	6.58651647133711	6.49602307169107	6.55357859767728	6.49085736659627	6.59410696534260	6.55851513409216	6.67124601400363	6.56651908429993	6.59574607395042	6.53989162542172	6.50322638547025	6.57616748162269	6.51392808629494	6.58552573360233	6.50616137345174	6.56056339745960	6.56713332637643	6.52009209798090	6.64993799858536	6.57896879962081	6.61650680165117	6.58624343244948	6.54625719323664	6.54956315711431	6.53620293033156	6.53239352759309	6.48854357375175	6.51918561033966	6.53303709083864
100288679_at	4.56345526267541	4.58414243025197	4.59197639909496	4.53813363409945	4.59149023529893	4.62138156425811	4.69860261076626	4.61531978901589	4.53778500311296	4.65220354129000	4.53362486074354	4.58734126753553	4.56164006443495	4.56592895946449	4.55355716463358	4.55577035934239	4.56615712403003	4.54161209194156	4.56398682511269	4.57028741366320	4.58447249362128	4.55619411299828	4.54461823076161	4.56964391110991	4.56655148487725	4.57588561865072	4.66964307613589	4.52677821447766	4.56589909650532	4.58678588039723	4.50201885100346	4.53168872612502	4.50482349208471	4.56587185622491	4.56401777701182	4.55168522027604	4.51100922906097	4.52144777185322	4.52061491021268	4.57453099457487	4.56142436789008	4.56186847736224	4.54429129401787	4.54027025877816	4.52431248845883	4.54140297589663	4.55305029811866	4.53256356494228	4.54637140070484
100288758_at	4.54160797960707	4.55642033998639	4.55733002373036	4.54631871712012	4.57923328609051	4.44998126304804	4.61275840591566	4.60013620894754	4.47841497254147	4.50155410227711	4.44687405218536	4.52728563886237	4.52825874836978	4.52400575094561	4.51931477068679	4.49014247780390	4.61167082326620	4.46862739269414	4.50701191110414	4.46510561190932	4.49818381274625	4.47780222151614	4.51255101110375	4.61187940640129	4.51574362516033	4.51502503619424	4.64538070103701	4.48330699396283	4.51047051565502	4.50917623933449	4.45880097120932	4.49629911254181	4.47275952422260	4.49793443334200	4.49409739691186	4.51961610923401	4.50058495237310	4.49495387389846	5.00923275464282	4.51143562627716	4.54209663552378	4.68691825353564	4.50777088832263	4.50934072757552	4.49025610659769	4.47621985079190	4.57946635599591	4.48075720759564	4.51517338581149
100288789_at	4.15472618773218	4.15244158024786	4.18668216319674	4.14597306965160	4.15762175426716	4.13966328586851	4.33916665163768	4.21480046850219	4.11687965476150	4.20218449159757	4.14343547015846	4.16868339249461	4.15379726762964	4.15673908885934	4.14561206140391	4.18690089235405	4.24965817033476	4.09761566953081	4.14630926331863	4.14302390299621	4.16119954361964	4.15350797505821	4.13783194513338	4.14363928547660	4.16024786257715	4.14737145625863	4.24692269161264	4.13446769878192	4.17710400700872	4.19219479090868	4.16261385331487	4.13436826183880	4.09803759653015	4.15194500074404	4.12015987518758	4.14489718029464	4.16989188493731	4.11075909734276	4.19279840939137	4.15050482110088	4.15230885380585	4.15867604137804	4.13752958690710	4.13293640797316	4.11374102342926	4.13527103984941	4.14672456429916	4.13918713860800	4.14700633807309
100288939_at	8.36326069009630	8.29015059558358	8.39812034771073	8.33466841656825	8.35644463339624	8.43167422410272	8.78397876278540	8.35715295143279	8.32428274380137	8.45567959579995	8.29810984985695	8.34331785392094	8.37370526369567	8.37232508819054	8.36966106411388	8.32309602867065	8.58222810869026	8.34100566007459	8.31957385189843	8.35160040445496	8.43402513494728	8.32049054289310	8.35897847966581	8.16380411241626	8.40595141122164	8.52256101799721	8.44794957950176	8.39026700336309	8.45438033862436	8.48023695973156	8.20228459025568	8.39056259274371	8.31917148144155	8.34957214862098	8.56065914046959	8.36609890367390	8.14489258773240	8.36686013773721	8.23180378226314	8.31794413687087	8.36867702918409	8.45298765908683	8.36007798707641	8.35510827121437	8.33146206851517	8.36207815274539	8.22382242710862	8.42249141340449	8.33643614136236
100289043_at	4.59057458033226	4.73132315632480	4.61584540664448	4.54931155472296	4.56968491296261	4.63038165847068	4.81975772945008	4.55944255180180	4.58348679121447	4.78669412750268	4.57458370364586	4.62782108974664	4.59640709138842	4.60477982913805	4.58451746208611	4.55919804837945	4.76207407750325	4.56992602095635	4.60058337755401	4.52942394679863	4.61190066913266	4.55921536634531	4.58039448588061	4.47000171690235	4.60718391749768	4.56867002309466	4.60692015273974	4.64127397728943	4.60133295779253	4.53776272629540	4.58266179829249	4.59141551356447	4.54060542296608	4.64317812309904	4.54571105332380	4.58745810609976	4.57083769217398	4.57868087458805	4.62695963236080	4.65114168046615	4.60827607536058	4.69686087941985	4.58202623488302	4.57416920128933	4.55697598651003	4.54870024306951	4.50175990904202	4.60514284478261	4.60721117555987
100289367_at	8.42045790779257	8.65832625314972	8.45563894322188	8.64716496882012	8.38726292515643	8.55095230637165	8.63958375597618	8.33859641250849	8.47049269970412	8.49914772532034	8.34203470261220	8.41797217294967	8.43137123939901	8.43150516423756	8.41893426847034	8.32471847353052	8.26434186596391	8.35150272213251	8.42558652742957	8.45001780701103	8.49162770384386	8.41178887339183	8.41624191831315	8.42993898737076	8.42117401743938	8.64923334206819	8.55509722728344	8.32573315450549	8.40664367541545	8.44844547980622	8.28128615233818	8.36041364424876	8.37643319387550	8.44129092360429	8.36992632714092	8.42335160867447	8.46796397186305	8.35689344188800	8.35887298857025	8.43932872125920	8.44240051453495	8.38635015686908	8.40652951256720	8.41302058645150	8.39534934426307	8.44260808830102	8.40687873059126	8.44328172765352	8.45350885661964
100289410_at	7.17958498373756	7.20152208069247	7.19178119945186	7.18376482046951	7.16068516003329	7.02195233957879	7.00665204915295	7.28387100997922	7.11549192671331	7.17602484278069	7.07203862451779	7.16663141210859	7.16985332621795	7.17868424106760	7.15445121514554	7.38053681378621	7.74260976858236	7.04609882800796	7.27581849336933	7.06610832057655	7.14452629526592	7.38918457267145	7.15159734427578	7.19313713651640	7.08174350374107	7.12230033059420	7.25353126504383	7.08434295218399	7.17945648280858	7.56234010498323	7.04943678667049	7.09924966266523	7.11116413400247	7.14555156427565	7.07182134999708	7.15837549061584	6.84603708094321	7.04251634418826	6.95711544613071	7.10238884791831	7.18918401499857	7.25153193934490	7.13939108771689	7.14218868906373	7.13324068320234	7.12046603150939	7.02394810994780	7.16912273088276	7.12231975493708
100289420_at	6.64547611262664	6.68071459442586	6.66027641056059	6.65161965718707	6.61012153109633	6.49363344804041	6.90207163307417	6.89885565859063	6.62161202333188	6.62842024748826	6.63888525457637	6.63551112658619	6.63789341514285	6.64919736747828	6.63323184919768	6.56456481682258	6.72689696926179	6.53071968778490	6.65787734309879	6.58870205150139	6.66166840225629	6.68486489044226	6.61875305990162	6.70811246299924	6.64450298771476	6.65308272685982	6.71637763996489	6.60972541971283	6.58731493225389	6.63162375118261	6.66455515604944	6.62521173268185	6.57920556251994	6.62915258848835	6.57824413543595	6.62573523561006	6.44989695848646	6.62833607986239	6.62715130008123	6.65279971862996	6.60146877847155	6.56755826785123	6.61307983401845	6.61949996242279	6.60462922454881	6.61797900308855	6.48981164970927	6.65208734341099	6.61890334053794
100289563_at	7.55911967779946	7.65572292090814	7.60477646322819	7.59959991587800	7.52753191994901	7.67274209317163	7.59178752522997	7.50828547972671	7.60437675544738	7.72404154430381	7.53662439751878	7.61472010507444	7.56332433080559	7.57544885473484	7.56466669539988	7.46242167146275	7.24490059651137	7.56759591198275	7.46470271308988	7.48230333123887	7.57709962260434	7.52551041224854	7.54979087471289	7.51189967041464	7.58772760392498	7.60758635176137	7.88036368319102	7.50688996487716	7.66386696059975	7.36785824739283	7.57134948922380	7.51040670765317	7.51003404688048	7.62070640767059	7.60741674219561	7.55705678454604	7.56464813778211	7.58177001880272	7.55663021797402	7.58445784426511	7.60485263901871	7.55301926477552	7.56967287468540	7.54206452163632	7.53250453385311	7.54670074535637	7.56075743006596	7.61654913887117	7.65931521637634
100289678_at	8.01248865030003	8.02674615558541	8.04220087597117	8.04659592779210	7.99555516523766	8.01823740068351	8.08893517751813	7.95377072902485	7.98226345878455	8.03367544546681	7.99315591370303	8.02088282201939	8.00952625930448	8.01142766014523	7.99886739495697	7.96881097916763	8.23741021826198	7.96426071510413	8.05477637200553	8.02573858430095	8.01469359654326	8.04330814719427	7.99284916023031	7.99329965179843	8.00739675113584	8.01669779706776	8.08240214324424	7.95434986607778	8.00418175892106	8.05016906702453	8.01871434876158	7.95763100888237	7.95304620873398	8.00886724590419	7.98496132821980	8.00000827324651	7.94939029621086	7.97929327890864	8.02115531770137	8.00471310262487	8.02222582182115	7.90741402107962	7.99735818300845	7.98707976094915	7.97369927110319	7.97390426855942	7.93931363788453	7.99160695654966	7.98245051621839
1002_at	4.34885319218100	4.47338073168394	4.37761552427469	4.37981152172503	4.32431305334257	4.46786594620112	4.52271500811859	4.51766824687304	4.31193597727314	4.44309127156735	4.33139571364361	4.36437005830961	4.34836054365550	4.35600432526898	4.34153735515442	4.27520385204584	4.34885798321409	4.29149615770644	4.36182040904527	4.24131169299681	4.37543605100204	4.32815902254527	4.33563740793959	4.29843625194177	4.35172234124556	4.34584691458095	4.18141000085417	4.28949401064761	4.38523974474261	4.33884943501168	4.33772840843831	4.40528598016179	4.29584739223491	4.37042898941180	4.32662380613636	4.34270417657039	4.32343715824436	4.28347346244588	4.27054931288081	4.27145994181271	4.36923858196236	4.55120633740419	4.32724805997734	4.32250694237610	4.30965113322813	4.32976618670863	4.37200137166058	4.35952984970141	4.30214363625710
10036_at	7.33514571887201	7.42990610719478	7.33562872874482	7.24769129467333	7.33038897929604	7.31717956160157	7.21453335651375	7.39708079947767	7.29647910947710	7.25332881361847	7.23038564614779	7.35864718951180	7.31020545701367	7.32041453622300	7.30174347624390	7.64860583939740	7.42523871687581	7.25234788057697	7.27289084226631	7.32937068351943	7.32401049326072	7.24702983596484	7.29545106303562	7.39755910296206	7.32649660134704	7.30946532780795	7.71264344317145	7.30842808060090	7.32140872540761	7.34555420937339	7.27091326164523	7.29639927696050	7.25574378543305	7.32620379782924	7.23910785318692	7.30287723415316	7.11470664982459	7.30447375316954	7.14396855696903	7.32172790481082	7.30762653390754	7.26117505728047	7.30367856293619	7.28726978915811	7.27079936446848	7.27382550015894	7.30627882574690	7.27276184512964	7.31900410384600
10038_at	8.67488209706275	8.73191176624194	8.67724512273118	8.68840249574515	8.64695430300206	8.60755495513324	8.27988234356960	8.63859628292811	8.62245945758807	8.87150277280932	8.58226242000593	8.64221485438195	8.64967422418055	8.65568725481165	8.64024619867043	8.89737033100906	8.81558248126646	8.57920655363225	8.62545316876307	8.62600695229115	8.62513077706179	8.76626648794694	8.63176905623783	8.65653016108479	8.66010376635954	8.65919538841869	8.48900607569132	8.55045311969321	8.63551304002508	8.68936590270322	8.67076965660027	8.59746772425332	8.59196755099692	8.64465041351101	8.68431363934880	8.63885065090905	8.65733117013806	8.60901720687065	8.72139228866179	8.62887063380445	8.67575058918683	8.70801417276285	8.64986366791637	8.62729700030448	8.61387060362406	8.62460904422402	8.65757893421955	8.63893283160850	8.64893416053338
10039_at	7.38655285753148	7.31079131750766	7.39877764532605	7.40870376520169	7.43434741861302	7.29154552547604	7.41147294308933	7.21507914292203	7.32375656673475	7.48504472437559	7.26903888673692	7.34906924007154	7.36883555485055	7.37504510100771	7.35797004542499	7.32881082669437	7.51776681926006	7.27706652720094	7.39064028775123	7.40501123354554	7.35216936808587	7.37571353357394	7.34291156172443	7.33400622060311	7.35527528201039	7.48797515711834	7.16677240793354	7.34954426583830	7.35572672907477	7.25835895266181	7.15988008753009	7.31739582225066	7.30320456186596	7.40822344419347	7.45300990338346	7.35030763209975	7.28338573773986	7.28426347475483	7.39947803410431	7.43405792753006	7.47325963950024	7.40944923551364	7.38313464692874	7.35677389938603	7.33911145398861	7.33499964251391	7.17916947489693	7.39371494635008	7.32218430542310
1003_at	6.36422137477489	6.45081660921694	6.52337540681998	6.45188362839764	6.38719557087104	6.37443488056044	6.28826862293833	6.22121104586309	6.46753184458051	6.45498861207147	6.56010769073095	6.45111546459476	6.46008564084661	6.48064077797799	6.45869109499508	6.63360693958429	6.85639998089308	6.31304703942701	6.41182377195012	6.31667950928878	6.42657636923402	6.82077194609977	6.44656145649885	6.37818753169885	6.46523340006290	6.42386512379839	6.55952441006441	6.48186031959919	6.41637033403970	6.48512942843531	6.45254178385783	6.40427997605851	6.40682625206699	6.45870352625193	6.38640246794460	6.45353401947337	6.51159639332782	6.38979651780390	6.24988181939140	6.45687932459865	6.48273856760857	6.49167554683767	6.41009357603721	6.44470655060644	6.45161320350841	6.53681961097145	6.38317426999378	6.36726406415807	6.38826833588419
10040_at	10.63298329670504	10.45455444286632	10.65517382166864	10.59118908322881	10.59331533515933	10.62777374094137	10.42189668235969	10.78141466152318	10.57378451550676	10.74973589963669	10.53312328909846	10.61557777399469	10.62289420473355	10.62619867625927	10.61491286355988	10.57499438002495	10.70397254494011	10.52378626490275	10.65948598905087	10.54257836152382	10.64421989027558	10.75017742122201	10.60893216015493	10.63824036386017	10.66415304638727	10.66598696723677	10.59338270480906	10.59196692309810	10.68365247339193	10.77986180011228	10.58313041608678	10.65717501185794	10.56911003132218	10.60532534920983	10.60129093932754	10.61608390310154	10.55497948880815	10.51110925655899	10.66224242365897	10.58504659960210	10.64137111481309	10.92884924381731	10.58759164976809	10.59685295075825	10.57806606118392	10.58447482978531	10.53722408840913	10.66265072258668	10.61103472598192
10042_at	9.88453519166893	10.03489314102035	9.95511333770386	9.88727191636398	9.88108923266157	9.91501892357860	9.85680856098342	9.99131840398990	9.88041287746373	9.87960552987046	9.85573971737053	9.92332517432268	9.93129221059778	9.93917631764384	9.92282655851221	9.91488113483868	10.06105203613818	9.88679533750432	9.90892405935085	9.85823463628316	9.92114008272467	9.88670268546643	9.91579285737827	9.97427323051811	9.93236575537082	9.93521733631948	10.18550869842369	9.91986749686719	9.91114168122979	10.03830657441001	10.00573669390501	9.87166695462789	9.87598743439932	9.90044982797280	9.96017625724700	9.92297096458692	10.00463573192906	9.92757245920024	10.06352339970693	9.91763709108405	9.93859945331492	9.84317106734023	9.91306269661479	9.91342345150822	9.89544413055778	9.91552829946863	9.89341687359004	9.92763856598440	9.90157823742111
10043_at	7.91140178946524	8.03070768736572	7.91934411533215	7.84916941898101	7.88944768917933	7.93207227156144	7.86064676042084	8.03193829977273	7.86528003980048	7.89273321369365	7.87883824014721	7.91856576783634	7.88233353798440	7.89589909422344	7.87120963615315	7.84188275441848	7.87687449179083	7.83814445504731	7.87311428488365	7.84255116424650	7.89532949076841	7.88834605607405	7.86726660960170	7.97725634454184	7.90880433860019	7.85628976463224	7.94922963805035	7.88075583195967	7.88350778197286	7.89261097385477	7.87210657212316	7.83728983908676	7.82747303196117	7.87788033769182	7.79341419510907	7.87444552104838	8.11706027685780	7.85610509891191	7.76228418589314	7.88537316951717	7.87012390320428	7.79914765574271	7.86446381879232	7.86130660370437	7.84200578221759	7.88999116544287	7.95337609114487	7.88264808293576	7.86309940930277
10045_at	5.82500440870641	5.89881528615751	5.88361372601883	5.92713154300520	5.85325003018272	5.91009055810782	5.48258437390923	6.11213520243387	5.80221295781466	6.11801455525251	5.86587187331331	5.82164607761311	5.84627315919316	5.86380114570500	5.83939524129791	5.85167794171496	5.71722432682678	5.80163994390567	5.86695494788718	5.79457507649593	5.86132691165147	5.88745881956028	5.82992918852317	5.89486747195397	5.82933090941278	5.82881457700195	5.79933451331549	5.74852952300602	5.77551764588222	5.92377842120504	5.57531637626882	5.82767016767887	5.79008791131196	5.85619006729464	6.06427302167841	5.83690996500312	5.96298820417433	5.88050454570846	5.81648043955543	5.86292887081152	5.82224512487408	5.98298944396385	5.84932126233889	5.85173662014576	5.82531684826602	5.83816043686777	5.88348993771452	6.01778077549381	5.84485988832831
10046_at	4.90699296010146	5.07604652653053	4.97373653998889	4.92276862021566	4.91936117527279	5.01821140251651	5.21181436327582	5.36270301429633	4.85284439857800	4.99360218093130	4.91418215184564	4.90993817658070	4.94770804833253	4.94047979566750	4.93285956556803	5.01272284283606	5.27516582892336	4.78108502403327	4.87832085517893	4.85592398587868	4.91447517094139	4.98532065408119	4.93193153668407	5.17903635136184	4.99525234076245	5.03476287720929	4.76388329119737	4.89482908402386	4.91357487521039	4.78319303183589	4.74680490398541	4.97645192582362	4.89213266864276	4.89806481529479	4.81275398927839	4.93897573219708	4.79746708133405	4.97256370621870	4.95702928419638	4.86138490025262	4.96992488850138	4.89594922369838	4.93228295922264	4.91710443855869	4.90875831138743	4.90532797379477	4.85039204615999	4.93385676915886	4.87156603818740
10047_at	4.86701988552765	4.92770762408686	4.90025831279894	4.86169690770664	4.86827457932930	4.90948644367715	4.98574378184759	4.93121106785484	4.83178460886589	4.95010944997132	4.80834874931504	4.89785985202977	4.87191899116043	4.87463664091474	4.86256216849318	4.84535633232242	5.02036296759616	4.87194369925936	4.86550275704729	4.82761852356540	4.86816385356958	4.84556698860635	4.85685230825883	4.91562595270826	4.88225927655128	4.87114337833998	4.83275595740587	4.85962412990983	4.87653694025336	4.87948384710035	4.88419571397700	4.84313343765552	4.81706096941634	4.85817036359800	4.83993156313860	4.86391763126228	4.87505087139760	4.86529774038385	4.93382658871918	4.82253236699201	4.86403952551842	4.89588071819575	4.83914734913388	4.84857811684118	4.83055554056524	4.83960871447625	4.87715230372358	4.85874138177645	4.85059339687676
10048_at	9.32701302583696	9.25004654736783	9.25799964072707	9.23627679754431	9.20692960826072	9.31551604090815	9.30210439233291	9.22736261793830	9.16652525318217	9.10692911689735	9.20847312707320	9.22649593694335	9.21736517293033	9.22771015405330	9.21591900757867	9.24543051851537	9.22495939764318	9.09806717093523	9.21232047468419	9.23761437093488	9.22410680190872	9.34083068774794	9.19814497456934	9.28846432787601	9.17956591669038	9.19048700332686	9.01961083657024	9.14983292451147	9.15457549554623	9.31073004942557	9.19931287187073	9.16651291241319	9.15847583839511	9.21824779486633	9.17792123722855	9.20564497635952	9.17755385946119	9.25798888254134	9.05569329851730	9.18717955876779	9.20237469739855	9.15929241241368	9.20182978446303	9.19136228150006	9.16872575222449	9.17365173600323	9.36758016169788	9.19607867474185	9.21514307535737
10049_at	8.09102144794986	7.93114955299757	8.13421484277451	8.05744575966034	8.16412373952115	8.05386834819173	8.36269004651966	8.09609207691114	8.03880520002081	7.99869968205081	8.11315001239243	8.09725140203437	8.11144812095674	8.10612869927390	8.10367975856826	8.14732423606873	8.23597880979156	8.01183563964274	8.07078484487616	8.17045775198464	8.18067770857679	8.13286533116071	8.08707696986404	8.32171091537957	8.09977578627638	8.08154013785537	8.03448954887514	8.05327402436021	8.06095429311950	8.24482736681422	7.92311265887324	8.15369819037609	8.04727236083776	8.11978581073404	8.09828749008962	8.09421556398713	8.42821232948059	8.03055019713484	7.85191610264943	8.09988194961075	8.09271081589226	7.95019512292963	8.07775972786548	8.08419192055547	8.06690934392665	8.05064105384303	8.07760869212500	8.03249165766172	8.05468049487194
1004_at	4.22992948421390	4.23799385581641	4.29332114426737	4.25405478839524	4.23350315046863	4.27464936594147	4.38911677996138	4.28593569994455	4.22820964786346	4.33781885667477	4.23524147678302	4.26028421751825	4.25308239174882	4.25760709908482	4.24400973299174	4.28488508363842	4.37835880616058	4.21382249923247	4.22747678783623	4.21692333481152	4.24632688026478	4.31595461084932	4.23792475481698	4.25488644680946	4.24758197352744	4.24414229359118	4.29150291375360	4.23889959536690	4.25098602656960	4.28996527713347	4.27510652104898	4.26368031648856	4.19813082364993	4.24716626659448	4.23580794562392	4.24499225671061	4.25413202602037	4.21827172617208	4.25979317015917	4.23864214342147	4.24247840801192	4.32382163975100	4.23208164961627	4.23193697827967	4.21457794666704	4.23303908563005	4.24516135510030	4.22520003810901	4.23156131600375
10050_at	5.14335903688787	5.31814796889212	5.18560332741614	5.11142801349203	5.15135487265286	5.17878754153337	5.27622994900178	5.23477562679422	5.12542988468055	5.13547810563845	5.06522859813754	5.16166877927759	5.15900962898242	5.15869988500427	5.14786626617297	5.13853542658350	5.26433921170810	5.14410680752866	5.09020827968872	5.11818476315772	5.14312895058369	5.17657483182676	5.14438883541951	5.15699051841178	5.17304365017329	5.17235600969216	5.14320595120564	5.13313383153517	5.17943954573950	5.35267539817270	5.21005314043888	5.14489280845081	5.10459841761952	5.14006559981997	5.17728709931917	5.15144673340166	5.12052551104710	5.12485169227457	5.17432622783496	5.11905134279356	5.18417213102478	5.23500774030299	5.12747714507544	5.13325018682495	5.11711656231583	5.15039246097464	5.17210712450330	5.15358496401028	5.13376977352643
10051_at	8.11611194275433	8.05963109995562	8.17527234283128	8.09690270905475	8.12622917722380	8.06023545566238	8.05293532894887	8.01622064074032	8.12450315440638	7.91606982578108	8.02434714161685	8.13773543540085	8.15214065399384	8.15106705571892	8.14181480051781	8.55455101482965	8.11417974078042	8.08121643020282	8.28239373242858	8.10173407346598	8.17608016150855	8.24258632078100	8.13611136863800	8.20963220064951	8.12491045311194	8.21074166787853	8.33237762977190	8.09709212579376	8.10733911607093	8.22682950788396	8.18918278540470	8.21177858950436	8.09630351847032	8.14167156556048	8.16995011493361	8.14325070237986	8.20824566437759	8.08954632770767	7.96797276756455	8.15707906856756	8.14345535436827	8.21132334672913	8.14396227945852	8.13650239670829	8.10390823624705	8.23177586558048	8.09368570112789	8.17669493943312	8.12952727813234
10052_at	5.29084226776305	5.28045296912872	5.35420032382877	5.29929533605416	5.29929545642667	5.26018066954176	5.42687360038069	5.33171226307763	5.27744041709724	5.40245511011034	5.24918201759737	5.31879381081124	5.33014250292863	5.37441558611113	5.33127323924411	5.28568786542541	5.33653154884513	5.39139581009671	5.30252323754970	5.25458428360845	5.32716754686234	5.35965578510871	5.31692313107603	5.31826867418620	5.33662886750029	5.32689214861356	5.22214622888972	5.38167983617517	5.36299290261400	5.25119775520625	5.44293273575921	5.32675611779197	5.27713360915241	5.30536990938633	5.31006712603178	5.32397847630259	5.24599134380238	5.30642121587430	5.28831999694379	5.30859805190338	5.32084328298176	5.53825461812891	5.32100014905900	5.30557558936133	5.29032993993878	5.29291362020697	5.34499556932106	5.28340524338217	5.28860945214668
10053_at	9.31573360905412	9.26096612196782	9.33092644376601	9.28892366300225	9.32859137453693	9.30551950693505	9.28418564686156	9.54606750705397	9.28024027463607	9.27498290521949	9.37449715261397	9.34179044117472	9.29999138363239	9.30659479569917	9.29491862849676	9.54365140305158	9.24047281569824	9.22213297399938	9.29592427510308	9.30011587142599	9.30870410490261	9.26925669304750	9.28429417794096	9.38615477068349	9.29480381363159	9.29078690330100	9.24833412604569	9.28205721380303	9.27630067074780	9.50974529651877	9.31244975928366	9.31816524326425	9.24452685313999	9.29238279440053	9.23199698396108	9.29160743507306	9.44754235604082	9.25422427268818	9.13294726223671	9.26028127996363	9.29449845758715	9.27480670110590	9.27235144286508	9.27217031277650	9.25358738720232	9.25403942733684	9.33553127659687	9.26156830619646	9.27638806523705
10054_at	11.57692112328061	11.51291703001195	11.61622384153330	11.58350324392761	11.56300174062835	11.61814596821267	11.58693819377850	11.58070885472193	11.52560955784577	11.47477489855969	11.52233452260387	11.59051418289616	11.58224190136190	11.57992019495006	11.57343548635940	11.63971360974715	11.68643125698138	11.52930388149993	11.59707318742989	11.55402311804702	11.59637205772055	11.65697578089270	11.56464674770482	11.62205706113806	11.58222269285097	11.58929797516888	11.56349197794270	11.54989304177636	11.58484411158004	11.72435350477587	11.62766609809839	11.59485844142590	11.52468436057950	11.56263972331908	11.55133277827476	11.57190860379023	11.58807357947423	11.55606768042186	11.56656062911382	11.54437040066369	11.60931025597382	11.56620402929781	11.57104379216766	11.56331032590946	11.54204415424055	11.56987115260910	11.57734292144451	11.61243083271338	11.55843586205141
10055_at	10.24944352617447	10.30343102991543	10.28504719479220	10.23497761829499	10.26839648842228	10.32110052323356	10.43088710475330	10.29300797861547	10.20931746541344	10.07574645631387	10.26251139936334	10.28332260399966	10.25132746321530	10.25031473574978	10.24483515508688	10.33859014606464	10.25505759993519	10.21324122112265	10.28191718270407	10.25512021025459	10.26897446254735	10.21182342054552	10.23449091496912	10.28495926047198	10.25925556214204	10.27075971730736	10.25177677306000	10.23911381745202	10.20111764431943	10.21096097647454	10.31777085281482	10.25847158443959	10.19550009879136	10.25803289549880	10.18130037713032	10.24212765000551	10.32457243308460	10.18884206212897	10.09604956285083	10.27473886440450	10.23686938879663	10.10125328256548	10.23099058444631	10.23080690008186	10.21302365382412	10.20938120576697	10.20944191919233	10.21802320366084	10.22279165542404
10057_at	9.28659248187019	9.38363205591834	9.21819631325740	9.17432597232145	9.19663565584990	9.20818668651634	9.56541864837814	8.99726087599739	9.17987098347696	9.15926406837815	9.20636900086158	9.16637762706196	9.18649431762564	9.18692774007383	9.17416793502686	9.14729344582610	9.55832159301603	9.10939933612494	9.05136474101850	9.20061175373942	9.20790871409181	9.19637545779546	9.16727798058255	9.14956340191836	9.18119804982223	9.18639115694028	8.83673603403110	9.07342237260895	9.16677803893104	9.34544432381943	9.09440903258871	9.18091870792792	9.12766030034856	9.17142112111407	9.11749466647758	9.17486967888895	9.09204689563251	9.25005963191245	9.01970615140896	9.30433556524836	9.15445776665101	8.97907592647947	9.16638699403030	9.17519881628139	9.13937178169860	9.16473502154955	9.09604161502688	9.16727092758383	9.14292830558077
10058_at	8.97419261391663	8.93919567194482	9.06228860148882	9.03016438123213	9.06128127780699	8.95906911764515	9.10178095987891	9.13327174261761	8.95078427412669	9.07908705347971	8.97784601909728	8.99502107640993	9.00026420272781	9.00070993615923	8.99062443538960	9.02553462913846	9.09260151613117	8.90851432591165	9.01177365707766	9.04190461257295	8.98799783707966	9.13252745810528	8.98222682136925	8.99852514139096	8.97596729082170	8.98379694882051	8.83961283953300	9.11531484097609	8.96206530234024	8.75875358722138	8.93580274759695	9.10442932783054	8.94238834489171	8.97197120006052	8.95033131813789	8.98846157847093	8.99043961499303	8.96155780103378	8.93842724630968	8.98317917631973	9.02591450425719	9.04515285517046	8.96338204699606	8.97577292819080	8.95726473137307	8.94956037412759	8.85055524036100	8.93353376886431	8.96193020888283
10059_at	8.76027841497482	8.80433032394199	8.72731491949286	8.63453218566303	8.73924812715332	8.70096504348039	8.94900610919884	8.85021724381091	8.66357516736053	8.46505281384336	8.72994313285872	8.72603985543414	8.69705523585763	8.70271513995768	8.68720545785612	8.87274176575091	8.58126985776650	8.59652799677286	8.63713813073775	8.69286359421028	8.71172301541571	8.77248764272352	8.68129830901112	8.77887927720732	8.71788318557684	8.68799338920315	8.56804763751012	8.80283409007313	8.69009967920157	8.70678133509011	8.72840790054852	8.75664188787649	8.64149144849682	8.70704589403635	8.58135686664232	8.68837077136832	8.52555270011602	8.60265398280152	8.61731395745812	8.72185659305670	8.68517063020794	8.73586350105912	8.68880130156448	8.67665388023886	8.66346369578364	8.67447334515777	8.63609180084003	8.65590294314715	8.66741717056702
1005_at	5.93166963301163	5.68815464963553	6.00618652153973	5.89973891767605	6.03890849517060	5.81680136924947	5.61156417215031	5.79774530646094	5.94201048394687	6.48631208545205	5.80747649555713	5.96851240891819	5.98666841792102	5.98357945360108	5.97182321420684	5.89016244422786	6.03932018503293	5.88284048000079	5.94955554882790	5.84958519008488	5.99309856136904	6.11068625659555	5.96893260756049	5.80242251501519	5.95585226338371	5.93385116596887	5.80192607326656	5.86074953787414	5.88413685043708	7.60775033746854	5.65384857837330	5.93809135598985	5.92915296314311	5.99929542214973	6.20332980635864	5.97596977694938	6.51520096691335	5.90601538175111	5.84839077744243	6.07031418358743	5.96815799076229	5.70114158222982	5.99250146526656	5.96182867679166	5.95113093451547	5.93178080869473	5.81883056892596	5.90927136134495	5.93727663513997
10060_at	4.37525002122383	4.36395174747679	4.42181848600366	4.39602349876296	4.38570514276973	4.39284488484075	4.52378955015630	4.40692173141281	4.34902454908234	4.51485317328827	4.38588680582289	4.38640790031455	4.39377733157951	4.39842530471641	4.38824308403383	4.39389026362964	4.48389735976877	4.30669750701283	4.35439406789707	4.32735530791251	4.40769950899043	4.42557595172120	4.37880728597415	4.47803668775219	4.43347918166385	4.36155572307125	4.41561822208747	4.38425800683082	4.36940440275960	4.39746088333657	4.52549974767482	4.39187763181494	4.33901310362150	4.40749694142390	4.34269982188819	4.38588150367732	4.38753726791572	4.33468791668874	4.37684823181876	4.38879994166644	4.40077832126516	4.41407010875819	4.37907330862296	4.36996111304843	4.34744525562646	4.38173526947604	4.37366187477308	4.39143338815906	4.35765339664492
10061_at	7.18947056546468	7.21311523330394	7.23358053384606	7.19584429571612	7.20572328432643	7.19435874501867	7.46213921669096	7.23197812718738	7.17236452210764	7.17419321933612	7.18754412292006	7.22345495534911	7.19836233754314	7.20184612836002	7.18750939653639	7.30153718273481	7.21525382699400	7.12414522164566	7.20318414980990	7.16090156302512	7.20628953049623	7.22887097421859	7.17915103596490	7.16841964134585	7.18497580201584	7.18290981587494	7.20915960534191	7.17692295093602	7.18952267769096	7.27738744070421	7.17757915762702	7.23341532537097	7.13892285222756	7.20745456799837	7.15595295167041	7.18614476725128	7.20331522232175	7.15300788270276	7.11503079390862	7.17824739458199	7.19969567613381	7.11468550913031	7.18335517792287	7.17570556405359	7.15774474481650	7.15838019904095	7.17921772645358	7.15952578630586	7.18891818119286
10062_at	7.66388205229439	7.72342976923281	7.70905151870388	7.67007794811252	7.70054366034086	7.71630176216129	7.59441924016965	7.77699059522172	7.63976856855883	7.85460241294986	7.77553718774324	7.72305749815413	7.67417519435523	7.68137194471617	7.66444466305423	7.52695183850379	7.64703582299774	7.55402668518054	7.74073965630545	7.60559529239565	7.66910688902434	7.64441206840051	7.65550224859374	7.71425511026648	7.63743982138107	7.73894124426306	7.56113624774623	7.65328217604366	7.70514292422673	7.46514430261397	7.81541524385230	7.69745503750501	7.61572444929551	7.66671098225962	7.56652469011219	7.66272518984150	7.41709872224105	7.68343304659277	7.62023259171318	7.68622796394831	7.63585103119122	7.68203093084463	7.66861938214589	7.65073544983416	7.64029202020579	7.66299128303282	7.87507979573221	7.66670744527389	7.66044411117523
10066_at	9.33575772484017	9.38367462728110	9.35459401499739	9.32606352619234	9.33726809729110	9.31689358401021	9.39991804205050	9.23366642744374	9.27362314178484	9.19221892581602	9.35112912658579	9.34514174274490	9.33324440285825	9.34476698144007	9.32628177385196	9.28462872360838	9.32338577612173	9.26710249915102	9.31099208366054	9.32255270633589	9.34838044786154	9.21756652722915	9.32047862105519	9.35513331648195	9.31766651231398	9.29962212830138	9.48877871656667	9.35050224488286	9.34374068912263	9.37674268749780	9.34753635091056	9.28746786829625	9.28071520466334	9.34845229838737	9.33429001866411	9.32778921166720	9.46148296912327	9.31253162291473	9.36359290236548	9.29744111351902	9.31110021160176	9.32747943246808	9.29905519471005	9.30885308117072	9.29642160517475	9.30641331889279	9.32514484767047	9.30050538748324	9.32645794937091
10067_at	10.21448025889312	10.12145384829143	10.18633373739030	10.15294141068171	10.16295494383211	10.20805456523683	10.27953656789294	10.33709378025435	10.12692703716236	10.01383259596271	10.13051369729535	10.18255005793351	10.15551468646160	10.16094253564204	10.14483652272740	10.24365901377490	10.18037176683740	10.09241889580937	10.12972455383013	10.14845356466787	10.16620845789938	10.12498032994161	10.13883295151246	10.22209767591006	10.16291412744186	10.17384204213050	10.01664101399863	10.15402086439460	10.12560575184829	10.31532512318911	10.09400393230192	10.11385694407973	10.09890223330131	10.15608336368646	10.07272463563838	10.14587663249031	10.18700324955031	10.08764017502245	10.02468845722053	10.16497438219861	10.15900137900050	10.10918989586560	10.14450296413178	10.13175157108741	10.11135359539982	10.13432604225076	10.27814516022096	10.16034224729336	10.14463975913411
10069_at	8.90986099456046	8.99995157006203	8.95506767721153	8.87225550190769	8.96177786533443	8.92208899710517	8.71332724885578	9.09476242089145	8.89861440413240	8.87611812618721	8.88189580634671	8.92638835467338	8.91893654489398	8.91573161378329	8.90646608265319	8.96823191975340	8.90850528873875	8.91940641331733	8.88115171091429	8.99892188177511	8.92287101157807	8.93121354990398	8.89985391951462	9.21862485012660	8.91389153526391	8.92405615698300	9.07179671816525	8.90486141282595	8.92870855974088	8.93496944919677	8.96700612190862	8.90220275310537	8.86023123024238	8.91563992675491	8.90460184669809	8.90689849524110	9.05571211838000	8.89900505186792	8.94525060342372	8.92343711208527	8.84466459588556	8.79552910907515	8.88542070883301	8.89246811937024	8.88195198407956	8.88944451208465	8.89720860926392	8.86965069609411	8.90067797350861
1006_at	4.45868644428529	4.50616498126937	4.48733739359505	4.44881915148333	4.45204754954173	4.45047717607153	4.52755676126051	4.50373832902984	4.43058497232678	4.61761016175994	4.39006469588787	4.49442676157451	4.46743242072724	4.47026650595378	4.45630114425846	4.47288028983612	4.51836908112218	4.47239142561312	4.43988814717021	4.43529135972537	4.48647999243265	4.47870060404615	4.45128469219336	4.50191637636449	4.48028065869622	4.49743407770663	4.45985300706422	4.40588579544167	4.50014710289863	4.54443564451750	4.39576120614264	4.44734065586881	4.41149207422299	4.49101915971513	4.44671711594443	4.45834981611431	4.43370229590247	4.46075244117018	4.65852497204192	4.45123432175767	4.48065005314091	4.49590566150276	4.44676286467476	4.44457652323706	4.42831353075735	4.43980927518459	4.50467379333667	4.43804256320978	4.46701438862632
10072_at	8.81652053362038	8.65963248895151	8.87612489809460	8.81593688188195	8.86970933788428	8.84039067946924	9.04888534582435	8.92292110453578	8.77302692305359	8.61224088258785	8.75480284506259	8.83791363595948	8.81097146328073	8.81547091203452	8.80087621318185	9.07201712014098	8.56794731945663	8.73616350307814	8.81495390029709	8.88939381021367	8.80130893243001	8.82512132043502	8.79005824296584	8.91331749983318	8.79316090423590	8.81584578846027	8.86540754587220	8.82306752418414	8.78468499220922	8.81113264755777	8.73693481306783	9.00231430829343	8.75026043183287	8.79830015546118	8.74550269914518	8.79709295216103	8.81420322775672	8.76744687788564	8.54398286414855	8.85923084389893	8.80983731665043	8.77086251291476	8.78467312811438	8.78641244021934	8.77379299720464	8.81211453310481	8.77233724166511	8.77855559111312	8.79373356007767
10073_at	8.75327338895164	8.89877337307647	8.78945544583308	8.70409444148136	8.76705960630942	8.85480005006067	8.58183026944630	8.93790878805740	8.72465855164010	8.70816347443449	8.78791123409603	8.78039795600966	8.75945673305184	8.76173161846249	8.74716953572287	8.95320436573323	8.75490461480508	8.71811350020234	8.76892961383376	8.68667493869168	8.76819801290694	8.87200728236286	8.74141075869528	8.84056974967059	8.74774168690109	8.75745315287997	8.73311175778611	8.74038501562804	8.74741967013101	8.70471307409992	8.96577181427754	8.74260051389101	8.70161866722655	8.74492998135614	8.68651196941606	8.74847165766367	8.53753759712000	8.69245792752388	8.65044185473498	8.73542461452907	8.73661754629826	8.88815370718081	8.72778269330138	8.73191716224722	8.72134765736673	8.76100756766551	8.75017552597146	8.74330182644283	8.75795625852921
10075_at	8.35341268870153	8.32274551967171	8.33811129259139	8.30610939032476	8.33400350514206	8.30710480327645	8.35759007271057	8.30250933240523	8.28027058326699	8.30463611274288	8.30024870724466	8.31831322744013	8.30738996040482	8.31114227275744	8.29856353872333	8.36003302562285	8.29348860563968	8.28162789991676	8.31171061200342	8.31286128387528	8.33478876856238	8.29623337444084	8.29121705520992	8.30078627483360	8.32295311579852	8.32988694440380	8.28388451228725	8.30725630416808	8.34064954071677	8.32929355413050	8.25009422884481	8.30750625961063	8.25141170491631	8.31994073083226	8.30185107408226	8.29834734353480	8.29888152933444	8.26235290875490	8.34445331641620	8.33222132155278	8.32757806384951	8.33966628331811	8.30589725419639	8.28643849501660	8.27062082525852	8.28260867338072	8.24584104047713	8.26317835839527	8.29071052093362
10076_at	8.63535419124231	8.67584552098766	8.58869092921559	8.58103685971073	8.60864992806330	8.52460256383117	8.50153745513713	8.65922840365495	8.55772903785775	8.49332391831174	8.59135143743036	8.57108958172948	8.56575924285420	8.57022773053830	8.56604579932811	8.59850578819402	8.34398009343904	8.54743145075230	8.58749942738412	8.60480194058300	8.66226922787245	8.52697116294803	8.54390680835677	8.58643746257257	8.62149634593641	8.55032942565265	8.88647208072049	8.51738983123727	8.57797784589297	8.38452110541697	8.59007819194991	8.59911134997128	8.50407911456243	8.69862494117067	8.69201623521848	8.55099570467681	8.57816778908555	8.61019573463697	8.46182061303082	8.70498809836280	8.57779398648920	8.37574376645731	8.56888780627684	8.57406396533990	8.51420782932530	8.52146987108927	8.47582658980959	8.60800097335905	8.54618841365611
10077_at	6.64182689093304	6.65045566435917	6.66641722978966	6.62876832051081	6.62761766075992	6.71029145690144	6.66623586594462	6.65111648708239	6.62112492905624	6.66416499305131	6.64336379318122	6.67818259082843	6.63394078953656	6.63854619447793	6.62852301623773	6.64184140260204	6.54342305458720	6.64363228279234	6.70902320883283	6.57781059652447	6.65199240985866	6.61969312356514	6.61757433381980	6.59398896981229	6.63984896775295	6.67469030307156	6.63741458104489	6.61349755884799	6.66376197525253	6.56723901915954	6.64383943381920	6.61754943200557	6.57802579760033	6.63407924913154	6.62253484550217	6.62455548282529	6.56197504741154	6.63683309521898	6.58288462437445	6.61180526551849	6.65467398244348	6.71600807599183	6.60886513485891	6.61432419021739	6.59363979803549	6.65909197181934	6.75973662451403	6.62213116916395	6.60058383425134
10078_at	8.02820894429972	8.04093210030013	8.07441541416371	8.01685565287998	8.00874450636464	8.04271100053968	8.13471236726593	8.05325612862184	7.98904533501367	8.02894270976330	8.07737601057901	8.05321923403900	8.03618727790083	8.04377387031002	8.03120797010312	8.14519123404251	8.21073357450116	7.98336929210237	8.06225151189237	7.99694141721479	8.02369300904032	8.00633220271763	8.01991736991086	7.92279797814859	8.02409834458933	7.99212282098729	8.07465894945791	8.01783954138409	8.03504245971777	8.06762391561096	8.08723491927681	8.06721281417661	7.98011686311984	8.01450683154846	8.00096968067212	8.02707695691307	7.95921472245600	8.02276005134804	7.95523746787981	7.98785276514493	8.03444569934061	7.95457192413975	8.00783409479843	8.01255659606675	7.99310251285290	7.99341751252746	8.02272681900706	8.01409161370709	8.00808027604579
10079_at	10.56563364672138	10.42734247483493	10.57985554534750	10.51840381475213	10.55223253015755	10.54903700766247	10.36545069809942	10.60168305515383	10.50148732582370	10.71932002912942	10.51443333294436	10.55633861005791	10.55038687686663	10.55007758437617	10.53947075815864	10.58981454834879	10.65731961156154	10.47930270145021	10.53072873110719	10.57937214472761	10.57272853456953	10.60074956480592	10.52737055515260	10.47708573832608	10.54617597434087	10.54685085381647	10.26962196626919	10.54825746297726	10.47650409284200	10.78373743992289	10.43214889600743	10.59009479392632	10.48752903663809	10.58499817701640	10.50350648262365	10.53451523655896	10.60137887189588	10.56474480240727	10.53356872896231	10.55128062712468	10.49112350221103	10.61658855724321	10.54137883848018	10.52044880113828	10.50354802091346	10.48213691009532	10.43383944114364	10.53043485547337	10.49729889176220
1007_at	4.22275212057775	4.26768792166901	4.25959199256079	4.24235276715157	4.22816601449243	4.24065924231102	4.32310923075672	4.27459050604042	4.19721510520673	4.27187660753211	4.20305747144465	4.22258797796466	4.22641293960351	4.23190366291157	4.22086731248036	4.22491408904902	4.29100885365224	4.18483270219702	4.21196794427211	4.18585873895714	4.22845946544645	4.17884177663295	4.21106395846920	4.19984071809825	4.20989581068567	4.21615037839316	4.34004613428611	4.19290242742009	4.20064326947313	4.17347244481456	4.20520796914130	4.19663411542852	4.17126998670927	4.21296889522544	4.20983158277496	4.21813090867374	4.20521472365135	4.17062619108572	4.30192593841354	4.23981989000038	4.24544918928043	4.32064818071488	4.21344328257995	4.20538689063862	4.18710958400032	4.21017541249739	4.24797298428046	4.22120340463603	4.22115634587288
10083_at	5.48037589110394	5.54270258812020	5.53296619310916	5.47181751264709	5.47544512009343	5.49732579000481	5.59707724660759	5.61978434529028	5.47432600500190	5.63283448930787	5.48562033884147	5.51429467624575	5.50493662898480	5.50789067452993	5.49648178929521	5.51216658991625	5.59434542212313	5.49840257059631	5.43953072746701	5.49723089238092	5.51124588461286	5.53614244985645	5.48952476746092	5.53726180842684	5.51859065802515	5.48321704903473	5.43361965572479	5.50460957248185	5.53168361053556	5.51945186238578	5.53815293742373	5.48417828973563	5.44973169147676	5.48400078622522	5.49399050494746	5.49657174856779	5.52245892205710	5.47224941677174	5.51058146963354	5.46772272774320	5.52670436901077	5.54183944820476	5.49251551476323	5.48295707423228	5.46760519340421	5.49003645403955	5.48662769175125	5.49236315829462	5.48139118940669
10084_at	9.35350305354065	9.34801607163598	9.39005078446802	9.34178553246733	9.32884584908869	9.33441435346131	9.32919753401438	9.41859280019880	9.32783156714597	9.38466675968535	9.31294005797212	9.37037797031735	9.35267822259794	9.36963177912497	9.35034453791681	9.42510935137230	9.60117979081671	9.27921205569346	9.37212178711451	9.31974290244771	9.35444108272290	9.37502434808519	9.33596905301427	9.29371319602042	9.34666361341733	9.35831761314308	9.51791348918357	9.32165880494544	9.33657756175612	9.35308229567812	9.34875335641080	9.29945484124047	9.29619710446736	9.38204521165768	9.33305459812457	9.34327297501025	9.20077201883128	9.26233449751395	9.31329078098291	9.35459487739356	9.37355930499096	9.34021096005875	9.34405099760754	9.33228283672069	9.31519811450286	9.32760071876839	9.29473072393526	9.33033571880194	9.35734984400123
10085_at	4.82308669663166	4.88262646579347	4.87486552628554	4.80869146312545	4.87262423813952	4.89936152132476	4.85186859935046	4.80404413845749	4.86024696908787	4.88663779447889	5.03172955236987	4.90460451054215	4.84633383334738	4.85038812208711	4.83306479904614	4.81297101273314	4.76128883103816	4.80451061639468	4.82630978215166	4.75466162286409	4.85324299138480	4.79781102586756	4.83317999950935	4.79316748441967	4.86666525493683	4.86839826540550	4.77108664076060	4.95491430433634	4.89793414470538	4.81189289524869	4.79830233820121	4.83791647590963	4.79338618202541	4.83292195889469	4.81877863130547	4.84024442542726	4.79132272912469	4.80692256626324	4.97413574546256	4.80208068032371	4.87039793831009	4.88879225131960	4.87367342293994	4.82561904510641	4.81262931986477	4.85835388806985	4.82200707411423	4.84878434932756	4.87845209288330
10086_at	7.36066731764661	7.38580707707656	7.38901178362810	7.33537115377806	7.37692251495271	7.38320751626471	7.54295137424197	7.31610304403488	7.34111481131681	7.55692336395169	7.35113498264093	7.39522733423486	7.36682461865836	7.36953642327954	7.36013936637814	7.38911993239272	7.28582554968594	7.38133805603166	7.34688857992401	7.28168031961086	7.36667180140682	7.29524122363886	7.35225807964966	7.40408210183223	7.37928580676735	7.39471970155481	7.24187150592894	7.29682002264098	7.44588918746688	7.22316596553373	7.40894814518809	7.34510722656628	7.31256303065505	7.37382442351356	7.35686658786582	7.35965569716787	7.33434529742825	7.34412703507448	7.37452699955249	7.33090856734463	7.39257764644782	7.39371035093252	7.34533638751527	7.34487934064198	7.32519785047822	7.35366661511643	7.44057617241279	7.35678334111849	7.34309433582073
10087_at	8.76178644599953	8.75711201014069	8.82967305413672	8.77784709319938	8.80747959137991	8.78346785806124	8.97199633298067	8.73568245760471	8.75235201857631	8.78460074801876	8.75482973726596	8.83400497309654	8.81513247653320	8.80862253050153	8.79774286360198	8.61264937716314	8.83042908949040	8.72588489657045	8.78546712549610	8.80383509507976	8.82937894810449	8.67862395948338	8.80216197282288	8.79972753782803	8.79611537515626	8.76544610592954	9.34232432336849	8.75291039208520	8.80033153148479	8.81826608827633	8.67097931214238	8.82847383466915	8.76239817630837	8.80546028795365	8.79047301440725	8.80921622427373	8.68438432930583	8.75100212917473	8.89414866025539	8.87173881178792	8.85438411296363	8.95027894773965	8.78663079165194	8.78771162218384	8.76386526297816	8.83362894601571	9.16619942396025	8.79980109639702	8.81233996890661
10089_at	5.32545539515076	5.45896815901639	5.35245886258647	5.29299931618764	5.30015236528671	5.31758521960019	5.52114271410784	5.35646888819001	5.30049081757251	5.37361600445458	5.37441900190795	5.32044828292464	5.31574380027097	5.31638221967048	5.30388410400608	5.31439560092527	5.31089173843086	5.26526707515761	5.27784244796304	5.25185738132663	5.34703567049054	5.28920735201069	5.29948344105239	5.24582502169450	5.34058919832024	5.31858837118503	5.43803230524264	5.29651845408808	5.30840306092723	5.21430997169953	5.30659252073317	5.30026055180674	5.25968980409881	5.30888720542857	5.28859736775551	5.30653932140221	5.20306214530441	5.29456648385807	5.40145624416362	5.30232027743799	5.32865238122105	5.38827359836363	5.30681975958013	5.29742872302285	5.27854795460331	5.30368095451536	5.26862051159026	5.30543971267866	5.30562985554340
1008_at	7.52921157849127	7.24239816739790	7.57543950365290	7.39943969788995	7.54400009390243	7.34432027813537	7.11037610952492	7.47946252662519	7.52202596261073	7.26110916879762	7.46611868707859	7.59021689112644	7.55292900365993	7.57307033059355	7.54159191753446	7.63141677472636	8.46248347128330	7.46211813654607	7.36754386301296	7.50769941039219	7.50092904917689	7.33802381178409	7.54149144800455	7.49090178549187	7.47251808567759	7.62849171233853	7.30228349649714	7.54454002274944	7.44956091008838	9.17272544438036	7.34265048992514	7.38916670098446	7.50170791621252	7.48569017183043	7.66761825246304	7.54873624743053	7.31453128109785	7.45318257498200	7.30520956982358	7.46565581794084	7.44618028244970	7.11118786205218	7.67051924939412	7.53488740439453	7.52906043663068	7.66027482733474	7.43863873843023	7.72733157336010	7.54719662226840
10090_at	6.05839406587690	6.15212408782230	6.13230915664598	6.05326998496843	6.06240916279829	6.10674022518667	5.97755599550562	6.23670959294763	6.12697493258676	5.94270613658519	6.07839408010569	6.12309538884744	6.10176924896364	6.12346054197172	6.09891270079302	6.13299661462662	5.96734414027981	6.11185000217204	6.07002184725611	6.07074673944126	6.11223944260138	6.26300899632336	6.08718607743315	6.09732708814909	6.15665358014004	6.09692380751837	6.04044287361799	6.18044800358336	6.11188752396926	6.13614197598233	6.04951363782769	6.15006311894963	6.04739540623475	6.08637943358619	6.08089582071727	6.09419792655860	6.08368009845460	6.08140533314682	6.14498833779793	6.12766556869253	6.06098677638321	5.97182593780852	6.09135928620493	6.09000099867643	6.07114541012611	6.04207565124103	6.06968631327934	6.07552451928757	6.03074493475068
10092_at	11.30823982960359	11.15101398427374	11.32116681633659	11.28981903127225	11.31413570321000	11.27521486668383	11.37834987366120	11.21099369092352	11.25684827725176	11.16863854347897	11.24913767371989	11.31594241391209	11.29003770792479	11.29134352198334	11.28025304428149	11.47728484369957	11.22030198291355	11.21160919228303	11.33745926677875	11.22647978982598	11.30225543593393	11.37293490471181	11.27389756378976	11.31096413284535	11.28474167788759	11.31225947435565	11.23143787036961	11.28654142879986	11.26135345885638	11.56136900180076	11.30133929868619	11.31245335243474	11.23409778544259	11.29940929090120	11.27041310468303	11.28114507598301	11.65011295201904	11.21162052472200	11.24608819750695	11.27936050743295	11.27105337011027	11.25081645619211	11.27279202341490	11.26668601362105	11.25348388858586	11.28707239180535	11.27792927359013	11.25774286435622	11.26185563877724
10093_at	8.70751342844374	8.65881476298182	8.68721111884992	8.70326387918936	8.74356031183516	8.65448701935963	8.80090189294435	8.64494053814426	8.64784359312915	8.38817600211840	8.78217064339062	8.68721143282468	8.67554648391696	8.68378925482791	8.67202965948830	8.68605156334739	8.62971051981616	8.67813866842595	8.75738437461990	8.65720614309129	8.74037673610070	8.57418298511008	8.65946032797405	8.48613695822151	8.69495503673295	8.69321221683017	8.78964235293778	8.75171976807006	8.69893640519972	8.51164887641124	8.72032574314177	8.65956075879817	8.61965395447991	8.72316590912217	8.65058644824159	8.66654268367687	8.90214163311649	8.66020793488684	8.78363398875886	8.72488072998767	8.65230828183737	8.59755510860463	8.66300953258392	8.66284341731111	8.63554958677346	8.63762585716804	8.58949833970102	8.62320856689364	8.63640857340099
10095_at	10.25027648986521	10.16524811283637	10.37192877474904	10.35833418197304	10.31084079384738	10.35698266507739	10.10636748040207	10.17829917971131	10.32004886753942	10.17589475804237	10.45781272771650	10.40260212235668	10.33123115636861	10.33658478900123	10.32024070424026	10.43954836229691	10.22788210667530	10.22251889566469	10.63597876931441	10.29660804559377	10.32349198719239	10.34331564214583	10.31446021180357	10.22478381874639	10.29496875526538	10.34233728499317	10.25959631716195	10.32605181606727	10.24697123062455	10.62284826628476	10.31938588986377	10.35261412469126	10.27419413082162	10.31942480217245	10.28179649197207	10.32150742062657	11.05582862777265	10.27435848728697	9.98402911119660	10.30840012258962	10.34302657554168	10.27923508543640	10.29257755880265	10.30759357306690	10.29464578068906	10.38295007945444	10.34020094826461	10.35423371690854	10.31441477388605
10096_at	10.83005597446978	10.71252682506422	10.86840153606984	10.85247683046609	10.85861350053238	10.79817884273922	11.03200245803551	10.78854783538844	10.78608153142029	10.75651668587815	10.80611470695259	10.85663937337176	10.83872506180277	10.83863640866229	10.82827575027532	10.79102468298775	10.97458747022934	10.75230690480058	10.88594313363854	10.80252918322090	10.84475715009222	10.89932815507717	10.82056576397484	10.83479720743533	10.84116492967880	10.85468603141113	10.70470086645631	10.85298842446637	10.81435363529472	10.75099987750866	10.84865796715655	10.88905015023989	10.78069660024810	10.82212755660650	10.86778022008698	10.82767272174680	10.98810163390930	10.78026818559139	10.74129177899617	10.82713014904500	10.84808712405047	10.92394014944058	10.81021307145839	10.81598620866716	10.80344576357402	10.83202162148261	10.91149850081967	10.84175025330719	10.80757898299141
10097_at	10.13197869335731	10.02619475031596	10.13293492000577	10.11240013934151	10.13970964583198	10.13018434474242	10.24461465242256	9.87989535634772	10.04987372091300	9.98181666140584	10.16426453279262	10.13705295233616	10.10879537105178	10.10858491607734	10.10093759924099	10.20066407598039	10.02283585021356	10.02098806070423	10.12051105888262	10.05680552237638	10.15216895542843	10.04502005799314	10.09243104204973	10.11182712622288	10.14072826393931	10.12484726610105	10.13239326271532	10.08095880332243	10.07956471614046	10.29531833650760	10.23904420927480	10.12189727998182	10.05260560175047	10.10430067734627	10.06130347523134	10.09958221642557	10.24639893468175	10.03610337187931	9.96135865266476	10.09516372471344	10.11532560589426	10.12782676374378	10.10862596279241	10.08555813365050	10.07183814717020	10.11362303086520	10.11954021566841	10.08006908004592	10.09833044025841
10098_at	6.87009392364391	6.67611006806039	6.88912034034150	6.79815297101919	6.83259404771981	6.81345834834490	6.68901611090582	6.74809437317337	6.80792565024078	7.00618927761869	6.78930434308736	6.89040996335206	6.87751300283990	6.87299433658275	6.86595469829683	6.82819682307420	6.78038163558778	6.82750485520400	6.93462840728320	6.75811720929396	6.84960519165774	6.72141519284132	6.86672435554767	6.66186780704614	6.86637379528430	6.83262959246163	7.09316492170635	6.80852143049005	6.82725817170191	8.40903007394475	6.90120580201939	6.79261643653820	6.82731960042376	6.87484864520722	6.83228267140291	6.87312305580457	7.42836325613830	6.76392910898912	6.92243537413360	6.88281892103317	6.80219970209987	6.72336627301651	6.87018191032091	6.85380970774932	6.82996987825828	6.84464971050311	6.86870336881552	6.86898870301368	6.85769092117823
10099_at	10.42997082495888	10.38241209175566	10.45390849259810	10.38648614228056	10.42104531803773	10.40104031283404	10.59644669206100	10.56990123170155	10.41193458191596	10.48308485473151	10.41655278467749	10.44861465449417	10.43031069613090	10.44408180985095	10.42824298144854	10.63460298019207	10.37504547973795	10.39593684268159	10.40084923490948	10.41500499629782	10.43974402777802	10.49309849059569	10.40980693653397	10.40929090715826	10.43175761379857	10.45171456807235	10.35398698060076	10.52070016339321	10.44797925753097	10.19305380848028	10.33459878703907	10.42970499319821	10.36990372628191	10.50768055345943	10.44649148312198	10.41693265790169	10.21118342460639	10.36376019917262	10.33151983724317	10.42327839797626	10.40916722162820	10.24603173928566	10.42364782183036	10.41072304081939	10.39322173476708	10.38357773413209	10.36798688620859	10.42668529717266	10.43889127326436
1009_at	8.82154010995100	8.65709140960597	8.90027441605399	8.81607578306618	8.82357943576229	8.76300793985359	8.43545726671197	8.71064338246681	8.90185475691926	8.90059325141382	8.80208199242292	8.83934923210982	8.87357738477858	8.87970753418781	8.87108865194694	8.81090460595700	8.85289941597875	8.87279222315137	8.90248527177219	8.86524987487299	8.85938624049867	9.03449185362069	8.85859510622601	8.74314278346407	8.92396634231456	8.80847118546280	8.80575475618781	8.75091612899388	8.85885825001333	9.56605498095790	9.13181697802979	8.85551061735817	8.81889815186904	8.87363641289785	8.79166051157485	8.86565785140738	9.31721001951078	8.79310880905222	8.62422152535372	8.78998347094216	8.82266992156850	8.63309620864101	8.83067025951112	8.84679546228289	8.83891898098776	8.89760997246205	9.03975289230887	8.79028067583819	8.84550115793447
100_at	5.62493341103224	5.70881559339324	5.72882825402686	5.71830192841595	5.63805440370208	5.74498662273050	5.78864284920295	5.75455754045131	5.65785742794420	5.62922959471569	5.67674122575221	5.73087068466256	5.68690285573517	5.69687574449073	5.67698355829005	5.70177173987342	5.65761083363384	5.64332303516140	5.76346203963004	5.61049124895218	5.64981574262306	5.77015847536730	5.67232015653263	5.60687606992265	5.65142704195750	5.69065498987410	5.67064597944068	5.65955959674966	5.68189478291866	5.62342467978073	5.72842461443328	5.68445043850634	5.63252249893826	5.66547711806422	5.62840570720175	5.67935785384587	5.73939998338224	5.62908586619368	5.68932160084508	5.69941930510779	5.69321837220595	5.63928310766364	5.66605756870103	5.66913691614842	5.65322540464861	5.73852796001064	5.63162011169022	5.72986175737297	5.68382143113227
10100_at	4.58370591306083	4.54987618643060	4.60661928136673	4.50242698161978	4.53807363536470	4.60283462263158	4.62771303095388	4.47955793798067	4.47214452696530	4.70413990224024	4.44671034880912	4.52329397085373	4.53117756921097	4.52586599034299	4.51942127583240	4.54491352890847	4.65155189984921	4.47956836884765	4.51902718013184	4.48827460801505	4.52469795587693	4.69682038221450	4.51117997204474	4.51495017803355	4.53961566103925	4.53369593117391	4.46679701489380	4.52176966178498	4.50955644164266	4.61085303243166	4.47681610994590	4.50835903663864	4.47138798262295	4.52256189435742	4.56111175097085	4.51826584465264	4.51449612132379	4.49409413988585	4.59702909536845	4.50961390156603	4.56207980751937	4.55680462414781	4.50999868425409	4.50515993944548	4.48937800116322	4.49458201211186	4.51526975907560	4.48813451632195	4.49125891060035
10101_at	10.26698213527112	10.33594702973618	10.28302063752803	10.19786090714487	10.25183559548598	10.24331186241757	10.27912959186304	10.24546565501308	10.22651859625296	10.36270446627316	10.28742682156751	10.27319071715949	10.24668598408749	10.24670150038508	10.23802076695220	10.29518627186119	10.29467489492781	10.25013889049523	10.23741269558115	10.17052174389503	10.26365503012131	10.18996206438959	10.22779992764604	10.29451454772107	10.22951504374892	10.23554660514655	10.27982142915770	10.21384090716738	10.22475987560576	10.22434094955190	10.29851906875256	10.23678097158855	10.18878952637197	10.26865105580030	10.17971987156393	10.23548225611923	10.23104017407883	10.18216295638397	10.17836874679417	10.25369917714242	10.23615117411877	10.21801524190665	10.22685840462937	10.22602499816237	10.20809375734436	10.24620486731561	10.23099368371284	10.25273713855807	10.24718136705077
10102_at	6.33220032089954	6.34444771119563	6.41269685064572	6.38397607469851	6.38173072290898	6.41431925155715	6.46644616535195	6.46068310330517	6.33841322656514	6.45009090777401	6.31975829223164	6.38481234187516	6.37534081182763	6.37619595568194	6.36639944160195	6.36689313321069	6.36478651449883	6.30587027797925	6.37140000585511	6.40875386061077	6.40731544918586	6.44988006919257	6.35563790743583	6.38938117443762	6.39678611194947	6.39798052623476	6.32881671494471	6.36049977234058	6.39950421820427	6.40218616549667	6.38523453486407	6.42541397618914	6.31587603516487	6.36569489963565	6.37668190227690	6.36263252275708	6.25169287744048	6.35348188442160	6.25594408916076	6.36310672978457	6.37284080451895	6.39802006607225	6.35024451916692	6.34986186045976	6.33558982670801	6.34784691605918	6.31933616933255	6.35509888131714	6.35723548379108
10103_at	13.59161355358078	13.69312914331378	13.65265892866362	13.53453851076362	13.61003919123674	13.65798161275059	13.64441893403171	13.68467725508918	13.57551086318980	13.43611662775397	13.78827431251121	13.67916469404784	13.60883242938135	13.62980748915050	13.60113946123219	13.57664167549061	13.37899320364989	13.59491200372928	13.63111209451928	13.50668005685595	13.63947157049454	13.45091821097387	13.59282905941371	13.69248387195981	13.63579052845197	13.69784596742242	13.58791946971538	13.66991411841280	13.70519218489641	13.44348521661627	13.59092768998651	13.63293439631565	13.55309674403314	13.62320675925509	13.56029942523344	13.60019823429286	13.74233259960662	13.54595643328580	13.58656485343883	13.64231615096180	13.59627359030505	13.52427593737059	13.59971899879669	13.58809518652161	13.55047538813216	13.60418416394426	13.72029252811537	13.65800078101343	13.62466920554789
10105_at	9.05173955781157	9.11494616405663	9.06945777102259	9.15180744604843	9.05288326744190	9.14951063150121	9.04376395353427	9.06061291672127	8.95640804379548	8.99050358333418	9.11122670147899	9.07257251525213	9.03183788667039	9.03310418148146	9.02164107972634	9.02406628374055	8.87743032054697	8.98448068376771	9.09264252411112	8.96574990588591	9.04712215768974	9.06614435218055	9.01605219792956	8.95163424049078	9.01684495534633	9.07695512132490	8.96162022703132	9.05321690147919	9.06465717376902	8.85692006097715	8.92008337842388	9.07599514598197	8.97574076657633	9.00743285989083	9.04516328244178	9.02221010149650	8.98445418985080	8.94726711690304	8.82775510971550	9.06746394057470	9.11275869171248	9.00226677846202	9.03023019477978	9.01197350996754	8.98381622153984	9.04973806828852	9.16079586555798	9.07941832112403	9.00450060451659
10106_at	8.46298131004366	8.47815513182778	8.41363112396593	8.42025870440549	8.35141888001482	8.34810481745004	8.58161507687037	8.33749320108106	8.36118197645023	8.34445809281719	8.35778817523638	8.37852330386396	8.38149755389577	8.38309334967415	8.37649921146157	8.28789336107535	8.33535654741594	8.35709035874382	8.38375820213602	8.36666986705960	8.40679669506562	8.36261039471032	8.36752949481468	8.38400268876255	8.40866655134464	8.35951646037511	8.37668397425960	8.32283372547025	8.34503328187700	8.22732203218692	8.27635778385534	8.37848993498247	8.32772361269162	8.38209804245127	8.41423876749712	8.37465143241928	8.30322096000459	8.45398573731131	8.52466896344767	8.35436884378153	8.36610524401125	8.40384725411467	8.37461724019983	8.36085966432635	8.34340977254751	8.37740442581314	8.47661024258139	8.37675448600354	8.36712716542891
10107_at	4.99254113066997	5.04319231319235	5.00928736802995	4.96629479261775	4.98274619326677	4.98867427096192	5.07748204283739	5.02606576272149	4.95091343466741	5.03430095291570	4.94779936388509	4.98554318498847	4.97853505481882	4.98393574160719	4.96962712510081	4.98261183247667	5.00187714993700	4.97760617680205	4.97044088065147	4.96272630592912	5.00236343620767	4.98412946552587	4.96296190114521	4.95976677396244	4.99092930451977	4.98972202308020	4.92800148368724	4.96753903655680	4.99113533191874	5.00187668357467	4.94049714788672	4.97565444912374	4.92316752498484	4.97695382808601	4.97293044993915	4.97002232693784	4.94166163492910	4.94875921603618	5.01565261689661	4.97535448037163	4.99337125955507	5.02958089168584	4.96690577423733	4.95814366020714	4.94069355220808	4.95384244641687	4.97434628368173	4.96793442240408	4.97515019900832
10109_at	11.34982851492656	11.28374411219512	11.36888750100258	11.32295588165591	11.34746400097076	11.32704207964735	11.24935401940256	11.35267975879519	11.30867061200441	11.28932423969554	11.37396637143015	11.36221417399509	11.33657198898572	11.34286954937273	11.32831145417122	11.43516826668491	11.21799169667591	11.27941671003985	11.40974632148977	11.29510611419985	11.35315977610349	11.34390563872777	11.32043513649486	11.40249755338689	11.34684532585806	11.35139834491311	11.24027934004076	11.33064976438278	11.31911232987613	11.37408109171490	11.45488361412465	11.35296403250827	11.28062548329044	11.34897963503656	11.30741943251562	11.32766255716150	11.48267025270074	11.29774287980854	11.27291633741552	11.32883644376038	11.34755320421159	11.29233573062182	11.32787966149015	11.32053701597308	11.30423951170940	11.34082602191388	11.38974314599740	11.34058268584877	11.35132168745360
1010_at	4.06214905466799	4.15467058699358	4.09406941748706	4.07639467819319	4.06586993536042	4.11001525816123	4.07813866453094	4.11079100138828	4.02923945194772	4.06689912502402	4.05706049573418	4.07149799785308	4.06295786328594	4.06454068188171	4.05369402167867	4.07317710662262	4.11241431580903	4.04543730056974	4.05507374339293	4.04931847339963	4.07957371390290	4.09065430402080	4.04521718513015	4.07308527953036	4.08442646763632	4.08730252814548	4.14181818116772	4.06091533490524	4.06355686884771	4.07340097655726	4.03578979164950	4.07906045323633	4.00542503955394	4.05654515292626	4.05690158959753	4.05228872420957	4.02612279556331	4.04092397891885	4.09899602903640	4.06049628910605	4.05431262548323	4.09565977537427	4.04418945706396	4.04015468509128	4.02207929310612	4.02830128203418	4.06402887011012	4.05341087640925	4.05190846316291
10110_at	6.20416722939810	6.36021648369963	6.27440137350325	6.23639561328129	6.24690488708906	6.16188702834394	6.43833782092049	6.20571031340459	6.19882753593377	6.22982981915542	6.18276739538466	6.24318816290302	6.23978362438065	6.24642491813711	6.22873967154290	6.16093699323457	6.31340618695310	6.20653978214701	6.20463652971458	6.22502728880323	6.28206888177932	6.18900388466840	6.22389481108092	6.33315389544433	6.25444330117693	6.27076501950833	6.27516861005620	6.22413954086783	6.31473242491917	6.13358316779371	6.25077956044779	6.23740898609735	6.18410720176460	6.23038604133790	6.26191460219883	6.23088708294919	6.11061314606076	6.24395407456200	6.24505083067216	6.23788317035414	6.25537959279581	6.25782819533972	6.24658347576678	6.21896162590731	6.20958477000813	6.21365302155418	6.30454819189806	6.28187530847650	6.23489204265179
10111_at	8.49372324479079	8.46471415010597	8.51776545315420	8.45615289533891	8.43217317715091	8.58031827566577	8.63451908500488	8.33844664065004	8.46102917747172	8.60172164631123	8.53610331911853	8.49936850321805	8.49020794645454	8.50096679043205	8.47863224317907	8.54114748294543	8.52750003008528	8.41614038047779	8.48034783201900	8.45189952948868	8.48773075459129	8.56269775531174	8.47164158995975	8.49792369296533	8.49650023232659	8.43407357643235	8.46969571606952	8.49469859763535	8.40282639714806	8.52900178258687	8.42425865003852	8.47412960089597	8.43183718818355	8.48050856896887	8.48296685041281	8.47874395792906	8.51712725710765	8.45570442920819	8.33164139946175	8.52825700094108	8.51072689470504	8.49817463981319	8.47693390621061	8.47243339502222	8.44083347111610	8.47903516422002	8.59521179326365	8.45430668482980	8.45927767622271
10112_at	6.09964393474740	6.09003167480243	6.19930425710741	6.08316085907479	6.11280539247992	6.02767996605487	6.60714289517085	6.19002218924723	6.13508837218658	5.84796327957967	6.00651670267407	6.17035595224658	6.17102417042782	6.17834835157181	6.16078688486917	7.33040254088747	6.07152994738095	6.09177956917098	6.16465085731255	6.10583396788687	6.14556214447304	6.17668152737600	6.15639150018149	6.12740203891399	6.11967045836815	6.17332935037732	5.94114802025419	6.13476913856821	6.11024293208517	6.20767657282535	6.39093035379501	6.27514342451229	6.11661222195059	6.12118859860877	6.11881941225106	6.16341069167654	6.14822694829683	6.08352800356235	5.95417207028819	6.08817711382596	6.17571746817838	6.14611729586512	6.14585145679300	6.14679937985883	6.13011953853351	6.14738919250295	6.07015821867738	6.14558254745733	6.13758368349847
10113_at	9.28315220909785	9.57984014780127	9.32893259883413	9.29561459446225	9.29035157575333	9.39277962383084	9.18123963304460	9.44724342809091	9.26076997696964	9.19953589568839	9.22161787805454	9.31127592695469	9.29174720679950	9.29620001316507	9.27992537790742	9.39347659561244	9.34596693174854	9.21938233144313	9.29231982600837	9.30850670463457	9.27405263945856	9.28471162124876	9.27449932553838	9.47915179676643	9.28491510026021	9.29054600512340	9.24086797865442	9.25853871880812	9.27898761431380	9.46226850399358	9.33971088237047	9.35320288426757	9.23474505668922	9.27495776484444	9.20107629124951	9.28183382222511	9.29769225441070	9.24574259698952	9.08948914020798	9.26621627820516	9.26884188843373	9.06559211291811	9.26471651200704	9.26616774154038	9.24595723885200	9.26499797533051	9.32406861720578	9.25705410023373	9.24708070558585
10114_at	6.62083762383789	6.25941202672824	6.42922322751644	6.41087592800767	6.52197634260156	6.40807821778827	6.56586417382738	6.22847595322668	6.39416942420082	6.17418211364296	6.47379888701258	6.39274860275949	6.40687278331988	6.40778517771088	6.39733217617014	6.38158209488508	6.11130104002679	6.37589407323411	6.31457963830245	6.33216699083511	6.60372493734446	6.29825235689576	6.39278577050971	6.27776497572995	6.49243091052431	6.34675542538051	6.20244648307852	6.43140034778489	6.40281448115171	6.43624746825378	6.53307299789187	6.40233206128870	6.35301104721922	6.39800968428373	6.37044880169556	6.39981797066766	6.36995068906539	6.31715501962557	6.58302718622110	6.33151742650807	6.42369923090556	6.56014058851033	6.48126624476208	6.39711440397420	6.39068983319011	6.35172539921261	6.25497938833998	6.29659202339588	6.35023977459717
10116_at	5.50576482302527	5.57387180748418	5.51745229988100	5.44210691450704	5.47566824541909	5.47148354193177	5.50352756342880	5.50507282161904	5.43622904772221	5.56951283935995	5.51539769246879	5.49571387201187	5.49118099581510	5.49781846774516	5.48391827853848	5.45370966942469	5.42482872804813	5.43607566036043	5.45254783230166	5.47769301654785	5.54971137310706	5.40342394410972	5.47638000216975	5.50246999685076	5.51587501966162	5.45754435703360	5.28050573701694	5.58334151658803	5.51419867756138	5.51100899223202	5.56616252079858	5.46953952059066	5.43658720827364	5.47331054820707	5.50521032421053	5.48343854700348	5.34545187186441	5.45661493965134	5.60984613273660	5.44273930353486	5.52545383377804	5.56470753161896	5.49065288564006	5.47681771042145	5.45254297371380	5.45104151346939	5.46962325635352	5.45637707677379	5.46603879014151
10120_at	10.05793331076182	10.04746524189876	10.06777025035244	10.07986160557390	10.10658170072893	10.08467390225456	9.98900477263856	10.09046867822983	10.03105850955739	10.24248537332409	10.02172147206680	10.06458279846688	10.03837376660809	10.04826090076861	10.03113116731796	10.11252757632508	10.04036867850698	9.97553339674695	10.02006884838671	10.00735678533482	10.05995085816400	10.00453055314769	10.02145777698434	10.08098932260340	10.02397404377354	10.03081962591466	10.02434706654199	9.97716512673977	10.03536000783931	10.04939643772278	10.01125319649976	10.05808053858696	9.98165027950354	10.05480499745328	9.99059039548167	10.02862751266877	10.04623813426121	9.98708919331996	9.95382880012687	10.02581838945128	10.03296683316612	10.05485600789009	10.02192696542236	10.01875856491115	10.00429708597704	10.02099057602989	9.98935005718894	10.03959619334669	10.01432918518189
10121_at	9.44567169627787	9.25231344000549	9.46980485708201	9.41764739293793	9.47956031732551	9.45025415429465	9.50820727363569	9.51353645980251	9.41768639499342	9.37977218771923	9.43574511664131	9.46731966568876	9.43613025048700	9.44091422368958	9.43239784927805	9.39969158022297	9.32186655780065	9.38405546535816	9.39332814498755	9.45114031457189	9.46088284802862	9.40708015946357	9.41757975702053	9.59315324631761	9.43844399054528	9.44193423432903	9.40355206589193	9.42323356259303	9.40904008129501	9.45955148875067	9.56414330233379	9.49169407709593	9.37779161607627	9.44497255280336	9.33627532780899	9.42482884459143	9.52908431133598	9.42947098608115	9.34943657687603	9.42800440319272	9.43605768380672	9.37655398379071	9.42571644509895	9.40900934596701	9.39346999582262	9.41421890164514	9.47071716123290	9.40996208480650	9.42853429050102
10123_at	7.32905940565631	7.15113820387739	7.34121506327827	7.34038773149135	7.32873631326043	7.39197457123465	7.37364140429153	7.21307083998891	7.26329084218995	6.99853056458861	7.29047409315858	7.34042901079415	7.31531073431409	7.32982519124482	7.30577552028330	7.28505721999651	7.03714833308953	7.23934530578514	7.58817988496399	7.29237553081965	7.33231153451318	7.21497383791371	7.30314838043014	7.06177033539664	7.31500719110039	7.27517388540250	7.13324112123746	7.28996871693196	7.33987996081617	7.41479899640335	7.24211372011961	7.36201544277039	7.26343609308419	7.30389968682827	7.31596141262723	7.31057937712926	7.63338488858859	7.24727565191226	7.36031022945747	7.40357577249471	7.30252574478858	7.63327566126174	7.31888989742210	7.30922623931253	7.28877545846870	7.36992631853313	7.51959700136527	7.40117795891403	7.38349468902410
10125_at	5.51841754900716	5.56295047235288	5.60242683975229	5.63059565645305	5.50739517215833	5.64943068297363	5.35371545936651	5.55964549765519	5.51336835199467	5.24709803715350	5.54182544075373	5.56596883739757	5.58781263029599	5.59014496015021	5.59058394345187	5.84117302609551	5.50286042512380	5.47180281457606	6.56091633660496	5.52137450793428	5.54841934335856	5.58647840033833	5.57591807824028	5.35177794245158	5.50596677105113	5.63824497136820	5.84652516731923	5.50105184040845	5.59371632684647	5.88245489671145	5.56809941515053	5.52552423735456	5.53609979629592	5.61574554555960	5.62602054020932	5.58293900793091	6.09018381178949	5.49853489169368	5.36531986058739	5.52463038618432	5.45374299467571	5.42972696605389	5.53857906829685	5.56875491662532	5.52631034369167	5.66495380402101	5.56813847178828	5.53397055938125	5.61028911852146
10126_at	8.31246184006401	8.31575752647256	8.37741581128626	8.30043288561247	8.33762755259050	8.28387272235042	8.57335376061353	8.58531995234362	8.30030797933713	8.26388377373997	8.23845108652591	8.35361889898252	8.34622262695487	8.35556896552220	8.33758166120203	8.47593808306404	8.45504582113447	8.26322336388072	8.32156424030654	8.28642446437248	8.37014321909015	8.36185064563056	8.32822871591350	8.37633381609364	8.36945333047296	8.37933873906462	8.34629580910451	8.32612665603367	8.39214634374634	8.33117978257926	8.31933271175084	8.30471644551611	8.28842455766531	8.31761979133567	8.32400093741898	8.33535359743594	8.27533909983396	8.30674168736135	8.39731798923401	8.33419136272416	8.33017573773679	8.36051893517512	8.32567408525735	8.32330130197405	8.30832886863739	8.29828688040800	8.30516246003897	8.33613855318012	8.33883409137071
10127_at	9.06059645077187	9.15153932182226	9.06997072774702	9.03629228535200	8.98502826261964	9.05842781923214	9.26890472232917	9.05911241920846	8.98536096267284	9.11903982008353	8.96985539368458	9.04499598435084	9.03153508127524	9.03236181137749	9.02352686539698	9.05289448968447	9.16106019318552	8.95209611211009	8.99354879600802	8.95251099834153	9.02583813596568	9.08590103771265	9.01428699061447	9.03008672146718	9.02450510406191	9.02840139530561	9.02092573718607	8.99296286141515	9.01884949431238	9.01455609267153	8.99634697366724	8.96658366547994	8.97401074413240	9.02781716089258	9.01039976124540	9.02043937634463	8.89007172416304	9.02653894046084	8.97897668010412	9.02505714286586	9.01537349376448	9.00572559262993	9.00813380553467	9.00924178153874	8.98396172832386	8.99052072260278	9.08642388204387	9.01598726458112	9.00918462439889
10128_at	10.60443859348105	10.57835173072246	10.65744683283460	10.61908333119446	10.60967951559903	10.65278401174735	10.81527843161661	10.47641015620227	10.58134735933312	10.68387783437770	10.61664619185002	10.63282505251577	10.62692637295230	10.63301540352409	10.61806635255534	10.72426660713748	10.68365099527056	10.57273437314557	10.68442363371134	10.56757653103843	10.60977077592206	10.71329462264951	10.60839396885352	10.61714204743833	10.63405100308396	10.61200916771791	10.54088946125314	10.63742537426185	10.62991302537523	10.88381288889319	10.58548861743560	10.58400086409998	10.56856383778870	10.62729482965638	10.61124034051702	10.61554795761919	10.52475609644478	10.54456592659580	10.51839597078403	10.60624252362700	10.61748267201633	10.66472974283129	10.60535315277607	10.60476107456286	10.58194693233603	10.57320658901065	10.67228117908611	10.66165804858296	10.59088267586515
10129_at	6.74765021440615	6.48234206757645	6.80253220394724	6.66270756958348	6.71447154645634	6.65037778880799	7.13113002829912	6.59287086895077	6.82681099369401	6.59443512193408	6.58971544819181	6.74476976442953	6.79035591564747	6.80381375779328	6.79489128680334	6.90059784517573	7.44896879644739	6.78813135238465	6.66460512654168	6.62451279958995	6.81702515920961	7.11380598529262	6.77104520768889	6.78346137103961	6.88175896083430	6.69747514320769	6.52063202001274	6.70445471284725	6.82189475729913	7.27617644537583	6.54507370902272	6.72138580869217	6.73188142986331	6.80545015376294	6.91072000229614	6.77786643828578	6.92340194780959	6.70176915620443	6.71347521462538	6.75209592323927	6.69767420166710	6.79777969195054	6.71368857843067	6.77182293681343	6.73175900569108	6.73173791452593	6.78892504634608	6.66664702982253	6.68003364858702
1012_at	4.66143098084543	4.90362884960441	4.69724931954262	4.53750973164031	4.62239996943608	4.49372094030928	4.58783270697378	4.46333183631790	4.59890550219932	4.34975144172016	4.53423605967368	4.62179372614143	4.66328497911461	4.65778689395847	4.67401643694095	4.81546145747154	5.50180203148786	4.52753536956240	4.66931542424326	4.54739256556553	4.64701130797185	5.20273403845898	4.65271930929730	4.66869770719900	4.68897834649347	4.55755657121048	4.31969753536349	4.49068604971757	4.57765903008712	5.91633190084486	4.44180274769032	4.50778578488252	4.61291218315609	4.84090586731282	4.78770150587788	4.65978710446154	5.03813866917978	4.53251577515004	4.49132240414129	4.61206138699780	4.54493730454258	4.34732700206791	4.59647584308161	4.63885148048193	4.59957818782399	4.61910993757830	4.62477231808766	4.60353431222829	4.56089917262103
10130_at	11.55123776249723	11.48396853224128	11.59781666989935	11.58403574510496	11.55247153998310	11.57257864288340	11.36164208198607	11.67600561360014	11.51882442138471	11.64000306698849	11.70681467557985	11.60595858990484	11.56376737932101	11.56608465862938	11.54894104206119	11.73963917640121	11.76790861451135	11.49666914711370	11.63962061955307	11.50533762470635	11.58301637271821	11.60962794604169	11.54489815608848	11.63076606693024	11.55943796349381	11.60573861052252	11.40537645503377	11.55993581739777	11.57494497692518	11.64200830713241	11.50040294431116	11.65705110470996	11.50495192305824	11.57455542380042	11.48939707726283	11.55214467839296	11.60748491124096	11.46087909980175	11.34090016861906	11.51480434618586	11.56214747213262	11.58663502051606	11.54429623059251	11.53333931911379	11.52475698493524	11.53006929585665	11.49939442574098	11.53947789139534	11.51684458423283
10131_at	10.33982781827828	10.33008330492506	10.36856538997264	10.34861896954029	10.32243828167825	10.32275931397153	10.17145055853529	10.43294064673471	10.31022923107498	10.62270841696692	10.29684068847187	10.35158188940962	10.33763615604926	10.35503284877234	10.33659561051328	10.45360928659262	10.36061112995033	10.27853952968349	10.40379735971050	10.21483985546345	10.32950627059369	10.50617361598039	10.32164829457295	10.42952964336553	10.34307685151517	10.34558022241004	10.42254788147352	10.31549174335282	10.31868403347619	10.41178584635702	10.30437555256546	10.30203155823302	10.28146957083645	10.33214587978909	10.28799408794948	10.32877578436821	10.32912555990636	10.25224400083401	10.22588181321917	10.29036706092215	10.32783170083256	10.22559570291010	10.31783833235628	10.31715621449729	10.30459190698871	10.30303228407589	10.46252605780339	10.36445620769972	10.29544257070499
10133_at	6.75700866339523	6.46716088571714	6.79172434536968	6.75866776457469	6.71803598057990	6.90918288280586	6.38140781496671	6.69613498602033	6.72364040712577	6.65420103444209	6.74761935739567	6.77855699312208	6.76152428376871	6.76067607393370	6.75692099869040	6.89846937785817	6.96954742334901	6.68591129418178	6.89832107531666	6.68321014789029	6.80539766347890	6.95676482447817	6.74151339081899	6.78675132261467	6.75470966595465	6.79158688546422	6.62070608908522	6.78599682485092	6.68226380673447	6.92433195358847	6.64196541536596	6.76716352570126	6.70229808215081	6.77313587137450	6.75494429946419	6.74840335087623	6.86437511859204	6.73311865508024	6.59153473692511	6.70474116755287	6.74839001955612	6.78531329830629	6.72368640713148	6.73960241900742	6.72310127164118	6.72144357260969	6.79796450948189	6.68947386743635	6.71235722130809
10134_at	12.10508692419884	12.10906628703262	12.15011550181438	12.11275032243248	12.11785137189372	12.15578698147313	12.28292177666463	12.19731332966095	12.09527498772066	12.16608016807254	12.14284725142191	12.15269358819612	12.11046760217502	12.11812751245336	12.10240126912885	12.21605471121047	12.01777610017847	12.05887241359273	12.07210712722304	12.12941423374865	12.11524897044534	12.07164109765168	12.09263335188382	12.10873237801963	12.09957696185471	12.11545852779476	12.02387866072170	12.13511197712822	12.07528003958393	12.01554590592470	12.03687481794977	12.08570102920313	12.05285915134673	12.12810264237263	12.07951272279026	12.09969026606611	11.97396818687458	12.08460504594368	11.96556629360563	12.11180909843078	12.12125932659144	12.10823327367010	12.10303821151168	12.09064533334863	12.07402418376275	12.09005634047351	12.14122578084129	12.09862914621195	12.13463240907423
10135_at	9.77068227123884	9.63542870260822	9.78843766233449	9.73599530713725	9.71780807126737	9.76341435566541	11.25717732440604	9.82559071127192	9.66595959747542	9.53169841507390	9.62523711606480	9.77758906491492	9.76300299181639	9.76747017536361	9.74874584329114	9.82247418988599	9.92917267653899	9.63413064364473	9.67930514403951	9.56787381716042	9.77005326781596	9.70543860448569	9.75076689859343	9.66616305089657	9.76560605257776	9.69602826618676	9.54097978976312	9.72677858182046	9.70994688439028	10.03943998825511	9.59107813434130	9.63472759761630	9.71097042578439	9.71908570539424	9.82993707127280	9.75797230487505	9.91829413093047	9.69534617095080	9.58868802823367	9.66630370137347	9.78500534862993	9.51678416939882	9.72117776454907	9.73473016916700	9.70747312056728	9.69127674669551	9.65856540247216	9.81310392893139	9.74800703308119
10136_at	4.93408759455538	4.99825148813827	4.96987529452881	4.94220558217061	4.91953101005282	4.90929542860322	5.02188364989436	4.93855206196476	4.90826091043363	5.07504978255233	4.92271861500971	4.95538427779744	4.93508970222791	4.93995763402096	4.92782401894961	4.92111571607250	4.96668557266589	4.94577740368135	4.94897677198815	4.88634216162427	4.95820189407405	4.92936582981358	4.91773346296696	4.94888394247865	4.97062391591580	4.96003515672756	4.87394313126733	4.93368817173504	4.98737697860216	4.95110465192106	4.91681721314555	4.94939918171060	4.87793966364078	4.92590412638564	4.91324797048954	4.92479700148962	4.89634276313526	4.91057825309150	4.90842102484384	4.91232692509073	4.94130008759157	4.99940366651254	4.92392158598768	4.91208050094245	4.89565370507809	4.90639251384955	4.94420709669203	4.94801926599819	4.95031960883086
10137_at	8.83323628799810	8.87456227387460	8.84167178503558	8.81353139660139	8.74908645764062	8.80786546438486	8.73258609680622	8.79028460309692	8.72988471240796	8.72916244716189	8.74941794924418	8.81046565451445	8.80358503473439	8.80713054010814	8.80069653213590	8.75250148284385	8.94907775941167	8.69528347347777	8.82468741856914	8.75111831872633	8.85940037192175	8.84826882113637	8.78697459890177	8.79529962931717	8.82728957087029	8.79121904466064	8.66526785170481	8.73716033009154	8.80722913197289	8.78943865923862	8.95554396014711	8.77992139077421	8.74718388836207	8.78671117230327	8.80480636828166	8.79403121450108	8.69533026923720	8.78441159741604	8.75347441081662	8.80188647667698	8.84796507010068	8.86402840110585	8.78493216415891	8.77880623570664	8.75141530506055	8.76915974824900	8.87624898078301	8.78507205644125	8.78885433884337
10138_at	6.70139442468486	6.68716907465692	6.69993758965696	6.67427991425396	6.66850673272643	6.62847434202458	6.79383437393317	6.71550061989352	6.61833401725371	6.75718228093532	6.56962303895622	6.65330657061971	6.66027274916348	6.67026858218679	6.65257702055236	6.70731320367950	6.61400384690131	6.59424558576583	6.64201169055619	6.61183332839657	6.66462678335965	6.72904613766177	6.64618395007387	6.69734605808285	6.67259296205786	6.63571229219179	6.49931826079587	6.65462945298275	6.62571442321703	6.65894725531706	6.68853069998404	6.75673943186475	6.60670653375276	6.67084045758712	6.67291548783400	6.65316798635706	6.48906073419675	6.60548606417143	6.64408393803917	6.64571008170403	6.64963136669777	6.64577385209538	6.64888051945668	6.64207779372845	6.62323102126623	6.64737387201034	6.64359251013983	6.65593511437859	6.64324668579555
10139_at	7.66563603874075	7.75046764328738	7.70094071075285	7.68383906193724	7.70660883063283	7.71679389905756	7.80122271343099	7.67087569496703	7.66281896444677	7.70077419816183	7.73983578231275	7.72402118160572	7.67758208269280	7.68622487549093	7.66439847940556	7.65986147005575	7.66073349927272	7.65705376220232	7.70517485925518	7.62737109640528	7.69036119824706	7.59419346441743	7.66360454986854	7.65950744896314	7.68966630122846	7.64138325557509	7.78977405014762	7.62835953958497	7.70461111210555	7.58470100321332	7.68628402838861	7.66373025549613	7.62382098777906	7.69995038313996	7.63742277052796	7.67082950927849	7.69121726626428	7.64844741806307	7.74883936814385	7.75107799279506	7.69149511101296	7.63369591758059	7.66617144017024	7.65921221567002	7.63766744370881	7.65455682809104	7.70871946729315	7.67138799978975	7.67584796711684
1013_at	5.50509875176913	5.63230388749526	5.54635789856221	5.49429581019175	5.49902727127760	5.52890973658532	5.63267616814821	5.50129915116514	5.52831983760537	5.70855219836461	5.53000782626572	5.54030551297859	5.52208226279566	5.52753056765696	5.51192704553412	5.56343205513890	5.69293378698524	5.50772139462179	5.49977775327706	5.46046824845545	5.51948803057199	5.47000868379293	5.50788637969735	5.51278055916874	5.54445233032652	5.52403505778048	5.65605704407721	5.47820334169236	5.53646616221672	5.55148769529512	5.44470148424567	5.51367928377753	5.46809934099056	5.53362579109481	5.48048315416570	5.51493983927447	5.40640118890831	5.48633550178481	5.52137518917799	5.52424048525373	5.51923798651438	5.50838772071817	5.50412982200343	5.49968021581385	5.48113989696396	5.47595505658793	5.56360593032131	5.50503270400514	5.50494837136263
10140_at	11.86004326207460	11.94727282629785	11.92089574506744	11.83131044028004	11.80893221222546	11.91422063629471	11.85441554851346	11.86960180191979	11.82437120574240	11.87333764713944	11.76769721856366	11.86590345954058	11.89046229975260	11.89192756590953	11.88728921121839	12.00205698789242	11.83957939616302	11.86235692913674	11.89777317375195	11.81439688025270	11.91408959527713	11.91861695223672	11.87268221669369	11.79846990264167	11.95370015976187	11.88833645792632	12.10256409341602	11.80827139267800	11.89308885783947	11.86013179939141	12.00128530877307	11.88546552280854	11.83279758935144	11.85745719216235	11.90158697479723	11.87982061189046	12.02626044900419	11.87215137662844	11.87956119472422	11.83387910915553	11.91075173326636	11.81318018237179	11.88550803824044	11.88631345629205	11.84320949072945	11.86533961757328	12.00294658237542	11.96513533327012	11.88408016939240
10141_at	4.43138262019972	4.47712379152591	4.47009686920806	4.40823510667145	4.43367730355801	4.44948696449387	4.45689404412694	4.51477653565286	4.40740232260818	4.47953960768197	4.43361380909460	4.44545037190724	4.43767981347929	4.44444662414231	4.43267979111500	4.51056571442825	4.50435646825141	4.43842950494638	4.44142893337942	4.46556067292618	4.45691871491342	4.43843069715207	4.42129237716537	4.44626245340944	4.45182222814904	4.43222202933442	4.48298000492913	4.44980603968460	4.43332939762633	4.39751129764557	4.45913916283822	4.41481047516556	4.38149853482088	4.43409332308942	4.45869447794834	4.42836337674432	4.51351654860511	4.40188434991176	4.42817891231547	4.42612948687127	4.43530477684808	4.39017569796877	4.41847248569330	4.41641809169116	4.39959147653459	4.42115252694381	4.43275297100329	4.41697264032352	4.40336768140741
10142_at	10.65203771789284	10.65369008416918	10.66245427779213	10.61107306210394	10.63009238120844	10.62576577287699	10.92825473683926	10.65263885216306	10.60582887299006	10.58666745545709	10.52684577941338	10.62821697289615	10.63591043084335	10.64450587912333	10.62887480102630	10.60002518423533	10.63833080461561	10.56728886189002	10.60909768928747	10.58740644914042	10.66165920502498	10.78770596269056	10.61608352061431	10.62807033427408	10.65900024781612	10.67132978800931	10.95126513070624	10.54099653054497	10.61762212740633	10.49590408790116	10.59848460621136	10.56947165426661	10.57625356351514	10.64892156132393	10.59745748187978	10.62324047538921	10.66691657012278	10.57585130138766	10.52744115650772	10.64283598972186	10.60999009062984	11.02654579524396	10.60978828030176	10.61810427815293	10.59474765884997	10.59640258506196	10.53683992777124	10.62456025160152	10.62169629641123
10144_at	9.03555968415622	9.42873552842519	9.06606891686450	9.03327155129476	9.00935300665832	9.00432745089483	8.64319029013205	9.24997155645075	9.00712851431370	8.97874030605767	9.01597051156541	9.04596144737636	9.04804058988428	9.04054845715227	9.03939619785496	9.04728717868411	9.08650947946662	8.96243507514718	9.12428259276274	8.97775635015758	9.03579662972979	9.11310242706595	9.03051481851739	9.03654467521726	9.09511491589020	9.01654292243470	8.73988351436129	9.02798100100959	9.10778738331677	9.22580310469851	8.92934560027213	9.05087303697788	8.99004765243802	9.05842189864408	9.09389259061524	9.03684949084799	9.15473754807929	9.05551140723456	9.10403530276851	9.05163124848050	9.05277010992799	9.17277816839369	9.02913727677290	9.02916299975442	9.01176102408182	9.01746980303607	8.97108974153979	8.99419688726281	9.06104888344972
10146_at	9.63155200373598	9.51742195462129	9.66884689542012	9.62728208412243	9.62470796155615	9.58126624261182	9.57872811035307	9.68583903245151	9.58202989732726	9.48245564572684	9.60951062998182	9.64720921722416	9.63744278964819	9.64127814483717	9.62964614262514	9.89879240059780	9.71466395828794	9.59917661755881	9.63241208179995	9.56695411330114	9.65699295898982	9.77338961923429	9.62021014484931	9.74329576082660	9.68210688743688	9.65850321798711	9.57155826907306	9.64053620904526	9.66729487611772	9.70186261524647	9.65981846237051	9.62090274010970	9.58040367883858	9.63866133624754	9.59032908439960	9.62741895600620	9.59147921351459	9.54966796124102	9.69196668288978	9.62495303652968	9.66237525405088	9.68842467601026	9.62581351860182	9.61692459041741	9.60016789884206	9.61040655301506	9.58712555799304	9.60518601593514	9.59446637512452
10147_at	8.74735011029435	8.97130558336230	8.78833388525260	8.80264643769407	8.77735768674135	8.73202037087348	8.67947623742676	8.74380719750081	8.74439796295979	8.96406810321739	8.76367316044100	8.75896848384870	8.75547040388056	8.76708500176275	8.74511085609847	8.72959292255859	8.71562015793152	8.68372638582711	8.75857969699709	8.76601174179044	8.77250567594921	8.75094295966394	8.74080172693477	8.77965200081494	8.76950271055595	8.75878955467099	8.72489956606710	8.75324711888990	8.77686126029311	8.81634244722893	8.76012115466929	8.73624131280134	8.70099937516803	8.76740735514851	8.73028282431454	8.74786296396639	8.69723237687290	8.73930614530993	8.68958821845965	8.79653649471248	8.77834313339929	8.77752559410572	8.76766506761367	8.74018419064352	8.72954627575090	8.75331480183178	8.74844739593596	8.74522766542946	8.77294471328777
10148_at	5.18071033044861	5.29655151494869	5.24144699366991	5.28027881130592	5.18979282625306	5.19807450714385	5.26904514204220	5.20753332782745	5.17312771624360	5.17921123193072	5.34697586519755	5.26458515019710	5.21403126200378	5.22268708418011	5.20216099808428	5.18715993608481	5.26350044437902	5.16640951863853	5.28499754568016	5.18803420702947	5.20536620101504	5.20899199883611	5.19807045113943	5.13776334642177	5.18998376636782	5.27454467056076	5.35460480006910	5.18869499706631	5.24978330634918	5.10735884971246	5.26430700533738	5.21579038219321	5.15827054650771	5.20558956636145	5.18029593021367	5.20512459621934	5.15120536885979	5.15547185675046	5.11247849917681	5.19397477455489	5.21182593518041	5.34111537224204	5.18585587458174	5.19262655410020	5.17662286150508	5.20449175737989	5.22728279639996	5.17106566709134	5.19376032675176
10149_at	5.38211565606414	6.45125106185293	5.51163331936607	5.41683042607839	5.34033344204886	6.44159011477690	5.35151116700992	5.40535367076043	5.43852257872397	5.11479938045659	5.44351660019064	5.48271844074331	5.49179454359077	5.50505413850974	5.48576419152295	7.53522221844175	5.47366192401443	5.38025583063986	5.34029281048897	5.23254924226665	5.78795100337314	5.46519567865270	5.48658259131249	5.41078397967306	5.51416153585486	5.73171624050095	5.03448337582589	5.33789788852987	5.37645018452753	5.74119381525113	5.42537435911515	5.26392741259151	5.44681147397044	5.45932211374314	5.29657346445224	5.49363249125515	5.30190030315746	5.32868974278693	5.18774981488308	5.33827694122806	5.33550381641381	5.39357292888630	5.55520926240672	5.46832031407204	5.45459106834040	5.47122628703664	5.58814217560902	5.50954610253033	5.39232597404054
1014_at	4.82260216433888	4.90627192547699	4.86092187283263	4.80401110263090	4.80138215749673	4.85219423712715	4.88793988687360	4.87031975129176	4.82539475965378	5.01388212054077	4.79430676575980	4.85898508593827	4.83075686756024	4.83547882798430	4.82592007671732	4.80768307456643	4.94637484690150	4.79815732248658	4.84351413884228	4.80155289777110	4.84782934730535	4.74654729918087	4.81650839251193	4.86537756079443	4.84450885862804	4.85326180906188	4.95274458229635	4.82381297016230	4.81167619461848	4.75565985768937	4.83017604612072	4.80686597217744	4.77671680006932	4.83382495099814	4.78941175398237	4.82356583729720	4.81819033423433	4.77774413642377	4.89701582215486	4.81623459768736	4.85554082798468	4.82176905614905	4.81282140246392	4.81012851496159	4.79308202189412	4.79601243298466	4.83955069151898	4.83555638591233	4.82585604870628
10150_at	7.14495268464147	6.81890072526150	7.05593419902726	6.98888673519619	7.02933198036866	7.07330829244335	6.73707528975669	6.91908369574809	7.03803406518085	7.20786142422725	7.11412393273554	7.03989001152300	7.02797139431583	7.03541645338570	7.02168566756892	7.12110445794613	6.98583015180414	7.06278466775250	6.98915077432517	6.92418026900929	7.10764816822929	7.02875295817801	7.01490821236197	7.12387281220954	7.08233276269564	7.00098586517331	7.06441606493013	7.06393132054564	7.03038646362423	6.97544425136388	7.20179761165095	7.00711216799327	6.97414698597000	7.08564262768529	7.00607124966133	7.02079391634688	6.97231002418343	6.94227762352347	6.98822117714816	7.00090255470410	7.05073047138755	7.07042895638810	7.03749296197184	7.00985740340843	7.00737798746715	7.02718430312988	7.00752266020804	7.00225496031572	7.00680489945998
10151_at	4.21565370421752	4.28713968799511	4.22462042962715	4.20082256529936	4.19580772825986	4.19950087530237	4.18839674553406	4.35115348417166	4.15575538812391	4.18151828262068	4.19680883048056	4.21587366360627	4.19304850204693	4.19647398213895	4.18412848487789	4.22465819120952	4.25761023753361	4.14571626726175	4.19919700225325	4.16071818022939	4.22550673351823	4.21215965992507	4.17508361930029	4.29717285909917	4.21396462924181	4.19283987976653	4.20776307081826	4.19779975403606	4.22087299987998	4.22204464180311	4.21026333495193	4.21769277090331	4.13528616680858	4.18455194486302	4.16706337750019	4.18215201875356	4.18297061036915	4.14970486637419	4.14042544670781	4.18077631505468	4.19252687234264	4.25053810733113	4.18649053218095	4.17228824399709	4.15516336658909	4.17307317144949	4.19033564698092	4.18553641611035	4.17702106037841
10152_at	8.26322517297201	8.26369395282589	8.30768388070293	8.28457997347766	8.27568281171444	8.23942937545557	8.27531144679620	8.11214099805173	8.25316018952929	8.37876968834030	8.25500028868771	8.29005361245038	8.27851201137654	8.28366233528275	8.26727522320302	8.31496978784881	8.42173739394733	8.24563439251440	8.26971672499786	8.21080571870439	8.29950509728873	8.42600109482654	8.26522963538816	8.30937863731081	8.28856161051972	8.28197880696539	8.08859918446919	8.30499557743182	8.31060699549674	8.32847259467201	8.10522620819021	8.27900755108500	8.22542398448091	8.25005496635242	8.24790163505930	8.27236670650787	8.42630611978231	8.20294633212635	8.37688492848987	8.28293670905950	8.31052509941961	8.20606819826918	8.27072264130870	8.25852507354679	8.24212182625768	8.28463167643846	8.31790030098951	8.26734034549780	8.26273622580212
10153_at	9.48667993704127	9.60968078211060	9.60000731898292	9.54788992654804	9.56409151492986	9.62105630803416	9.61608633454895	9.68552792809048	9.50808719206186	9.60862142487728	9.50674586646523	9.58486176996667	9.57904303260469	9.58810192182368	9.57143695526143	9.59554861799331	9.82252815073873	9.50783852621388	9.58684365501212	9.47532885857125	9.58901616427231	9.57031922015906	9.56536941702303	9.51205185498325	9.57601226984009	9.57301562961602	9.84874467413482	9.45548370336279	9.60661639598349	9.66699267910660	9.55458579721534	9.56955761719942	9.52557077687695	9.57570321502665	9.53927677654680	9.57258819609794	9.49441975641275	9.52322872997217	9.53370051833971	9.55524658977203	9.57389474003763	9.66263244530812	9.55332664951812	9.55874765073372	9.53506814463510	9.54672928391043	9.61564137345773	9.54030222120098	9.58887421133535
10154_at	4.97025071703991	4.96823800232248	4.98514219295247	4.92902366339537	4.95497857718718	4.95828781909555	4.96226330979548	4.95954101589434	4.92007644490516	4.94189874517692	4.99154192741730	4.96278101698253	4.95256727429186	4.95575609666822	4.94082598048248	4.92339099023007	4.96547754425145	4.88866292969624	5.06889682582462	4.90481478046754	4.98110503631309	4.92303656850973	4.93804925221762	4.94575241265386	4.93836140587366	4.93504868442854	4.94288037173688	4.96570754960988	4.93848895559780	4.98898775602568	5.05394485036595	4.92723006972582	4.89825590450332	4.95777319440294	4.93210251623542	4.94511351687068	4.97866130791309	4.91764220652936	4.88576325855702	4.91799920806115	4.96292886191656	5.00821320646059	4.93012436899085	4.92821138440019	4.90941435692344	4.98033946586710	4.93555499610790	4.89952981200255	4.92896079268210
10155_at	11.39990165342165	11.42936217014279	11.43566602179117	11.42138037611351	11.41346978308842	11.38823128079174	11.42985130271453	11.49786999944665	11.38618150960382	11.43264152516604	11.41992443741734	11.44196770048454	11.40314438685318	11.41340815668178	11.39910997178307	11.50059992985435	11.42824410975818	11.34562067815576	11.41313501533708	11.40676143138968	11.43295663989704	11.36097732058135	11.38481978376188	11.46049836705102	11.41636359688725	11.40045486170893	11.41571394012191	11.37866553992071	11.41480787462837	11.38883573963350	11.35995931130987	11.41296325830776	11.34500392443690	11.40306857368296	11.35593876104453	11.39204600954221	11.30062998669783	11.36050713333025	11.29000474163398	11.39996683953229	11.44179594449483	11.38077793194906	11.38661839915640	11.38267578317005	11.36436734306354	11.38661207429712	11.39043687474708	11.44394341654932	11.39696938787618
10157_at	6.90951119166681	6.83190112785837	6.86545728059109	6.78595477428230	6.82058712942222	6.87236213063989	7.30751614776643	7.00678851496496	6.80551166346195	6.73910335794244	6.72963150146091	6.83082579972735	6.84638130583755	6.85705052688678	6.83865237211675	6.83508839244846	6.79218644076635	6.78573251361514	6.81275460890737	6.82667049057326	6.88986472235819	6.75493648014050	6.83253899103577	6.83212417782873	6.88958478341104	6.82352151794292	6.98277420108063	6.79703184509584	6.85271618588097	6.69880265464634	6.92180773769984	6.80409139761473	6.79331004453898	6.84353114850604	6.79841796970706	6.83913463103717	6.71786241192512	6.88064168225214	6.94948558519062	6.80599249824322	6.81940137854251	6.64162658548165	6.85688684615567	6.82580882090087	6.80331170544541	6.80882540406040	6.83458422143834	6.84987178719298	6.82702608637608
10158_at	9.01513307694083	8.51395860185012	8.90607575833900	9.43693625637170	9.01492858390375	8.78266421003654	8.80294245390293	8.76477556419104	8.80462106354389	8.78319579070855	8.53837583451039	8.78875558840063	8.85424030487346	8.86177510403078	8.83376128912561	8.86827865338685	8.22957190202021	8.65930234013380	8.69036508439167	8.70261338478902	8.77267015552874	8.83525443605314	8.83401863256938	8.56610181550022	8.93175064186951	8.94642678713532	9.06761443390190	8.75476518969096	8.69331168198503	8.64272246025420	8.32014735995839	8.92052349352043	8.79424172957013	8.81816902892073	9.49803123267975	8.84110882850487	9.94510655875485	8.68629062983302	8.38971515304664	9.28379152982227	8.91598995114463	8.31991520468108	8.79884453215297	8.84436756948544	8.82493214803369	8.75143294980983	8.71132262721074	8.76889232191584	8.80041826168217
10159_at	10.74848730034579	10.58192565217815	10.73361562863607	10.67418594665676	10.72381706463792	10.63621759457903	10.47203549890399	10.70895581551212	10.66594516650897	10.77363916554761	10.70813536933540	10.71679010469904	10.69748778045272	10.70128133588308	10.69039187115689	10.87903757619744	10.72206501432078	10.62238642251261	10.69340486647136	10.68681614766229	10.72560447944554	10.81524327374582	10.68045923672752	10.74330263067206	10.71876187050068	10.69335741530260	10.48872721348566	10.67680245877356	10.68915506239670	10.72422004844022	10.66746965722689	10.74606618020618	10.64062955572267	10.70121571822586	10.65659630090261	10.68759831815442	10.70855597124337	10.64284914717202	10.68371747281929	10.66089756217790	10.71194148154699	10.90144380091019	10.69374887329800	10.67442715665079	10.66002249099348	10.65926693804274	10.65201744823361	10.64147162994429	10.67415953930182
1015_at	4.84127681302538	4.90260737914901	4.89991668886658	4.81514731610923	4.82445426885651	4.89976150566353	4.96260753643198	4.96515692346961	4.81048095734119	4.86407461826324	4.77140232283834	4.85549100065862	4.84693593190094	4.84588523751405	4.85673522676821	4.86704062024653	4.76668941055785	4.80854340855148	5.04353266466394	4.75223393999530	4.84303963975350	4.79070083468705	4.83169960685818	4.93034105123442	4.85336451116378	4.86138850725547	4.82477014001465	4.85658482587395	4.87492251977780	4.74021427869288	4.87751273852311	4.78269711923604	4.79188803288321	4.82226518776737	4.84967844048113	4.83876229816965	4.87192043450887	4.81384678137514	4.80350360251633	4.83446791565526	4.85482807087160	4.86131630167630	4.82695492831447	4.82154017895655	4.81039390165332	4.80728923634264	4.86149937221829	4.82623651610410	4.78509065912831
10160_at	10.35710748333546	10.30609264024323	10.37305501713147	10.43497204318835	10.33731926109689	10.29887255758958	10.49044358197574	10.08024903941574	10.31631658030587	10.30460957167116	10.23182716261107	10.37790347621117	10.34221647921441	10.34193247706621	10.33298914520077	10.25520315728694	10.23208151915360	10.35814849034188	10.33986067140619	10.32352958698807	10.31137808840507	10.33631259970374	10.32210247294242	10.24718691594459	10.39726673849574	10.50757440809693	10.49804248730743	10.30411271061377	10.36995339428774	10.07707303106977	10.14466593071123	10.40270113947223	10.28193805989831	10.35062174595600	10.38722837815554	10.32924167438609	10.10222424243705	10.30660794546596	10.17072633236454	10.39943548956407	10.40581985459728	10.30650123908425	10.32553869140371	10.31079993514183	10.31014380791820	10.34082137749903	10.26784656826999	10.31211935160371	10.37434818753040
10161_at	9.33263686726622	9.15026563442709	9.35671422442172	9.42175516639505	9.35503043120955	9.18581816017509	8.90812129528861	9.53734075920350	9.29414578649504	9.81656952906616	9.24350423060038	9.34231760455055	9.33432216349206	9.33166165138839	9.31758892085719	9.27783629593359	9.21289294545901	9.23743491550981	9.43099602553203	9.24457811829737	9.31201048439289	9.37933350276964	9.31535275117760	9.25509388992276	9.32257871177850	9.35533177992359	9.18469081380605	9.25081750540088	9.39827677489028	9.12202979517825	9.46755286068378	9.35498619023173	9.27559156389226	9.32325429988346	9.40158260317635	9.32267508094178	9.15498935086640	9.27407361281333	9.66878618687835	9.37083445844743	9.36523372159824	9.52906592962321	9.34406200028258	9.32356013601557	9.31014745156462	9.35700020341275	9.30410721543048	9.40863605114525	9.46954328159668
10162_at	8.18024942097216	8.33212691604171	8.18598405221783	8.20279280107846	8.20734212923422	8.10437054277522	8.15171442363971	8.18934818455823	8.11320014998750	8.08964356184773	8.10038866337480	8.16719988258256	8.12736465164649	8.14343536908670	8.12085589452620	8.23505779858554	7.89495389637985	8.10445002129570	8.10417553143852	8.14678281827679	8.17417970050325	7.95531633480553	8.11241458262607	8.14225109650878	8.19959354883216	8.13665933243482	8.05835619840791	8.16336331799451	8.14128672431752	8.13902420010286	8.05086915808069	8.21651298050304	8.07259398505890	8.19868612853101	8.06462762400551	8.11956109396295	8.17341112164669	8.10095262877698	7.93515139647293	8.21807879327785	8.11542528927354	8.13864230615932	8.11595591142333	8.11653540029662	8.09152120912339	8.09066847477076	8.14090867091720	8.08353656515289	8.11522441860357
10164_at	5.55617114243726	5.58774182760861	5.54719107697562	5.55609822838163	5.52807053567315	5.56554226196904	5.59965639737971	5.57522744550004	5.49577416715984	5.54030970784082	5.46483929994368	5.52753523882747	5.52075537538842	5.51798931304940	5.50989144547607	5.50553861233388	5.46252300542731	5.56999135033936	5.50208665624961	5.48446654923400	5.53387616002134	5.50519791609261	5.50261445057676	5.54704182031726	5.54299315785493	5.55570760732841	5.50507470076969	5.50561373686384	5.54144553548228	5.43628587249565	5.46850539434441	5.48827713069711	5.46281817038321	5.51398262066744	5.53704875623445	5.50966084540799	5.53608345822998	5.50017597438367	5.50563752249080	5.49034775887966	5.53649672627790	5.52111938290019	5.49769737514365	5.49698564704919	5.47823257067869	5.49684187507340	5.52436760958469	5.50430945803857	5.49389420488897
10165_at	8.18901163748442	8.11802715514564	8.28555999624774	8.19331723655399	8.21841360928328	8.21011930563374	8.24228377415606	8.46916595890864	8.18607117329867	8.23014682038961	8.16934920746967	8.22300753660871	8.22421454718085	8.22683203492766	8.22793571465065	8.42618493176346	8.15890813630258	8.14097257604414	8.18139612478634	8.18933120269736	8.25502263673002	8.49522759452601	8.20711854594497	8.25738427507978	8.20801928088090	8.25968585211848	8.03504769016320	8.27889681239408	8.16053107490902	8.32170280149384	8.53367518872299	8.20176387539623	8.16731697672329	8.19723520947544	8.20468142001604	8.21425198872133	8.36038987449269	8.13773010808566	8.16431008006637	8.12452306474350	8.20893184163332	8.20012973071102	8.21833014741792	8.20283658823932	8.18510767546273	8.22942516263895	8.15630464163022	8.18009219217746	8.16258298891351
10168_at	4.98991278036834	5.02374298375979	4.98734372390304	4.94777355392835	4.93748008006749	4.97134883103793	5.29769734862380	4.99323769685320	4.92570494219625	4.89792585921641	4.87173339722788	4.95390785931356	4.95045379926563	4.95627910551099	4.94166870508964	4.95141873128239	5.04767291591127	4.90838120706837	4.93989961915080	4.87836202896440	4.99627043973165	4.93879564499396	4.93491839810265	4.95768332467544	4.97346937736862	4.94586847111420	4.90217449743479	4.91779951519938	4.99365130144159	4.86596003727641	4.99651308147546	4.99163578110712	4.89511562989267	4.95686812017560	4.90389634333197	4.94197698098813	4.93988447756008	4.91000060932372	4.91601682798280	4.93988355069310	4.94042527426654	4.91693942170730	4.92046538555568	4.92843378473335	4.90689264693594	4.91504055922589	4.95853544421241	4.93760598990540	4.91652742346607
10169_at	12.23941171643375	12.21312883517039	12.25241922359970	12.20985782117560	12.27898825015740	12.20993221707652	12.18510580513684	12.14529442138568	12.21450703550670	12.21073187643322	12.27900495394249	12.27763686497287	12.23303120386810	12.23973303182985	12.22331629395882	12.23777223327346	12.16110144714999	12.18743858466093	12.25646974591059	12.23803067127110	12.26817586015211	12.06362046864161	12.21733770766378	12.16107341997521	12.23487708487798	12.20022208010723	12.46378736840313	12.24283163588023	12.25667476058841	12.31818545423706	12.29212647801045	12.25249896508950	12.17763291646074	12.24840135601993	12.19143132696766	12.22450370550481	12.31556804536641	12.18765188794832	12.20280883450164	12.25344656678294	12.24392815932836	12.27650540209736	12.22956372031526	12.20832093504338	12.19524133948920	12.24647627660326	12.25306382122363	12.21660646031626	12.24337997032144
1016_at	4.97104865900447	5.13301084408906	5.01254513995253	4.93500581880576	4.96035058585366	5.04133573747655	5.25115475867905	5.06779814833603	4.95887905328098	4.92418303352978	4.94518460823688	4.99997226563553	4.98982537927973	4.99711896024589	4.97911016545661	4.88318121935339	4.99833919008133	4.95102507603762	4.92622242208697	4.86904891267139	4.99992430872941	5.06387267661651	4.97761179995497	4.98672927156388	5.00657505893881	5.01283552208730	4.97649967949962	4.98168687364764	5.06127920668006	5.02939243134292	4.98014535319953	4.98206141212623	4.93782123810970	4.94786133598365	4.93104298134636	4.98467556923500	4.90760918572256	4.90742213586417	5.20927472397738	4.91117649357026	4.97600885935502	5.09307418105695	4.97062590835600	4.96538313012900	4.94722615662444	4.96150718989119	4.97064492616889	4.98688808725405	4.94781647703691
10170_at	6.26345071224572	6.36918691951428	6.31316173194572	6.20703714377475	6.27445250525419	6.30207850600828	6.22519287122606	6.29067229385354	6.25346943394917	6.20657504508797	6.28101582907813	6.35142678409215	6.28561632875399	6.29227042270931	6.27601506454755	6.26295998789199	6.19130698086586	6.27623619063595	6.26851698233512	6.16895181750324	6.28030570497994	6.36716369880267	6.27006925333771	6.31982478863131	6.29691629438342	6.30218141385452	6.27244081773000	6.27775807639836	6.30466150357757	6.20532309174047	6.50442169834093	6.26793824204154	6.23027554972871	6.25693201003921	6.23345830608655	6.27704929629586	6.56290988368557	6.25984786117016	6.20240845517306	6.27224143464467	6.30281136717958	6.24090898479911	6.26414669769481	6.26668164447714	6.25487723977084	6.29795029222188	6.42297279851458	6.30212196178804	6.27178416852894
10171_at	8.60504216832557	8.80565633293872	8.69705224098034	8.71531670275191	8.61595775142706	8.66785265159257	8.61291912645863	8.70837131976746	8.64047256236618	8.88241871680139	8.63675889958540	8.65217828085965	8.65958291654669	8.66179583262441	8.64958406439012	8.78764559256326	8.64810808919779	8.60564840563180	8.61689302826094	8.61363004374754	8.64877566077281	8.68861928108163	8.64509511580036	8.68329196250044	8.67295277419247	8.66241254012423	8.62533424327628	8.62494055403079	8.66873284346434	8.73853152319336	8.65114192325859	8.61169742497668	8.60529179938258	8.63774817270303	8.65506707380591	8.65217543473078	8.64219683754333	8.60030673931705	8.64504036596991	8.62034648091583	8.63562143170353	8.64818380402842	8.64141515036659	8.64277155847054	8.62515076742487	8.61004466470618	8.74614605322516	8.59641560224559	8.62536762705819
10174_at	8.06495495767787	8.03514907322576	7.93215788263024	7.83739126524407	7.94279512125185	7.93136886476343	8.10441426407690	7.86263473761844	7.91138029045013	7.75046496545073	7.94791923198763	7.92164971022044	7.90902975540303	7.91481036724283	7.90172665340694	7.83079226738066	7.79947698815505	7.97624884173742	7.89286142917782	7.89363260975139	7.95904911938030	7.83076141484171	7.89361054839422	7.91735525168467	7.95366926438456	7.90246940158057	8.47627246290697	7.86632972139182	7.92162813470189	7.76297641874180	7.81171538377110	7.89506797825382	7.85381760906422	7.96229067874016	7.85621479491265	7.90078769720777	7.68955736872634	7.93296659605678	7.94725985121733	8.02155741729466	7.95723071220136	7.97073140052284	7.92559703642003	7.89437216161190	7.88023340036450	7.91821101800163	7.91999522118570	7.89981984373230	7.98498290612997
10175_at	10.47282738191165	10.46862651058490	10.53347298050501	10.48825526958188	10.49022020555487	10.51202791876052	10.67831810294562	10.52309525945212	10.44632947825571	10.39242756811861	10.46059004183864	10.51667262216984	10.49982907776901	10.49995462336824	10.49320010269408	10.63728736121654	10.50263647288894	10.43399239283820	10.50738914106609	10.41521681789959	10.49945296493468	10.55358376134842	10.48319677634388	10.55840812792198	10.48014338958679	10.52450781927763	10.30790434073729	10.52448200921224	10.46929409293054	10.73143645576992	10.48511392786689	10.54895626448283	10.44336609525483	10.47837205267497	10.42474151691410	10.49035629175655	10.56692580283638	10.40817489485185	10.38743580677626	10.43285961653625	10.49907274601054	10.53778819756459	10.48327854497556	10.47483518130393	10.45451699317919	10.47076653643748	10.56281462406053	10.45965004281710	10.46297287886106
10179_at	8.45884198468052	8.20426189425513	8.43789561576334	8.45932151787785	8.41589108507352	8.29302528187782	8.15422440419432	8.34777571109356	8.31402366558004	8.47757989106854	8.25544441868221	8.37382219661625	8.40143134720196	8.40096200995571	8.38729654823123	8.39909906666357	9.01775252583922	8.28720943517594	8.53472296229710	8.33943467336165	8.38063154577019	8.51581982548304	8.38243616896377	8.28263847429691	8.37781146526360	8.38846721133438	8.21730019849747	8.29429282806381	8.40710228542747	8.78571774664547	8.30762301761753	8.37026783908123	8.34263485792683	8.37462846176321	8.63210519259466	8.38957074530597	8.30798660030891	8.27431849793133	8.37069023051989	8.43171733929469	8.38418958480562	8.70522692026549	8.36250381212481	8.37640267276361	8.34721498837832	8.35196302825995	8.37226605921832	8.36982778218027	8.32270901482927
1017_at	7.75297882402389	7.86108933888053	7.78568336272701	7.78580190221208	7.75998782293842	7.74280179939752	7.80460594259540	7.83137722562934	7.74773244411620	7.85990696751521	7.71035711682922	7.77329078126072	7.75672847726173	7.76588346039207	7.74880026822721	7.89290414708851	7.77119457721411	7.75017159871608	7.75053578685895	7.71560114441778	7.78505465290094	7.76208763080562	7.74225960820141	7.76510459189093	7.83152485266561	7.74153872542467	7.58039330148321	7.73447449238680	7.83215421775729	7.64025241822740	7.78984712619609	7.76013854538345	7.70246653532238	7.75867155028733	7.79239329180328	7.74946441283612	7.57372602557418	7.77492049136514	7.88761535131691	7.70991607910516	7.74650206013606	7.75901368696047	7.72955947841519	7.73873250296446	7.71712166963397	7.71374900654769	7.71397772251381	7.76566712222194	7.71520265185490
10180_at	10.52491625707478	10.61146819610177	10.52443351512861	10.51970432275672	10.45952492004490	10.56507767165041	10.34026269197181	10.42787063031060	10.48972221055143	10.70246138399367	10.44491887707353	10.49459641408852	10.49090420289830	10.50408516076468	10.48182443323016	10.46279016563205	10.64132748198456	10.44932685826015	10.51773144799499	10.57278833418479	10.50047108222893	10.57702929147580	10.47441482136764	10.47802088811513	10.47330975507333	10.51836066908240	10.74600485710038	10.47456574774175	10.41997345175196	10.41184470729172	10.45068234383968	10.39898878559655	10.43457229232551	10.50297233042471	10.47027069361065	10.48156969023002	10.51712415290072	10.46760366746323	10.38319461619603	10.52635774879129	10.46243626554771	10.41240348985362	10.47761217723238	10.47153462788946	10.45190231903852	10.45946832950030	10.44209597676246	10.47781638991949	10.48106833657869
10181_at	11.68555059009272	11.72721435940160	11.68024231389380	11.68884658939012	11.65031458860417	11.62150736181004	11.51676405917949	11.62105831613420	11.63243715901435	11.77744119880175	11.57606252686576	11.65395658310674	11.64398898171988	11.65422831693888	11.63589942659228	11.66614150286059	11.66398401093763	11.57381098980365	11.65222203431902	11.69632206302014	11.68108026351134	11.67433562067285	11.62652782019859	11.66675256009811	11.67701106204495	11.68644058366389	11.56550759908172	11.61146925675455	11.65384625287859	11.55367110157414	11.66465131278080	11.62662793451825	11.58654969364822	11.65764088017357	11.63137789186144	11.63367980040660	11.61487855650123	11.64833656973994	11.62784446046976	11.70129251527291	11.64646419850558	11.64727529509010	11.64603765386330	11.62830086069022	11.61749063886851	11.63285918671167	11.62419433354502	11.67153787383395	11.66870450514572
10184_at	7.01921395707313	6.97951290985545	7.03124609177151	6.97884015154191	7.06764737404973	7.02116250933232	7.04528048336482	7.25012766465345	6.92969797368469	6.95452895430935	6.93941697788738	6.98840077342105	7.00015450177619	7.00087074765653	6.98449854331289	6.95845434556414	7.26851502867905	6.87181639916826	6.89898688162896	7.10282724335111	6.97291785611723	7.01703644868220	6.98152128659945	6.82437537951707	6.94724473725201	7.02730314845500	7.02001601775373	6.96431737060249	6.96432483788485	6.81046638830612	7.16355726817038	7.01686224617470	6.94099287920967	7.02418892978283	6.90813125653314	6.98736922741914	6.78505240711880	6.93462917763239	6.94744032441498	7.06693891268939	6.97832906447831	7.02312541813083	6.98077387452713	6.96945150582864	6.95146971492113	6.95838123255629	6.89908740478734	6.92496852800386	6.93268093909324
10186_at	8.46532630125677	8.38359589007603	8.46767347921943	8.43493833541217	8.41200058899070	8.39364822611687	7.98369309495791	8.23007023410439	8.39034990941564	8.66366652525688	8.40229786761584	8.39042979717760	8.40370068386544	8.40468084101087	8.39646905238308	8.51242776647924	8.72208165684206	8.28557338794259	8.43102797531490	8.46303102612657	8.36368021087145	8.74655887465781	8.38847982535509	8.32065040030216	8.45650541010605	8.33472254985645	8.21956808071930	8.31649168056222	8.47126038128612	8.76580802781038	8.40172982143984	8.25744896291988	8.34868026215845	8.39524036628110	8.31888295419608	8.39560216942001	8.39527154998596	8.30752490669879	8.25923632008945	8.33862371368205	8.38595355434445	8.25954621463683	8.34539544758001	8.37859541745240	8.35870875657054	8.42198432552365	8.49833685322372	8.25815511450761	8.33873496212709
10188_at	7.68536126875110	7.79611746158824	7.69623574244090	7.65901735577076	7.67062603304840	7.68552143937839	7.81563349309517	7.70961273952561	7.64956285333402	7.78729477092934	7.63683242610303	7.68808899423085	7.66122336771624	7.67255729439912	7.65862323750615	7.64567990311122	7.72530657466051	7.65265663353034	7.59851049558199	7.63064011927186	7.67295244254593	7.67756121202735	7.64524712313937	7.64566889354322	7.67977143276736	7.67285799199998	7.68782067457395	7.65908108461443	7.67762483810780	7.52464760100932	7.64744986066023	7.61250685038931	7.60546271814779	7.68546422996668	7.60061159735402	7.65246362446856	7.58939895491338	7.65032082093264	7.69458099651351	7.69812166564944	7.63922060597870	7.67721158422136	7.65502041454666	7.64337432196101	7.62613474743899	7.62789409932202	7.58041457756351	7.67823983659892	7.68642647404003
1018_at	8.58456912742177	8.60797498774156	8.57817843654779	8.57089607116193	8.58045632147815	8.49014313530992	8.48170585010838	8.54593117312343	8.56121388096826	8.85214138764593	8.49112135378680	8.59461272281669	8.54801141072698	8.55549491412078	8.53766881698408	8.51500240687364	8.40155821883376	8.52682366784843	8.56233195663613	8.58423268579450	8.60943341444285	8.41795993278298	8.53366815714326	8.61391947343738	8.56379965083972	8.52816628710886	8.58875134211492	8.48779622858172	8.57646200762912	8.47628417091369	8.51994152677167	8.51286747822356	8.49386721907858	8.55572886234733	8.52405910857159	8.54077007137551	8.38886784028883	8.53277497809239	8.46523885849671	8.59805606561601	8.56993258747540	8.74430727522333	8.54483225347492	8.53498679001944	8.52306192159085	8.56242585497696	8.46588551502799	8.59221930932526	8.56241001899309
10190_at	9.28584521822541	9.46249588356011	9.34763293994664	9.32604512809110	9.30954794893665	9.32352806620667	9.17415544665024	9.34591410472500	9.24753226471083	9.25115360799254	9.22350319306683	9.30039527568231	9.30280273248928	9.30182240947364	9.29592664442516	9.49597328668002	9.26036204835972	9.23257043778330	9.33108857158970	9.28993648872115	9.30272476135480	9.39958067244704	9.28774621089197	9.38879478213443	9.29498505524782	9.34901742462473	9.01075346386519	9.27637088433160	9.29342107762803	9.33235175354217	9.45332973113945	9.35919367268956	9.24798867094790	9.27943192106397	9.30750684126363	9.29507029132664	9.32096929890970	9.25953657759582	9.21600148249954	9.26776866575111	9.33783607037600	9.22358158186074	9.27595215964231	9.27957850215148	9.25787449837800	9.29447609320161	9.34332418841690	9.26888610106611	9.25210636199506
10193_at	9.38968638815347	9.56427818914328	9.43295733637553	9.34153040949282	9.37211191435001	9.62992374364537	9.53373372734655	9.57028148076261	9.36764440002878	9.29693984046413	9.43111419256085	9.43479147717453	9.40740302766499	9.41348771098093	9.40957874816214	9.32963369079628	9.32094480751365	9.35031142407712	9.33115696877778	9.40567831416188	9.48307893089445	9.40026366237819	9.39430723715597	9.50998888500369	9.42105299430977	9.37346796970221	9.29153151177613	9.44796713315442	9.45315041251953	9.21948860075293	9.35776955542024	9.42392011188350	9.35453646934156	9.39080186298183	9.33001055418209	9.40157332048285	9.12139004591265	9.44124575393512	9.51663589068437	9.34775820041398	9.38814356024071	9.49934155995239	9.39893059729457	9.38187740125904	9.36453835099155	9.36260345973397	9.42637098744497	9.36135614562654	9.41462115274944
10195_at	8.61633251100142	8.84276243327768	8.64813425979069	8.62634748668894	8.60204315880655	8.69579688637762	8.92391869639763	8.73044525198992	8.61959445283774	8.65234565157844	8.68530689755376	8.63636105534247	8.60542883257871	8.61560229122740	8.60258637218488	8.63072901237507	8.46443141763415	8.57235338107105	8.50133116681177	8.57430301767929	8.59482830670141	8.48411335704851	8.59161923894626	8.59133870780656	8.58954719054732	8.57909058167022	8.67563859663555	8.57508268035815	8.60212376825826	8.55657083187488	8.49595406014396	8.60456562284792	8.55181671411852	8.58749313964655	8.54282701000263	8.59870881617230	8.58939819874667	8.51891138033224	8.45610785808064	8.56385298617181	8.56037366012073	8.51478326483820	8.58544738075469	8.58741039430802	8.57028780245379	8.59793093429181	8.61399707873410	8.56478731010544	8.58216444330347
10196_at	7.60411914769765	7.73427081311853	7.65199297303970	7.64677462773160	7.62894021042988	7.64449177575378	7.63447096244535	7.49770073267778	7.54400283197700	7.51664610551954	7.51795411644321	7.60263476287586	7.61530261760695	7.61000784179786	7.60237917984446	7.92434147971535	7.79989031605280	7.52954010226469	7.61179615922733	7.56256058207965	7.62538644223316	7.69805938657504	7.59829885752343	7.77615297238254	7.62047980356779	7.61601080359075	7.60829221669358	7.55446049335205	7.63231125145389	7.66946698368746	7.66036987860088	7.59889294942081	7.55852671605357	7.55944440647928	7.63217209485822	7.60553784247262	7.44493178422911	7.55708900923834	7.66950947501833	7.53642765851593	7.60141111925894	7.52384864154190	7.59054899191997	7.59492128460964	7.57435492518669	7.58463692935247	7.70361579680536	7.60288068798708	7.55402788430585
10197_at	8.96111246165717	8.94106807527062	8.94758668878507	8.90615443000158	8.96160177574488	8.90689959931708	8.95323005422868	8.97647410988972	8.86598945238570	8.73965673947542	8.94790476961471	8.92094668058233	8.91571309439873	8.91703094458488	8.90691325373097	9.12466332504830	8.90846186035021	8.82820709671025	8.82810797142303	8.92114054829721	8.94986799489582	8.95197423848575	8.90085104320624	8.87033792553168	8.91535753360134	8.90792213805386	8.84088733123353	8.85761333231694	8.87243809472553	9.07415359698040	8.97686777851854	9.00485427116753	8.86120379945231	8.90534343214059	8.85465327275510	8.90788676510621	9.00912456651640	8.84274495306439	8.87837504025712	8.88864949772677	8.93983285613125	8.89643770585153	8.90366276665432	8.89155795963322	8.87526217570075	8.88008747731761	8.93645262064810	8.87339459452902	8.89036938084662
10198_at	6.62594495918343	6.53782956406946	6.64417872577956	6.54943453700111	6.56828717036497	6.59380049077191	6.44257488332275	6.66658705998231	6.55373871759423	6.28794801473239	6.45606530060230	6.63016014164227	6.61690302192522	6.62336080400873	6.60480457872783	6.70974792130981	6.59978183762964	6.54366173654374	6.64586965469472	6.48640009533671	6.59921657294598	6.88728129582495	6.60388103868564	6.77025251962931	6.59679959294761	6.66127955773735	6.37423096493057	6.65278659152594	6.62633503273858	6.94390133505285	6.56701079569423	6.59206956250563	6.56431192024668	6.56903482035218	6.55355729307851	6.61086685078503	6.53706392287402	6.56984422724477	6.48278933534462	6.60852709544740	6.60890938563666	7.01030006656652	6.60259680984079	6.59855597912999	6.58472253230854	6.61099124819778	6.63278411859969	6.72898404983658	6.57779502418313
10199_at	9.36352421926176	9.56970695622466	9.43128966223283	9.35546832729781	9.38034203246776	9.46529254791228	9.43083243959938	9.27299272869064	9.37228228559891	9.52419197031041	9.39194543463998	9.46902302974208	9.41056588308357	9.41183320933342	9.40098792590098	9.46027015863244	9.58057338114528	9.34498987397187	9.37180622895507	9.38736288101230	9.41082983056723	9.47767977542788	9.39395956198570	9.43592574819528	9.43635715549611	9.38068852440669	9.60251462488581	9.35602020043367	9.35397522433186	9.42245800812985	9.43304756078595	9.37813489616624	9.35417750972009	9.41228620450726	9.43068072041338	9.40121448668691	9.35493163286058	9.37679600984013	9.29222891762046	9.40091949447102	9.38204591645704	9.42376220178918	9.39099348905208	9.38679775354988	9.36573362903365	9.39791514197009	9.38455327913898	9.37186753854074	9.39604076915360
1019_at	10.84431589042717	10.79782293043603	10.88822178007092	10.84757434390107	10.89122443146850	10.80219305893819	10.85716858158005	10.81392851579733	10.82702999971829	10.82303557132301	10.82809781422121	10.87181118643308	10.86200381916017	10.86818651242819	10.85266462340427	10.88671360200223	10.96206538390533	10.79741666005749	10.86552209495866	10.87052935321499	10.85114792650343	10.85602271134645	10.84423043882732	10.81855014684077	10.86001963395043	10.85653566609174	10.81504899371525	10.83190922649047	10.85147206867364	11.07475144203819	10.78542484287327	10.87626381705993	10.80431449682889	10.85854138681282	10.84827672685422	10.85134124181270	10.76575814623133	10.75255107414712	10.96660143380378	10.85591986157434	10.86154235046496	10.88756040302550	10.84643451224903	10.84210827704153	10.82430562764287	10.84163270618707	10.88489419097443	10.86195897373228	10.84294358511330
101_at	5.82252764649911	5.93570462649833	5.88358385265331	5.88751943631438	5.81821288529971	5.88355803671157	5.93454125093501	5.92595257516120	5.84180216653692	6.04120062891185	5.86553292916236	5.87277951290357	5.85577255377793	5.86647253688333	5.84621160935755	5.83073523224797	5.84595310967657	5.79058334563430	5.92375075389203	5.81021281444774	5.85784103948660	5.83848972335766	5.83788349612994	5.80876328535488	5.83405447671229	5.86782258919485	5.92428693079236	5.83491784062753	5.86703619930869	6.04720388401016	5.85647873729331	5.86168633361188	5.79808805252978	5.85060105466109	5.81056278157940	5.84492226793028	5.84403436440796	5.78530105121921	5.74282925758052	5.86381520836824	5.83680172630748	5.90966821137596	5.82619979970752	5.83237365860765	5.81328895473259	5.83112577435803	5.80914969559877	5.87113439121535	5.84560245494041
10200_at	8.56164685802039	8.74013376636804	8.59934098389110	8.58330391169549	8.57008385415605	8.55474526120175	8.59871159333327	8.83936234293834	8.50795723266539	8.29606194235001	8.53317664822100	8.56904712047958	8.56700405472799	8.57392657175541	8.56121523909236	8.63565650014627	8.69281055881985	8.50332538684185	8.53885034064781	8.58124817596624	8.59222180512052	8.57466691159016	8.54942829308706	8.54709232049965	8.57927312881353	8.56922769141703	8.60546483813438	8.49377098708041	8.62165021916284	8.38318184201656	8.53863548958707	8.60407174067488	8.50960449120835	8.55024594809192	8.51768852136478	8.55650767014711	8.44735417009162	8.51162600474157	8.57466839963034	8.59058671077978	8.58623699091367	8.46274015013818	8.54655055653577	8.54813972607160	8.52243426431390	8.54253671910595	8.47698584589224	8.55838721074559	8.53219737299068
10201_at	7.26531313508373	7.40641247197295	7.24070489260004	7.25527917299013	7.22651681519201	7.20547666484443	7.39216336671557	7.12336731336927	7.15521066604138	7.20394716169495	7.17413307919414	7.19627841884257	7.19007584639677	7.18993774269725	7.18328652671250	7.10930271970310	6.90789909568607	7.10415713001401	7.12146782151447	7.21061069360306	7.24455410384646	7.11943206108572	7.16908320674009	7.16613778740500	7.22132422858161	7.15323416962794	7.18185589107105	7.15351195238218	7.17664265473571	7.12477063622705	7.28207121970608	7.23576517586257	7.12878125448064	7.21598264693840	7.22157840034346	7.17600902272280	7.25161324854022	7.28026532838741	7.07596118455092	7.20283573215100	7.22040341874815	6.98413747401788	7.17724590681088	7.17337158299690	7.16020015119080	7.18828758011074	7.19075186056879	7.18256147617842	7.16207143514355
10202_at	5.39122452519856	5.47796119709746	5.47241963759444	5.34516294019486	5.40419732776802	5.44934335469911	5.42942398371260	5.77480838619494	5.38303955688264	5.55554388153918	6.50735301809506	5.39592670420522	5.42679996341236	5.41874180416263	5.47533151887905	5.60963652778452	5.24439378005298	5.36389231632533	5.36876588444675	5.48225667098202	5.38253118255461	5.47732012593203	5.41466683089008	5.67233566700266	5.40062185890452	5.38617545317670	5.39934702380650	5.33398901718955	5.35133839711178	5.16916139684972	5.29529802886304	5.34344310180973	5.37365294665423	5.40592228654918	5.36891830601534	5.42050076021270	5.17743090914122	5.38096340103376	5.38612766961943	5.37933313022677	5.41332987128437	5.20459477027014	5.37947584998571	5.39847583168364	5.36904818024740	5.39283553511878	5.62005218049256	5.31810405833663	5.35924322575313
10203_at	6.19909854838430	6.20152682681197	6.27554136321275	6.19038898037211	6.29678827929232	6.03288303066433	6.20161108046700	6.01761558343511	6.29409689201746	6.19597893103039	6.19004085417999	6.25101339647103	6.25214132196575	6.27809528892632	6.24057075982719	6.33278438219408	6.49477291482928	6.08341588728171	6.26020649061632	6.24602697430794	6.31934468777381	6.30985451855289	6.24112558644860	6.15628766546391	6.23260370034260	6.17159368746247	6.09293307411604	6.25479316212459	6.10873714185346	6.27513384136919	6.64506348220305	6.14246706115879	6.20136190190109	6.25223038680719	6.14305625277430	6.24813557525189	6.43049552272838	6.11528190300784	6.00662187866772	6.18674665714518	6.20091062915802	6.26289962486695	6.19662325604578	6.22844740415565	6.23602308004445	6.38508326363578	6.11473978545273	6.14798668185369	6.13129794083770
10205_at	7.27280402977653	7.33682807659101	7.25631046030663	7.21253816036561	7.29148967324348	7.11700669187254	7.33209470714269	7.18678887032615	7.12796151269723	7.11514855344615	7.13614376653114	7.20508456609571	7.20713935246240	7.21114463541604	7.19336539759249	7.26251449195113	6.89049052951676	7.17808663002228	7.16286505007701	7.21927160911744	7.24190565180208	7.06245753410595	7.18321409528747	7.25666611105958	7.27654996126395	7.27897008456143	6.91259601192417	7.08927425991508	7.31078546232122	7.44713338352463	6.89465671145072	7.28575168643221	7.14296494494029	7.27586493315132	7.42225682057227	7.19022453184454	7.25700853615246	7.17790230858331	7.24365180482238	7.22684561888632	7.27312100245903	6.81145539957748	7.26319779319786	7.19653521206690	7.17928971421983	7.17486153659556	7.02281360519452	7.21164572063086	7.25045990730519
10206_at	8.80185323005901	8.70961803592041	8.83267800405185	8.77874737769218	8.82355799740561	8.80065675658524	8.57992805021275	9.26806089544137	8.79213829990341	8.95225971797829	8.79217112429608	8.84870871695874	8.80421702716790	8.80303468383877	8.80274263400578	8.79230219829728	8.54148376920168	8.77964214418110	8.78408959021069	8.78433498431537	8.79467146130606	8.81092531335056	8.79045419675352	8.92201321062531	8.86357319950170	8.81955822091324	8.96111245254232	8.71024860377732	8.78923867885805	8.52608010768582	8.95412504565304	8.77848489666579	8.75066383197492	8.80221612010669	8.78661447787970	8.79749579057064	8.63856013549071	8.75817111836999	8.84261761571624	8.81398872573571	8.80838118799531	9.06988176219412	8.78396636402173	8.78715840542694	8.77191536072175	8.77313131308810	8.79567616485741	8.80792553347434	8.76940468953541
10207_at	5.93680601308074	6.07653726886070	5.96742055042751	5.93316197874630	5.92809321607780	5.90229807102535	6.21086018558611	5.97220792943617	5.95298713893021	6.09410065249428	5.93870879343528	5.95987611617641	5.93981648045895	5.94478176342810	5.92704022415833	5.95823088132611	6.15201893235106	5.92501102731808	5.88814789481280	5.87122976477071	5.94591597259072	5.92204429450337	5.92174073383991	5.95631730920644	5.96056354708702	5.90980373342566	6.04240431697559	5.92910485332340	5.94843374058896	5.85983940174590	5.99730455665738	5.91037779665315	5.88195092211047	5.96748150883209	5.92787748913977	5.92877884732387	5.81486116832971	5.93954246951189	5.87312707323025	5.92483510451720	5.90295974250208	5.93500012591057	5.93013802090355	5.91833768362798	5.90191681730923	5.90945509939496	5.87830461623529	5.89108876253277	5.93479254598775
10208_at	8.65425361504768	8.70637913340459	8.69882599831699	8.68005536882272	8.62859350139072	8.71294496953182	8.87310641626082	8.61787407762642	8.62971427628834	8.68904436114983	8.56841913489953	8.66532409310489	8.66400135148563	8.66432973466930	8.66053392156303	8.81098953366550	8.63129757103391	8.59607106568715	8.68564489930122	8.69745748172874	8.66604402652052	8.66371282453565	8.64568445655657	8.65226664701283	8.67454371435626	8.66040070112136	8.66877313959476	8.59839006950254	8.67146527389585	8.52012777892918	8.65915350065011	8.65753700372490	8.60587817656110	8.67794373509531	8.68351228167414	8.65276237321167	8.51345868939506	8.64089443702540	8.69288094210380	8.64847835706309	8.62793464070334	8.62439599477467	8.63933208947472	8.65030921277696	8.62337722802089	8.62938558165636	8.64512169140075	8.62678807772766	8.66046000815540
10209_at	12.65426525512186	12.68130415377063	12.66170942953382	12.60665343039661	12.60445097911684	12.65317842267923	12.78005696839886	12.69635539114462	12.59038077192767	12.59680023573575	12.64837881488921	12.65700726454828	12.62777225686425	12.63880305981453	12.62187603224764	12.64483155238070	12.69633244123796	12.55423527897331	12.62055470404395	12.61420024805645	12.64431137884416	12.64463291135150	12.61134631576190	12.63819903804821	12.63528877440719	12.60864495830448	12.64734643312858	12.59989254581608	12.63876089163093	12.54351087593096	12.62921171984033	12.58876443537798	12.57159353481125	12.62531794226317	12.62349177114297	12.61764324378519	12.46983017557487	12.58067919660170	12.61918957548381	12.61040780741375	12.63229078764622	12.64491631461864	12.61417124924945	12.60351636195895	12.58841927919480	12.59559731807139	12.64799443583447	12.64495166946918	12.60242631397080
1020_at	8.50860293129770	8.47329001159101	8.59595783698885	8.52045441917732	8.59950403472619	8.52930154472490	9.02551034792327	8.61107406666141	8.55194364712747	8.48773692155385	8.62071915098433	8.59245814396449	8.57550179937346	8.57787564735533	8.56064268394064	8.84536634256122	8.57779290039709	8.49539032457232	8.52423477825649	8.54189862205625	8.54200895966160	8.45866656675854	8.55968769078503	8.57818079861145	8.52477921065222	8.55235953690734	8.65172046133167	8.54940994714907	8.52213999334805	8.72979865321003	8.69897906548231	8.60714844750095	8.51989362267621	8.57190360860981	8.46950099899115	8.56678936674595	8.67375577653250	8.46823594859469	8.58273512450030	8.58669511452590	8.54741518006201	8.41965701815044	8.55047904542023	8.54898210193563	8.52749162647103	8.54268132405377	8.59035479526037	8.53575197105089	8.53065494129057
10210_at	8.46408401045847	8.29542145432545	8.49526598353803	8.45069169275668	8.45056824766088	8.47713569034131	8.77212680191436	8.53771726132674	8.38653523280671	8.30471485021235	8.34486581452036	8.44227001591674	8.46932539586622	8.45720244672207	8.45899266158181	8.35879424150361	8.58631449296541	8.37974813212886	8.43926067222887	8.43759207995820	8.47423500418260	8.54901709793098	8.44766174931367	8.51160579977380	8.47352671386812	8.43844528011007	8.41564221786727	8.41416969964096	8.48322207900656	8.40250137726688	8.53727127233258	8.42943241405770	8.40785885171807	8.43951251075472	8.53424854385477	8.45478666472452	8.40820711100422	8.46291858318027	8.45857937269398	8.42517707384192	8.47578139679538	8.39185282829255	8.45257683593762	8.44821443477082	8.41685159824752	8.41302097540017	8.41791181594014	8.44580953225459	8.42947894263094
10211_at	10.30104243319081	10.20181641004165	10.31767432815142	10.36745746859730	10.29729175195904	10.26262826519779	10.38401228223616	10.27139100022773	10.25843928027994	10.32235530194458	10.25101943186984	10.30195194685683	10.28740803928108	10.28699286327064	10.27662377117174	10.28822376973091	10.41322963384867	10.19926268375611	10.25699216171294	10.27056027115189	10.27766952290875	10.30296840090885	10.26705439039318	10.25481014515661	10.27995917503249	10.27146849143737	10.22018917131432	10.24981100723393	10.23073057979142	10.40202787554546	10.28127844356707	10.27768853876563	10.22736224649930	10.28194152063939	10.36348073725961	10.27407464481871	10.23018501995966	10.20148318132497	10.26531662623170	10.27856198157344	10.27432485544405	10.25534168070408	10.26207837473805	10.26296073983970	10.24989487222972	10.26301132290690	10.21036019788977	10.26626904715557	10.25965307581949
10212_at	9.75478044370295	9.62960406579892	9.77417061924245	9.79385741215824	9.73503893544967	9.71215034642927	9.75918710575701	9.60179155737753	9.71280072456167	9.72473668730791	9.74566396964634	9.74767175320304	9.73398500659129	9.74408608824069	9.72779544727640	9.83600981158206	9.75054368868685	9.61762947693159	9.82616721734878	9.86061611910610	9.71454007392366	9.73663930811543	9.71818073806528	9.66355125996253	9.67449527096753	9.71161744003701	9.73947574272926	9.70760442861544	9.70431701459246	9.96059337736304	9.73414179500620	9.72359931261829	9.67836994206059	9.72476657868618	9.75747312073149	9.72537001087212	9.79011750980384	9.69233267257557	9.49913722123369	9.71920276320088	9.75827207892879	9.46248384705458	9.73749922830122	9.71885614753225	9.69372408025554	9.76984062920739	9.74250106378880	9.73902556600183	9.74642547157534
10213_at	10.23525665146881	10.23495078572018	10.27348732062743	10.19005329414011	10.27256777691059	10.21374741590786	10.36395863378524	10.13107923900941	10.19134492640802	10.15175857058985	10.23494140152483	10.25321662931643	10.24240934799776	10.24589715386042	10.23416013985540	10.21269000351105	10.29250845395465	10.17071722468927	10.21907176013421	10.26389100777552	10.24816062185102	10.26913678277014	10.22693529372534	10.26052944412092	10.23084562775582	10.26077843250826	10.24197738264968	10.28169889380588	10.22678378362865	10.20170585281176	10.19874962380884	10.29649130396096	10.18791545016705	10.23586908435748	10.19899088408906	10.23461679762706	10.33288467169940	10.17697126828377	10.20616357117321	10.23798348322828	10.23400409388771	10.36544396621627	10.21842464677783	10.21925581096981	10.20084753480761	10.21447120986847	10.21381822365066	10.18810545951506	10.21185535055231
10214_at	5.20215393911412	5.24711249011965	5.24064033142742	5.18343456316539	5.18825881953018	5.21308993348506	5.38994350716523	5.21066569627392	5.18351975636783	5.43156815524132	5.10824256562156	5.19558220806447	5.21255284301383	5.21310572717416	5.20274513309103	5.20047204367520	5.34614007059770	5.28135298259379	5.17510251983732	5.14733453204895	5.24515653195701	5.16434961829713	5.19853469535735	5.27353992317287	5.24981138671966	5.22779316764540	5.03232348177673	5.17567831963158	5.33905857951492	5.21428232346623	5.16518691654638	5.23879695961814	5.15874675152327	5.21006175848789	5.23353922203309	5.20559277737401	5.17116328351063	5.19045673422245	5.25005940098249	5.20622233626586	5.23730456285598	5.34300618666147	5.19358166452750	5.18981998927339	5.17344179168484	5.16945951229843	5.15380743023699	5.18303824500025	5.18492462707235
10215_at	4.85227566296392	4.90370298357120	4.85032763004487	4.81342031579541	4.81887104810003	4.88137626722496	4.94429995714606	4.86681653815717	4.79380059674006	4.84720093558347	4.81772582111095	4.83692771226989	4.82203145322588	4.82665487927083	4.81293584821082	4.84747612709907	4.86999965891467	4.77669825442666	4.80389794343869	4.78866098987125	4.83011588646287	4.81219054037808	4.80560805106089	4.81325145016591	4.82843300417605	4.81703866542052	4.82206286770420	4.80406924996249	4.82009980135991	4.80575290413130	4.79949324497508	4.83169698218927	4.76581422832343	4.82761176946721	4.79012428499060	4.81267109005110	4.76741330734066	4.79859949661352	4.90946412646465	4.82461627027337	4.82507463476712	4.83701610726734	4.80392125507441	4.80071943960863	4.78407871768758	4.80204975405877	4.81962683980344	4.81830666541168	4.80884471919525
10216_at	4.38960996553397	4.36090099743143	4.43451311177777	4.41399595962912	4.38288756779211	4.36804563565923	4.41957157150162	4.39858494259127	4.36969022079396	4.45859038172321	4.34815031313445	4.40294954324680	4.40290166550550	4.40704836092512	4.39258039295470	4.39549125347645	4.44782449337804	4.35829972066741	4.38954584144858	4.37008854129105	4.39363389102054	4.49886009132548	4.38650336259796	4.43549879702813	4.40779021843748	4.41055572679180	4.43215269945333	4.38849762264721	4.41136054417276	4.52584306571534	4.47878933270136	4.39125812157573	4.34668388100197	4.38401008344243	4.42081489908975	4.39354389997937	4.45165335592451	4.36304068552838	4.50937597159799	4.37839520723284	4.39198573933527	4.40196334945517	4.38302574661666	4.38312014377800	4.36151712949821	4.41518745250289	4.41474866842515	4.37993259265985	4.39013960331004
10217_at	9.78896856108708	9.76259689783486	9.80894037245832	9.75727772296777	9.78346303335571	9.78562798869540	9.67215987803594	9.72260906652112	9.75200994958343	9.80731212756135	9.71125795021269	9.79781818835295	9.78199265720606	9.79358152736499	9.77583105846624	9.73417468665698	9.85858012224935	9.72490422339512	9.73280455670864	9.66348888529198	9.79243995239796	9.85266971356140	9.76532542639313	9.65032804419643	9.79259706308055	9.79081767061084	10.04570246512237	9.88873383418726	9.77258007591932	9.89538995056097	9.85551010905045	9.83400869840650	9.72552114586670	9.80011483974684	9.74478465396258	9.77251829608604	9.79440434982714	9.74634723272217	9.71779336831185	9.79008812741302	9.78570664699004	10.10943035511525	9.76302150763162	9.76275369465749	9.74862329627647	9.74789894432617	9.64452870810505	9.78818060732510	9.76483550803047
10218_at	3.50047375777083	3.58295459465332	3.57677960739049	3.48652690341365	3.51308155646983	3.53010414916444	3.70855254685472	3.49964908763976	3.53050991228059	3.46180578327544	3.54149223319784	3.58728358564783	3.55877971912707	3.54866305532950	3.53945852685084	3.49919024400325	3.80387212135911	3.54603813294953	3.46365441834340	3.47474093261051	3.55407221716069	6.34219598596857	3.54070820242555	3.36955157452235	3.54534890183910	3.54299548198236	3.50668477403586	3.49054373781487	3.66803215556632	3.35781586466381	3.45342268181140	3.48208930199631	3.50093173522112	3.53011982895361	3.53341631222609	3.54778819807914	3.34150216656285	3.49896702306027	3.40766544728178	3.55443570743568	3.56804752293386	3.83506672899597	3.52518614437756	3.53025521962466	3.53945411989964	3.50344502259009	3.47118655110872	3.45992442020349	3.51601066974874
10219_at	5.85666697992638	5.83304054221788	5.91366507528233	5.91329762034680	5.86683377413910	5.83090819859273	5.87898976866575	5.89969107960588	5.85089946955758	5.90151716929778	5.80648370348715	5.90789894711021	5.88162772685997	5.88267025664768	5.87436513535967	5.82471888637806	5.89626618566269	5.86761150124785	6.01944669206142	5.86426598433367	5.86937902875197	5.91253685696865	5.86770070021924	5.87308332684504	5.87258050237496	5.92858873733986	5.78133513827520	5.85575512724458	5.87547982482926	5.70982915864525	5.94009972731420	5.88177641559572	5.82791917449599	5.86554767738046	5.88675019114176	5.87473622117106	5.85465596122701	5.82475718532212	5.79907402605139	5.84856373533171	5.91001970229281	5.95812276684950	5.86825010398997	5.86193319438219	5.83884064624483	5.94857188707181	5.92754080552021	5.85402811887044	5.92775767364356
1021_at	5.03486410770337	5.07556848595156	5.07149653003208	5.00309072274185	5.04623280465594	5.05872708128249	5.11455417516474	5.10944521300664	5.01161736252099	5.08916841851768	4.98381960914262	5.06103834550384	5.03854567605504	5.04599447411825	5.02979737116041	5.02148564968632	5.00686106608557	5.05240545015243	5.03716496630903	5.11596264198385	5.07743662782925	5.04800126623081	5.02260502124280	5.06440415194991	5.06405699428544	5.06352421377407	5.02978463589602	5.04033983560963	5.05107523289477	5.01351510819685	4.96663712118452	5.04375713796574	4.98280948391947	5.03646813997379	5.02664752389702	5.02966585335592	5.14993564517218	5.06887584737493	5.01437440129530	5.03248725995877	5.09087813502944	5.01314944102409	5.01557723935109	5.01858460082368	5.00183577472874	5.02733903587948	5.12967543153997	5.02850168127751	5.00914450088898
10220_at	6.95728103697681	6.79989648343220	7.03982397269792	6.92789885274880	6.99128479012725	6.95319870713039	6.59175376835169	6.89257860458546	6.95188901319821	6.98647359060442	6.86416328985166	6.99247512735140	7.00545892465120	7.00396782453180	6.98543008870712	7.01075800774309	7.71412797697235	6.91556634393993	6.90501349343517	6.98360468174028	6.97583791329812	7.72473832233519	6.98841183811988	6.90425895839887	6.97406119234181	7.00318758088088	6.83239161741119	7.00818530555004	6.91451735222057	6.68180360780962	6.77139418699310	7.02057171238739	6.94785126223116	6.98306289579576	6.98532734584753	6.99428664043037	6.69368508786519	6.93677462249484	6.71324086397902	6.95736237084905	7.28654548909941	7.86074221082548	6.98171737734371	6.97859502926482	6.95950397541105	6.98011905781139	6.93595283153077	6.98785557312368	6.94628507472910
10221_at	12.44080752172068	12.76168371847011	12.59574871695246	12.48213860311976	12.46479436070396	12.56481551281510	12.25675296936994	12.84321539292713	12.49078114673765	12.54962440758620	12.50867165448030	12.58696596117680	12.55449257011784	12.59001455006556	12.54083615784526	12.53362864845799	12.94993625873490	12.45983591036357	12.59902637870042	12.39062387066693	12.44494845209815	12.54269135117703	12.54611929585621	12.38733581729267	12.51410348752976	12.48556751672749	12.56235702369551	12.67397664457543	12.62375524138944	12.47453542050931	12.80923661277451	12.40384940511577	12.50628011815334	12.46341035803806	12.73839315099653	12.55327622336061	12.65490622402724	12.45564250249020	12.59559126608311	12.55118160538742	12.57342342165298	12.45019956293192	12.48834145322146	12.53512714071456	12.52873069686393	12.47753623289071	12.93157901096654	12.70127975761019	12.52591870290760
10223_at	5.77069001530960	5.98653164913401	5.79481618556767	5.71532605198318	5.73351394517206	5.80176299854409	5.83332222431368	5.80722322008559	5.73224384949115	5.87301118030527	5.64717418570192	5.73604513538106	5.76454683038455	5.76316084726169	5.75749193965143	5.74557620042174	5.72709129087286	5.87712432664455	5.75444081136565	5.71069388856744	5.78788937383705	5.71727591976218	5.74916429863833	5.88999475405853	5.79450137054900	5.82872073508910	5.54942585568762	5.69978951206910	5.84162340157360	5.60853444816921	5.79466350629237	5.75014686576770	5.70937160384344	5.76399918309138	5.78648696314259	5.75619881310614	5.70740217446956	5.78424850016938	5.81671623460749	5.73239902143383	5.79105753315527	5.79541162766396	5.73341917627859	5.74063506538405	5.72427113651834	5.74740712944368	5.81404127130230	5.73007983624699	5.73309207621280
10224_at	7.57466299312386	7.47988532336731	7.67987382383185	7.66854692581497	7.59737302672321	7.59712449095129	7.55105430582079	7.74127098602190	7.56899596338721	7.49895436729011	7.44458105554789	7.59916385198113	7.63110071619141	7.61781324506055	7.61335208021749	7.60406339632140	7.74268873689085	7.50345732599013	7.63407245581041	7.73642231954674	7.59682716571968	7.72627749802168	7.61329258385940	7.71911910073226	7.61780356969033	7.64429821823835	7.76316296428693	7.57804619071008	7.56546462068363	7.81223957288743	7.81231622774197	7.61119370521059	7.57352081625263	7.60850750064960	7.61859307402535	7.62051983072845	7.56125187344787	7.55805535529530	7.59705533831809	7.62578090141665	7.63220214580060	7.92572780400591	7.59725691860705	7.60804098722085	7.58788902068257	7.59138954652745	7.55003824053182	7.58566306233957	7.59046371337938
10225_at	5.33019220162401	5.40797686860618	5.38754015664663	5.38675524590095	5.34608649987639	5.43436271606279	5.36337042510038	5.40181822693115	5.31512452354112	5.32034691423129	5.36089667432081	5.39857092793859	5.36255984924782	5.36430607936794	5.35143729010052	5.36940937491817	5.29396653877562	5.30552100943506	5.73793799190071	5.31921802083603	5.35734369624548	5.37407582166246	5.34514991343111	5.21839050660513	5.35758195057285	5.38021831028751	5.31798101191852	5.33767403136092	5.34432429228973	5.18983054440644	5.41669933095746	5.32158913646531	5.30535536985603	5.34542056922398	5.35430857712624	5.35220036020497	5.37233261384319	5.31739474790058	5.33366488991735	5.36394733525985	5.35127365652663	5.38615577829691	5.33867607491651	5.34304203269702	5.32674316654747	5.39650347012824	5.37384817435936	5.46340456121894	5.37474197256955
10226_at	10.28601162293607	10.31505411556647	10.29654382462370	10.26295581608585	10.27647634183075	10.31364942984684	10.04550504488403	10.42923978236373	10.22626059135703	10.20485605755851	10.31519133682946	10.29127898399747	10.26410187061582	10.26769239944291	10.25691825578940	10.31282540971305	9.92334377568880	10.18957195076563	10.29241001398151	10.28313720940917	10.27520181809548	10.20651217192558	10.24453576129143	10.41603878889629	10.31045912398875	10.30469391098359	10.21396898539764	10.30954463007349	10.30611416760788	10.28653087003089	10.39060540127150	10.28158631012223	10.20544527382825	10.25918595512168	10.25746746199992	10.25201314622812	10.16301215802274	10.25303055706215	10.07431277041915	10.28532303112336	10.26719600645310	10.29853108971946	10.24861467679792	10.24436075556763	10.22537629847320	10.25801943293885	10.32969661356766	10.28762828520598	10.27120004039637
10227_at	9.90311458471428	9.94515607272349	9.96243034446543	9.97981320274823	9.91722341819189	9.88440725715671	9.79509952692799	9.93320710367952	9.93787590981470	10.16611329400158	9.87399012842098	9.97541363776870	9.94530679886123	9.96198866523853	9.93623899109238	9.95159854480904	9.97052614408630	9.88008278388874	9.95638717749089	9.95655446251186	9.97985105639267	9.97079379577205	9.92506094904946	9.84065704275669	9.92186433049258	9.95302765453350	9.99387484459964	9.88383806678993	10.00673421257362	9.90298207251553	9.84692841216326	9.97398336213015	9.88524951739689	9.96647350125023	9.87701712312036	9.93223500825911	9.93513655104040	9.93910648966398	9.87159355116649	10.00509811904724	9.94233890959810	10.22991406178184	9.93692955483059	9.92559208837112	9.90862490058036	9.91278148217685	9.85824642110993	9.93417777859842	9.99960916204893
10228_at	8.21733440000871	8.14649935821322	8.25908483487363	8.23119335211334	8.22015397227637	8.14716572330534	8.05967131780223	8.19812257301047	8.17480317857551	8.16103992431053	8.13021786172066	8.21818969031498	8.22012139871120	8.21842693193643	8.20951376068148	8.31327330323160	8.32124617178459	8.13990499650211	8.22449374252768	8.19207194639962	8.26046280276444	8.29513362083703	8.20133329077405	8.20364639938176	8.23175104714709	8.23884021112282	8.02854137197814	8.16335572385148	8.20651756857132	8.48539795899419	8.17497828985958	8.23594236390049	8.16151407089354	8.20726351827721	8.24961651481646	8.20846289750294	8.34314059334928	8.15551460209891	8.25942984958576	8.22885560638712	8.23511128281759	8.23965259474162	8.20744142097171	8.20473816251394	8.18236079350310	8.21509197832840	8.17239633942979	8.18412714686980	8.20435589114152
10229_at	7.81359129492377	7.79918192995405	7.80712013790705	7.78943629332784	7.75663687218133	7.84205322653034	8.05776212899695	7.80641934876458	7.74765425250040	7.85133183990281	7.78331879483433	7.78646419522399	7.78309685699865	7.79147699291345	7.77995997079943	7.77324879831882	7.96691461050352	7.74965306153809	7.74331071264122	7.74088145784198	7.85880470700136	7.82415008042540	7.76788431864866	7.69896334230801	7.79935977659527	7.77941575964475	7.63237326525409	7.72027087054728	7.79109388527637	7.84781771469943	7.81049535379508	7.76215024800474	7.72810053064802	7.77608434388605	7.74792807566552	7.77509078989436	7.65317426845533	7.74627513243337	7.79794062341370	7.75107897791847	7.75770392713843	7.86909648287804	7.76911979822527	7.76024841875014	7.73459055972779	7.74396087190749	7.68718066416198	7.73094666690534	7.76357008891718
1022_at	9.44284158874299	9.37965189569203	9.55170140426335	9.48302769376862	9.54899475071953	9.48808807679077	9.73665142379257	9.69819899343173	9.47742507765996	9.68138922027689	9.46518091394481	9.54408268328117	9.53120411432987	9.53124920021730	9.51756977354081	9.40010158583945	9.61589042182965	9.41030134892090	9.58869830643045	9.47944505951986	9.53862127864754	9.59947666097613	9.51386246063653	9.47693734686616	9.51631035142190	9.53427484747040	9.58424242641659	9.42980554861701	9.50104011743905	9.92044084402596	9.44245793301960	9.49611912362709	9.47407824331090	9.51827271588671	9.52532482741278	9.52108903714652	9.57414177392351	9.44618903451928	9.54814879683443	9.53919818570019	9.47351196957506	9.57555921603592	9.47797713956561	9.50887866328462	9.48887802773445	9.49174502732204	9.51941425417396	9.49788488575146	9.51903263946317
10230_at	5.42085109911955	5.47607965077280	5.46058841740734	5.39360418645025	5.40289018103937	5.47538460569970	5.59041861219331	5.47892900167824	5.38602250989665	5.74246034555254	5.37719509300951	5.45576033436435	5.44725752442439	5.45034030250039	5.43637819897678	5.37551537117515	5.63937954456234	5.35935872221870	5.42922497258762	5.34518166404912	5.46340590571898	5.40583225900464	5.43359827827943	5.39358462309037	5.43349485667938	5.42171748255380	5.41728418173608	5.44796933536785	5.40036280690653	5.61252336096868	5.49288666448844	5.41746671018557	5.39381083617404	5.44957495527014	5.38623115662834	5.44065704178091	5.52806378186323	5.42282530074276	5.44212105890801	5.44225176228725	5.46432697891798	5.57873537333043	5.41349447013658	5.42569625578357	5.40396658173232	5.45562679936925	5.37744769032677	5.43966368981740	5.45440774507401
10231_at	6.00228140136795	5.84034890222636	6.03762333044947	5.84560578907347	5.94116949710511	5.97308241089537	5.92283789237092	6.10536643944046	6.08110979681674	5.64054716924320	5.93069912636062	6.08345518196274	6.02118792661615	6.02152038350008	6.01821640625592	6.24865759536279	6.11661023876498	6.22803181212340	5.88596428225834	6.00735233702121	6.08167430423778	6.11235196255180	6.00186962422606	6.05783737804971	5.99580866763519	5.94037166801407	6.33675245428642	5.98711716835500	5.96593270144434	6.04135298402982	5.93631817040051	6.14128524295652	5.96209670570959	6.00234743046946	5.88255966826696	6.00889638747652	5.78088034528095	6.13158492357356	5.99942691788439	5.93515146959999	5.87311459602414	5.75332013629262	5.99101868772171	5.99523387700656	5.99105139489984	5.93914427408587	6.19906816651477	5.93249384319590	5.94483220485844
10232_at	4.86159081055902	4.74487427444564	4.77535050857324	4.68691933244367	4.70975555857100	4.79803829651773	4.76086857154179	4.77245794932540	4.70689432467523	4.64961377017976	4.72092011409894	4.78084227269035	4.76722540306848	4.77963445644019	4.74387350996001	4.78816569140818	4.84750350327027	4.80637234316083	4.68079321642833	5.36388420789774	4.75719870078174	4.70125640066249	4.74100522052239	4.85692333689221	4.77342966768676	4.77109663260072	4.67633278508656	4.70130558847979	4.74489008605634	4.80004587155407	4.76623504375409	4.72773499888461	4.70091407526058	4.78861253185102	4.77926069019887	4.74815838489848	4.65734143314023	4.72213442901089	4.72596489274281	5.08949143263318	4.76710133597812	4.78792885724987	4.72090825902460	4.76211794880465	4.71131253381418	4.68862270567422	4.71655718002934	4.76532883135999	4.74982256367072
10233_at	6.37710767918813	6.38043961091007	6.43869803054506	6.37695149062230	6.38178019796416	6.37074007415718	6.71158496633019	6.35028865152295	6.35293276558716	6.32045666224713	6.39820263897428	6.37626231756893	6.40317165025748	6.41742974212813	6.39139294466497	6.43367680863002	6.30936835171636	6.26973848949197	6.37749033172937	6.33045605402508	6.40782256737255	6.23658217139978	6.38864440063360	6.43522279495679	6.41966470201339	6.38146090929188	6.64004644509795	6.39178722488882	6.27168753061849	6.33355529707121	6.40612746471019	6.32920494929363	6.34889434153870	6.45405261227723	6.40820269695422	6.39563925656791	6.27382350713461	6.33904020963994	6.45440747027068	6.49294025968863	6.36052166331990	6.67017897269382	6.40864553721371	6.38676875012597	6.36621025031284	6.33794581886047	6.66836791478459	6.43229887972826	6.38454351487963
10234_at	4.68799145168702	4.83230684652001	4.84277960992529	4.64722669679607	4.76679437940760	4.91768510243562	5.54514068907156	5.02822115075250	4.77136545748776	4.86221527365842	4.63556300721370	4.80288959541231	4.80099703191974	4.82121145869030	4.78600084796014	4.90926540830324	5.28501549856048	4.81162892328228	4.56513806863949	4.77896919910763	4.75911817155533	4.95364249327453	4.78937085905500	4.71510262915188	4.74454813468552	4.79675771379306	4.58572687078306	4.74692539859425	4.82452807154064	4.51917776872200	4.67409388210000	4.74245095590021	4.74957798749129	4.76287630044772	4.69185336180271	4.79642314661484	4.48594002685858	4.74315540643427	4.94274170944247	4.78414822752272	4.71021696354737	4.47251075382204	4.83187895276134	4.77854908003655	4.74527661091555	4.78563269684505	4.84434844877204	4.85350034433163	4.77604663417123
10235_at	5.87790976159743	5.79913065715347	5.92497701921894	6.09857530822683	5.88414131999800	6.11659015890974	5.85846332242834	5.79237057164046	5.86688396659692	5.89794888744511	5.79025582856445	5.92249982109480	5.90313784432105	5.91575435218214	5.91566173631067	5.89972274144387	6.12437343119965	5.80124167185105	6.03554147323431	5.92952071924321	5.87774185082918	5.93290415406713	5.88415933624448	5.79925921193777	5.92764411146913	5.92121471951155	6.01962355684236	5.87082038843227	5.92028949040862	5.79946546277304	5.81603119281689	5.96417478428764	5.84437498652845	5.91042745131954	5.81110809778661	5.89120109322219	5.95619697064747	5.90471311405261	5.74848948971659	5.99580978505748	5.92198093575784	5.66354038380534	5.84844588763109	5.87228211143461	5.85139615133625	5.89637165033021	5.81663919080560	5.97259597147646	5.83202376091307
10236_at	10.87996230396271	10.80819635250009	10.87430527855780	10.84363163166283	10.86227760754772	10.82716137794081	10.84234247145859	10.89376395626880	10.79800705495822	10.73822422888315	10.83176478975716	10.87178910380766	10.85362725144117	10.85913280996830	10.84562999724836	10.88411460283095	10.90233329190419	10.80693379050044	10.85258258901487	10.80144596566095	10.89345462737545	10.88368534260241	10.83725796407246	10.86566091120751	10.88118959205984	10.85019389567456	10.79789421851342	10.84224468439267	10.85183362126607	10.89486635184045	10.87978905978760	10.86345436648266	10.79735242949894	10.86485270603410	10.82542782199696	10.84436559571975	10.81288800927014	10.81236430233819	10.91498932009720	10.84286339855231	10.85695967284221	10.96073680630093	10.84935857444438	10.83332299792466	10.81692132697813	10.83906592365616	10.85056898397893	10.82919802214494	10.83848919275365
10237_at	10.05497689820001	10.17341624282137	10.14821397510349	10.10817160397567	10.09556989713633	10.10662820401818	9.97933026178171	10.21138738755270	10.06667038332152	10.13159721930545	10.11775294963494	10.12684365861193	10.09887924950044	10.10256301527694	10.09002067283110	10.08609331783084	10.29881135211124	10.02653214231871	10.09216085112795	10.14493151255916	10.09369858152906	10.09064895469841	10.08459216728148	10.17798566181913	10.09173890681774	10.10541504897574	10.03423425644680	10.08428621227550	10.08126837777995	10.09144413890316	10.17357219730682	10.21414024183274	10.04477549382514	10.11850739229712	10.05085337051349	10.09174429470978	10.04778115111525	10.04841280346333	9.98355944683972	10.04608226333324	10.08338786408780	10.15842611834707	10.07871441406371	10.07129781980810	10.06329031952107	10.08478376306022	10.03738713203914	10.04758445837898	10.07371492124417
10238_at	8.35183921465350	8.39728588643671	8.36930403936165	8.35099402978050	8.35773700079779	8.32159634380814	8.45695496750736	8.29274456670386	8.31269540311422	8.43698255948655	8.29033499250538	8.34295448766815	8.34164234547132	8.34300216652072	8.33232631238040	8.25050164185983	8.33314287418632	8.30932745133304	8.31538638185590	8.28063653070621	8.39302008031436	8.25344717635429	8.32672228916494	8.30956622629468	8.33384691852636	8.29399332284166	8.44929867251454	8.25477773752056	8.29548439014811	8.29220996412027	8.57146852831958	8.41207471073756	8.28691464836237	8.34907391837216	8.32134448650239	8.33384680526006	8.28481452815904	8.31904905820102	8.45064315833817	8.35796023465734	8.35807400704672	8.38651307243421	8.33083723221526	8.32267142512509	8.30435399562256	8.33301720258541	8.33885545732812	8.30160305344521	8.34785367235662
10239_at	8.81217930813572	8.99191200995707	8.84577016755970	8.70662732565179	8.87054854260534	8.94024200740688	8.74382021261087	9.04533141617896	8.78989622790902	8.64054200434606	8.81277115497513	8.81231572872214	8.81153954462162	8.81340642420512	8.80727438037909	8.92995157280218	8.84415609593329	8.79019324073276	8.79132777524737	8.82262114216874	8.82194712695456	8.80501337956744	8.79518483058366	8.85639935091843	8.83020045549109	8.79335174943620	8.98424642919951	8.85543834246676	8.77642502994933	8.76184177186095	8.75674641578610	8.79204609525341	8.75540714898210	8.82860848477243	8.72735705714396	8.80223125195640	8.82588760429185	8.77797942573662	8.78540423204252	8.81941091280030	8.83576747423176	8.74761016446367	8.80014741897007	8.79150639900852	8.79143412596706	8.79481195922587	8.85819192545290	8.79145914838415	8.78138304321017
10240_at	7.98316351970411	7.84088780151184	8.00472974914413	7.93388489737493	7.96530979158540	7.94286575632849	8.28246491940168	8.14267093809051	7.92315951259864	8.21559131513484	7.96059480241685	8.00356498915205	7.98884255564137	7.99433108470538	7.97827312264881	8.00897845281306	7.77226045516879	7.90506979354447	8.04153605558115	7.91996998762930	8.00422786226079	8.00553502985943	7.97344209352506	7.88401010983671	8.00217730217997	7.97032820148659	8.59857968707205	7.91021394908828	8.00900608463494	7.77473128646289	8.15553942369943	7.99679480771558	7.93364411370078	7.98665032444181	8.02141351967204	7.98060494925793	7.95874901084682	7.92098410696136	8.03810456514111	7.98329253085407	8.01092903511356	8.01814910899330	7.97048239188827	7.96795518840452	7.94522022428369	7.95427280362917	7.96418897187198	7.97943038886037	7.95740670897743
10241_at	10.78185602386716	10.78006174109016	10.81657201831497	10.77481415834935	10.78682713944875	10.76422253562625	10.93525581886976	10.88897392186731	10.76720612339358	10.76354888716446	10.81944273319233	10.80891491306565	10.78797546173056	10.79115843648220	10.78148393158654	10.87485343702403	10.73378710910607	10.70653806322137	10.77583719585138	10.69217821520325	10.82269462050923	10.84920108332278	10.76784632653571	10.83788059820882	10.81371060123567	10.79264872676826	10.68318268870420	10.78153234679203	10.77618189356716	10.86305695583080	10.78439713757993	10.76495310794428	10.72799966661473	10.79279441915401	10.78356816969243	10.77496893321434	10.69919484337231	10.72842220089650	10.77340337104967	10.77378805036646	10.75598200935959	10.77616714479933	10.75929225523058	10.76552494673240	10.75054193344727	10.73451358317971	10.76519944675440	10.75489055586049	10.76446325774332
10242_at	5.71374429075749	5.66530735968610	5.70466652284806	5.63038566190092	5.64997074798351	5.78364801792401	6.04471559854923	5.67436996408097	5.65674702980135	5.54951060739401	5.55591108102528	5.67743154101755	5.67160345903348	5.68348576286390	5.66716076599381	5.62251726534798	5.43825073854781	5.87085468205368	5.60226464135278	5.60559148514915	5.67722428969526	5.60487868476821	5.65684181417865	6.18505422799245	5.66637042401732	5.68834096655922	5.48125154641102	6.49160979820549	5.67032901942038	5.40709227290888	5.62514841752342	5.60978308912015	5.61705314876560	5.66535571088580	5.65906307583302	5.66389307349605	5.49400033009862	5.62482383758198	5.72128513098654	5.63666431810093	5.71735967564434	5.54274218957288	5.65710121759035	5.65069044887096	5.63981971469068	5.62196922325370	5.61292787934131	5.67192328296009	5.65049383015037
10243_at	8.14084632921892	8.23887859101575	8.15129839810829	8.12521175508534	8.16159560459227	8.10037355360574	7.70895041562788	8.18432848458146	8.05526216044411	8.12424447252801	8.08908825092409	8.14154764952320	8.12804972383481	8.13735892595392	8.12393933228097	8.24431124569878	8.16303279831456	8.05050887289136	8.11346486297331	8.00776002369103	8.16433671458177	8.12093763836917	8.11155592106957	8.14887861812626	8.13376702597258	8.11589486722970	7.87860689300152	8.09780461716225	8.10395700728639	8.36242487721153	8.22790737450727	8.11761591411277	8.07176168599204	8.13587392143734	8.05781126060519	8.11870454310712	8.26706136536998	8.05084404133679	8.10875148943401	8.12462956152931	8.11925610412942	8.24725055585037	8.12119042920622	8.10535941985943	8.09253903758886	8.11597270831436	8.17570400559037	8.12475666336493	8.08634490129002
10244_at	8.57610536762570	8.52811658558527	8.58676533448835	8.54708892029913	8.53667513668698	8.59531727163905	9.02810321559344	8.69631445607562	8.51283704958286	8.46127596793644	8.46750718691494	8.54894148692973	8.55145265033521	8.56043208307960	8.54207086031865	8.52950922064863	8.61524931771159	8.48467116138926	8.47377785880289	8.50945324563040	8.54338186452970	8.58545526778466	8.53625438551965	8.52666743159419	8.55106560353290	8.55605659798178	8.62878174065822	8.54999163481464	8.55200583755645	8.61804506577318	8.48146671676976	8.51889454379183	8.49645442187226	8.55021515854525	8.49592429317171	8.54335819922366	8.37495585592361	8.47421906574485	8.46472875352080	8.54922763665820	8.54099551018855	8.52578303202906	8.52556068726921	8.52784320814664	8.51249961966245	8.53207980685827	8.50158371322541	8.52849931982641	8.50956235131189
10245_at	9.43029455651614	9.52450317386814	9.46737900413900	9.41798736125498	9.42251251910492	9.45684708459375	9.49415747595972	9.50763992519730	9.42297120985377	9.48354391888608	9.42651440400090	9.47319918386568	9.43585047061761	9.44443033760078	9.42921593116253	9.43580291054526	9.52776441036641	9.37501012044779	9.44644503335511	9.39595616304838	9.43883764687188	9.34228310172083	9.42116318659797	9.39794329470206	9.43140079217648	9.42656776609797	9.65263356117300	9.43697656247086	9.43069094212401	9.43025687867866	9.42965059964772	9.43828850399725	9.38138256089996	9.44665866281459	9.35899872126500	9.42841598649659	9.40907817983648	9.36808995136847	9.41589317333423	9.40278609741977	9.43523898032514	9.57410628508049	9.42460441115750	9.41079754079467	9.39626980626081	9.41652988909242	9.43931552861415	9.42276795786935	9.42481039916953
10246_at	4.67195659901190	4.76454263569204	4.70529583912593	4.64944177958471	4.65016120051228	4.71186716167856	4.79377883234370	4.72131905389102	4.64052073383779	4.74868467875180	4.57435576415814	4.65672007690848	4.67499991965611	4.67847261445364	4.67075302521189	4.65107201924018	4.70557167618883	4.63850548532181	4.60142751748862	4.64128313186175	4.68226153893496	4.66010228153896	4.66134508713312	4.66406724238663	4.69122064233633	4.69776038632846	4.76015935519248	4.63240925970101	4.65359074791296	4.58051963995630	4.63041741081104	4.71565145800999	4.62155474512761	4.65379042021485	4.69388638609530	4.66841253562205	4.60232978780116	4.65690150697772	4.70464674227021	4.67485368000045	4.70817922598348	4.69840169230701	4.65680810603022	4.65632099674520	4.63819516509864	4.64440499762675	4.69084484025611	4.67866340115073	4.65585781959807
10247_at	8.14109764894908	8.01927834001711	8.14457242417201	8.08299231172673	8.11656670008009	8.09909802424825	8.50006946472643	8.16239568437297	8.06108328448460	8.12664071241111	8.01005460751245	8.12129125799228	8.11357467789314	8.11849475200631	8.10423740482194	8.70532858324335	8.45110645295390	8.05047714891294	8.07096110001083	7.94365367120895	8.11539406335298	8.13618998928342	8.10048600453894	8.10552907377556	8.08319008120465	8.12755304252197	7.90806495164547	8.10455991711833	8.13010941004382	8.55242955454066	7.86875438284040	8.16303475452234	8.06069922720632	8.11122031302433	8.02963199488389	8.10763945977856	8.29507042626185	8.02519355180638	8.07273078153113	8.12250989707730	8.08688127546533	7.93880087361611	8.08797877258346	8.08825247319406	8.07373166858938	8.06361896212510	8.03101032218564	8.07496879719641	8.04875254569915
10248_at	9.78683052608322	9.87814425356137	9.82273527768521	9.75025981074064	9.80738297415007	9.72964644815851	9.99869492056230	9.80273083554925	9.73872768723745	9.61684636024923	9.77902122427109	9.79202678748404	9.77964075236540	9.78228836929800	9.77384203597299	9.90918190842237	9.86237580098316	9.70563043846826	9.70685480520438	9.80569773224171	9.76715057257700	9.76794050300008	9.76313863352813	9.84656905527371	9.72842284521747	9.75012264183091	9.77181155663564	9.73160011947549	9.77164262109817	9.80416269298674	9.75626286485493	9.78556051801302	9.72334257594661	9.77215614132339	9.72355995154003	9.77033095637747	9.91519927682168	9.76273529095591	9.63006015240789	9.77432848212927	9.77724753980321	9.77881189977875	9.76042550301750	9.75827558020445	9.74258951796035	9.74268653969756	9.76616111540899	9.76553569186159	9.73334860180381
10249_at	4.43253863804474	4.47971403895217	4.47062433866850	4.43887998301037	4.41995394080557	4.43658262319760	4.52474108656428	4.49990549733451	4.41205945272231	4.54875187694523	4.38657789920400	4.44479542695258	4.44411624886831	4.44645437233307	4.43532905701275	4.44279094425675	4.45807085587827	4.40707785745749	4.43796661593877	4.40368716246428	4.44556179749219	4.43742209700770	4.42934169337603	4.52562302099050	4.46199026614859	4.44351626567797	4.37784904132324	4.41764993844486	4.46858424017601	4.40358555887499	4.43794095912190	4.44918539965908	4.38955032446195	4.43484064050169	4.40670556676140	4.43640628867431	4.43388460181815	4.41070405749485	4.49771224049371	4.41463674635403	4.45133783852129	4.60086090050095	4.42665048291229	4.42429665252731	4.40553880939914	4.41786364561677	4.46798492538281	4.44264172127583	4.41792135475559
10250_at	11.39979859940871	11.59688185193736	11.43761110924193	11.41076954916244	11.40967131536047	11.37987458993184	11.59239246622502	11.40583823723568	11.37817222183622	11.33242833703903	11.36048615577773	11.41718042216248	11.41023815817158	11.41454954786413	11.40217575051883	11.41254287249433	11.27883057684916	11.39141987266398	11.41726482933787	11.42455537186981	11.43012726598266	11.41263955401947	11.39383693351073	11.62468931441083	11.43985769934622	11.43707673899622	11.44972738206470	11.34268484757667	11.39101124029278	11.24867151772373	11.34699966559351	11.43559654787139	11.35402722415613	11.42014839772313	11.35073332404762	11.40106600090447	11.30878173606284	11.39714141484014	11.51985962372741	11.42652745086410	11.41613684900632	11.44319485754007	11.41305085324833	11.39181461380876	11.37563292756624	11.36457103427743	11.42916212048133	11.36859874256611	11.40265440050410
10252_at	9.16414093145887	9.07036939635946	9.32017756591339	9.17034307286820	9.17123220079089	9.04836858886684	9.04282416717173	9.16146772651340	9.29185137003990	9.50693671574535	9.19756189236175	9.26892091685519	9.24878996562227	9.27970737156581	9.23956933564733	9.30181950200480	9.39039856335111	9.13474331402678	9.15476330981880	9.13631681639055	9.21162936215380	9.31895279903693	9.23642843495457	9.05498822941811	9.21257610532344	9.14437159997947	9.32069088783003	9.39106200656118	9.35300410765032	9.11675794530986	9.63224983610601	9.13697073105424	9.19669947931169	9.19339619788528	9.21713670475289	9.24382955985388	9.35506538777636	9.18561732684629	9.16648579380407	9.30866756328394	9.32638243835087	9.14784014829232	9.20592072006102	9.24557610374362	9.24001822875608	9.36474748903163	9.38893477414361	9.24644450013586	9.24437872012676
10253_at	7.96345498488194	7.96917550463023	8.07849594474667	7.96926031354102	8.04759812129761	8.02750475775576	7.67893993577360	8.55181700967019	8.13081934465130	8.04670864092724	8.16747313560498	8.10987719612300	8.05505863187290	8.08448626396157	8.04192120105644	7.98485229376196	7.79129951014291	8.11165488051829	7.95445695745849	8.00444554409608	8.07877190828832	8.13629325374505	8.04255545348939	8.31876882646432	8.06977234642821	8.04092887586923	8.33919202271131	8.22372207834754	8.19016158703115	7.63821239794756	8.20747580757526	8.05265971337130	8.00276399462772	8.03369048599339	7.98533175512250	8.04970642424413	7.71589997008916	7.99462744187515	8.34559019936688	8.09116588539199	8.08094315704326	8.05461982726017	8.02971545962178	8.05816878011538	8.07965439092187	8.09090833177908	8.16468191927888	8.17876249808383	8.11636075620841
10254_at	7.10802752602972	7.07975404827697	7.12647573528341	7.05930422310945	7.10482393417784	7.03302599407795	6.91511661429956	6.94358107668278	7.03988974302873	7.16295489232208	7.03131603227321	7.09360382701570	7.09904867618029	7.09978964171873	7.08744863842876	7.12808967297880	7.21313049154925	7.05193820588063	7.06865707923648	7.07765786899560	7.11455943601971	7.17797318026355	7.08112049352781	7.17554538237409	7.10383335873939	7.08839145717214	7.05029885611072	7.09170278206161	7.09750001746710	7.09042476212737	7.15098714063096	7.10574912293539	7.04025898151107	7.06475204313039	7.09054865186902	7.08731724810972	7.24768774667142	7.07133115115969	7.34476972896202	7.08144038476744	7.10177911392892	7.11148070567534	7.07158288073603	7.07497647675572	7.05754118862698	7.08292292923794	7.14383964956210	7.06990113929991	7.08127845975440
10255_at	5.01283252615104	5.04174602991532	5.04431168252891	4.95565632782248	5.01923795011361	5.17836533084469	5.20278894318407	5.10465405054717	4.99913677859529	5.01961633891235	4.95527416128786	5.01917776881658	5.00941379284105	5.00920414690308	5.00088593408628	5.01359850033602	5.09142759256923	4.99522898534079	5.04956544029232	4.94605523511235	5.02510469424364	4.98004787976026	4.99331161777129	5.08154023661760	5.03561785940942	5.00650971020918	4.96274568869597	4.99969243792670	4.99092719877540	4.99907934926055	4.91338734488310	5.06602074772797	4.95352091107035	5.02415783145322	4.95961686751824	5.00037524817346	5.04245780766129	4.98344982339633	4.98633235350945	4.98752661676645	4.99039454129771	5.06088334108885	4.99129040506465	4.98754351069727	4.96751929228007	4.97096420495549	4.95709244919703	5.00174180786050	5.00336253776782
10256_at	8.51545049859513	8.60098256164764	8.52017955697699	8.54765934434652	8.49485476539289	8.48478543628322	8.51183025708487	8.57702734519857	8.47354167327040	8.64398851430557	8.48638421134086	8.48793345626903	8.48304039473729	8.50447918178881	8.48184182526347	8.48739224016305	8.60586892870369	8.42764734240861	8.47673220456704	8.51619061627449	8.51912052162369	8.47757804775045	8.46552396266100	8.60909532900085	8.48777826581567	8.45155623850987	8.53857166248889	8.44460779586362	8.45178748795814	8.34665588872879	8.22833010255751	8.43256977856351	8.42570074773360	8.48160415830401	8.55422945640312	8.47261548377673	8.52758593940383	8.52782585308958	8.42482848420853	8.50590432471930	8.47193392732975	8.40735748470788	8.49589346460175	8.48120288249597	8.46406052427749	8.47037353965804	8.48981512593190	8.47131187117344	8.51097412980228
10257_at	13.07283946854450	13.11001144040291	13.06949649233555	13.05538748664507	12.96505960017554	13.12782333673820	12.78963737368935	13.10059730460405	12.97360025955917	13.27354963901574	13.16851800394834	13.14943828278471	13.03143258578800	13.03846816266418	13.03214068337042	13.10001764699325	13.06933688471550	12.97512560899750	13.15847094434590	13.02460081433489	13.02735107972648	13.16727557359581	13.01447070305026	13.17878326752527	13.03799826654636	13.09275796406917	12.68574012337816	13.22837628004514	13.05695928556162	12.55914155612955	12.83898654404692	12.98221687928450	12.97475673042989	12.98283209963019	12.99137757347424	13.02176595005042	12.82669076004045	12.98092237363567	12.84958522504489	13.01106434548016	13.03172665195743	13.04227514787062	13.01937382622278	12.99828875029619	13.00192359282916	13.01720500647541	13.13007938354449	13.02521509930761	12.99846594447516
1025_at	8.82441776785573	8.67520754804258	8.75122693472586	8.79516461420705	8.79088820729149	8.65748535231330	9.01580907271172	8.65224164893421	8.68009843558323	8.61852124004322	8.71589203962863	8.70797641744845	8.73259740889592	8.73572537812875	8.72622609094067	8.75951956474186	8.63271817377226	8.71254200955521	8.72674813723400	8.87467281232084	8.79179365175422	8.58345748422345	8.71574206527849	8.66099825458894	8.76207690855469	8.72396014989820	8.71130491365969	8.73780849991650	8.77583458574934	8.72068319913963	8.71114821402186	8.72686394482957	8.67592598282770	8.79380701103854	8.84649898191657	8.72282209239215	8.60901387136728	8.75698541944367	8.85899552845171	8.82299126381436	8.73025839345189	8.54106011171502	8.71926040948215	8.72539740384042	8.70707672318190	8.69287562780552	8.57014315965298	8.66756753024303	8.75261290365095
10260_at	6.42362359844023	6.43764844887456	6.44851441672559	6.40399254683091	6.39273667289525	6.48192150314128	6.42723398603132	6.63338813566264	6.35437098251130	6.27957239571455	6.29683340418759	6.39118713288161	6.41154979172724	6.40219944500661	6.39871509418554	6.47883045151061	6.32668590794003	6.29696034005146	6.47337778068272	6.35432687813608	6.47292625100555	6.50542113471499	6.39367970215272	6.47640148651750	6.44301783551405	6.41076874170876	6.30473186773463	6.39548001613992	6.46649584405315	6.39188917636780	6.64040655346785	6.48316134110888	6.35391928482237	6.38729206391747	6.41517705762079	6.40067508514856	6.31906346767118	6.40370563612740	6.33389098187472	6.35873177330779	6.39818942618991	6.39715269179220	6.38917278471598	6.39273141914909	6.36212472495331	6.38466901402326	6.42259836238287	6.36428311675337	6.36885318315586
10261_at	4.35336683653762	4.38999424152156	4.40245062886497	4.27211761369146	4.34783027757512	4.40180679009337	4.56235294553607	4.48787773114553	4.32121117682889	4.15967754955160	4.40137381059477	4.38510053387370	4.38042807959752	4.39146180453814	4.36217245460328	4.32920005895167	4.80154684030838	4.28538869153775	4.71241445141608	4.25660862158575	4.38006888628654	4.42673286533697	4.36763343976946	4.16321828168433	4.36308275147230	4.39089050132055	4.45586302761870	4.35952855516733	4.40697256148627	4.56155487446795	4.61568516715891	4.39526192639028	4.32783895775193	4.34626392195633	4.28504395014262	4.37469948185690	4.43050209504804	4.28389415574626	4.24775654577082	4.30209382690442	4.37748603505793	4.29570139762918	4.33569626277409	4.35563172188674	4.32748597683251	4.37881002096164	4.31428676027797	4.34160653044352	4.33715092441992
10262_at	9.77374987671811	9.72979914259594	9.71669429992112	9.69164936840081	9.76665058586539	9.66809879130127	9.75663847727222	9.65419413590144	9.66750115283396	9.55510294186786	9.69532509987750	9.70607346705018	9.69052006195066	9.69581064972853	9.68351192814624	9.77227194963935	9.65816941753661	9.61622525817602	9.66118576724678	9.74854143290261	9.70917495480785	9.56161233638729	9.67440491989184	9.65801083897503	9.70488610541722	9.67071150905464	9.70297202911250	9.64322428456743	9.66018777112371	9.73203218316411	9.66401611779570	9.77446882811487	9.63459549150162	9.69122792118675	9.67820832815619	9.68160368784243	9.74652750951285	9.64982391203501	9.72062289215410	9.68309505086179	9.73719254932975	9.68749880456955	9.69856813264240	9.67691866254069	9.65186289225164	9.68195021948288	9.69976693214002	9.69757549687406	9.73884844795825
10263_at	9.48382250294397	9.58373444363484	9.52445169407043	9.47312554517494	9.50563421963859	9.49495885980677	9.76888627300805	9.75715618494810	9.48275617727904	9.34067403581549	9.43873189623648	9.53262175068995	9.50274598693048	9.51009060122783	9.49223989822493	9.81413700731145	9.58780038178186	9.43439991839510	9.50576169706003	9.56509791934013	9.50691259894359	9.40546463292685	9.48241436377369	9.63574436058573	9.45932053575828	9.48041271878515	9.76410201022828	9.52251790359684	9.49638728417626	9.37589836286927	9.39338966634850	9.51530528044058	9.44262511360382	9.50826166604186	9.40900523363404	9.48964723914830	9.34885953304148	9.47698898494155	9.30241806149271	9.46840130668497	9.50847417481953	9.39532061297407	9.47561734387137	9.47976427749153	9.46668730257141	9.48281930751033	9.39573490845590	9.45153773071176	9.46552013092661
10265_at	6.42373368654266	7.04121624681772	6.41762052483657	6.33786665322797	6.30537115091778	6.19969808702646	6.95735709417698	6.03644014074105	6.31584308392004	6.23586927013764	6.19270193566424	6.34938583800642	6.35897294955243	6.35556406406420	6.36826987820010	6.24993416235373	6.45639349921342	6.25072592999559	6.35390270817792	6.28716809074647	6.44260800715185	6.52168182099466	6.33804722340833	6.11525754617896	6.53109857096372	6.35767073752094	6.37786021990728	6.25201880706868	6.33501276166351	6.15514731590749	6.30270957592098	6.50112732552464	6.29827280200708	6.39681489698429	6.32091385806044	6.34506424862473	6.16202996310315	6.28197005385412	6.27391967940810	6.40827594266329	6.48360916784805	6.25293384393233	6.39776460185437	6.35990240525170	6.32376933397018	6.32519757159253	6.10087921623719	6.42896713724222	6.32489016145986
10266_at	6.66142304819209	6.95063678804669	6.72504927979843	6.64344741511270	6.68224660339524	6.61092176783987	6.94882661559035	6.67930727843263	6.68040481789044	6.62819468815333	6.59460112806172	6.72722432689395	6.68778959575917	6.71114612928724	6.69458717545887	6.80769709831049	6.86467572713682	6.67043395540458	6.60197088280884	6.66783224618808	6.68056592429762	6.66278412721765	6.67428818549751	6.74406902985079	6.67200081650569	6.69721670479291	6.53260884944420	6.74361222228613	6.67866872144964	6.71392303957621	6.73946755111713	6.61849740692643	6.63488434916144	6.66662639636133	6.58645112671525	6.68125034798432	6.65781084272468	6.65202307449257	7.03694390853279	6.63009748395630	6.61694808815181	6.57904521004477	6.69685280372604	6.67096022483581	6.65875612398950	6.68573840156387	6.56839641504180	6.69164582032642	6.65941363443702
10267_at	10.31816146318692	11.06337042282453	10.42837602472715	10.26509529074845	10.27195507233622	10.58432600530287	10.48619947895901	10.81681023686125	10.40987131210217	10.02068932095803	10.46363457269244	10.48071853473276	10.41257058893012	10.43468965970721	10.40891562225008	10.35448161495012	10.12269684764164	10.34040550022642	10.50872197779283	10.46986642354185	10.34622903289686	10.42779793632929	10.39757093497706	10.58565918951432	10.39882429779851	10.41058624947573	10.51741631746859	10.63114011640597	10.39794554593080	9.91214399855940	10.82620727083595	10.29613168269778	10.35773136367778	10.38838444936144	10.23519259409606	10.40473543561824	10.01985155718194	10.38429023804064	9.99773425741140	10.37350269834265	10.35933649808704	10.75036595008669	10.35950656272324	10.38785224143786	10.37523816686405	10.41607929439239	10.57003055621043	10.39427039135779	10.31517105128850
10268_at	7.80207192599019	8.09223805644573	7.96430540346176	7.93015597844724	7.84739334037233	7.88369052224783	7.63975356407868	7.82407714824631	7.95206433648284	7.79191969859739	8.07707064147638	7.91613493191714	7.92250719156496	7.96896325031450	7.92486246581487	8.09852520704039	8.12262086091231	7.78758371638798	7.93724701481327	7.77349863611085	7.90476158244485	7.87904083413231	7.90777419407154	7.68710560377235	7.89227442468193	7.92782534087097	8.01858146695111	7.98418935287083	7.91961673435857	7.85927535716782	8.02153502771201	7.81614318246885	7.86798179361501	7.90434239353424	7.90532453471762	7.91493992177739	8.05659490522458	7.82929518448935	7.68357886438166	7.84274665835294	7.92064068205187	8.00614876189795	7.88044312348005	7.90996455621408	7.91041088703384	8.13882973856224	7.80544876531168	7.93853484994321	7.87970006181458
10269_at	11.32486427251085	11.34993671513306	11.36785855224492	11.30682528403678	11.34252129429679	11.28918827653084	11.09101689170438	11.40430973783043	11.29308746838552	11.32262213578141	11.34425797732977	11.33493381958469	11.33582449714660	11.34178252677069	11.32535585101495	11.30150557892794	11.59581966904664	11.23570355619996	11.31379916862463	11.36262248298538	11.32271185780719	11.48432206976613	11.32056283129136	11.35683536133756	11.33088336996393	11.31098235605526	11.28612480990391	11.27306079612513	11.34964003652336	11.31368287911582	11.19834231542414	11.36215276346998	11.28076897459618	11.30938349047523	11.29840993663469	11.32780124412253	11.31946928211158	11.26782247756095	11.37466894789446	11.28494270654005	11.33189132737850	11.60697339988760	11.29117420123663	11.31067357407025	11.28665698079545	11.29509715182972	11.36169214064996	11.29726962026402	11.27485362363742
1026_at	8.54119413284654	8.65425423637856	8.65023824107786	8.48727745988892	8.51217035679853	8.59885655551804	9.49160851693451	9.33408183702143	8.55417558626172	8.25961302559118	8.65279149366668	8.64881140986947	8.63376150453529	8.65426756290334	8.61580569156867	8.58374103859978	8.54995477361407	8.49584315486521	8.56558785656194	8.42313306734670	8.56229777817356	8.57724557150122	8.61694500430280	8.52834886447495	8.55442161604011	8.57469503887556	8.51809663867044	8.69171427422486	8.62960417390916	8.57634677351581	8.64529972161027	8.49437688270744	8.57714384585998	8.56209257186833	8.54189448522428	8.62403548001657	8.74659247563353	8.57246056429632	8.33459334999198	8.56428874946930	8.55615372780227	8.91709474219672	8.58607577818158	8.62398289833278	8.57414841246414	8.57888108305990	9.24668919219852	8.76461046463078	8.66629271459795
10270_at	8.70772580585734	8.73944501768549	8.69909963526073	8.72021444895277	8.65606022469590	8.66799110173424	8.64684593287608	8.67312767632083	8.64272483725542	8.74302097676073	8.65023936472011	8.67327069594585	8.65668499167157	8.66352872312389	8.65305442080660	8.64905889571603	8.73364182668098	8.60190275572827	8.68300396302360	8.67170991026340	8.67512568627062	8.68573737141206	8.64085200333540	8.69652049242440	8.66351606445430	8.65336456173460	8.65469210323267	8.60014647186675	8.63367676854230	8.65099520500802	8.64250359027059	8.62886607532174	8.60104470826006	8.68202145037955	8.69564927497027	8.64793032575876	8.54820437527943	8.63985670756850	8.54316431959584	8.67330141437379	8.66452986816629	8.68202044409193	8.64906231649565	8.63946504121962	8.61879144955094	8.63544784824968	8.60920355414284	8.62753500105092	8.65756152212552
10272_at	6.97466968787966	7.10858319822600	7.06820476769469	6.94714548371151	6.98819911024930	7.03549985776830	7.22685435531069	7.33293351094136	7.05391462444384	7.07146395101855	7.14227424470436	7.11833252858756	7.05681461035903	7.09750540896391	7.05237590397949	7.20593473496097	7.03739479920523	7.02821510660146	7.13336862799531	6.97491187305616	7.07246341892489	6.96151445289533	7.04244064464956	7.06670996721629	7.05496626636440	7.03716457213388	7.15165444957619	7.04553148236606	6.99873645587438	7.17417206961040	7.04675240494617	7.03015380564379	7.00155956090057	7.06078087192663	6.97770581767462	7.04839069638753	7.13579246005138	7.01757861371194	6.92963663307177	6.99855899928586	6.98327568770681	7.12522923737601	7.01233649881452	7.03363449888294	7.01141176497966	7.05971428651818	7.11755853692480	7.03873055958041	7.07681699188468
10273_at	10.76519841058317	10.80530151532673	10.80506962757760	10.76675584695775	10.75328928506375	10.81757126536993	10.95460478641854	10.82720499927230	10.74553227434801	10.69347367972943	10.79457469635688	10.80565520636998	10.77283873329854	10.77972481636849	10.76931294037996	10.81716548110374	10.78966761357986	10.72207696902760	10.74356867584326	10.71765908643632	10.78272720039904	10.75344602527408	10.75686263485384	10.84245731008265	10.75034210720189	10.76269926433270	10.81679952166340	10.78256136653680	10.74271144333170	10.75478503959881	10.81424999586256	10.75946082138018	10.71702484030541	10.77014642921822	10.70511432921650	10.76399445694305	10.83493327737160	10.75699261038720	10.74139473539284	10.78950090114416	10.77203651315451	10.71357628511345	10.75435936328575	10.75117246315118	10.73107172561954	10.75825289225061	10.78729139436194	10.80677697005339	10.75922148453796
10274_at	8.67119337475241	8.51225210459626	8.62800823040637	8.55584889709968	8.58401774319647	8.53109949417794	9.11312617435292	8.51822995784722	8.55826637622160	8.55186632380711	8.52680031938309	8.60858011852407	8.59512468018276	8.60164183133760	8.58899706041830	8.45551998500531	8.68166862531896	8.53603830381338	8.58910524100358	8.47747522267604	8.64145103950410	8.54821083799478	8.57959139359798	8.57228350679209	8.61397220698995	8.56777085097899	8.48810276867162	8.59973497832896	8.58622056392324	8.47834134136713	8.67761875810166	8.60288572432290	8.53978819738079	8.57463903398928	8.61805522480894	8.58669087651232	8.39726203648029	8.52212117810219	8.57918942712025	8.58347746515517	8.60219021778857	8.59751704391265	8.59874658599752	8.58668429678430	8.56370067376137	8.58420234827050	8.59921229816181	8.59586449390956	8.58498371535865
10276_at	11.34328522136658	11.38781220673525	11.40799129545941	11.37454061310032	11.33588345432279	11.30309538349088	11.25640361105437	11.18593284427402	11.40296272219324	11.63139085033346	11.31905411899886	11.42794180079551	11.39410675314650	11.41010588056891	11.38412334186092	11.52698396596433	11.62936614705139	11.40255472201668	11.44306189065592	11.26601783721868	11.41067672339401	11.62928224176802	11.37573797699874	11.31007537166554	11.46861266250653	11.35445782259984	11.19938907722335	11.27127901205684	11.41463452265275	11.66527648783145	11.21368333226127	11.36590820452884	11.33589033596978	11.38674365060334	11.39444092282388	11.38293293019881	11.65065595629236	11.43216496886109	11.41195791184870	11.46506217172750	11.42381028509402	11.51489716156997	11.37854334912633	11.38671101343034	11.36718981915067	11.35545616738898	11.36686273463488	11.41010998739486	11.34670567462760
10277_at	8.42642515646576	8.39977360025587	8.39729447620429	8.35203484757375	8.38462337641528	8.40066402416740	8.37840001032651	8.56879710824069	8.37349378698319	8.39309035560977	8.38963753955757	8.38969029414600	8.36960326496254	8.37816694127578	8.36579003466302	8.44475636444645	8.37069580144893	8.37372688463565	8.33742585816886	8.26977968373332	8.44878947642115	8.44750624750227	8.35292589412951	8.42413919952361	8.42911807884317	8.37256386116487	8.24892794434844	8.37109375515628	8.42559281457201	8.27068454083741	8.28917988190800	8.38471917368397	8.31312779159408	8.40150538338546	8.38230818088915	8.36005779801346	8.33624508301267	8.36724109978978	8.41816489523486	8.40261986285439	8.38334615014037	8.31532080196887	8.37528498554638	8.34997084354429	8.34924252539225	8.30076309128985	8.21103714186968	8.31529886448844	8.31449902585681
10278_at	6.28822625560885	7.01050672721570	6.25050767285580	6.15777645757533	6.26002445797204	6.40764911360837	5.86862041861218	6.00009584406596	6.19803594621393	5.75271914219319	6.30624890829276	6.24908707174448	6.21875734757549	6.22571693386987	6.20968728043778	6.03821914636071	5.96251392224677	6.26964679994982	6.13152709627692	6.31987384830599	6.27266288216253	6.13184771634365	6.20033189098502	6.53541198175571	6.25383098872360	6.33573330403897	6.28073281340870	6.29824206313064	6.30969003721901	5.82151261961184	5.96101037745860	6.17808301403448	6.16055670260051	6.21454383973323	6.17620778150897	6.20734639815402	6.17058942326250	6.24207942275992	6.16198843498625	6.21577298973084	6.23308877008673	6.04570092954777	6.23795508024609	6.19800498141740	6.18535113869740	6.20737093655773	6.44204839985551	6.43770833410818	6.30381409568425
10279_at	5.08484467439416	4.63597930511836	5.00352346383537	4.96770340879012	4.94009923519930	4.76217542821058	4.90625686377451	4.89235688129821	4.93600100182734	5.68243487426759	5.00593491151559	4.91747594351028	4.97166465971592	4.96800725326537	4.95542259542438	4.96042377804238	4.90696813370963	4.78354431722779	4.97788822211730	4.79926548037395	4.97649434982075	4.89524387761778	4.95220342710053	4.83380943595575	4.97713817069014	4.88486179907931	4.52291073628354	4.81567687952861	4.91198609871326	6.49971038128642	4.71831202198446	4.94579797295094	4.91241223662440	4.98129832633409	5.03553092145193	4.95926918675695	5.18492037343656	4.95361861971204	4.91521963591603	4.94798714008807	4.94126452009290	5.20394680217299	4.97614718476618	4.95490497614499	4.94748011409763	4.94233295794886	4.67750670795128	4.93691632178369	4.95021046811521
1027_at	10.01298755488973	9.75405373281602	9.99140873139842	9.95241421618313	9.95149257706974	9.96712580844644	10.10325335887249	9.93961630992053	9.91651990167722	10.03597663066467	9.84682544066936	9.95373277216965	9.95814262012743	9.94837830847957	9.95071722527459	9.88036955317220	10.02096846622051	9.86621264669617	10.03522221135422	9.90286822490471	10.03427155248055	9.96987349952795	9.93921259240850	10.08582045744709	9.98832398939793	9.93958685481772	9.93796915712336	9.90021556773120	10.00900606755781	9.79102983822805	9.92065654534536	9.94879527323645	9.89941630827547	9.94715577175958	9.92248381542228	9.94639016862899	9.89803319149210	9.93141058799698	9.86390531736686	9.95368589281836	9.93811425142979	9.98324270253427	9.94762038847327	9.93466222950402	9.91600739889110	9.93466941048231	10.06233844175882	9.97811828344316	9.91019039583857
10280_at	9.13838238478709	9.24450533801310	9.16870985960950	9.12327934048510	9.14632276797184	9.21103062630560	9.59002242613168	9.33251805933456	9.10766893230582	9.01656702980268	9.20727137526873	9.15821880429385	9.13240377169227	9.14249917305486	9.12233664525349	9.11391447922822	9.07979484178438	9.10220553720770	9.09249146480482	9.14244926710057	9.15459382883134	9.04628588574509	9.11707404222391	9.07872481256305	9.13230725288803	9.09744873908707	9.25066471138216	9.09712313665565	9.11397218038481	9.05118314459674	9.07594038658274	9.16004494961021	9.07728322407255	9.16542141475476	9.06308265818071	9.12481022908096	9.03477539898480	9.09230689241800	8.94961772861505	9.12395878728618	9.10943148287931	9.00166179927662	9.11345929400322	9.11142040278289	9.09161300962978	9.12119800240397	9.17554012214727	9.10744796642699	9.11742084419302
10281_at	5.06628304864283	5.09713354936969	5.06673704046546	5.04185633992400	5.04819492809923	5.03852558627964	5.18340771478589	5.01233762273608	5.01291748069679	5.31392010051808	4.96504430095123	5.03514614441684	5.04599223837817	5.04670936260109	5.04206021181437	5.01586469815913	5.11443245488569	5.03951694990215	4.99227920342234	5.03170163254022	5.06723492791838	5.03317704718601	5.03116907382017	5.07064464186854	5.04568278882257	5.05099868470960	4.94442864929744	5.01289261907106	5.14770860273925	5.02722567565408	4.91771253069206	5.00850664678018	4.99137475977357	5.03975648994155	5.03538535178673	5.03822296776014	4.97944126349553	5.02039375353080	5.04339213332484	5.02981726524514	5.07178126531011	5.16754333234913	5.03417054165216	5.03030606317126	5.01622002958591	5.03348143351781	5.06028452902318	5.04239401982683	5.03466470190574
10282_at	9.02875193570824	9.03853773508400	9.04892285536032	8.92842881044067	9.04733203272298	9.05704718219578	9.03293396856420	9.17160919873979	8.97011929269891	8.89574184438450	8.93802275286975	9.01943867385964	9.02287362087829	9.01413295692734	9.01395429003683	9.19866263032535	9.07475901010928	8.95425246198758	9.04392090721582	9.04592439826753	9.03804194224716	9.09292942934948	9.00595254431080	9.15544746063174	9.05703018559718	9.04568270129005	8.85318791821457	8.98170311938416	9.06892622165315	9.28695790481625	9.17940620429939	9.06816159031395	8.96580022472002	8.99757849805523	8.97250696923821	9.01207219545089	9.26292728040835	8.99998045150254	8.92023105771814	8.95721172293034	8.97331875027469	9.02473735308305	8.98557754381367	8.99488251692588	8.97865705279131	8.95910477491438	8.97109160076257	8.95933740024264	8.99104805124131
10284_at	9.56347971796584	9.66328683655613	9.63095957272204	9.57087964024094	9.56772657317658	9.63341328407808	9.79068132845077	9.71859565583083	9.54928401548981	9.68207653183466	9.58211630493190	9.62504658224097	9.59673351514115	9.60297609349788	9.58985277013346	9.75224680433483	9.71725555295659	9.54335035076191	9.53065781678904	9.58205732000859	9.61536044509791	9.59164732616171	9.58084564915908	9.70179656668590	9.63363623252872	9.59573386674120	9.61332850197036	9.61665900546172	9.60713113288781	9.46612097615484	9.62167842511022	9.53908323452174	9.54105601933295	9.61366571850937	9.53837734510082	9.58805947070530	9.37405432007082	9.55471920980487	9.38844294046636	9.59185509489832	9.59198562103538	9.59624011054045	9.59334976583604	9.57044203120419	9.56191872722753	9.53999899534114	9.67311727803266	9.55539228204325	9.57680475741594
10285_at	9.27941915407735	9.20390944370451	9.33175577583007	9.27903195050494	9.25739137711528	9.26679225893836	9.47472394072744	9.30015469167122	9.23632647553428	9.23607250163046	9.19987121751058	9.30247617827022	9.30263658875819	9.30084248356033	9.29052254265927	9.26285304816821	9.38323739159392	9.21326176062027	9.31043368131756	9.29993659038216	9.29586877944691	9.39646250604157	9.28553561269296	9.38308536353074	9.31980347433690	9.27972331499247	9.18271218468505	9.24123723570939	9.28451732236878	9.43375707906852	9.45675317050357	9.28954582597710	9.24577385038565	9.26309347144238	9.32497669689698	9.29286232594228	9.34791985130647	9.25786068830271	9.22368243420813	9.24262118975663	9.31569957939134	9.27676146982470	9.28215237630714	9.28106200567183	9.25505233166785	9.27033666707029	9.32443517390533	9.25468652463659	9.26094626889726
10286_at	9.01142742121476	9.06153843787705	9.02816541299610	8.95864173486466	8.98822017640149	9.01006784072814	9.04059406089989	8.99042864435345	8.92975659080133	8.61413232640561	8.90098646338234	8.99733283814294	8.99698472274178	9.00107720186733	8.99024149751717	9.12200954466352	9.14293557172797	8.93633495058104	8.95453718361461	8.92727084235142	9.00506195400120	9.06287792928156	8.98242056481912	9.05342953713979	8.98528102493570	8.98407704699185	8.80207523634439	8.98328218901190	8.99808724071124	9.27186547074977	9.09695203438783	9.02987828157692	8.94257801062695	8.99719049264540	8.94640198214186	8.98865515857098	8.80876681831877	8.94165186621041	9.09603239908375	8.98094910822984	8.98362106762210	9.13761091934284	8.98026208022976	8.97115653238304	8.95415205293179	8.95629006733695	9.07330389426461	8.97693409779607	8.95924299286946
10287_at	6.94400895358069	6.95666602218911	7.02218104850424	7.06560514171182	6.94576229287539	7.01518613321432	6.95571109958299	7.10350547647147	6.95887636839054	6.97408655243302	7.09977537272989	7.01563488844518	6.98843594854851	6.99143006832881	6.97014868280295	6.98839712837771	7.20750851783024	6.84476400616626	7.16808682145258	6.95130502748809	6.95252901285553	7.01746017212251	6.97396266493594	6.95098865924299	6.98615797752848	6.98311963084322	7.05060786280722	6.94041653570391	6.94697813569878	6.95003056277447	7.00986215138112	7.00084959372374	6.93351727647508	6.94728056560036	6.92951490296767	6.97984481483883	7.04169800391431	6.89671316532360	6.82474114439315	6.95487518750712	6.99291429122964	6.81624053864785	6.94523018938781	6.96720295953109	6.93980909823445	7.00430436325119	6.96061267931575	7.04590938898475	6.93522856573407
10288_at	4.70216749603557	4.69137893965835	4.80996665064613	4.95219065743693	4.70537056942461	4.79327196173288	4.77771038462230	4.84592519479669	4.70467976564915	4.68448823391800	4.81861452193907	4.77866041056935	4.76307455518697	4.76371699953212	4.75585369710803	4.90562957142421	4.78782700033556	4.67024492820737	4.94593692639624	4.75394600744108	4.75063262461527	4.78225143046385	4.74723670793345	4.70383743362892	4.73238521720076	4.74773654184442	4.79043700221308	4.77595143501474	4.71165125287749	4.70094070895242	4.69856037528513	4.75519462509921	4.70741280607490	4.73202687880041	4.72168370355317	4.75426902964897	4.63580722714679	4.73357455791357	4.71244760344142	4.70991493259579	4.79407416753831	4.74120969781522	4.72674404818217	4.73873964415710	4.70998955540887	4.78377911596088	4.71981841826588	4.71164299868229	4.73374770290571
10289_at	9.70883076603339	9.52556984503535	9.66132329202875	9.60569119310268	9.60254448121563	9.64282022756128	9.85272155403969	9.62095295447417	9.58059580218316	9.55197139079331	9.59476987067205	9.63620775117252	9.62749069454213	9.63077279294281	9.61660464378529	9.66572540483778	9.62054831896418	9.53348175577658	9.59656766940329	9.57879738944100	9.63552360526827	9.71258396708905	9.61015703861095	9.63866281332264	9.66997949258615	9.62572165090503	9.42482196260081	9.60119204109583	9.63797184476029	9.83881257426468	9.76147983008290	9.59943991970517	9.57036078119094	9.61607300086439	9.58385962129787	9.61737188465673	9.53672305011557	9.56015585799159	9.57831381533889	9.58066465832225	9.62344739516694	9.57235041027096	9.61384079949701	9.60029291982496	9.58607334114767	9.60053163391352	9.65353940085965	9.63036442227027	9.59065957455769
1028_at	7.14036479034030	7.30045838959808	7.12065929841261	7.03668429022464	7.04670659977423	7.15408206209725	7.09436009749229	7.28764821944712	7.09304587670983	6.95365348943178	7.23631943267700	7.13408498693668	7.10750484366074	7.11482520059838	7.09451151093881	7.16487934496484	7.07612658205998	7.08735024925235	7.01088444818855	6.99528548090674	7.12218810455830	7.06168394724061	7.08908658362271	7.05238227798226	7.11327964133461	7.10164529238234	7.08046516324164	7.12936246799459	7.12091158712272	7.04853226205590	6.83038627072188	7.00670095203285	7.04825685832533	7.13768073701412	6.98665970927932	7.09534274989334	7.09335593642078	7.06513863331791	7.16682160267305	7.09017245174203	7.14010706942956	7.63101463722091	7.13302190698168	7.08944291026661	7.06509123420044	7.07540952450012	7.03357615418709	7.22575685420708	7.10606217539656
10291_at	9.79770460462965	9.82312634478355	9.82992385860226	9.76593532953800	9.80542706662652	9.82602949322935	9.87102626827424	9.83606803115341	9.76172533194105	9.72796516888218	9.76782360043352	9.81873762937733	9.79949143030464	9.80774352585007	9.79405221236979	9.84561265159666	9.84223190252984	9.75158701631717	9.81629008563009	9.71605364671312	9.85587899833770	9.86367118195017	9.78327483582021	9.86154385286795	9.82904133797600	9.80572318270087	9.70664822779712	9.76454289537110	9.81928627291309	9.76552462354008	9.81699606577847	9.82133204674507	9.74347267241393	9.79173719515310	9.74513875397511	9.79046691169331	9.69263902391414	9.77051559896760	9.83799316099351	9.77704449053945	9.81672585553325	9.88761727753034	9.79704387993837	9.77681046751781	9.76142789008694	9.78618971043604	9.86344922220053	9.82137769040990	9.78424521459657
10293_at	5.71804896369713	5.77040689299275	5.74298473085593	5.68555617081780	5.70329260815112	5.73098679031072	5.62162188617775	5.75550745800690	5.70878448441056	5.79287639274665	5.60238079205004	5.73446166434902	5.72229255367931	5.73250244725349	5.71148807727042	5.90088305175473	5.80304912362355	5.68081964973856	5.71285927400808	5.78451735121184	5.71774392621629	5.76455773497098	5.70450803023441	5.63761473766312	5.76331430396074	5.75703481989002	5.83892695382839	5.64938996414411	5.79570665909668	5.64857390421658	5.83702708540108	5.69742574130251	5.66471071852948	5.74177158460024	5.78491861060987	5.71154299073576	5.76419245368292	5.67171083278919	5.69983857835328	5.72564782062530	5.73725478585523	5.71311666800591	5.69896979779376	5.70381218248269	5.69003563070823	5.73237557806670	5.70637433323872	5.70612409157732	5.71033645151874
10294_at	9.31015141489186	9.17388219095985	9.31166642002862	9.28441764423355	9.30784099880812	9.23503838131833	9.30613718938905	9.31121485669375	9.21770360482196	9.25211323331030	9.28429815070434	9.28178277224331	9.28097951291559	9.27750326575791	9.27546774849562	9.44037465491095	9.05309625503898	9.24571356995532	9.28520529924286	9.26849413032597	9.32787910424092	9.39607045911692	9.26272571238404	9.40493006187400	9.30990202368390	9.29204567146005	9.00939705868512	9.24220142885042	9.26147035721823	9.48234344122861	9.31183240231580	9.30469218005458	9.22296158789445	9.28692336936803	9.27525065399736	9.27006257885643	9.26843334477622	9.23913564400304	9.27019783043733	9.25657613136849	9.26974863097333	9.37151298717425	9.28182449271800	9.25817933712408	9.24138257778691	9.20954528432331	9.21534925351073	9.20021829393683	9.23030789319154
10295_at	8.90503255181495	8.93974231007847	8.93589541481303	8.90748697617855	8.88919950890934	8.96515665087376	8.86458103286512	8.98093293349798	8.86657349290103	8.90804416171285	8.90652407803019	8.91227085532421	8.88976960033294	8.89458790407559	8.88220470540373	8.86610816791444	8.88720160224774	8.83637968580494	8.94182553643202	8.86277728724662	8.88014788744581	8.86711634665681	8.87397320868465	8.97553969525308	8.87744058090682	8.86928398941961	8.85985804505339	8.89442745902667	8.86234942858660	8.93112063233002	8.96893466082845	8.94463403456200	8.83429804900122	8.88963797641120	8.81415260360377	8.88104471540677	8.75213508925408	8.85511111826581	8.76824069937090	8.87950166206513	8.90221863974870	8.81426518713219	8.86816656884124	8.86624530043763	8.85516039693787	8.90558143119450	8.93681125513506	8.90161857109477	8.87956039076959
10296_at	10.78712575134379	10.84301379805026	10.83289401191575	10.83375819528044	10.82278361986950	10.74614335917157	10.71309014492123	10.87447354320560	10.79286518895505	10.80557080550296	10.75903388397827	10.80808928645063	10.80356153420203	10.80360109161106	10.79380281706612	10.93920819197561	10.99012766053826	10.72872295951329	10.75682445798158	10.76319276148991	10.82384073017950	10.92176159886654	10.78449756692351	10.87191921934309	10.78624626564978	10.79454993616591	10.70496318455896	10.77966552453303	10.82066752476558	10.86987708672474	10.71084933038704	10.85291158981445	10.74464931308716	10.78793093650707	10.74249168900776	10.79161642519773	10.71097456653741	10.77133715388548	10.78023553893989	10.81932875118778	10.88576236630821	10.73593989848356	10.79669164813563	10.78078884579959	10.77655743945724	10.76106688725310	10.77560249522441	10.79856909791027	10.75727066821180
10297_at	4.75495004951219	4.90063945393040	4.79142035079400	4.77793139670447	4.75585463114005	4.77091486343524	4.89656155508467	4.78067912860432	4.75623986932704	4.89065945246665	4.73392563878303	4.78166907593194	4.76109778507451	4.76909127833455	4.75366442641282	4.74882094963774	4.84254026023309	4.70876886054371	4.73985461352030	4.74140874657089	4.78107666773922	4.73029580746566	4.74632046577211	4.77206548719917	4.76658083671779	4.76372152715686	4.94909702386726	4.73856674689041	4.76251213918530	4.79228092740641	4.77204006008972	4.74548025609096	4.70652838592298	4.77155924477937	4.71294806579360	4.75338470732794	4.72632343193860	4.72227751033964	4.66104149796036	4.74396776943821	4.76093639025719	4.81129314628804	4.74422428400770	4.73880614799189	4.72259346711189	4.73822033971821	4.76592419452719	4.73500677809159	4.75908540023827
10298_at	10.24502135763721	10.34281637627093	10.26664510276024	10.21716736397217	10.27347904356704	10.15609649408317	10.08980058219543	10.15605088502096	10.20473863193821	10.18766299943687	10.18634949841622	10.24830665905251	10.23481260052558	10.23978677944254	10.22357531821081	10.26620511247122	10.33774190466958	10.18771143153004	10.18724015517414	10.38845667504552	10.27072513125446	10.16082157792739	10.21583852309714	10.28859103424073	10.22350068328837	10.21956742542627	10.43497569855329	10.17985957687297	10.27714372551415	10.21902015813368	10.26416972852874	10.29410614316618	10.17665187562107	10.24259925632518	10.18339451496475	10.22348127308828	10.22530243017590	10.22262955983813	10.10647065701460	10.30111372339858	10.23838553317793	10.44685545936439	10.22660854514691	10.21395219321936	10.19916743660216	10.19918588420933	10.20143450929361	10.24352146574824	10.25198582178434
10299_at	11.09483314705590	11.08123289961453	11.06415938313838	11.03642880506467	11.04388832562074	11.04045705878836	11.16456660799703	10.96315150064208	11.01648898284955	11.21136306156172	11.00964558419331	11.03354329887293	11.05103369519588	11.05438649157275	11.04064689729604	10.98667625138700	11.14475238537021	10.98049355060659	10.99097554308713	10.95711195114374	11.03570197796974	10.93595206559710	11.03425209863265	10.94619509309135	11.05818697294796	10.97748571329445	11.07254367838427	10.95405830432274	11.02923374986822	10.91779607828839	11.12724947228166	10.98868231796600	10.99443056280357	11.04832809558178	11.08668462925276	11.04186723113712	11.16592491148230	11.05259764361315	11.20280074681424	11.07821750316700	11.06620137302068	11.08136586186725	11.06049318520395	11.02687872364461	11.00131124304735	11.01925508894164	11.08822697946139	11.04124270463111	11.06241269372279
1029_at	5.30747364765774	5.38521793724779	5.34154914839897	5.25228158081099	5.28148517599714	5.31608803156806	5.33496267254453	5.30527690819458	5.31073426721205	5.37588763761177	5.24660098179635	5.32247702060718	5.32108095849150	5.32908695571814	5.31131773187468	5.34337952625118	5.35692533310206	5.27881482559385	5.31216099265388	5.30161772900088	5.30782515856121	5.32850066186635	5.30381392228196	5.30153671119992	5.30305241003989	5.30224475029011	5.40980232280009	5.25586961870095	5.33357554721433	5.49093920726589	5.31220737021509	5.28654257637329	5.26402492014186	5.31522138616439	5.27989279581483	5.31087482637761	5.37866828371624	5.27290841904537	5.38348700581028	5.30382999752342	5.27897003010946	5.31150808548694	5.28882641184287	5.29590101690483	5.27209954947283	5.27922723696514	5.46294139845329	5.28468746517722	5.29982514978363
102_at	8.65288328538676	8.60387931845978	8.59548596881186	8.58122899684625	8.60614441082609	8.47824282287383	8.60139302028548	8.64307565124334	8.52124431464357	8.68518093245963	8.53739775793450	8.54004522561170	8.56893495648538	8.56766254217084	8.56480557029858	9.37036950254641	8.56800266131841	8.47062135968089	8.51483275834835	8.44037008995539	8.70070830293627	8.57958562046501	8.55269179835061	8.50619202909064	8.56910927906886	8.52494958919634	8.37505123941220	8.49149699956733	8.48849645624406	9.04988844111699	8.40057099578904	8.62767786503262	8.51287817932584	8.59988308241143	8.48483635557787	8.55978000882466	8.51600350641874	8.49888974131078	8.62135185849732	8.59307176337275	8.50706245543957	8.55480229883851	8.56356180340755	8.54240434391623	8.53164346256649	8.49101765989003	8.37987026943600	8.44287229476403	8.50515833973247
10300_at	7.22383552846480	7.21989384489342	7.28451876713745	7.25950604071317	7.24449328527750	7.31806198331430	7.33551565570618	7.67741296725335	7.23718301400789	7.26753041185247	7.23244163381397	7.28014744788180	7.25292379530690	7.26119852237203	7.24638625388121	7.28680199451827	6.96957335584931	7.21308707948492	7.20387086529445	7.25371463190041	7.25355714638884	7.30340332455767	7.23652970016699	7.24023263200134	7.24890608266941	7.27496390238914	7.16377237573767	7.23436305372939	7.28030493819691	7.32717390606295	7.15486452404350	7.22813720617517	7.19666284672611	7.21933055382907	7.19207654291657	7.24384014656203	7.22265816903473	7.17194348422175	7.19661748622520	7.21698136491496	7.23553416689861	7.44517364436862	7.23744836851153	7.23256161406794	7.21875819296376	7.23270885973236	7.24268697848364	7.25172454446734	7.25218490076413
10301_at	7.56572629650239	7.60690547011844	7.71471874547745	7.59762932805741	7.65684978383696	7.73433344924246	7.39472835474879	8.59128785497940	7.63036347420259	7.65322780204958	7.53595820144455	7.63228303422891	7.66779694688159	7.67259578217738	7.65596849583938	8.04980975601493	7.41959755197273	7.54621825576535	7.61970465969394	7.65012910649349	7.65838990638514	7.92924441240925	7.65228764451339	7.61585985593428	7.69195655599742	7.69822603525615	7.41325721399170	7.58857222667173	7.72718109676158	7.68133199999407	7.63578373065994	7.63360527596840	7.61251231265590	7.64589438897663	7.63703258693501	7.65951344178129	7.48878452424013	7.59791969297787	7.71093895088280	7.70381711873459	7.67027005299184	8.04304372887536	7.64452080565062	7.65495573301281	7.61487239378474	7.70491873663428	7.48845443547957	7.72889859512772	7.69144332783779
10302_at	5.00179535281326	5.14220677152066	5.04818083363341	4.98727783868780	4.99723385096937	5.01521500114930	5.25938324278767	5.03263984051570	4.99649438204085	5.14570232953708	4.98402641138963	5.03686017431691	5.02303074034973	5.03764824712246	5.01928792275933	4.98329686517770	5.10791600391447	4.97411012395884	4.97419329344679	4.92853685565649	5.04446177436403	5.02095036843954	5.00840767770218	5.01458416379925	5.05086929803670	5.01387637304353	5.12022468709073	5.02185047128669	5.02778333775409	5.10527094781157	5.00955340193192	4.98336454532122	4.96861386207188	5.02929762015544	4.98996625633059	5.01546423873336	4.96325502075905	4.96142300977324	4.99651084186161	5.00241279934351	5.01355079728346	5.07570753176465	4.99633816550590	5.00206288256560	4.98767822351961	4.99740209587285	5.03206885609783	4.99519323676501	5.00633315269244
10307_at	8.60343357947611	8.69076608409352	8.60979233065926	8.59907444081777	8.62690280255533	8.58866644944716	8.53436615661688	8.67404162419836	8.57304456147781	8.66939439837402	8.57114026736705	8.58816688256737	8.59255731177475	8.60015122996518	8.59569661942253	8.55159678860449	8.64396388988031	8.54832996342971	8.53864874664657	8.62185334286719	8.58292635707493	8.57174675592011	8.57238451147605	8.64923930059005	8.60198649968315	8.58672828730172	8.52712149719974	8.52470526850486	8.61176973186254	8.58989813661294	8.65420454977591	8.52954469741013	8.53258086936442	8.59022851811077	8.57978565988380	8.57947726205504	8.53329516615011	8.59013544534223	8.69029146258903	8.69588205448170	8.59832587146556	8.43921566639854	8.57505451921337	8.57495127529335	8.55588041992820	8.57340631082246	8.59103140789072	8.64223835421562	8.60196727373747
10308_at	5.11615576413423	5.07996177496393	5.16720939614258	5.28434353702053	5.11028058642317	5.17244874484313	5.09668990645689	5.27304506251550	5.05100927145600	4.93596199722791	4.98358846604284	5.09396250495970	5.13505694331959	5.13040198082163	5.11678550614062	5.28092017148105	5.12272395398752	5.04835994211097	5.22322592310902	5.08968904470962	5.10170251195408	5.15596208732133	5.11722081710033	5.11197116094457	5.13803785564796	5.14599288255865	5.06195773834755	5.07122493240065	5.07966168306853	5.16038119067357	5.34081312778459	5.15760237720220	5.07741300585620	5.11257210735541	5.20830151595011	5.12428121705752	5.12337031665741	5.07671363832435	4.94423219021493	5.10820380626417	5.09857815421814	5.09033318960665	5.08977894137380	5.11730674425035	5.08368381429221	5.14727884530675	5.21887652571458	5.05383883418203	5.13060113360948
10309_at	7.68414846579605	7.42851486278536	7.67842019833104	7.54466182180074	7.97790735731598	7.43693693440920	7.45163723727710	7.68638965801138	7.57456359951705	7.30935327651386	7.44480503391465	7.66439229135163	7.65373339196546	7.65352658273699	7.63457603378126	7.67909869684367	7.48707969959409	7.44373018272262	7.51713688647562	7.77380456166185	7.66650728931023	7.47414884545594	7.63252900579480	7.44320261428834	7.57836137209818	7.59711143309010	7.60795748584608	7.47957874757568	7.57031392241119	9.51721939299300	7.42969191454317	7.54642552267114	7.59274998374152	7.67743086691602	7.54626979482892	7.63975018637714	7.65377112759803	7.53657658231881	7.40205097523567	7.57187156098875	7.53346762174493	7.36664039593970	7.62097609345942	7.62270738442337	7.61338618958372	7.58463698320672	7.39952400372223	7.55137713066858	7.59473022271952
1030_at	4.63864819475655	4.70362640045153	4.66863799924585	4.62265714507663	4.64307997271521	4.61680967158802	4.69620594436006	4.68610970678305	4.64526894837011	4.75794485472361	4.73160837698372	4.66281141064087	4.63885016400740	4.65846957704564	4.63026699630824	4.62403287544332	4.64129921505316	4.60854124688796	4.62791281277736	4.57414870139466	4.65179383031817	4.59048156473211	4.62376239296407	4.64483016752577	4.66288375524340	4.65346940926275	4.79923460647874	4.67894235785129	4.65258603291933	4.62794055543270	4.55709187158135	4.66715315731545	4.58395991242439	4.67646988415865	4.58669412824905	4.63082212645823	4.53841630275131	4.61593214463543	4.58317902545143	4.69077631125270	4.61715802703621	4.70604454586713	4.61686364086731	4.62235454248627	4.60370225818582	4.60989230781268	4.60532848996723	4.60739720731071	4.66106584549921
10311_at	6.91607456603228	6.88991570006036	6.95436153290123	6.88890164892344	6.92955457589755	6.89624787367633	6.98758683621042	6.98179121286208	6.89943145932290	6.77985518396870	7.03112038786059	6.94498529195688	6.91928678475181	6.92140626533136	6.90705544341882	6.97283129780574	6.85742533705425	6.87626735584506	6.93514110707668	6.80228427861031	6.96853995415156	6.99387816114075	6.90360185193462	7.05463730078804	6.91734046380328	6.89911742649450	6.65451016570307	6.92204670727522	6.85583055682626	7.01969739555560	7.11933730463507	6.99558002636076	6.86389406901624	6.90170180036170	6.82510233282591	6.90978910763287	6.93171579535695	6.86972439490556	6.91229180759077	6.89084728932694	6.89700284308788	6.85424106473116	6.89607645660148	6.89359616861229	6.88326499771908	6.89040509239545	6.97813022495551	6.88289207744019	6.87522886768510
10312_at	9.35581205449280	9.18968271229901	9.43263078422183	9.45524884242276	9.38428266400188	9.47501358890075	10.02251576236657	9.72714341784199	9.38105862521394	8.97244311199211	9.37629365980366	9.42331231284372	9.41251447702777	9.41563976903264	9.40541434783165	9.41630254627687	9.03439045964587	9.32020214709512	9.41114680220383	9.35222529347877	9.41007322387663	9.31372231135620	9.39037603291545	9.36037766510839	9.40368984041825	9.48268732090225	9.13110361984008	9.54398112840580	9.38843595642703	9.66517123940573	9.33979374157327	9.39746768177566	9.35057335404658	9.39868700615679	9.39578578943762	9.39762377591203	9.70914789709323	9.46821117113262	9.19310280764026	9.43988590440515	9.42381010610484	9.23803164981476	9.36913824385404	9.38974497548459	9.36972920043868	9.38838044962245	9.29572456766031	9.47427756962262	9.40619178329929
10313_at	11.07401126371176	11.22964640416565	11.06593574545935	11.02665707086795	11.01710784568728	11.05819030668487	10.60412462298105	11.31428403462285	11.00365596829995	10.82020657869532	11.01652054600852	11.02076392396777	11.03012172420899	11.03448717740043	11.02875604618444	10.99429458935576	10.90275928627339	11.00697306317896	11.04918197965620	10.99378528990877	11.03945051864560	11.24568099374045	11.00955282135407	11.15579026298001	11.06562476567502	11.06593760320646	11.12909543742435	10.97922149394213	11.08234984173677	10.93694692284055	10.97554556059249	11.05877159523704	10.97006892546794	11.03745774809396	11.06145160936116	11.01720413075634	11.25001872275609	11.08347076157175	10.93870220806935	11.03852779030884	11.01350055943499	10.95493425846855	11.00755624581482	11.01176183550890	10.99189067285823	10.95869755407232	10.93430071863320	10.95136408560683	10.99048839287185
10314_at	9.29938534817865	9.21998557306228	9.27106540800298	9.22586156643695	9.30222083083692	9.23491338180750	9.38432697393796	9.20062445901823	9.20837337494756	9.22316095893729	9.26121493614700	9.24874642539126	9.24676468611852	9.24888831250182	9.23734872029702	9.37438848245197	9.31871810004111	9.21511905634169	9.21195527773409	9.16642987288615	9.29633347141992	9.30660792416461	9.23007164710802	9.29968838556453	9.26073875302004	9.24957607148027	9.05275370633106	9.24603124061146	9.22466664014063	9.23550343655094	9.32140639667887	9.25136652066015	9.19034939090604	9.24770725614245	9.17832371660343	9.23748979704366	9.25585574766250	9.18983163873724	9.38895373554596	9.25552876953688	9.25976468018273	9.30250968132412	9.23656741846283	9.22472620874975	9.20244788266898	9.21502207017503	9.25749621670568	9.22102403559210	9.21783195761199
10316_at	4.95745463262580	5.11194010325605	4.98562720858332	4.90262039239430	4.95812543653606	5.06550014995552	5.11241879656705	4.94194692412151	4.96556468195748	5.03013666657151	4.92818943770913	4.96547902837020	4.95809647245431	4.96860532624203	4.94483553139571	4.94082700923002	5.03653490173552	4.91250362484667	4.92555905420211	4.94452222186364	4.96767813989349	4.96431607833549	4.94166284923478	4.89754313941766	4.96606471309716	4.98295367242500	5.09870288972460	4.92671768489989	4.95701192286690	5.01609497839463	4.90205164033472	4.96880571550855	4.90186977042855	4.97583052981609	4.89618793095902	4.94872561889955	4.93012969645693	4.91674670551834	5.08356560475580	4.98945685601662	4.98987981570025	4.98546508645619	4.94450064462394	4.93339224782315	4.92015058842608	4.89683496187416	4.89035175657772	4.93294546824405	4.94232004626956
10317_at	4.84491590886322	4.85572148293228	4.85769518059755	4.84169713108882	4.80416095952432	4.82929983899255	4.91019042830031	4.90150410591802	4.81647116180204	4.85998858727347	4.83013653684820	4.85414234122919	4.83232410335987	4.83414539572034	4.82716466824078	4.86944682425178	4.84607539277514	4.80249562627566	4.84636135672192	4.81689036123582	4.85267351762706	4.83917185240886	4.81634235874400	4.86253455934263	4.84208010511736	4.83937405663394	4.79509176456554	4.80346211784005	4.84817180075775	4.77502336273720	4.85279226170828	4.83477459181375	4.77653939892195	4.82718923610903	4.83058140389428	4.82340197018926	4.85132600509906	4.81552527304197	4.82063998754246	4.81718650220993	4.83821604296560	4.81728239853904	4.80706341331909	4.81404241441741	4.79675793928638	4.81671648383344	4.83456293214990	4.83685989414736	4.82038184091380
10318_at	9.39494660081995	9.30181329785106	9.44413507398904	9.54894641584627	9.40819422025399	9.43045163483366	9.28559221416339	9.48820177690300	9.37636363839825	9.45397411748054	9.35842215984303	9.42356827515692	9.40757480852037	9.41126164901059	9.40023348408818	9.51366871783538	9.49504608061593	9.34518914551333	9.51425412911022	9.32295780254658	9.40039792451239	9.43656342857563	9.38890315663942	9.49591419202031	9.39447520643549	9.41816508467064	9.38639857958535	9.36581680717365	9.37682889403742	9.42030818089961	9.36374028101246	9.42094644239164	9.34909733500143	9.39190369885095	9.43648168244262	9.39614127122052	9.42605120088046	9.38394078833827	9.22570130139920	9.42652525574635	9.45118093385599	9.32826338400445	9.38152184412980	9.38906438962285	9.36634756569289	9.43432160177935	9.48250309056520	9.44341527803202	9.41102050577332
10319_at	6.29450667082875	6.28258268727075	6.31371973473798	6.19438760114936	6.23986667660131	6.13243311928414	6.29334439375149	6.19092185656352	6.19121023965932	6.25072203611217	6.33495305496479	6.22156819817314	6.24680615948767	6.26639856946471	6.25006381230144	6.33021830559639	6.17606988746335	6.18726830565471	6.17570792947708	6.20478299491758	6.37850003913963	6.10657923195131	6.23285950353375	6.30677071573800	6.31474482937789	6.19631189019408	6.53387642198261	6.19229072379830	6.29802986537910	6.56326408630069	6.04002023947618	6.18674712365915	6.19302374415455	6.29882363871811	6.21488354627148	6.23980908763791	6.31994967549908	6.22614393886888	6.06728577972346	6.18174167293766	6.29205533552028	6.11904039015079	6.21695642087045	6.23920542720943	6.26104491684238	6.19895402326668	6.13629320869322	6.14007347801818	6.16120615160123
1031_at	5.64882074470011	5.62265739010118	5.73619749287847	5.59123381067651	5.67511665748967	5.85374478964183	6.45784330633551	5.52647785749834	5.62476710027130	5.59516679621089	5.64622486313993	5.69203469913759	5.70596349596763	5.69624622898417	5.68857981051698	6.13082744729607	5.86056343890518	5.64609258298360	5.66347682919672	5.60516947071057	5.64948977615676	5.64598922446035	5.68710316660897	5.59772754625068	5.69083759907748	5.65936367645909	5.83720752092431	5.58063945673253	5.65297312782543	5.50319732543811	5.83167473727553	5.69056820169440	5.64732703256139	5.72274937561010	5.65108456069552	5.69415254771230	5.78288513684140	5.62270753628577	5.60342668779495	5.68281712167938	5.67830391623728	5.61336153109197	5.63591724242155	5.67477297922212	5.65330877744629	5.61106190945172	5.82772895584926	5.59367922124931	5.61113797692925
10320_at	5.25315656093822	5.25348743809002	5.29824427321016	5.30947801829931	5.23076827592041	5.29080916946591	5.21746563120655	5.23933534459784	5.23980638638533	5.43241314966202	5.25119547745566	5.31406516055094	5.26976988281923	5.27301763918534	5.26410606848313	5.26152126591465	5.24611822243718	5.21608859772907	5.36818793221198	5.19919671156106	5.27241766758528	5.31277909626869	5.25532449667079	5.26117388413510	5.28272268495316	5.27105071258912	5.28697493628562	5.25422028079646	5.25926227055038	5.29305313771429	5.33363825061518	5.24222776768766	5.21553190259232	5.24812135247626	5.22318630501326	5.26238046257005	5.27057178435697	5.20709170422825	5.20175774054513	5.25019378230498	5.29528724098695	5.29054484510531	5.25346601679364	5.24687770928429	5.23140607534719	5.27729534284981	5.35011158118563	5.32696592436023	5.26475082648046
10321_at	10.77403086080900	10.48536749713612	11.03272349706568	11.84240315792175	10.85649788861817	10.63342539981141	11.55635026025470	10.52175957519218	10.90118319575271	11.15546112065936	10.70900083600470	10.94276863451392	11.04553522184342	11.05922040806512	11.13305307779111	10.73313135286394	11.93316467147222	10.74474284174620	11.77040841282979	10.69171137064672	10.89781602942792	11.52764195645845	11.03077203931243	10.58565342291010	10.85346099337293	10.85787138866645	10.47340059920963	10.72663531722195	10.76213150558542	12.13678999506554	10.58637983859943	10.82131742959492	10.99085743527658	10.94305475326868	11.19695943805793	11.03850001634401	12.45702829787969	10.80923030731842	11.39972869732186	10.90652039451168	11.09519027451033	10.39122601482879	10.94357551363022	11.01106866527936	10.96358848738897	10.87323466754291	10.62215042325427	10.84906014839002	10.85087561664366
10322_at	7.93087230628474	8.11534953054209	7.96650945707528	7.91481561396300	7.93027576802895	7.94316529487472	8.01894847242420	7.89247261135807	7.91017198204421	7.98676911027613	7.91172751758507	7.95317772746695	7.93095073293259	7.94003274747565	7.92716239252034	8.01518318695874	7.96917193025044	7.90468299919998	7.85113785745900	7.91625473248494	7.94376949978143	7.86304781757213	7.91490666239305	8.00323891333336	7.93810699602587	7.93322609218849	8.06038675801091	7.94985634931420	7.91354688784936	7.94500881838122	7.88835863876085	7.88175236375839	7.87511030119603	7.94550744048737	7.90239318050200	7.92207488097339	7.84933215485400	7.91764890692567	7.86889458215746	7.90615038956886	7.88865134645717	7.98362239281992	7.91914695307771	7.91477973899618	7.90200315108072	7.91355126920409	7.92848200530260	7.95182076372556	7.94007568454870
10324_at	4.17862724808354	4.23855901737163	4.31685560434967	4.24092607821524	4.25001579932924	4.21765093424451	4.37483035094746	4.25420823085192	4.18961157154225	4.37272508956907	4.11988269091424	4.21444031658432	4.23888350657366	4.24254314644273	4.22860180208172	4.20103310835316	4.51512235524650	4.20300466822524	4.13406455653107	4.25878289272813	4.17769805700259	4.14262925476572	4.22139920987342	4.85828861235556	4.18052333601645	4.22407920627373	4.08187880011643	4.15438483163161	4.19945447838214	4.26249404670898	4.10743278449787	4.16687315999617	4.18161546560041	4.21943003941189	4.24277820958106	4.22847004396906	4.23929321773813	4.21484268180663	4.25404801151087	4.31626468210951	4.31835703653585	4.22360934136747	4.19816232793014	4.21201388851967	4.21349517090237	4.18336986672996	4.84703560965099	4.19169154788426	4.18222346841613
10325_at	6.65606823377182	6.70770693376747	6.71911953801791	6.65531891871228	6.67153561742420	6.70395901180341	6.67408882781824	7.14313688116916	6.64505734820610	6.67830239707209	6.73421016203554	6.68370888114366	6.69360678206846	6.70200898151919	6.70367860887936	6.79714853701050	6.67311549870950	6.61989866410996	6.66999612852707	6.62680559168180	6.72585830112633	6.75688127726255	6.67351021486710	6.84944911087763	6.70936831285177	6.71694149459609	6.57952789770868	6.65518504656597	6.71295760814078	6.67610634069301	6.84078050661636	6.61099447635840	6.63410611088444	6.74310104291856	6.63475400089265	6.68047833473458	6.66894465645426	6.67805948822224	6.75115844144838	6.66807343975417	6.62886873829980	6.62864744521784	6.67388201199533	6.66920012518881	6.67747466837457	6.62971285523533	6.58385419746106	6.62294390695717	6.62933912982229
10327_at	11.21880945407477	11.19830040641445	11.21549061981387	11.15369483612412	11.22898837342498	11.16140428925867	11.19090305899141	11.23429525725478	11.15442846367384	11.17182712339246	11.21662191599414	11.21289583981715	11.18408412955768	11.18812383129804	11.17378097188594	11.33617991534198	11.18243956212832	11.14013579134306	11.22594734342558	11.18212634220628	11.19834920632477	11.17425316261530	11.16699458007342	11.21908764192135	11.17575477641876	11.19235809591991	11.18775191980347	11.13965201092569	11.19418440797411	11.19451461749220	11.12742573390641	11.23638050437030	11.12722325037996	11.18663198328344	11.15090144527930	11.17433328341982	11.34503047347286	11.09765746101475	11.09804553216241	11.17185374765697	11.19696582559456	11.06543694449289	11.16099502547774	11.15864098005421	11.14090979907097	11.17352477664087	11.26214727532080	11.14786232179315	11.18662276579551
10328_at	8.35817566221491	8.42263461707955	8.37815394276926	8.30115227257372	8.33769272593886	8.33528479519215	8.24627268994726	8.41470408243198	8.29410826357186	8.52099475933435	8.33869664888763	8.34926232947937	8.33437069667310	8.33657556119073	8.32792764030986	8.61624371367761	8.21592123851499	8.23998079788933	8.32205422201767	8.32285576953016	8.34910813416535	8.26891071017277	8.31859282403093	8.38272334503014	8.33988771357700	8.32148390207223	8.43571929406030	8.28765897625313	8.30950882152795	8.24283709573574	8.29807621170088	8.41816812729173	8.27878447100585	8.33984406567945	8.28018172407216	8.32571814862887	8.15361254380844	8.26281904856628	8.32906103395920	8.34060748828545	8.33097866545818	8.18818917444176	8.31848227790383	8.30846887435977	8.28774872023813	8.29432783877197	8.41097848933672	8.29614576858371	8.33103724163638
10329_at	9.49084205648266	9.48377776327814	9.51808870461458	9.46051984118459	9.46801921552732	9.50390594005183	9.43796042465172	9.67302936147986	9.43703725223027	9.59239649850742	9.55731004626958	9.51414604694680	9.49777166064740	9.50281521138775	9.48486359718254	9.52940358016059	9.81922868292975	9.43708878882032	9.51729652477751	9.44202005378841	9.49148306717388	9.49974286739362	9.48602633113386	9.43859991531580	9.50706106839042	9.46103856629812	9.76544376368527	9.49466281281188	9.51127159591520	9.90079152584401	9.52767772172325	9.46844979148819	9.44624132908314	9.48227631638448	9.46040950430561	9.49326125522160	9.31132749833285	9.41132201663009	9.48119893427127	9.46759238433788	9.47988620708552	9.36650224718835	9.47713702769830	9.47467241043429	9.44741937664047	9.48035831996514	9.35379997594085	9.45117075336712	9.47753078533263
1032_at	5.77825640427331	5.90829875777298	5.80485739478425	5.75776476674044	5.77462348659472	5.78923043763217	5.93739926076522	5.81420712465240	5.74530609208877	5.88105260002871	5.74088224525668	5.80810675966162	5.77229302868766	5.78487163890517	5.76267238699089	5.88595576022279	5.81394335095624	5.72567322253213	5.74810643528303	5.71388365671157	5.78653663441619	5.76445706742308	5.75402743839819	5.78447493606282	5.77620304513054	5.76259145483345	6.20469042815705	5.73285437854510	5.75830818914936	5.81560055780861	5.77675217517693	5.73420973531931	5.71423532873232	5.80242330091568	5.71625922014244	5.76106764195209	5.72036924074532	5.74265363066923	5.66174834127197	5.79389812087544	5.71621653057773	5.68535232943588	5.73262705005982	5.74817278546956	5.73194445723925	5.72645709732789	5.68883060589608	5.77621203847492	5.73389076706839
10330_at	11.08977671256921	11.07472470359813	11.12676882036529	11.09809715101481	11.12667358752896	11.07418274253640	11.02498208393535	11.21458216884275	11.04331053378943	11.23349657853027	11.11009587235107	11.11177806593031	11.09207494414581	11.09601140148335	11.08246181218059	11.06890267978556	11.12185104009605	10.99731887902255	11.13703501762959	11.08550294011494	11.07887203548642	11.10485663888927	11.07584101478949	11.12737006886907	11.08778582404488	11.08723927472001	11.07777463197233	11.06045847767349	11.07854634244412	11.21786448156659	11.04915016846476	11.11010138713650	11.03605133529892	11.09170372798253	11.06160538280717	11.08313149252264	11.06321727010451	10.99627409484415	11.03375154669592	11.08569402588824	11.11253141547276	11.17068859329597	11.07483819504136	11.06783059023490	11.04646201131244	11.07489600940813	11.05941962002643	11.07434298135097	11.08342555942702
10331_at	6.68243393795736	7.22892980033545	6.70178607352729	6.64818918580659	6.65747055099263	6.69176161150085	6.95483172010875	6.68093218178880	6.68527628913754	6.74547043131905	6.70547275706104	6.67447586136800	6.67879689384749	6.68923188706059	6.68157281705836	6.71805382446618	6.59754744592774	6.70295884702950	6.61480395445387	6.62655880312009	6.67330969486271	6.60497416626727	6.66462368394345	6.73331107513829	6.73384270722018	6.69910842052863	6.55594442717030	6.61128301426296	6.69596629457700	6.61997200436159	6.57619211786282	6.66546389285639	6.62511942420889	6.70096115867478	6.74863273865992	6.67153048832657	6.58728860677115	6.65075276364542	6.59836465534586	6.76175011692092	6.65436534360430	6.62863420106343	6.65489466062788	6.66060978791399	6.64109870813695	6.64490692514120	6.63401048681503	6.67707212165625	6.63521783344927
10332_at	4.81147070812857	4.86355786384776	4.84990080333240	4.83386412723616	4.81410097227706	4.85057252582603	4.93097282038618	4.85092188332235	4.79283876353385	4.97135763739315	4.77195674103110	4.83985175486987	4.82181848173997	4.82558951189236	4.81222395705132	4.83729718229882	4.82631760068452	4.79479705168085	4.80015785718390	4.77809435887779	4.82908428314656	4.80893593183706	4.80745113590789	4.91128924787360	4.82866678336607	4.82778406715678	4.89221737968343	4.79737017976520	4.80794279206603	4.78328341877913	4.79771426863955	4.81101174940368	4.76765833749800	4.82223693137440	4.78959910772169	4.81451133305208	4.79092707752685	4.80557248384093	4.79693943021242	4.80329990873916	4.83040614624910	4.88009242103958	4.80395915580170	4.79960669486941	4.78436658204872	4.78304616188693	4.82953918856342	4.80000050701230	4.80108029581152
10333_at	4.55891143649019	4.64599817229224	4.59564130490595	4.54288125538250	4.57648045612690	4.52932297638668	4.69244963566302	4.54853512008643	4.53947262135587	4.58622876519257	4.55430705152277	4.58823411603014	4.56661514238738	4.57233408562254	4.55683938824804	4.53977130180385	4.73501144515550	4.60507015379298	4.58990161768950	4.52009145021449	4.56696747825072	4.56492161003135	4.55230067007401	4.59741086842126	4.56984693150160	4.57005833329167	4.50953785249044	4.54404052563970	4.55293184766640	4.60456258608216	4.50755286616602	4.57977130906163	4.51250683130822	4.56909852507444	4.55226351448554	4.55936431386417	4.63502817889277	4.53723957025494	4.55629491390247	4.55660611315908	4.55472195654748	4.66440217436253	4.54841408960599	4.54516341532860	4.52846467439110	4.55919750809554	4.60165654085974	4.57378379446187	4.54591200300901
10336_at	8.50456594574820	8.57772265085233	8.52817654930990	8.62721060813743	8.44506357460904	8.49861447771053	8.39038939839960	8.57455055949142	8.48272676811574	8.54138919097342	8.44448471281053	8.48703342748973	8.50218411192789	8.51099790478063	8.49842769330056	8.47341836738975	8.68341783886319	8.44486824673409	8.45884527270971	8.50047100099184	8.48760346380932	8.59348165021952	8.48651482908589	8.49265613216993	8.52804303965789	8.48699425443631	8.55579688437056	8.42109003339443	8.51342757529555	8.53744819015883	8.39770300942218	8.50475296764145	8.44669750465541	8.51165793500963	8.58010542943461	8.49360909173787	8.53374851761187	8.50063725206564	8.56119785246377	8.51434927249301	8.53787589005798	8.42072012110068	8.48958682700411	8.48852576046392	8.46229448274383	8.44996900549292	8.49772457173811	8.51702948302871	8.45225561914627
1033_at	5.99446180898665	5.88890277917061	6.06229016737317	5.95523513953231	5.99476871506345	5.91197606753646	6.23396249998365	6.00443804614170	6.00025909519898	5.71743679261238	5.90156322729384	6.01970402189609	6.04018828978691	6.04859626062313	6.02981585771563	7.43323685037637	5.96611968420436	6.02134313409747	6.09939984676023	5.95265550911708	6.00019897813042	6.12540263742280	6.02609359852148	5.92742301598899	6.01026642337317	6.02876531514596	5.74288758767616	6.00184675565979	5.98084387193387	6.25579465734484	6.00520716833145	6.16056985296991	5.98631696572923	6.00474673514903	6.01453807565087	6.03312544460784	6.50182007897544	5.93459433966262	5.88283724643582	5.96647211182641	6.09156388852480	6.02786342611062	6.00981604051012	6.01845374316606	6.00364326742647	6.01850023352879	6.05010801805898	5.97949917939732	5.98464755699676
10342_at	11.48395709122510	11.45858391685088	11.49232674337465	11.43149564577733	11.50234063908936	11.48359258309292	11.65970977201400	11.61570989221970	11.42546007562089	11.39979043386973	11.42932107470423	11.48507051731517	11.46142855348185	11.46735689282625	11.45331103218331	11.59525941605757	11.42600863407102	11.38133927811764	11.40609719641162	11.43956951494631	11.47884872121866	11.42411340579090	11.44478961715266	11.46442648226695	11.44960102988409	11.46706245168200	11.42252736631395	11.40143291068181	11.42769290960211	11.56198997423006	11.48216661037433	11.48075397932669	11.40497933628812	11.45441350270902	11.42065823139575	11.45201327646471	11.49001781595103	11.39554276863520	11.39125746283927	11.43292311592859	11.41954662607934	11.41357125364490	11.43540592267949	11.43708268183232	11.42472213567124	11.42741066609689	11.48157834999853	11.44096917968400	11.42975694917454
10343_at	5.15818735529122	5.15154880339733	5.11531095557183	5.08514975814396	5.08207866230801	5.09927506621674	5.16257503686191	5.11730543188246	5.05614887568365	5.12488990410164	5.00693520289705	5.06598707357174	5.07829956206321	5.08301077684481	5.06949124228871	5.05659282261200	5.02033339443693	5.05045211567322	5.06651050444343	5.03853012777960	5.09989492441716	5.07101263551002	5.06374446476967	5.21217218683080	5.15541486077484	5.07466065239569	5.05142477090777	5.05930554048201	5.04753439825612	5.01050852193809	5.03182815284856	5.09684331177888	5.02394898190780	5.06208282722775	5.07352587570522	5.07080489439554	4.99469361854057	5.04643267086901	5.17065582965833	5.07031787018088	5.10863789098359	5.15308017969608	5.06934215979404	5.05983143047425	5.03750726872506	5.03498223568546	5.10283551205971	5.05148300040581	5.07451060579404
10346_at	9.34406661625574	9.21116572075290	9.31700359470612	9.39067407486130	9.27297771992095	9.49124187999075	8.78372369771502	9.17649805364452	9.26878029407388	9.14145147139468	9.30452127945120	9.30289262159327	9.29616728229785	9.30129726582703	9.27829241238876	9.32021590771535	8.95117880041931	9.21812657370152	9.48646667919106	9.28777386611580	9.32174811353855	9.49889925650068	9.27039777445857	9.38193000898810	9.33336184322668	9.39993622127260	9.22774772265571	9.23236568953771	9.25780126674441	9.04646500250821	9.37865409762963	9.29121235047054	9.23063410931445	9.27721809522047	9.38941767895476	9.27773634121909	9.20175484254186	9.28996204151900	9.18259910486936	9.23240007736588	9.32814469541617	9.16889115182450	9.29008065714067	9.27357626450461	9.25072078526329	9.29611547927360	9.30267168470198	9.32550862939095	9.32873527185241
10347_at	6.68307557040905	6.62713677236242	6.74007443256624	6.76206280813493	6.71492022996319	6.76477142095384	6.59187681976411	6.87754735528397	6.69459939405215	6.78290786331941	6.64937383861344	6.74534408700442	6.71369094830876	6.72536236202576	6.70501674268731	6.80838463336842	6.71189165627340	6.64050690686762	6.78395739334922	6.73235273839530	6.70177105758951	6.68672374891902	6.69834530696286	6.61856175105609	6.68091994109037	6.73325821690993	6.75844674314888	6.65305444235845	6.76053452417903	6.61478465358288	6.96244192630853	6.77974527737905	6.65900679128956	6.71794234860418	6.66941103279376	6.70529082925594	6.83341098933719	6.76057452792866	6.47645909948194	6.77110685351494	6.71735152930693	6.74529600603966	6.68621524635029	6.70362695085613	6.68826836910192	6.69737216982199	6.62657520960444	6.80710753700048	6.69494308115875
10351_at	8.10553002498793	8.29477478057015	8.23578323856802	8.23882167587511	8.06198159562167	8.19255529327972	7.69591827136464	8.15913867639312	8.17550073650889	8.23946075050440	8.12173081878031	8.11741877197465	8.18111413133584	8.19190032672899	8.19155729201902	8.06409295878884	8.18175651319013	8.20150752236306	8.27236830434242	8.10670445019048	8.19592199956239	8.96130397379450	8.16332009208816	7.99751885269559	8.16197053191623	8.08706136927549	8.13126380070337	8.15079100966430	8.41032667662650	7.97196491620854	8.35537106086957	8.10645437104134	8.12352222592734	8.21759043466689	8.08507983679471	8.17046834119697	7.76884753275018	8.18906856927782	8.36813424797818	8.16172083262551	8.34580615638165	8.39912588109635	8.13210152319526	8.15367100041552	8.13761278958085	8.06852289076108	8.28337589454881	8.15054229613229	8.16079436318298
10352_at	7.72902499726104	7.70368415365763	7.75795200554130	7.72307781918692	7.71886853075820	7.66767191240123	7.49104822857735	7.85838913091419	7.70230750926502	7.65734076383189	7.72345907523176	7.74269584332842	7.72502416718427	7.73296418852011	7.71740934798062	7.76752252951215	7.71686126342690	7.62299398515467	7.84838406335897	7.60324948041912	7.76575979408883	7.84807349061414	7.70907180600490	7.75467758156265	7.71587104002656	7.73502661682423	7.63724837669798	7.66308502296410	7.78606674177151	8.29263856888780	7.63084718074604	7.78647293728156	7.66928285209150	7.70462343186909	7.71879192762282	7.71628818194169	7.61985978934609	7.64395687196473	7.66283009591295	7.75755799423686	7.69171783543198	7.68060095885177	7.70188485487578	7.71536167770875	7.69492618744548	7.68933645540341	7.79098965204899	7.71345749628615	7.68931947101430
10360_at	7.55455441234416	7.45763340382664	7.69794540764144	7.63030018976483	7.61954928315066	7.54977315073011	7.14868689884563	7.66678486325115	7.60359771827879	7.83000956399740	7.62022839625097	7.65482700581997	7.64667591919995	7.65506959738779	7.64065834814500	7.62229444924010	7.81073881798255	7.54861737777745	7.79080998123047	7.67574019636751	7.63823003100811	7.90902181314574	7.63207834079722	7.58029751890504	7.61736703561250	7.64793677069452	7.48468901878967	7.56044500197947	7.65023500947016	8.18263066262596	7.63004946867371	7.63410802567847	7.59230075968182	7.61848233340194	7.61938274142453	7.63930782488460	7.80231839786406	7.56616533272358	7.49774921524682	7.62558748766019	7.76471967993948	7.64074455645250	7.62750417119579	7.63099741620333	7.62709338746212	7.66853474654168	7.66739287942940	7.71341380551586	7.66524361711322
10362_at	11.23281873502597	11.55955727252763	11.24682735533134	11.17606175378274	11.16848574343889	11.44280222326499	11.12498129768912	11.30228070068606	11.19824909328613	11.18306190208042	11.25915483137253	11.25719124810634	11.21789035376121	11.24042520492070	11.21176929993174	11.25640884162673	11.03545593230469	11.25531194317972	11.23431138795595	11.23764123661969	11.21304428043186	11.02460712363529	11.20674908399621	11.20552811459573	11.23836984905945	11.21060769792014	11.48635488703380	11.30297325106044	11.27275403169017	10.99373306073258	11.24581613791117	11.17565934991829	11.16696249738951	11.21137246702385	11.17724468076125	11.21412447712535	10.92693750327989	11.23908837659247	11.10502164312050	11.24983451915712	11.20754648992501	11.19991467785423	11.22001388115605	11.20732693604212	11.19574369578085	11.23985430663141	11.24313371632739	11.23958517922683	11.25953355450426
10363_at	8.35033768575289	8.16873244249742	8.35276609107257	8.33076586903817	8.31145411160777	8.25290809464015	8.33213007373702	8.67598177889451	8.29020572937261	8.36025156764748	8.22422356750384	8.30927347643755	8.32368532624189	8.32212945657682	8.31499339996048	8.33486783499401	8.34984435592592	8.28887435520166	8.28617185708688	8.27370580750227	8.36239548315248	8.41213525466114	8.30529361913672	8.41878608198126	8.35399637208584	8.34128518897460	8.27584242018591	8.30024577125787	8.37900359672496	8.41263811437522	8.29076184305327	8.34866104060850	8.26547591480079	8.31521478129887	8.35028565776692	8.31240947605482	8.29495382257197	8.27203784851746	8.32794278334412	8.32911939066139	8.30978788516748	8.05247804004789	8.31698317494841	8.31143638396922	8.29011747881752	8.29623838738081	8.27932572951581	8.30613119983838	8.32468111137124
10365_at	9.41851063876532	9.48540528007776	9.60550834608913	9.50844661844460	9.45711586381766	9.65401763494997	9.16889044302260	9.35740889441560	9.64145220722478	9.48774368480806	9.57714865343277	9.58041830527284	9.57064134834615	9.61192444205421	9.57531711298024	9.63384226494960	9.97759377442462	9.46086870200728	9.59941777488003	9.38111924412123	9.57028353310389	9.93391690267858	9.55688556694490	9.38443459064179	9.54887049372288	9.49834766563056	9.78605367315298	9.76607845316352	9.60913557500961	9.37564191477709	9.88748925475659	9.43249699881136	9.51710784212148	9.56198798431985	9.48513224603098	9.56413239846270	9.74738785292609	9.54092297855787	9.44556988182859	9.57027637669330	9.49729196106439	9.36543958866032	9.50108477164036	9.55117534168744	9.56005276892443	9.55512501503481	9.64801548858856	9.61702341722104	9.51496925342257
10367_at	9.79971468683415	9.88417334202533	9.84746676724402	9.76419734052161	9.79879780716381	9.87111559575382	9.76259741906900	10.05770020403593	9.81146249572124	9.90281936615063	9.80106297026416	9.84743794256907	9.81526127196166	9.82480231402725	9.80515659036518	9.76025287505068	9.79852172513600	9.77020210435186	9.78996777048100	9.74946723541835	9.83830406104965	9.84557555662697	9.79790605537119	9.86354397320616	9.81056605020099	9.79783441047480	9.76190772461967	9.75811732809152	9.80713206045907	9.89307755598771	9.81650766794289	9.79268463750175	9.75810843389266	9.82509382352216	9.75319146261252	9.80509708938707	9.82560838166051	9.78180818516164	9.72449290910498	9.80334414472964	9.78808095233192	9.79390074213911	9.79439954558764	9.79220447397789	9.77557914695389	9.79605524361897	9.89296496996652	9.83571845906318	9.81117885789663
10368_at	4.50375483865772	4.61964499023910	4.54716846475380	4.48943505353954	4.49803094379474	4.57181118561818	4.62716444814114	4.57885280482581	4.49600623888589	4.67902016398080	4.45636952794403	4.51059446097289	4.50883508896086	4.51603987805085	4.50268744989743	4.49527444209497	4.49951285177892	4.47618041878509	4.46807278692387	4.49146992697521	4.51455334792205	4.53025147418751	4.49353709551290	4.53008822348496	4.52144936274965	4.53586627386866	4.59931257443062	4.47635765307266	4.53311380820178	4.43306304210284	4.51337308266968	4.49685042610178	4.45374134109207	4.50296893543527	4.51570135064681	4.50060113602896	4.46983080227389	4.51076468104170	4.51472551507090	4.48098790809834	4.54966789515341	4.47848586621533	4.49491801506406	4.49215121225321	4.47194121449099	4.48476338720489	4.58313063756337	4.47537199741021	4.50018850650625
10369_at	4.84875393379118	4.90915708428015	4.92383498666336	4.90292244138805	4.86742210853599	4.93874146742707	5.03741421620639	4.86151808671393	4.86590807082535	5.02289653202299	4.85783901794821	4.93740047818414	4.89182133848762	4.89269767077692	4.88400310109513	4.87749453299611	4.95829085716720	4.91336727349287	4.89692052326619	4.84171329833965	4.87299502786514	4.85183670354872	4.87788822319623	4.92837915414774	4.91177708339813	4.92322943343436	4.86886635500107	4.87763896330699	4.92518761277082	4.72927975413665	4.94380586858856	4.85591240215550	4.83810102383770	4.89737960250734	4.86812333978782	4.88495153185161	4.84833590544874	4.84286182907711	4.84572689032053	4.88037962148079	4.91571984359852	4.94922538463572	4.87820971021825	4.87102783019413	4.85512967049720	4.86254559819411	4.91387799769593	4.86951668521118	4.89340606947366
1036_at	6.19772377060859	5.96765174729012	6.35317298091189	6.98587418069366	6.27931885451539	6.29140126295123	5.96758595226004	6.10432544045482	6.31042668647616	6.11587614031312	6.13427440663469	6.35828841951388	6.34017953605364	6.34498234374640	6.32870915235479	6.17416441691825	6.94813991326210	6.34884574464861	6.64968516180283	6.15367446692532	6.34868461003592	6.41390109776341	6.32719715589805	7.44700880962400	6.52304150708775	6.45184007354318	6.08668568659379	6.34604258784592	6.11978619285934	6.08636286324589	5.92869566317119	6.07552601429274	6.28745215760004	6.32645006799295	6.46214434261977	6.33419477590190	6.20578003300308	6.44948868877952	5.85151672480154	6.26309760780939	6.42346942666360	5.93902403758582	6.34138865396017	6.30654692843840	6.28982757272433	6.34170176535214	6.12785344025192	6.23359529147437	6.36310752582119
10370_at	10.26930012930123	10.90088851009238	10.36494544930014	10.15306473153268	10.29241129300671	10.45005977764675	10.54336695951131	10.89564256167747	10.38395377549806	10.35865205353798	10.49683293429192	10.40131808276059	10.33064670455649	10.34247207469041	10.30864271823122	10.35666540454229	10.35807584765275	10.22294372384735	10.23248284242322	10.25499635865881	10.31980811490236	10.24398492178272	10.31502369033109	10.47914517722476	10.32604896608485	10.34185161080840	10.56225637570574	10.53730329233031	10.31698163559413	10.18660448632645	10.52209771155169	10.17674269195601	10.27479435996668	10.29650838954574	10.21136614653799	10.32209652754530	9.93144528165173	10.26305518319853	10.13098795517454	10.30604158190863	10.26818717465511	9.95142343079203	10.26458515184059	10.31110370275369	10.29345135775871	10.29516795048377	10.94195769439941	10.31841225590536	10.25852627216140
10371_at	5.01699414456266	4.97108999506304	5.01566409585423	4.96578629360714	4.97111664182049	5.05568800458278	5.05547713563464	4.96388564179387	5.05567785149467	5.07209050257403	4.95302712585147	5.02155681128244	4.99531951686143	5.01519180794796	4.98738660120769	4.99385566377966	5.00542021739959	5.04427756420542	4.93453999786787	5.05220525337586	5.01393223436636	4.87528902731209	4.98184201425587	4.87387597746238	4.97465759038553	4.98322628673600	5.18963751431821	4.99480160006416	5.02221889734033	5.03350790967969	4.97003969527185	5.00891943700408	4.94205346756287	4.96705695578540	4.93267140353346	4.98890317266959	5.02591325050958	5.00546361193042	5.10861236895134	5.05062446374286	4.96470269905921	4.98229918775214	4.97106825578564	4.97512001077555	4.96039652435606	4.95762277013104	4.96906828473426	4.94302086695008	4.94831760297061
10376_at	12.52684327597602	12.63381163674936	12.59906010471016	12.56734198832841	12.55102804383637	12.53314015256420	12.73912861488123	12.56049688260568	12.53844896607906	12.35266546758559	12.50869007989021	12.59597732042355	12.56813049132214	12.57153612716627	12.55899817202470	12.67842138436323	12.44880419848328	12.51170684303630	12.58477874842375	12.56084621975348	12.53469602255396	12.64661065835056	12.55228731598524	12.55699680342781	12.56376846321453	12.58500516452351	12.50443631949106	12.55861640849741	12.58382383768904	12.67161430255414	12.59055804877231	12.70107932100636	12.51239847850837	12.55125937895017	12.54496419290159	12.55939257505885	12.55431137538166	12.51369843787756	12.56083009941010	12.54584877315844	12.57375514717119	12.56001499826304	12.54912117428394	12.54562345405719	12.53731729941487	12.56988793623795	12.56921861277677	12.55087107730321	12.55292692179536
10379_at	10.61245509489081	10.48329670245624	10.58040539996557	10.48977637359483	10.60429096106474	10.71073575960897	10.23848201687064	10.42542933568872	10.53009940866341	10.17817119807085	10.72687482560366	10.62160198025534	10.56709692131441	10.57997234836831	10.53799623498858	10.42905608444928	10.34977988456544	10.53285386551629	10.71143339651483	10.85314242445932	10.60517332195383	10.56026253932744	10.53452060847285	10.83305344700571	10.47581492428729	10.70776317509650	10.50175135058472	10.61541391070159	10.50998274806312	10.15829294671938	10.85120610259187	10.63354738859901	10.49466678718915	10.57017286014861	10.49741321450157	10.54164717071772	10.40690540662736	10.61472799252209	10.26276071390309	10.50324384021983	10.54407883537341	10.53428827364265	10.52864064817535	10.53908178729426	10.52050767619169	10.52598307526344	10.60841771341580	10.45425104139916	10.55802033546868
10381_at	7.75378441132028	7.72472373118173	7.82355570511257	7.76241332854219	7.77355478286031	7.77315440042325	7.70786327087181	7.89829824634577	7.78497289964316	7.78810589967356	7.83968159426358	7.82933197981902	7.79798404824030	7.80504295132779	7.78970015448722	7.83077782020039	7.74923709078391	7.73597642488202	7.74446888526113	7.70724232532455	7.77040844367487	8.72157486753295	7.78138626935735	7.75914087610044	7.79353822815927	7.77628660547671	7.85702704598794	7.78157127149566	7.76968172763740	7.79271570200159	7.80106355613395	7.77119777040719	7.74160293268788	7.77084621156986	7.72393763720402	7.78857777485011	7.85813968265834	7.75141492332044	7.69065491394434	7.75933755999369	7.80847678252378	7.91376466729610	7.79485985396915	7.78027162182621	7.76849187745448	7.81634740305367	7.83268995412890	7.86908811732060	7.81034197900601
10382_at	5.23680270793231	5.59363026926892	5.30948550596067	5.25445410122693	5.27851758469396	5.29540599688805	5.22724244766152	5.54688194169889	5.24654890718598	5.17457986984082	5.23516330413848	5.29214167565090	5.28559356681799	5.28884681600135	5.27867427981155	5.27628347586082	5.21816932661424	5.22764247553188	5.24333266464088	5.26639667258420	5.26228478592649	5.31113525465386	5.27012653306760	5.29897146438772	5.26538792074566	5.27592543998101	5.16902520337910	5.24508676671007	5.27103139194614	5.16390474765475	5.20589075234073	5.20983285963369	5.23033457489162	5.27699784918059	5.26582925288944	5.27717917015567	5.30649873535565	5.22796058100222	5.31655041605569	5.26031203284496	5.27682803961797	5.97485385526871	5.26248790295564	5.26409442371062	5.24402328429653	5.27465987273705	5.27776629327114	5.28467833749167	5.25490416810657
10383_at	12.12346169143344	12.26630953964353	12.20422919448976	12.13068460126184	12.15426604003819	12.12700609297634	12.43036577874597	12.20452136410929	12.15752601514001	12.10199978032351	12.16144060981811	12.22024696238456	12.17205854250591	12.18457333932712	12.16749640657531	12.10638051547738	12.03753440371531	12.09382308551539	12.10636712805745	12.13654159020991	12.18031728964462	12.14536989429248	12.15840752965522	12.22765807448742	12.19535747696516	12.16948778371291	12.39425769765266	12.14841070527144	12.15190202609706	11.92716139199231	12.20643849283001	12.27606981881310	12.11888053966710	12.15914282567087	12.07890562547335	12.16536057693852	12.02667828694775	12.14470328086234	12.01012298336579	12.16656520633739	12.16358186670019	12.51291408609495	12.16459922932654	12.14907714492292	12.13650136227340	12.13068638149948	12.20168251512438	12.18227586190427	12.17216936431910
10384_at	6.98625660498824	6.78713030127348	6.98121051601184	6.98650439040939	7.02097132828649	7.20989518935956	6.50441923140265	6.86225322398914	6.92870912401505	6.80598351976237	7.23934417959762	6.98902254673793	6.96589980797056	6.96490147919025	6.94239357686218	7.07092658545182	6.80701296049191	6.82339820100575	7.33209202341997	6.91766901796831	6.99541859858739	7.18784270539403	6.93501039233817	7.12588188838215	6.89840895166081	7.25506036006002	6.78250810737367	6.90587941892394	6.84740633764788	6.93067548714765	6.88573575506387	7.04941850029952	6.89496159802436	6.96058721112172	6.93740512651124	6.94100578117217	7.01838589426044	6.91809260069355	6.77165460366002	6.99446900135984	6.94785692774760	6.57641991394539	6.90332923384408	6.93809473146657	6.91542142517095	6.93380637972343	7.02638150425327	6.89770482355207	6.93581082755677
10385_at	6.47920249846019	6.36760471320755	6.50428949957682	6.54597671252932	6.49848974670157	6.49297315412225	6.25193335120795	6.46278983039046	6.45121062780772	6.44270156089047	6.47111243824128	6.48287491623090	6.47402315150372	6.48121441789358	6.46816899266488	6.41688914965784	6.55503025114751	6.38675747679149	6.65800499011482	6.50316856490558	6.48243805980455	6.49767338196277	6.45685293017651	6.34798659427065	6.45981519167709	6.57212374399980	6.34725727663536	6.39365044404959	6.46852046440887	6.41064688639386	6.48921878606634	6.44021106195491	6.41712006856506	6.47729304216918	6.49951044557543	6.46383929738121	6.63943753663654	6.44046483861245	6.42572093123349	6.47617809307314	6.46237900962788	6.39409807503796	6.44399625004963	6.45708304571574	6.42904662342626	6.49957271514651	6.47354636072269	6.46024556792953	6.48831761179019
10388_at	5.94687452036942	5.79447691997119	5.97033292484691	5.93854439875032	5.98345718375790	5.84952500808811	5.72361547729609	5.97842381278889	5.89537395377856	5.81602413281836	5.84182895781838	5.94074575723086	5.95049919191751	5.95629275356764	5.94017592535472	5.87019064993788	5.92345672497440	5.85470612077375	5.85459349496779	5.88862912419265	5.95359095801460	6.03701482146620	5.93377534630952	6.00339210839533	5.94936123679926	5.92581940837180	7.08059475079276	5.88813854302852	5.97642498780742	5.99493444085826	5.93672579808648	5.98355294256854	5.89398485805421	5.94475115798582	5.89788799442669	5.94080635937386	6.20637353845779	5.92613643071065	6.34960222943693	5.99413490103822	5.96363475230659	6.04156384956208	5.93858002150050	5.92663246451221	5.91118167180047	5.91334620435590	5.75559003672099	5.98910393163508	5.98985944595642
10389_at	1.28856972278202	1.35807933077703	1.43868480925958	1.44964593656881	1.33499646793932	1.55645878872773	1.07577302478272	1.48151266676867	1.35493347544084	1.39429000759786	1.15071228512834	1.34832642688409	1.38181361846738	1.38359807015271	1.40052833827888	1.35504426081589	0.98826485393323	1.49958768068751	1.26260592481368	1.27573704358079	1.37954452703946	1.24375264852307	1.40905475536840	1.28861191629850	1.44332873095439	1.38455681881322	1.14378077122218	1.32346280063024	1.39191156573913	0.94902008792315	1.30767189977423	1.40319482675155	1.35559564034656	1.35905179316580	1.44102237083201	1.41658538023103	1.02691241299358	1.38249266208797	1.42312010867979	1.39919147545437	1.54890024966705	1.32162435781432	1.38526911015258	1.36282588174669	1.37249742897836	1.30510260671990	1.34689347583344	1.40403438935627	1.38087800929189
1038_at	4.15207213591105	4.14840497531796	4.18794838870886	4.14834808521644	4.15991757156127	4.16259637874498	4.20277734779930	4.18375775546939	4.12777154234068	4.21246955706553	4.14972167285475	4.18120461157401	4.16010367039988	4.16509791490572	4.15106702513954	4.18292974675603	4.18790641500615	4.12160945301864	4.15970584932198	4.13335933565767	4.18421811785507	4.17770604310983	4.14416729125872	4.17498741669509	4.16543127820116	4.16617443548104	4.31848812857779	4.14853530072758	4.18427284424774	4.19603149284093	4.15319870905027	4.19253818100113	4.10437423945502	4.15981961601623	4.12658265571539	4.15123759793227	4.13149217797413	4.11634631539481	4.22997382421425	4.15531450438067	4.18449005157058	4.16099860261066	4.14517540397518	4.13960087425435	4.12188985054556	4.13274333340087	4.18499361850357	4.15018913995007	4.16457857142907
10390_at	8.37869215279525	8.33708688913864	8.40151134548630	8.34542759519008	8.35958180449187	8.78210397305908	8.39293070281154	8.38897105247835	8.32377983955634	8.09056880706299	8.35992802032854	8.36205836834199	8.37600131187089	8.37843690036542	8.36456336161051	8.41136227098318	8.38188384874683	8.30890708795249	8.41946608895720	8.34271973795151	8.56828062680946	8.44586782527042	8.35889495660218	8.52040302829738	8.40436644243300	8.37157165100808	8.37646400669735	8.37988847262348	8.44064125628692	8.42354284168993	8.40916778317943	8.35459048079101	8.31908249618256	8.38161550519125	8.39508101200323	8.36601318311660	8.27641601841213	8.34499263589116	8.48930521097728	8.43375156468260	8.35617429665292	8.24547087785097	8.34830934477823	8.35358805259537	8.33542059592175	8.33168056838981	8.29476291575624	8.32404834841573	8.32263500378777
103910_at	11.08200721236580	11.05537545067406	11.06526556237042	11.01032773697935	11.07526270360540	10.99703702506972	11.05640873393133	11.08761883192411	11.02452732843922	11.05884125115056	11.05700661083232	11.07683675291387	11.03984373661762	11.04216169642895	11.03320053695480	11.14156412584728	11.04458698997367	10.99206649507776	11.02150001295543	11.00121513919831	11.05853252133506	11.05860778247473	11.02123746049284	11.10291268375983	11.04651003621102	11.02584015728214	10.91596784947004	11.00112886502003	11.04461242583363	11.13560302197727	11.06100808399086	11.08186059601868	10.98155877766427	11.02385441976974	11.04468975771572	11.02900340965588	11.12885743761061	10.99695612253375	10.97682940183169	11.01811517162839	11.04219624504703	10.95898430680597	11.02414105235793	11.02150582878308	10.99831760405807	11.03146647836071	11.08543689708906	11.04858612890290	11.03024936174765
10391_at	4.65717783483212	4.70309849952679	4.69689836702464	4.60578067773204	4.72430264377713	4.69733622161747	4.67003977157226	4.83996681025412	4.63022851017523	4.74506320796522	4.67579593158509	4.67999127385620	4.65882341035468	4.67224936354265	4.65325048565620	4.66607241133269	4.65046167110278	4.63775587486848	4.59644136016665	4.65850181333811	4.66291718029572	4.69156824545136	4.64566713549626	4.68219716615137	4.70863345595399	4.66225785012572	4.76107470100634	4.67713793481535	4.71947243708604	4.62555626267229	4.62402131931685	4.65629820084934	4.60584739033897	4.63661655407820	4.60239092735221	4.65270358279687	4.54598980267077	4.67540018951004	4.76080613766794	4.63858653149759	4.63317214887759	4.68798926282651	4.64475184453980	4.64368954551451	4.64426581487398	4.62860601547947	4.63197176935195	4.64715641273081	4.69062531289094
10392_at	7.66786284739229	7.51317572691465	7.71382055839904	7.67179542766831	7.63207135192695	7.64979236847798	7.92139403122077	7.56684893856440	7.68373344005916	7.79037304396800	7.67097114366089	7.68647526677713	7.69061448540068	7.69985513125120	7.68959712245994	7.73745655040270	7.61733709089951	7.58861678503302	7.72715038988516	7.59916765870667	7.67085584446051	7.64577131345314	7.67588229767042	7.64484908262642	7.68910772335378	7.72490199074185	8.03470212047106	7.77183934972713	7.67902087990279	7.84048531895077	7.59463024280531	7.63553765549655	7.63609743979185	7.68079240303681	7.74322305087562	7.68309260092080	8.08954961279236	7.63797320112397	7.69798955720722	7.68035428395286	7.67774950110720	7.59015666792364	7.66578481494646	7.67386497104975	7.65869502082764	7.70895686794641	7.60823318304881	7.73975553755531	7.67791123068075
10393_at	7.08467032365294	7.06719534006085	7.13165042051181	7.05435510712690	7.11341174233227	7.03650355033716	7.26240979769248	7.18739865305295	7.01919197982605	7.17947517773267	6.97899567114305	7.09923998223803	7.09323533944740	7.09684770773805	7.08116171322868	7.30124049658886	7.38386059842887	6.99142076934203	7.01458286114042	7.08582264812178	7.09236908620987	7.14516781240229	7.07269861680774	7.04313767792460	7.10173732105957	7.05802038098037	6.80343276369514	7.04030535966653	7.04826680688532	7.13375790986226	7.05305536071103	7.08269971852598	7.03182256390153	7.08818059030773	7.09975091245194	7.07883609765828	7.08078201787482	7.00002347203612	6.99183126321637	7.04801669113803	7.08670281843898	7.19212448987953	7.06069501779275	7.06771960807517	7.04021028988877	7.07412374460977	7.10034666775176	7.05778343037521	7.06831422799962
10394_at	5.17392814943752	5.26772513555144	5.18434799758574	5.14143209802442	5.15065281808993	5.13385943546530	5.30563297510606	5.18137901017975	5.13011383224695	5.11611468490421	5.18154450802909	5.15656109785561	5.15458731918561	5.16095849388718	5.14800316801387	5.13856121600577	5.15952550166824	5.15609655673132	5.19054453072915	5.12956196480685	5.17719386193735	5.12876829074379	5.13743921974130	5.12360397787829	5.16896808305962	5.18289420930852	5.05222291958608	5.11748817511502	5.16278131498572	5.17843535928549	5.13856235548899	5.14917528466234	5.09764120669235	5.14440088499512	5.13627953354052	5.14449763859801	5.20332647787234	5.13336380766818	5.11723505620791	5.11040713614001	5.19298193665031	5.16418172848968	5.14283860853280	5.13377209988988	5.11404328383568	5.14760867090487	5.17634449060364	5.15046935092248	5.13771806861095
10395_at	6.62792638765878	6.66531538626590	6.69874831194987	6.62266378854937	6.62032108575697	6.66530768240225	6.81637544368859	6.65466052170208	6.62603317703624	6.70883387626950	6.65962877950371	6.66506006206461	6.66300741671838	6.66683481563840	6.65397248357803	6.71906712927255	6.78133173264695	6.58100581867026	6.62828275001461	6.60598644200978	6.66320201906951	6.68186848397524	6.64998661522312	6.53829358476070	6.65721966993122	6.63544480792205	6.66767096613512	6.70186096437881	6.64362242547399	6.80308729822244	6.78317005134554	6.60452994092785	6.61052070190706	6.64564906919864	6.62452214010554	6.65696331400627	6.68142959542507	6.65722534109575	6.59853283383370	6.64472746826972	6.63204026008250	6.64930958947690	6.62624109537931	6.64684058541821	6.62268155288509	6.64665316941617	6.71105404261043	6.61988627866431	6.60694615614386
10396_at	9.23728488643367	9.36032431064154	9.17736329295267	9.03906121260380	9.10273931869341	9.20306120218419	9.54173442052609	9.07773715507100	9.09271795733272	9.11505121356128	8.96592198715527	9.12163641125992	9.14874302285172	9.14733900204931	9.13905946794204	9.11297544723151	9.54037700690685	9.08193064071377	9.10219749793519	9.06415694216126	9.22346565341082	9.19837775696500	9.13288218661855	9.16292663782516	9.16059387017294	9.08532350508408	9.15547878072694	9.21252630604777	9.19310445093583	9.19796661929671	9.18896535405704	9.02955085793835	9.09324682714580	9.13568267990924	9.08873237268815	9.14061969812679	9.04864733796650	9.08114896807935	9.19817181679275	9.07031142042588	9.08769480589208	8.93399635761594	9.12251979929515	9.12547207650702	9.09999555718123	9.11320127767690	9.09087251266699	9.08195224810663	9.13211879454193
10397_at	12.83227316738502	12.65972739610293	12.89061271237457	12.93170346218266	12.86608307288424	12.76160047181014	13.01884622635642	12.69040267973925	12.81916597296249	13.20467579899728	12.71236644169220	12.86653106812412	12.84913838193635	12.84539035467503	12.83780361509275	12.95642515780532	13.18550399005508	12.70179279274942	12.97641327846160	12.76943618001707	12.83160385184547	13.04975348263559	12.82876823332069	12.66951951900583	12.83058347431406	12.79025380706690	12.52215493495092	12.78279736461882	12.79163878895733	13.11407953937193	12.71427266220450	12.90720587438966	12.78906748311879	12.82662783919539	12.76401945453560	12.83599515959446	12.94756652096153	12.77905187670230	12.77353966231508	12.78222609013518	12.86593377380440	12.94981275074753	12.84321652983435	12.82069846219285	12.82100643538059	12.76369190490238	12.71137340215947	12.73894432946551	12.79489994240460
10398_at	11.02870449204327	10.65584995850750	10.95639270364195	10.93216819197577	10.96512957439842	11.12913983213845	10.54702698787936	10.67737582399875	10.90311544913555	11.07082954493708	10.96837092893035	10.96683045361031	10.91789822075147	10.92890697195410	10.91821525654484	10.87036481954275	10.79971132486303	10.95590521225205	10.90132478637442	10.96270915238210	10.90425492043519	10.92888081267401	10.89837519882566	10.89523991596951	10.96314941689250	10.95264213151911	10.94138650896704	10.95514417059790	10.90404332090876	10.83470961775484	10.92576146986248	10.99468905334943	10.85876113800096	10.95102913533248	10.81953553070832	10.90545538468169	10.66713363174633	10.79097628488097	10.89578732331497	11.00485648755553	11.05551207178979	11.03100627240697	10.92466350186993	10.89211821228184	10.87775187561931	10.89541407812841	10.89927794344793	10.94773750653365	10.88841529260749
10399_at	13.77212929890196	13.67485704883293	13.77046800064544	13.76074416533699	13.74158629553875	13.70305901624486	13.73894992841175	13.75723708511249	13.70253136320225	13.75320318062226	13.72007776026135	13.75847727005355	13.74059165494443	13.74694605974023	13.73413405375453	13.74223841784948	13.80497172384801	13.67563880863238	13.78404772761087	13.70749730977161	13.77349488577536	13.81187863177417	13.72398032658139	13.70588855245333	13.75535528409934	13.75196664093025	13.75688945943286	13.67930864229224	13.75354534533025	13.79708230515467	13.77044892784677	13.72889162536764	13.68395503269699	13.74575189693414	13.70849184959929	13.73086459065197	13.76674634864303	13.63042386041011	13.75096911171306	13.72572890108003	13.75455018973635	13.74949451255116	13.72704578436624	13.72259488458734	13.70616914981401	13.74714528890877	13.74715488791824	13.75463019277517	13.74469195617158
1039_at	8.69806355409455	8.61709516113615	8.76021186320188	8.72633118951004	8.66337900390923	8.69151343555458	8.62351458502520	8.79950846559291	8.68785920536816	8.74767777632094	8.68182487286016	8.74593766517768	8.73471255256712	8.74629500809643	8.72495370873830	8.76574184479242	9.01836149315562	8.64469670348858	8.69420237419275	8.69202058432036	8.71299599802342	8.76878520735548	8.71907055294429	8.82219402211694	8.71575708754868	8.69958231033593	8.50363462844878	8.78167467078155	8.66425931675261	9.06328961933326	8.81459945007809	8.67409799373735	8.67927587983191	8.69678792761943	8.90565941802273	8.72613245071645	8.94102224013527	8.69477662923567	8.62605729564538	8.68333577124820	8.68398701822532	8.74307764572733	8.69491657119559	8.70750778612000	8.68895556440359	8.71097383574354	8.83826790592671	8.67979054107290	8.73262101775451
103_at	11.48245578887602	11.35226291958042	11.48970427054493	11.46181896839495	11.45384107390292	11.46044290814264	11.36768240698257	11.45800359423090	11.42453635943036	11.39796262311169	11.46449299897995	11.48958964218291	11.46408947890469	11.47640113139628	11.45064674296383	11.48635008727554	11.53195260777454	11.37232203981731	11.50633029642311	11.47914671945460	11.48897460145266	11.48203717151216	11.44278164849154	11.47567908084015	11.44253051517110	11.49839017850329	11.42920420223819	11.44489333134603	11.40703877800396	11.53271290726129	11.56668074184378	11.49582924345666	11.40296822298234	11.47185206733977	11.40666908723386	11.45000044099891	11.49356328857242	11.47238770478193	11.43172286357201	11.45066297333068	11.45510914314361	11.45409399820505	11.43308393123838	11.43770811050863	11.41847028748724	11.42574871523118	11.47353460352436	11.43439993434264	11.45382130277447
10400_at	8.95210993182159	9.04708572652780	8.98780927138231	8.90186511583022	8.97196102909252	8.95893424728075	9.13857082692112	9.19658916073874	8.92356272822213	9.00842456058246	8.99806125086822	8.97795142421229	8.95212778271971	8.96448705114908	8.94491240338857	8.92327423631020	8.72533977223753	8.91144181725127	8.94823355921577	8.94796407272483	8.94663951003633	8.92047196282697	8.94002993993061	9.01252321916747	8.98456075673034	8.98815223930162	9.04301251645080	8.96087122371632	8.95628653132892	8.89829979480697	8.99866683040657	8.90121295681452	8.90042736426012	8.94582373455802	8.85894650417612	8.94678221057164	8.70266877765187	8.84146968760763	8.96217331877425	8.92155821475963	8.92568944816827	9.09482708859297	8.94894525482992	8.93036201540510	8.92260298627229	8.96990142638270	8.99862105587963	8.99399909982343	8.95665466060961
10401_at	8.53600847009675	8.48286553649425	8.54270635460491	8.46693667978596	8.51254875332230	8.51118208136482	8.32037807820300	8.57772573593500	8.46958029789259	8.45157665752493	8.42308816909269	8.50365651975728	8.50572248503275	8.50738402737453	8.49508589869407	8.57735573647675	8.64272985015594	8.44253344225049	8.49013360799090	8.69051668452561	8.54268525769403	8.52808387453376	8.48747491151549	8.50523721527115	8.50367823146150	8.52961164020352	8.51311597094633	8.46868732856053	8.48403368957887	8.80849414150876	8.52419676410486	8.58686946938141	8.44765856359486	8.50302431343441	8.49476798550420	8.49457626524261	8.41223585992795	8.47262491824513	8.51036988044784	8.52309672888406	8.49122492011169	8.43204360590468	8.48973043280266	8.48707723350568	8.46567689064411	8.46015931359753	8.41128780875164	8.50617497641298	8.49266157222043
10402_at	6.08027038078106	5.92560145019153	6.18944797895781	6.13122639009470	6.11825883111216	6.04454713382416	5.90352702475736	6.61973259329383	6.10555290904321	6.83281442325051	5.94375510039932	6.14255501200813	6.15336858539743	6.15897364409221	6.14198725054827	6.37777426729395	6.02484471268044	6.03264685071823	6.08324798555464	6.01594676142157	6.12554706485150	6.39042494692139	6.13859574612386	6.02041614533203	6.10431841561267	6.13266036076008	6.13010503073869	6.10085018996176	6.16541947648862	7.20493075132891	5.93879841555060	6.03484745036268	6.09882287112114	6.09015376044379	6.14218610028015	6.14561816750846	6.40135673105969	6.12006806386462	6.02448365090375	6.09657027586399	6.14356327333403	5.83127414267708	6.15991112631931	6.13506606704598	6.13454453142775	6.15261618477166	5.94982478312424	6.29332402634115	6.16993699966811
10403_at	1.82268947326643	1.87903191668631	1.88752376685647	1.83505009650916	1.87885069755164	1.97641262054137	1.63393664651725	2.24709968630820	1.79532393881218	1.44520827821992	1.88131662446374	1.84054965923964	1.86313412587962	1.85770662241167	1.86295371163435	2.67561638799538	1.40160415957320	1.69596410702943	1.73292452024590	1.64338553806404	1.80915309322177	1.87306249857219	1.85578844864263	1.67353054848700	1.90946190288678	1.81107113407914	1.63058279545845	1.72635519444911	1.68366004556858	1.39437137179880	1.90797430064723	1.90797785160613	1.81209977875554	1.90585977848109	1.82236428944141	1.86306848100974	1.49818248796505	1.73235617702739	1.57945022295894	1.93789716843336	2.00268756038427	1.50432306063472	1.85380579028815	1.84582029186141	1.80973740653999	1.79134791958501	1.67502432420943	1.79364991909656	1.79563882983154
10404_at	8.11432032063064	8.08580430813597	8.15547755218527	8.05505886535081	8.07883919335310	8.24071886672642	7.95994227302451	8.08686859953328	8.10722732974382	8.04915139808390	8.22722446824021	8.16349903463366	8.12465036072350	8.13498873540870	8.11340655573624	8.15964806826870	8.10770698309480	8.02424908124769	8.12133733473292	8.13305169911769	8.12123073790718	8.22934132523989	8.10838738579473	8.27803189031352	8.12537842533175	8.18828694272188	7.93765347562702	8.35135825102165	8.17385054091245	8.00193209418988	8.24372541614960	8.04425813091254	8.06860018589176	8.12337541347067	8.07864887219910	8.11554040325137	8.40514637803918	8.05903829143427	7.94730895885588	8.08518454352529	8.06858410047246	7.99304397158398	8.10640944372207	8.10081422837140	8.09106008698780	8.14655410035749	8.11725467809952	8.15793943265388	8.23558356958872
10406_at	3.91502570047431	3.71370288614436	3.99769322731447	4.17250087899111	4.10779680434499	3.91216067778818	3.49023587919086	3.65886270969442	3.89647355283761	3.67104599396864	3.92360612357234	4.00905259396381	3.95937977880756	3.97293274231985	3.94465103158861	3.95232197668498	3.35240823809252	3.79786935934712	3.87257579426236	3.92060255631664	3.87662009610487	3.79852471058254	3.94239918938355	3.65130733122368	3.86941369179489	3.96362812667941	3.51082651230689	3.84067827353220	3.84565603728378	3.38130244662422	3.57773816335336	3.95261400865504	3.90258909663908	3.90899182674903	4.23005537079397	3.94947820998152	3.53431229302164	3.83783975814489	3.59178553335166	4.03466213466987	4.04003719579616	4.09196481159271	3.92329078677290	3.96247496222029	3.90095797929846	3.91548308158463	3.56450848560317	3.95869131733676	3.92728444130737
10407_at	4.73465745747997	4.62042459507177	4.68726557119408	4.71716320234154	4.64975136079335	4.63944464165423	4.68303250747681	4.68176345158039	4.63249095478939	4.72135879424269	4.60545462928311	4.66076367697065	4.65460731712549	4.65827587995563	4.64354911442472	4.64709387135254	4.66495863596772	4.67548257282853	4.77694986916195	4.61789239267947	4.68343173719912	4.65494785666414	4.63814783731411	4.58512369524311	4.66762635834038	4.68265405651133	4.61051548033566	4.64198262475408	4.74171384774651	4.68580494750788	4.54204853380794	4.67419965623715	4.59835500150344	4.65155574187276	4.65150014641187	4.64521725888905	4.64746558605924	4.62981410803757	4.80831994597268	4.64441585693309	4.63396242680887	4.64422301017375	4.63068704113859	4.63353967598620	4.61724009098880	4.62806544321065	4.58123867138735	4.63134182613507	4.61413352898522
10408_at	5.33792343882403	5.48529553951033	5.37738341197154	5.34585988699442	5.32333303475707	5.32754728681510	5.38280717509146	5.40202963048943	5.32606439209458	5.48429913266249	5.33425459361075	5.36030392522119	5.34542060031254	5.34955310839614	5.33830896472796	5.32991272443320	5.33768343645073	5.30546331080690	5.31374422610386	5.30703489013504	5.33782531236822	5.29859354361309	5.33016751672690	5.30076789033590	5.34590099748888	5.35845716388663	5.41465781134696	5.32764208282098	5.38140988783713	5.33577794866093	5.30742339906629	5.33923781081959	5.29037343489570	5.32865021328721	5.29743282672702	5.33721728136306	5.31941547552377	5.28770482852306	5.31499963885075	5.33138316548977	5.35514144755742	5.40157108127647	5.32157680590495	5.32764339879274	5.30590119997256	5.33016914394401	5.37408030364825	5.36270847738791	5.35986859318053
10409_at	11.95232833233961	12.23684504723528	11.68488475651141	11.58365458655115	11.80875396799713	11.58748061253842	12.29627070418113	11.37007730833412	11.56350178349342	11.33561469933943	11.75129976165694	11.64638959833419	11.63991890312531	11.63076421683539	11.64073536021549	11.90681340669135	11.13123744521709	11.47132932994286	11.54405102751567	12.03461981911998	11.75412133005621	11.60312226367944	11.61920187769620	11.56301397769103	11.61414316640154	11.57478406355356	11.50980561368627	11.52875112734760	11.59074151671970	11.55295923180986	11.81324483911272	11.61950520844423	11.57925907252976	11.72186147698154	11.52312734964168	11.62642913613614	11.55050709360490	11.61906708004067	11.46989659758742	11.61477640435310	11.63205021862411	11.17256386432676	11.63596357084503	11.60359931097299	11.57761277682635	11.55831769798893	11.75845416266342	11.48368276313993	11.62836708977365
1040_at	9.58236073269317	9.60349071759550	9.60734098539878	9.45402517041144	9.55575659871023	9.56435824658814	9.42065914626557	9.77294175366674	9.50744995177699	9.41800493402244	9.53044756666167	9.56875490957244	9.56937884780656	9.56392385932271	9.55237796532444	9.74958970061475	9.57151196988586	9.47949702137317	9.47795418348715	9.56465146796503	9.61269563603260	9.55045432604082	9.55278352336026	9.74041651287090	9.55676275508462	9.52082929528838	9.43709935387148	9.61728244773982	9.58282140246276	9.73341101719637	9.73013212300614	9.54731463890963	9.51299860891490	9.52318163959465	9.61817130369359	9.56001581520018	9.64373151007833	9.66377827919163	9.47753053369918	9.51378216686898	9.54084647592819	9.44350805727718	9.55439646299754	9.54894383453204	9.52071124573603	9.53883759406223	9.73051929779230	9.59016119835138	9.54045386712699
10410_at	10.71709376136120	10.51413750555252	10.75493933597773	10.77013441054232	10.73969415826810	10.70465356115922	10.64975526974449	10.42023165924576	10.68117678111257	10.68479022041131	10.77703869183159	10.79305323285248	10.70039582316612	10.71788253858174	10.69400512016652	10.71275848907426	10.76667979461476	10.52952828139982	10.84309566448355	10.78502788421017	10.70688906797117	10.64901100589264	10.68526172325870	10.62836100396853	10.65857008089585	10.72957991716237	10.72896062818648	10.82005242413149	10.63154373537747	10.64791503500717	10.62389353462452	10.71661284604136	10.64542376824196	10.70625267575257	10.82514766080926	10.69240451513353	10.59883585368528	10.57665943794417	10.48789255558438	10.62710828283913	10.63004975833472	10.69051529841641	10.66461808977792	10.67991628191379	10.65165227760246	10.72373608893530	10.76320679929991	10.58164204733587	10.68177415836459
10411_at	6.00540759199098	5.98689138922738	6.02755445113135	5.97782257102801	5.98459785914399	5.99331798847355	5.98964572253567	5.94270237682651	5.99239173552200	6.19256200101619	5.96882578361541	6.00043102429281	6.00007411654343	6.00483539342650	5.98622201564726	5.92561021397319	6.18142816595444	5.97081140080752	5.98602608379213	5.94974000951287	6.03502101787478	5.97361240449847	5.98156034980340	6.00287268830575	6.01773953823332	5.99040952342438	5.92615329768505	5.95864962756401	6.02425983639538	5.92682778048418	5.92442099773963	6.03153881541025	5.94177310508106	6.00810185434611	5.95352602638832	5.98858601314351	5.95686582346097	5.95645124556003	6.06889580039316	6.03812121890475	6.00904865997853	6.18512902573471	6.00109915805611	5.99043594339853	5.96463338624963	5.98736769289817	5.94115873129344	6.03688244874924	5.98120746767514
10413_at	8.46244011882400	8.38114870561849	8.46504324112744	8.34271788903029	8.55336663531752	8.36407471818862	8.93146278446489	8.28428427795788	8.40380908818290	8.23348429231259	8.42218050352170	8.44354175508272	8.43002206814890	8.43199248154505	8.41133961107673	8.49859866319779	8.14870912709471	8.36408077419139	8.41083370918646	8.41332531092132	8.44845872168366	8.36016967276840	8.41066444691933	8.38720753218326	8.45990077949553	8.38689530385450	8.27415847509259	8.45648364152635	8.38977215047421	8.50678456505210	8.29027134998837	8.47713455692151	8.37084502354192	8.42995039153895	8.42855237045554	8.41777900462562	8.62358454385772	8.32544825692249	8.31655333662959	8.51753362482963	8.42233944775815	8.24585790744612	8.46652291205826	8.40691549422796	8.40247120280306	8.42864886888357	8.49441826585893	8.42068959631576	8.37551019255460
10417_at	13.54445627302114	13.63999400177565	13.54865849237947	13.35452209631394	13.39235894964243	13.70632494046903	13.40814706493446	13.88789990391051	13.58778228602520	12.94962387369148	14.11949859714336	13.66710346595431	13.53776272488479	13.56046462052296	13.55062246741190	13.80856428909012	13.08075728583189	13.45038352069615	13.44686645701987	13.51271090017766	13.68017212643944	13.73940007668458	13.53050860444907	13.99162097569543	13.59889146193810	13.54456126126787	13.26549640529247	13.87429613033874	13.68595967409725	12.97398801513340	13.80318592318725	13.36798337262577	13.49063703521764	13.54910063523812	13.31795808343439	13.53761980408286	13.30118947562572	13.62489608653703	13.26012869121898	13.40919404904347	13.66298086103525	13.95326287520714	13.48329766092543	13.51183799505620	13.52424287308589	13.60259761094483	13.65370322640443	13.74282267986887	13.55431456209506
10418_at	5.48745100449973	5.51418249174499	5.61523864649508	5.45644952070407	5.62855989141261	5.66676417969173	5.55717314350829	5.45330311018771	5.54147372761324	5.39681919116313	5.82172316494526	5.64443818774241	5.56405870863557	5.58088266431070	5.55510750675725	5.59047348463690	5.41429060276804	5.59968186799014	5.46404377846101	5.55940852198892	5.51205031218231	5.42411529623049	5.55408431163262	5.60494080629792	5.59146101304034	5.57181372102715	5.59417374853716	5.90262091957537	5.54319631116869	5.29647967790660	5.31146830102076	5.62962751713352	5.51426608607325	5.51816937829025	5.45303434661152	5.56110895914278	5.52794146369125	5.55511388682003	5.63167209875379	5.52596772730796	5.54065857668854	5.80110470942192	5.61379162348361	5.57106066065082	5.59695856245529	5.64060379890227	5.50701071540194	5.64446184088854	5.65493547267666
10419_at	10.68237417347936	10.68859008405608	10.67562740599585	10.70184681526071	10.65983416980834	10.65079515882464	10.57659423231571	10.66667539063385	10.60378633775883	10.64452187581521	10.64636774809591	10.67191050314196	10.64677096607308	10.65526522286476	10.63855032454732	10.77476522675615	10.63949671178752	10.59195801680537	10.65015486868251	10.64163672680457	10.67840878002620	10.61486132346930	10.63149806814370	10.71477865363088	10.65703859204399	10.66340106810324	10.55971623871147	10.59724648335802	10.69453428148332	10.74782974993027	10.55256364812610	10.68804100672208	10.59166145552530	10.65244332995412	10.54569241594625	10.63864238036283	10.56248804757864	10.53833274309339	10.68790754676784	10.64748187263275	10.65651688395907	10.73994904071521	10.64726624491174	10.62902162626862	10.61149989311295	10.63100942191334	10.65399555819121	10.62859941936555	10.62059162457856
1041_at	4.96583320470929	5.03048879571750	5.02770150170691	4.97198164410790	4.97658616345964	5.06368820890535	5.11458184537266	5.05711539270275	4.97742236779067	5.08216405635585	4.98086208332981	5.01700619963162	5.00373297871037	5.00526388989691	4.99573453250463	4.99566493662734	5.02294522842595	5.01235426805745	4.97536774885896	4.95515373762680	4.99292016593689	4.96897211924240	4.98798897490048	5.03442267110778	5.00244454488422	5.02944877137032	5.00124774957029	4.94115467874114	5.02749804537799	4.91449297189284	5.00945097426376	4.98286279078415	4.94819584017495	4.98506951047774	4.98352138004676	4.99504607817251	5.08695559256924	4.97507395108533	5.10486058787994	4.95618561507948	5.02429455257415	5.09980629075696	4.98472330721011	4.98039546396867	4.96431209064793	4.98698616173352	5.06806634689465	4.99633475301913	4.96395723434796
10420_at	10.99491176078848	10.80515272540413	10.86905090384362	10.72393484973142	11.03523526057065	10.67716589797079	11.16351022097115	10.86144282835160	10.76839508168948	10.84980326372180	10.77813272079768	10.86403373178408	10.84840617136904	10.84537737231662	10.83681276255764	10.87951131521751	11.19118172254662	10.80927099743550	10.73666156137254	10.94394155363759	11.04695818334745	10.77365736313562	10.82962333912256	10.73382276947778	10.80988388739309	10.83000664094279	11.10940569381942	10.77114308281601	10.89779494551471	10.98181076741064	10.71082778474884	10.82015384348682	10.78975637972853	10.88719914493825	10.79385449399650	10.83673909791195	10.72085049871920	10.83454723240049	10.83354221352952	10.86199613473229	10.81349731824483	10.56550991256658	10.86631100187936	10.81941347648884	10.80546269030188	10.78821059831468	10.76907016901918	10.78813925215584	10.86176577186377
10421_at	8.64954841072636	8.73174175480623	8.69497609180378	8.64825800119585	8.67090637687988	8.68558422687910	8.73046325632320	8.73019327924849	8.63445171174488	8.71559863534045	8.65095496549548	8.68593947812148	8.66068535518212	8.67053057560081	8.65376569758334	8.69018299247822	8.77922456775499	8.60776700978020	8.65622608062043	8.67710337173141	8.66086502188072	8.66957498556616	8.64381930447204	8.64893284877112	8.66770530530062	8.65031779072682	8.70535331555590	8.60927218796421	8.64227296821528	8.65773772593822	8.59259322187229	8.63102372744761	8.60401261889865	8.67520450208054	8.65009839648878	8.65089358080607	8.63442631073762	8.62043545299571	8.56442784215337	8.68746078342971	8.67422232802374	8.65522398147176	8.63698309403753	8.63979639049209	8.61903440642894	8.63073267030652	8.65675525190700	8.63660086926680	8.66058595734031
10422_at	9.28880176590695	9.21628923512995	9.32043419889778	9.24423743965545	9.32781802517006	9.26874764942476	9.59296948556735	9.30563744239411	9.25146531489448	9.25086525611814	9.23851989311857	9.30280139385875	9.28302642174821	9.28772532825800	9.27981388705334	9.35578555919435	9.24903977177870	9.20687914602155	9.27249678399478	9.25979553539127	9.29234343610390	9.28800628177665	9.26304459505562	9.30795773954218	9.28534119765698	9.31316488743612	9.22997287210998	9.23929045444758	9.25569704662817	9.32261501565367	9.22186051083902	9.29000148863697	9.22328387919213	9.29934351071938	9.30304102017299	9.27038982649923	9.17970516201230	9.23158493953203	9.21023715171935	9.31441470413519	9.30131489148115	9.21724939245302	9.27846000559994	9.26918412680675	9.24425564271200	9.24011791393787	9.16570361154148	9.29365883001103	9.27616091055261
10423_at	11.90392494582176	11.84734314834587	11.90474719760600	11.86196682239093	11.85771355832171	11.90355844331885	11.98344685921754	11.98980109673541	11.83999312001890	11.93374281042920	11.88051350538365	11.86982692449607	11.87687831047049	11.87663015601387	11.86731857925095	11.89745233722198	11.96624476813484	11.82230977354712	11.83207253307411	11.88692377598450	11.89645545908629	11.91850658704199	11.85608969467601	11.95425917539296	11.88777348178519	11.86500100808402	11.78182858510435	11.82877996290352	11.87979920686470	11.82948087168850	11.77482791132912	11.84229469636777	11.81620872852438	11.87296665068328	11.88459735449353	11.86320375387343	11.82791283547406	11.86394096645973	11.77816052194378	11.87875670414027	11.86131042374693	11.79943282534823	11.84469793125514	11.85185630728607	11.82645415443105	11.84223665968883	11.86762186882934	11.83664521104364	11.84536534014643
10424_at	9.41714118192976	9.38915879198362	9.47162881814963	9.41322785231385	9.42214986550867	9.44207170031726	9.35562594838334	9.48628688509174	9.37839758878524	9.36512371787700	9.43131553115751	9.44694100921309	9.42649697637536	9.42814880930035	9.41892802594552	9.58797341842456	9.52096088801667	9.37875938157621	9.41391639618395	9.39979803469908	9.44314055541761	9.55231297432526	9.40775738364921	9.43524602894021	9.45749733527440	9.43287036936559	9.19340014428139	9.37271660821158	9.43652509819167	9.52475611636257	9.41890681433925	9.39467827705671	9.36798362285041	9.40072704878133	9.38347693801752	9.41501256198660	9.64324041877905	9.41946518329417	9.30201317372950	9.39972377485205	9.43224223475400	9.26445586609124	9.41541243471413	9.40282037346841	9.39074275007762	9.39454468716247	9.55485113052547	9.44662002261941	9.40414714886291
10425_at	8.41105816327520	8.51365259928487	8.43920752376342	8.42191211571839	8.42143174879877	8.42225462596407	8.63097945619858	8.40181230486691	8.38485493602582	8.42895267687248	8.38249596176623	8.41592716088279	8.40329616330108	8.40785806057259	8.39520490150796	8.42111671457656	8.41970734991864	8.33885244140785	8.40115333362968	8.43682182084192	8.42386988491847	8.33928801545097	8.38953487547328	8.37273702083072	8.41754138041530	8.40442643810385	8.38732099188694	8.39245004078910	8.35660418840952	8.39432486876691	8.38911676825014	8.40429555163821	8.34973283208190	8.41615031973217	8.38414713211853	8.39665394652749	8.34631826616870	8.38815038215205	8.35142416271868	8.41238773618153	8.40879921185303	8.38941210018115	8.39819099283036	8.38466928168036	8.37573235585963	8.38380045247222	8.35057906726599	8.39473659663079	8.39905426862329
10426_at	7.29123590651467	7.30635253611760	7.34378165535487	7.33439695631928	7.33416505272666	7.26895167734857	7.24124679401391	7.40458561903373	7.28994368739813	7.28613112066602	7.27675213721898	7.32664200309017	7.31096280942629	7.31894246547024	7.30434881102487	7.46829091133985	7.39220102879912	7.25591572622434	7.30214828100128	7.31051163580605	7.33587071842732	7.39566533068618	7.29594655574440	7.39143726899188	7.32448894273758	7.32128769551153	7.31462929256696	7.34182081520712	7.30441492633511	7.29773467112834	7.36554222803340	7.34813065935817	7.25623063664608	7.31737763100070	7.30675875692162	7.30336328058507	7.18963382897690	7.28915528309112	7.27890969554676	7.33701154239772	7.33861118327592	7.26859748513030	7.31215009445207	7.29792185237711	7.29374866808226	7.27156852228401	7.23661291566089	7.30223036921199	7.28679120655806
10427_at	10.67602346304455	10.57213666115905	10.65851728119211	10.62253370800278	10.63345032837313	10.59859267530952	10.76935933233481	10.67924969772030	10.58821614375013	10.61447009432113	10.54239082920664	10.63078679710310	10.62925700524620	10.62560700412608	10.61963067806930	10.58569672446684	10.65197275379846	10.56168556534874	10.60430663899770	10.55746282764336	10.67775863640966	10.67938497352183	10.60778497666666	10.62830620179995	10.64047606382605	10.61925194012288	10.37076290636791	10.62570083919912	10.60067164049904	10.64968669713837	10.62678619280680	10.62452539907604	10.56794809036004	10.61814687926632	10.59413041819728	10.61493071101707	10.58508399467395	10.60610769480494	10.63301497750009	10.60186707814005	10.63281477460014	10.79546142010223	10.62192138309706	10.60901357179289	10.58847492750998	10.59536179668375	10.69278422455215	10.66829727770448	10.62482904492027
10428_at	8.71634523112421	8.75304783559527	8.75990563676786	8.78148663072494	8.73542209648158	8.91610662996966	8.28029099185997	8.95171083988868	8.70121870783863	8.45569065534794	8.70933939371564	8.73160467411985	8.73068434316718	8.73096309448502	8.72647921506277	8.88379710380917	8.61853657040981	8.70200397044016	8.84710769557632	8.65975837104807	8.76477453424184	8.71019057515353	8.71196508249267	8.82873389944628	8.75679654258596	8.75344762832451	8.70283228278638	8.69692250068718	8.84108892214121	8.72640602972297	8.83388503118860	8.75641252056696	8.67216478228593	8.71866828309361	8.72377651954832	8.71903230443212	8.62851731213443	8.67398096324311	8.75471083474983	8.68411190322023	8.71194935594345	8.57667445525594	8.71536231827844	8.70729089891553	8.69428112133318	8.68106856654178	8.81141343020081	8.68780489162498	8.72503045891892
10430_at	11.76285715409968	11.75606994920763	11.84664911060504	11.80683041137415	11.79707056414888	11.79895739855934	11.93652338800950	11.93578135130959	11.77837009110805	11.74479594804839	11.83559338000792	11.83413007591562	11.81410591539024	11.82376712876056	11.80698956078695	11.96601866126874	11.84771632995172	11.72134618645842	11.80583049346035	11.83289943731450	11.82306682648672	11.78690509061023	11.79780192023538	11.75916247764400	11.82420462554697	11.80524153904754	11.82433622508862	11.78914494498189	11.80013086091719	12.00864426168517	11.73968467536922	11.89374397588724	11.75791486455453	11.81371754088716	11.77709064030597	11.80490222395193	11.88786071753327	11.72508587243397	11.64186445853621	11.78270394349374	11.79217731902923	11.76247475080632	11.78902282134048	11.78808124801980	11.76889041526488	11.78679759033430	11.83595168533421	11.79888714962336	11.77750858273399
10432_at	9.95753736561105	9.97425569687255	9.98774032553381	9.95795920505915	9.97658856834698	9.93220550392767	10.00093920947779	9.93159768936366	9.91434218006038	9.94311768919376	9.91848527864347	9.96558301817138	9.95425109101196	9.95795263020857	9.95141170723120	9.95495732149139	9.95029026936259	9.84815286244396	9.91684424850857	9.93860255954283	10.00306727185808	10.00547959461628	9.93519659139825	10.01468083764638	9.96962011461028	9.96443336548303	10.00904780253616	9.92386329290546	10.00158776916343	9.99247846153771	9.90737853631500	9.90893825001559	9.89538084801169	9.94446874320888	9.92791864981425	9.94237149970056	9.87141675506459	9.98454938016910	10.02757000018704	9.93207287017992	10.00234149794782	9.96495534615525	9.93444869367138	9.93565880974003	9.91677226626930	9.91000118650703	9.92380909250618	9.92709786589829	9.96242902166648
10434_at	11.64434226655321	11.58899892708558	11.60045476002308	11.54475496331176	11.60627389275362	11.65538350207315	11.93826024140503	11.56020746324576	11.50774629996351	11.36268851176219	11.55500598372232	11.66346954267054	11.58431639465219	11.57819385178835	11.57298389715651	11.75997196187288	11.61068843059957	11.58748313997301	11.55184732372898	11.50920542774972	11.59071582864905	11.57331933210762	11.57170169362751	11.66113795073104	11.58484713314261	11.61913168528596	11.69416358930040	11.68563714823425	11.58599514166030	11.50150778513835	11.72751999206161	11.59846325332300	11.53206653414788	11.55044405914898	11.46558041136197	11.57897095631319	11.40060878117101	11.50536693776988	11.50797539883431	11.57582480900498	11.58104858946129	11.51221678949729	11.56974144619855	11.56277784766960	11.53426898741464	11.58169047563793	11.73372865272954	11.65365628341282	11.54282914141154
10435_at	7.54916182138245	7.50304085664708	7.65581466795521	7.64966568004995	7.57714350134552	7.66931374268550	7.37099537094335	7.78933164904882	7.61170598946661	7.79854833836560	7.59443351783850	7.65399825063676	7.62758446742383	7.62905598034679	7.62319884847998	7.56741959246589	7.89232419693259	7.56256984034823	7.63053158771344	7.52582604798230	7.61519731966847	7.67941488120170	7.61290086974251	7.64770046885669	7.63659029395246	7.61770196195524	8.09891223721348	7.55963332146926	7.61960336023661	7.57863712601509	7.78546028214447	7.61033328264568	7.57309703202625	7.61700052026849	7.54613472654925	7.62009903326493	7.53244949855885	7.53831007881196	7.53675227575008	7.59250160104338	7.64038151277600	7.76388232405918	7.60726496137880	7.60112057455173	7.59064287745357	7.60165334578274	7.62055070797251	7.60794130903568	7.58572221138416
10436_at	9.62433206191548	9.62400592900327	9.63207434681622	9.63228728893835	9.62333432654917	9.59795560581058	9.66118355563673	9.70510968176016	9.55558631836214	9.62118182133889	9.55430670486412	9.60179511108126	9.59928196260601	9.60424725868004	9.59767243070178	9.61674157317293	9.54279780955829	9.50229850149791	9.61127911413445	9.59465041707783	9.64104249163879	9.50090686870560	9.58418144680336	9.50505507888408	9.61563957844540	9.60520844177775	9.55195685637276	9.61960218553850	9.62176297402404	9.68267774839354	9.54706772863746	9.62722265768713	9.54438499480707	9.62658478199704	9.56647309016392	9.59140065285954	9.42390665696599	9.54216884246005	9.71245426046331	9.58295095028822	9.56637074548889	9.84308974175157	9.57677436278579	9.57709993772595	9.55587433638648	9.55359810178889	9.59235493872646	9.58351079264177	9.56890658444432
10437_at	9.02407636851564	8.91577136059399	9.10683897201121	9.07042533209630	8.99949793086297	9.19095254620738	9.18635832416627	8.94769457142880	9.02144048371502	8.62538884835301	9.22617877335001	9.12136490976461	9.07849476598753	9.08651675219176	9.05707997971435	9.00291791231439	9.13337639442917	8.90149272520036	9.45951342635019	8.91958547187478	9.00328161653180	9.08360615547110	9.06547417531738	8.94380142966468	8.96873638471070	9.17654018189663	9.24243747141440	9.05375707477451	8.97811407802153	9.10933059525826	9.15284819055895	9.11005333822293	9.02497387881239	9.01308941931256	8.97361361582623	9.07250711647539	9.23330074964849	8.90935656100191	8.80292790732003	8.97767857116441	9.14007151981355	9.10518659239218	9.01582711503296	9.05072267175005	9.03301558844205	9.18307555255342	9.03511183170274	8.99408943168637	9.05759940804713
10438_at	5.92220295571281	5.89265077311621	5.93558594239779	5.85969391799864	5.98918639797968	5.92010076665619	5.76880901261455	5.81309921329203	5.81011947666989	5.75736379868698	5.71101130461482	5.87112219717100	5.91978931011439	5.89750320565362	5.91384121711667	6.19683030339269	5.95655745507503	5.75678104222976	5.86906465540088	5.78148150908572	5.94052932499791	6.11041602188012	5.89281169179909	6.31057915906000	5.86928922051781	5.86664763069401	5.59556040959298	5.79377503881393	5.90718611769723	6.41486236989759	6.28656105251518	5.98225213522539	5.85302499243387	5.87260249924275	5.98421017578600	5.89984739426397	6.04113543163275	5.89135007245859	5.79347152582838	5.78571335172137	5.83082898228591	5.76305214902697	5.85915649804010	5.88434446109354	5.85137927234969	5.83164526259416	6.02344268478371	5.93124223240514	5.82490273304291
10439_at	8.22615957047191	8.42119376116348	8.38195424836043	8.32122304077622	8.25396434875130	8.34916873867671	8.49723344668160	8.63597820885007	8.31176197702643	8.04826281210949	8.38697326584532	8.36829772960157	8.32796661237493	8.34283138040217	8.31922601308124	8.72072036039042	8.32988858043282	8.23464756644806	8.31073820695175	8.14510613548516	8.31621632172193	8.94649997058177	8.31317422370129	8.28582872001025	8.31380887758190	8.28088542581910	8.09053848215810	8.36154166353627	8.32772918772626	8.11111689053365	8.29770200533305	8.38211624214046	8.27338111305227	8.30455751143892	8.27523093116590	8.32029841254987	8.02447427391187	8.26232537473940	8.03393768342475	8.28631743477885	8.26792466255129	8.41242167377169	8.29807473580899	8.29966520645461	8.29540061691167	8.34965051060002	8.41220785387254	8.24440564536735	8.25741945871445
1043_at	7.19054546199467	6.93415001006248	7.28219181347991	7.45034238550802	7.19543292646633	7.69497497967431	6.88991359873229	6.99197476982525	7.23373373780735	6.93905757721324	7.22200902539914	7.34379940507463	7.25256377426792	7.25892438631896	7.24630846202338	7.08318374350509	7.07500285992257	7.07164364032666	8.32358737092404	7.21256423602759	7.17615923664335	7.12715772533029	7.24143190566169	7.08545252433200	7.13354262839838	7.35844620387754	7.90105698494036	7.31495705096230	7.16916662063015	6.95666851435772	7.40130081899234	7.26648200910453	7.20158795861271	7.24174906498346	7.19277532389612	7.24877240590124	7.73843253655144	7.13683644965463	6.88999870426056	7.24910696011161	7.19933882432739	7.09179207321393	7.20980496476065	7.22863566712572	7.20163843770703	7.40977094566122	7.39860502955763	7.60324225842223	7.28281978691640
10440_at	8.72628455018944	8.74057860186095	8.74525062152624	8.70376486208990	8.71433122718359	8.73786353962249	8.82664797252637	8.81109785069358	8.64951194991900	8.62189105736817	8.66970835675368	8.71420521787230	8.70698494426999	8.70528654919762	8.69628354413934	8.79775861236071	8.79252264032076	8.62415670966448	8.70860176148230	8.71695965997899	8.68712574700350	8.75052401454644	8.69102991840889	8.80350291420763	8.69067601027620	8.70138084154895	8.45831995857537	8.68320117576427	8.68414196648129	8.89877232113539	8.73753416350971	8.73722421840639	8.65123229572180	8.69806648118313	8.65440465045759	8.69810219592423	8.66831018809331	8.63698036577563	8.56518899789506	8.66706972641136	8.71503826645590	8.68824025530463	8.68460339832914	8.68266835412990	8.66320941723694	8.68086899204362	8.71823431595776	8.65937209428919	8.66596863804453
10443_at	9.54058403420087	9.60785308217155	9.54980624862695	9.50701386551710	9.51451328895350	9.48767454772529	9.29124183801935	9.62979404992106	9.49453791114926	9.68928412696006	9.42885443784295	9.54101415764783	9.52701977129990	9.52717778959093	9.51620971180341	9.50865020402393	9.75148292942253	9.46680837811929	9.52573192130098	9.50642431015549	9.55954843045036	9.56451837782422	9.50704796157143	9.52230369769153	9.57342388920742	9.52464941319866	9.57206805140393	9.46160304715820	9.52391340960476	9.20393288280072	9.65236126997704	9.50224710700550	9.46725867595149	9.53185152148010	9.54362493102065	9.51428283990487	9.37362640107179	9.54041429233542	9.58789281669867	9.57705567470606	9.54357478588350	9.68535210577697	9.50693263636463	9.50468916399182	9.49012084721131	9.49362082652167	9.55591053942937	9.50268027033073	9.51338286778715
10444_at	7.99481431020256	8.07935307260633	7.97592813695834	7.92272712255381	7.96727399978382	7.95712676440678	8.23906100274520	7.95595103950435	7.93984443196320	7.91307332370997	7.91582874911266	7.96013189799326	7.94957656579605	7.95652113304042	7.94305842163096	7.91964049929469	7.91408755048356	7.93690036051755	7.92239071865561	7.92662960109002	7.99820513798380	7.89934677750240	7.93449223293984	7.93047724782250	7.96781106319290	7.95195490088507	8.05102578744940	7.92835908249814	7.95316256492789	7.86329169770325	7.93312982856602	7.94712973496266	7.89469861834457	7.96074168890487	7.89792247233782	7.94166691244598	7.86777919322657	7.91727652703316	7.95301660478612	7.98201614771941	7.97399845894750	7.92497144611874	7.95459107174174	7.93054318972329	7.91616058357755	7.93328560661342	7.89713233970481	7.90637554776582	7.93796697311322
10445_at	8.91306196272124	8.78762701842971	8.91970606442295	8.90098832980584	8.92098100369858	8.92941317960416	8.88121130821964	8.96001232391701	8.85504458178358	8.94420602224893	8.87490265324614	8.90104909428390	8.88237363574156	8.88906483279455	8.87767686516463	8.91618759206137	8.86006303553118	8.81308963083489	8.86552082136896	8.87649452614851	8.89133621135297	8.81081689932342	8.86618101451112	8.99226454276911	8.86943224014157	8.89554996866573	8.87482802992758	8.83338120073536	8.88356518135416	8.91526177095836	8.97570466227952	8.89742750670308	8.82648849240146	8.91040694113848	8.87967922156977	8.87325243234483	8.76803624027598	8.84710140210436	8.83259003930509	8.89063039566663	8.91143143315628	8.83333880410548	8.88202723387249	8.86629800699504	8.84771610771547	8.85443186924047	8.84772220589272	8.86218599383474	8.87036721628429
10446_at	5.73303205824920	5.80608679982581	5.76991842590269	5.68646390325700	5.71972152162948	5.73545677343382	5.74259260004068	5.80428863344868	5.72810375901632	5.76373085707132	5.70602902919217	5.76048181890212	5.74357271551859	5.75291311030413	5.73544097477711	5.71793776038920	5.84389257536591	5.74060114455787	5.72127942920272	5.65253396543759	5.75025693591677	5.79236051568229	5.72646837295735	5.70846252208156	5.78175630322490	5.75476884118320	5.80153635028137	5.74757784035779	5.79883788666898	5.80700632752145	5.70744359400415	5.74131562521756	5.68668059020048	5.74804594178357	5.73351617404899	5.73351184682016	5.76777345365525	5.72233316752072	5.72440393472048	5.74272060231509	5.72268553783169	5.72427342922016	5.71965186641417	5.72108825759077	5.70159072927377	5.71661527797708	5.78282651034084	5.74426580704742	5.72874130439746
10449_at	5.58090231548416	5.68164441401221	5.62080010143081	5.55394252766299	5.58327499650008	5.61857193392120	5.74687438588122	5.46488891852654	5.60199396860304	5.73209719573114	5.81140907561174	5.66468557207455	5.59296915958224	5.60749718812836	5.58244213892094	5.45944969794466	5.60427833796103	5.54594759207020	5.60607377327843	5.50177761227348	5.58824753773729	5.53526078067695	5.57961479367397	5.55658951519577	5.59073901680717	5.58886115491697	5.97438078226174	5.59023442058754	5.59603951388343	5.53969664273506	5.59158330685334	5.55493195966071	5.53982957172670	5.59257456928542	5.50265689896962	5.58666280920044	5.37352975407086	5.55755362832211	5.49712728621514	5.66085100741388	5.58042381959834	5.88132802088347	5.57059045999196	5.57031541745941	5.55551510006651	5.55956316154834	5.59021945399713	5.58438435070293	5.59149611941830
1044_at	7.09289456445230	7.18420278381022	7.11583433975554	7.05099573350292	7.08254283783582	7.09567707640645	7.18409278227264	7.09633207220714	7.07770507986111	7.19511516838162	7.10737745283746	7.11706758626603	7.09813240527173	7.10060539248424	7.08846011779161	7.08911603955271	7.13019121201522	7.15624995661012	7.03874478003269	7.06057813295136	7.10688855358981	7.06999309098755	7.08063123592445	7.10767704829952	7.10794754366926	7.10087851397439	6.98984311288321	7.06792539732024	7.09330349573466	7.13418426002769	7.13984358562622	7.08335985697810	7.03977368597586	7.09195189193142	7.07086598226738	7.08681501751569	7.08846694989117	7.04978543660737	7.10784309903884	7.04532641058172	7.12225234132666	7.17226041717943	7.06943232926596	7.07181424925726	7.06123147036471	7.07135926999448	7.12969296563359	7.07689031826708	7.07340583131934
10450_at	8.60593080126202	8.68817042164708	8.61633944103482	8.53279608664988	8.56294250154262	8.57411496989981	8.67332824865799	8.69486250346888	8.54103438150924	8.61893105564289	8.52151383377969	8.63663120022590	8.58356403185349	8.58672946933239	8.57886653969664	8.72283542831888	8.76931537106665	8.50321079938431	8.58056652964479	8.50993613552661	8.59695092494295	8.58224036778978	8.56830880648426	8.66844821559170	8.60316910000149	8.57035321713532	8.52487260936977	8.57868317075205	8.59212064893105	8.53844912797430	8.56971366849545	8.61439957467914	8.52851233661899	8.56326181269525	8.50999704561282	8.57540691591751	8.54085475945870	8.50530371262295	8.70283245007914	8.56745066170126	8.55750321029117	8.58650573904088	8.56600076623041	8.56212443913742	8.54423098486208	8.55255634482021	8.60633554646022	8.54239171928094	8.59039793723156
10451_at	5.32743700307235	5.44905158795743	5.49790301996418	5.46073975288315	5.37681999016480	5.38581304370729	5.40338564695757	5.33084840782512	5.39008629359299	5.33029338484010	5.36473024722443	5.47046589951127	5.42578032051591	5.45219771376027	5.42615001819897	5.54084534506364	5.37025790991704	5.44144303669050	5.39912147153162	5.24059083256875	5.48666896195706	5.32885669179795	5.41491456854056	5.30275609733781	5.45914990644619	5.40426550829617	5.25165356836473	5.37429063737815	5.63651969986050	5.23138248017871	5.61521915545113	5.45528829701358	5.37507083619998	5.37570147638633	5.66974046990921	5.42192569664668	5.17578966842892	5.41862371689507	5.67180008898801	5.68027546383870	5.51967692677866	5.44463796279293	5.46859593222849	5.44371415165652	5.37688373602584	5.60573103921792	5.33265485400270	5.59399726015317	5.61257650064844
10452_at	7.64831099043420	7.78635762582488	7.73667683407200	7.66868727993281	7.67188586995486	7.76202166317357	7.79306049144149	7.75305869825629	7.68380276276231	7.95082372055506	7.71748203768973	7.76296809117392	7.70672426507106	7.71534224398766	7.69495569264414	7.71867828349465	7.83519892864395	7.64148426036258	7.73188102223669	7.64171518369953	7.69943557641716	7.65749402903402	7.69419372320099	7.67253665550845	7.70394348970348	7.69101131262944	7.98296501029024	7.65331622776180	7.69568081602002	7.76316947793491	7.69158367321928	7.73225512429976	7.65440873047320	7.72904348366023	7.61058994382625	7.70140129593867	7.69130737959356	7.63565755722713	7.56352407485523	7.68887776176799	7.69773456775213	7.84842143823227	7.68541665379427	7.68316998407052	7.66365470999377	7.65513382832630	7.65984487174414	7.66813468182896	7.67377443915066
10454_at	8.79039119488905	8.77999584533142	8.83410724511256	8.83542118626838	8.83474644213921	8.78216483327885	8.78592517856871	8.83175623636237	8.78847988119532	8.83702242967336	8.78107549279594	8.82603954233266	8.80599247039588	8.81717365392923	8.80215512987637	8.87800164468113	8.92559817839498	8.78247077372635	8.78785305511091	8.76021726287200	8.85682596625402	8.81947793977500	8.78814302007283	8.80049929905754	8.80040611584034	8.85112844671235	8.78717292180191	8.76178966254305	8.83908880658452	8.84859669729439	8.72964088636761	8.82083305051648	8.74835753036980	8.82078413274695	8.74677565770220	8.79519052265205	8.68006628580078	8.75801636683771	8.79150093164527	8.85215622295339	8.84686017951907	8.87828581274649	8.78049504755441	8.78502525228828	8.77364206907717	8.80101613231427	8.83099000613818	8.83081820060020	8.78887842438318
10455_at	10.77861850316626	10.92546703072221	10.74101364781304	10.68941817987161	10.72169055414467	10.70314031542075	11.30000761350703	10.74346186692442	10.67774556859747	10.60467034334583	10.61480964502609	10.76512632880534	10.71905376108787	10.72382559092823	10.70659804600892	10.68364824690394	10.60099159922716	10.63112969904130	10.73711919802299	10.64232107719898	10.73088952941058	10.74501457719652	10.70067465548236	10.72039213916555	10.67734805660356	10.74266385202675	10.56258892094074	10.84803903631890	10.70249029931622	10.86049097897696	10.77494023180387	10.67645471341358	10.66084957903207	10.72900576696365	10.65894597547836	10.70781758660902	10.63318321823684	10.61416235522316	10.40142572871863	10.65423482655951	10.67501120801792	10.63528699680515	10.69650184299636	10.68935788997708	10.66689294180090	10.67166141003903	10.80532503063837	10.69394037544375	10.70587425703553
10456_at	10.09011105781532	10.13382896017062	10.06354929998050	10.02218126637817	10.05467507096558	9.99155287170526	9.98325810659102	10.24165668536846	10.00926532788931	10.03696394029448	9.99159142787550	10.04807027353291	10.03435181151567	10.03976611226451	10.03104119278509	10.12492830434670	10.08893875831102	9.95159489809223	10.05504272978511	10.02734375795502	10.06038459750614	9.98470460304272	10.01780899808022	10.02541179922356	10.03393021372309	10.00484919776173	10.06817664941184	9.98391451220116	10.03568567044271	10.27506816304013	10.06671652588625	10.01200482675375	9.97800442727034	10.06018808536572	9.97514797798365	10.02498082823683	10.03349979969315	9.99288632595606	10.05995832822373	10.01426152170140	10.02863815850348	9.99851980623030	10.01222947642641	10.01141232171283	9.99170989777907	9.97599626437862	9.97097018966527	10.01118345578733	10.00764472697321
10457_at	9.87338743025285	10.05990173314448	10.04421922551673	9.88990689758861	9.95971417770322	9.99293346773746	10.14014985725883	9.90887951158781	10.00214098583965	9.69148673424544	10.51520883053499	9.96494154540942	10.00465788072993	10.01733602108065	9.99482134183308	10.07974251042793	10.02686715036914	9.86525358606800	10.12309044858381	9.74828496465719	10.04793429758780	10.46198685317345	9.99421204033385	9.83130000864162	9.90861175188806	10.00994631028306	10.12793160313766	9.94089677382500	9.94491401635960	10.14764390910216	10.53939361502434	10.06370307651921	9.95442733421652	9.94750327852415	9.81965091187920	10.00140103955265	9.87384877149738	9.86675495478213	9.69175403645020	9.89205995568934	10.07764465944888	9.78828020002999	9.92433263742347	9.97319669336360	9.96021334653699	9.92959054872020	9.95410320081701	9.83286359417249	9.88822515187054
10458_at	8.52156560460474	8.84845202512066	8.56755887846824	8.39988871231586	8.49429373762321	8.63959326874892	8.90948718263171	8.74846432724942	8.49845693325386	8.49070231260288	8.52501759550902	8.54927433819549	8.53683096530114	8.55335132417177	8.53316577042335	8.52861913551406	8.40404374818755	8.52756898814009	8.51236397681236	8.53425423464095	8.54642287788910	8.50412066292127	8.52112407138937	8.68705429616242	8.57497158410463	8.52737824247700	8.90969081087644	8.52645231220549	8.59596647159208	8.38472430045299	8.50653559030163	8.49047446500489	8.48132061400286	8.51460144338153	8.43546911819239	8.52822515538354	8.24157471352412	8.53478171344232	8.36019775902541	8.49124165452562	8.53318930820235	8.41551511198301	8.53150710651305	8.51745616786194	8.49825500966007	8.52327908849442	8.82685311006365	8.54341809063410	8.50196332466688
1045_at	4.95439061560765	4.81760721263787	4.81684583081755	4.77189049987851	4.77126455740282	4.79011080822556	4.93713236355061	4.75947814056006	4.78707520727312	4.82013539300419	4.85714981460611	4.82487991204857	4.76460878219007	4.76945112156771	4.75851133954020	4.70978615594389	4.71016308620053	4.70150106123721	4.81078819972375	4.75194940437534	4.78375409192898	4.68196498841333	4.75084401961133	4.72852572807584	4.78922709666668	4.81036806841693	4.86314534551062	4.73838436594232	4.76191375476607	4.55441599858970	4.66039864122638	4.78749835972988	4.71105071165425	4.78054809211875	4.80792946405281	4.75791008798819	4.66090177928848	4.74165689147494	4.72493318097227	4.78873368031759	4.76143149292216	4.83886474640416	4.74176306956224	4.74506570679233	4.72977350379467	4.74385633419011	4.73819982331506	4.78112106471947	4.75130697787931
10460_at	6.44207329099177	6.34997318450969	6.53181296810345	6.55075863321328	6.45382455520618	6.49974951815242	6.64433818907537	6.52432883015732	6.46901817068589	6.32231442085467	6.48514789567687	6.51596108146539	6.49547375977955	6.50297595930841	6.48950620106376	7.06024302914089	6.58387373378656	6.45297661468552	6.67997441755311	6.43756030692800	6.49947512846496	6.51923452015612	6.48027288332166	6.49634019486198	6.45303537644141	6.53220701584324	6.45005176569982	6.49001025602065	6.44485693141213	6.56724469101610	6.46393340947978	6.51414597241787	6.44054579123654	6.47646027560695	6.49213722838007	6.48725244591279	6.66385647956999	6.42164057785454	6.34906010960737	6.46966192812053	6.54693458515789	6.43399421017473	6.46232074781521	6.47527887682221	6.45850616360826	6.51073271613326	6.41456335581682	6.44002019004109	6.49958761616211
10461_at	8.52194707262553	8.91913253412265	8.66984777466189	8.64815058398139	8.59172254072927	8.85045828895682	8.77865272251193	8.74199253859369	8.65911831206296	9.11784377185392	8.66390015035493	8.72309684753219	8.64524053632072	8.65097909244317	8.63811132024146	8.54797601216539	8.62730202504493	8.58876735357532	8.75287332914508	8.45343062825926	8.57853569345317	8.59142125044566	8.62944003844985	8.78676192539761	8.65462671947675	8.61451188689219	8.55920919112883	8.63110757758047	8.77493796217513	8.31133746964595	8.78990937978701	8.55195994828935	8.58964258501393	8.61123998943359	8.52559033127843	8.63652960422181	8.31692248414927	8.56263650866783	8.61389665878109	8.62069381020123	8.57566012523333	8.75142826430195	8.66787851727659	8.62432437296645	8.66168417992083	8.63048710137677	8.70086337147051	8.61579340139075	8.57282667902586
10462_at	5.83533130305889	5.82263630038159	5.95605864335832	5.94651626536642	5.89278786462207	5.79278115732650	5.67779257018952	5.76014167176885	5.83251176369496	5.69579169555771	5.99413920150475	5.83221900355923	5.86019317509156	5.87287198366220	5.90186612982621	5.85081326254728	5.61470564601156	5.68345243539222	7.70542492979308	5.71698845972515	5.84960589420546	5.90106013566778	5.84786361669889	5.66739361132653	5.81393113258798	5.75762625194379	5.98754126408486	5.75820120515463	5.79396408510137	5.66282839965351	5.66468065664775	5.99333747140157	5.80805944969025	5.84139940044067	5.86556595690867	5.85492389837070	5.73743000939171	5.77403120181200	5.65183147120257	6.28235203060504	5.92771537968661	5.91142715097014	5.80025796774063	5.84483949917840	5.80107410919157	5.88287747087380	5.69220321033233	5.85174972400007	5.79874740828548
10463_at	10.50389751204380	10.51486292215229	10.52972314491760	10.49115222062797	10.49497275255444	10.53215191497278	10.50010984646492	10.60587250191030	10.44208744410227	10.46794675467588	10.46759029444125	10.50462522544578	10.49599361961863	10.49557395225965	10.49188375411596	10.45762695827564	10.53274371444266	10.43189826525944	10.53162204152107	10.47504585029139	10.51416140148495	10.56644036558423	10.47899295195457	10.61041162734605	10.50556666455712	10.48824042659987	10.28652475132849	10.47668344809391	10.51815431918985	10.65913262957758	10.60084807557387	10.47862482960588	10.43916109671430	10.49683073117805	10.44226812383636	10.48615395704586	10.53785365966252	10.46506317924705	10.43577826813330	10.48871462324547	10.49394478659146	10.51883165936496	10.47129607946570	10.47190895971613	10.45359992211953	10.45752789448836	10.51881555955381	10.45867960535474	10.46069359272447
10464_at	7.51289240629883	7.60007862736051	7.58945338879520	7.50528802606628	7.54388456676058	7.51443423805271	7.67197707467629	7.70318762207905	7.51576984659547	7.66567297718558	7.43169947341880	7.56348730013077	7.57399525804004	7.57254515100784	7.56309703436834	7.82365768625373	7.77810347422928	7.50244355983506	7.55468049519618	7.53152720427627	7.60858615424496	7.75654090413707	7.55769483998773	7.69693677447254	7.59063622708065	7.55275317128746	7.70421393036230	7.47336840820825	7.66311159710648	7.24179462565703	7.68032706301681	7.61902544005654	7.51792363089627	7.56015185906401	7.59858715766431	7.56494788569137	7.30403683005042	7.52459461502872	7.47811495960655	7.53606324675464	7.58430256239447	7.65555474408812	7.54998214189504	7.55471201444323	7.52924685891712	7.53034248073640	7.77544205042844	7.55791419262913	7.54707881354298
10465_at	8.92502457314633	9.00409863417684	8.98004933380837	8.93149136677278	8.91149075669561	8.97462278808191	8.98255321216201	9.11058552589684	8.91400682000482	8.92416042404964	8.93832893742459	8.97609933388806	8.95351166874697	8.96425455244106	8.94425426431307	9.07810274202835	9.06485523515221	8.87977324157629	8.97736283363398	8.97775062551935	8.96899654389006	8.91264550914228	8.93907929329285	8.95332860532555	8.96340679986114	8.95726135909260	8.85837251043467	8.94481642829937	8.97583221354236	9.09951519489899	8.98734939996412	8.96601395379346	8.89947894328671	8.93381232962118	8.92362740786952	8.94585513745852	8.99947816307729	8.90497827455334	8.95002974274574	8.95008479109589	8.91371383136098	8.87012017450058	8.94877789416149	8.93428872983788	8.91251063906742	8.94590541656801	9.00000626202544	8.96294967245724	8.95040019819438
10466_at	10.30824555209381	10.35154037531216	10.33517026475184	10.27914853542602	10.33802451017416	10.32296475519053	10.39523637264080	10.12838281475829	10.24981339780305	10.12590883236631	10.30336907617268	10.30855517926901	10.30609399220348	10.30757417216770	10.29843374122849	10.28850200384570	10.24990472002033	10.27276698020764	10.20537812068761	10.28198456349141	10.33730148186784	10.21816517275544	10.29032719333741	10.51209600160742	10.31061567356981	10.32512450513652	10.38009111952529	10.31119051119779	10.33950856452472	10.24233168991931	10.46062500704669	10.37637141301498	10.25005549772171	10.28318574899286	10.22755020704270	10.29716367898042	10.30460264680532	10.28206613177647	10.25270221925368	10.34302201808302	10.31130383206346	10.28962982779507	10.27956189625574	10.27962309426219	10.26148224145024	10.28214895040662	10.55918136115548	10.32273649423484	10.27500414940619
10467_at	10.51062380785145	10.49979452357920	10.52843196809774	10.44729081577299	10.49040320082238	10.50373536996305	10.56762090589887	10.56698574449405	10.45122036797379	10.42483960458001	10.43814950870265	10.50055395644240	10.49345507727042	10.49850290528282	10.48890720558627	10.59504479877354	10.41949056752975	10.43397936635066	10.46905591371600	10.50316560079342	10.49674715992681	10.40151668242334	10.47596619962613	10.51487021440664	10.48597194620029	10.47830962168515	10.59488567872441	10.45736626296305	10.47582898779610	10.54444731723354	10.51748438676545	10.54278908277747	10.43612914690111	10.50432924364335	10.47491821986917	10.48312345388070	10.75151927363969	10.45628795800821	10.39213380325810	10.48746554425133	10.47367726834455	10.54592690066825	10.47542104997155	10.47238391866387	10.45581359188897	10.49643593123213	10.51075498325150	10.51233411674109	10.47634092682722
10468_at	6.17884692180426	6.10224365359460	6.21895823063302	6.12323854852640	6.12318699802123	6.18078037418468	6.24549394148538	6.15690572914601	6.36745060676088	6.23795081515891	6.09968116050396	6.17948764673115	6.19815950938752	6.19783276918425	6.17904709120142	6.15473337252953	6.09853957922840	6.56610091248805	6.08894886710659	6.22589106257906	6.18416904956350	6.22187516670366	6.18152294602244	6.05301451703662	6.25990886376867	6.18306191722514	6.19422360894368	6.06416958811917	6.21218715591911	6.22075565261656	6.05221987750330	6.20868189404159	6.14172808241325	6.18152330449499	6.20296442263581	6.18852053257532	6.26218154165643	6.41812523097997	6.51544851413091	6.17502326700277	6.17423180650827	5.97088611949324	6.13950588049381	6.18170284956510	6.14149973712752	6.18034579042060	6.26481083377199	6.14190094247392	6.14747335776817
10469_at	8.04537856855221	8.09889787777757	8.08337667771397	8.05971325331314	8.04246498053879	8.06677417299988	8.03899041440077	8.12208972717866	8.03151104251818	8.13680427291091	8.01433832990554	8.07378090017300	8.04851663906008	8.05826853965073	8.04009745292653	8.08459981404215	8.11775474915724	8.02254940100804	8.03668927976921	8.05472330453269	8.05607408261162	8.01689995858332	8.03274454674880	8.12429841951349	8.04603169606703	8.04261562893395	8.05914932892279	7.98455471306844	8.00310428907252	8.08117277241243	8.02894614084694	8.04001745006786	7.99294501774560	8.05655753673036	8.04596439735275	8.03990422199311	7.98453715240821	7.99825623727590	7.95763888105880	8.07207122453082	8.06000066328241	8.03937276296173	8.02801070927608	8.02986036088240	8.01178748247753	8.01665397299170	8.05258907532982	8.04457261352249	8.02940701819501
1046_at	4.93305540387393	4.94693142860553	4.97262506702869	4.91189517310201	4.91871875888036	4.97035812866798	5.02160735376441	4.97109626308914	4.90690125016677	5.11739673900286	4.93647582991192	4.97134420601257	4.94664364080746	4.95128471578519	4.93710891038434	4.95799238657620	5.00066463317736	4.91212082683700	4.92387922772809	4.86936399222185	4.96501013438960	4.95959089216004	4.93277481073554	4.93976401607912	4.99818796069501	4.94026212854600	5.11988714698495	4.93700272638951	4.96587673902747	4.95106490099559	4.86596265917151	4.92459904042494	4.89298603697779	4.93193741372295	4.88741809838536	4.93983877762057	4.89715420545072	4.91088288884378	4.94466403268775	4.92219009644572	4.97977615566006	4.97903407986601	4.93307538426747	4.92313530175169	4.90565261831267	4.92493377400251	5.05100348541758	4.92697060741722	4.91739608134868
10471_at	8.31450562595057	8.29280527872414	8.29405348436248	8.21057446921690	8.30070983862518	8.21188086866932	8.25173512393155	8.19162368680000	8.22643266536899	8.20493961262657	8.15820718993200	8.31687084314924	8.26526511987947	8.27844722385898	8.25825304616803	8.29956926234422	8.49064100543609	8.21947678334400	8.22988663212072	8.39400265468987	8.27450255927528	8.16807607754957	8.25209180316760	8.13902314329442	8.28503205723122	8.29155034656342	8.57494876982724	8.12951228270266	8.23188255174743	8.33402053726057	8.12428369434481	8.38902929051494	8.21230341430803	8.26193864549077	8.24428448200376	8.25924624836627	8.34408309206652	8.22007264904491	8.30824497826625	8.28036184757961	8.32710457635906	8.31556542646961	8.25949270384986	8.24323913767992	8.21379724613539	8.20154031847349	8.20539620222254	8.23250243893131	8.25886806827526
10472_at	7.24693922196474	7.25066637337893	7.23854037503188	7.19536488468126	7.18705997883092	7.24731345988204	7.46457215168226	7.12847602919985	7.14317073274139	7.11634821747871	7.09351513928359	7.18027464014266	7.21383551752089	7.20389991551967	7.20181823712316	7.30810053817606	7.17878744934435	7.16636490529792	7.21047942143266	7.18237561242508	7.24259637221130	7.23567178890444	7.19440914152791	7.19583923397458	7.24160445304162	7.21143124772835	7.07526328171878	7.15227606095349	7.20604184962513	7.43547779566367	7.16638307632550	7.21583464914928	7.15430758854186	7.19084123034204	7.18352291578616	7.20152065800849	7.27088001056659	7.16474838245953	7.30939856386066	7.20218589952824	7.21360096528632	7.11316743303138	7.19513574745770	7.18567325561313	7.16928345202407	7.14937790213983	7.29295419505716	7.18276842999985	7.16290187335306
10473_at	9.80599647683988	9.58187301344485	9.75612571448000	9.71637861092089	9.74431951952089	9.70958834274324	9.75466669488108	9.66954323238416	9.67680495750815	9.57793621390580	9.71794069009971	9.73137952214913	9.72375724614479	9.72353083936808	9.71745459816342	9.74814256198651	9.92253466673095	9.65980057254411	9.72957706473440	9.74130865246977	9.74764054993055	9.74543517928250	9.70519705054952	9.78061515241960	9.74146263017072	9.74073072257704	9.61010868846973	9.72644732691002	9.73856779620814	9.92162666181185	9.81448573777492	9.74678754652331	9.66540251256851	9.73214703130725	9.71250345014036	9.71239955320052	9.56623975323973	9.67979699403183	9.70612215153649	9.71501979196131	9.73406942117171	9.65111836635314	9.70969741630439	9.70011915289443	9.68382212990774	9.70527848330603	9.58397729179373	9.71281201929432	9.68844860343701
10474_at	6.83931062740365	6.93233492848463	6.87440563652477	6.79382170193455	6.86518281741979	6.85072982734160	7.05745336830094	7.06174807479373	6.81239066460380	6.68028264692511	6.81947441929904	6.85696539542943	6.84284094524009	6.85058817233086	6.83542694210764	6.83270532353799	6.88450146623441	6.78647229247026	6.87461578200665	6.82532623236078	6.86692936060354	6.80404950643538	6.82870029879719	6.86863073184220	6.87335236642335	6.84573985639213	7.01653465531195	6.85658122567678	6.86008294724903	6.56134400110826	6.86134025351268	6.85563485190091	6.78948194487589	6.84823605764507	6.77613015024784	6.83530056614621	6.67165444600825	6.80900742147904	6.91802544613951	6.84810301759848	6.83409657395336	7.03731089285875	6.82939370416343	6.82209765644949	6.80339799002609	6.81716245815402	6.82375764241077	6.85506403798070	6.83939795815888
10475_at	8.62332154915484	8.46253473530160	8.59227429448762	8.63127718400870	8.53091982802419	8.59242756222746	8.41210086398480	8.61710199697510	8.51379190388159	8.77664342911760	8.58596805746504	8.55559211427655	8.56375299246766	8.57161623929224	8.55251572940324	8.36311795690482	8.29430990167405	8.50298468921103	8.65183581330985	8.51757991999312	8.63901512522795	8.57926475377148	8.54748161752192	8.52450565399816	8.58705616338592	8.56976805930215	8.47578473963371	8.56683454679764	8.65092166024376	8.81264192555139	8.81363951550700	8.57396796324401	8.50767135464286	8.57410785662348	8.64327388781206	8.55457740099183	8.61636788671104	8.65485901952734	8.52353800522505	8.57317703787828	8.55734853062335	8.15014338499963	8.55054767260888	8.54125548135763	8.52048586867851	8.55589392536652	8.65657311911943	8.55011065287099	8.59184033202516
10476_at	12.06403779465170	11.97870988009658	12.09164164399230	12.05881933464899	12.07656547386800	12.03122439835891	12.16398666824822	12.08419106410045	12.01759678071753	12.12748556257655	12.04428950545657	12.08032305076136	12.05971650495198	12.06314398961950	12.05130608849679	12.19094132784815	12.17128060995532	11.96827054291833	12.03476376429194	12.02516051357879	12.06654361702619	12.10098355245617	12.04289069466319	11.96219418407142	12.04610439896730	12.04986395319498	12.05663727231369	12.01496612345647	12.02447075713390	12.30830579814922	11.98448749174093	12.08222278616752	12.00296649652012	12.05912592671169	12.01039821252732	12.04999228610684	12.22867618280330	11.96690168187833	11.98277969727757	12.02597639330088	12.03383977943703	12.01457282301870	12.02499886888419	12.03353897844853	12.01217796489723	12.00688062042623	12.01671762588023	12.02849381752804	12.02215725044675
10477_at	11.52350506711917	11.25555396356806	11.49404932387601	11.52662422656695	11.58041913958856	11.32825333945859	11.24980234295284	11.36723443334713	11.38975488837584	11.74479252055506	11.27602137586048	11.44285809148932	11.46129015742423	11.46183586416739	11.45892892352217	11.52536843572566	11.85391978265959	11.30985729825487	11.35430827287352	11.40624554209261	11.51974229934988	11.90998380449722	11.44308399508851	11.45293319051227	11.40779836701518	11.45641808461712	11.13476168480016	11.42627588694412	11.33642684470811	11.48317390843738	11.52994302942063	11.37787275204913	11.40326946360209	11.46462705421104	11.47929175760087	11.45030856155440	11.49023133746501	11.33468932928401	11.75302031667565	11.42894340062029	11.41944635739226	12.09097661149082	11.44665154260119	11.44076495905449	11.41761348300966	11.41739904690278	11.25026531503449	11.43291362622396	11.39831044968625
10478_at	8.37070327472717	8.46458511221131	8.40637240660419	8.33401484225774	8.39755204492791	8.36906291296444	8.44847998077057	8.54821643323403	8.32689782599774	8.26334056498368	8.28246848999016	8.38758035646211	8.37096945576574	8.37174252696305	8.36379581474940	8.57275814357311	8.45203036328402	8.28590370424205	8.27919564277373	8.35915754909609	8.40854956228523	8.39399298258058	8.35612527704766	8.45228712619296	8.38566309027119	8.36978707179635	8.40187550877072	8.34245359473786	8.38548181867521	8.40361572748814	8.52448498625475	8.35853214021107	8.31632444820467	8.35736639789052	8.37095633515824	8.36324778363883	8.30561700910289	8.37877152680129	8.32375650589009	8.35466541254199	8.32770943533132	8.28209550889478	8.34621152313584	8.34975771696703	8.32865444696393	8.32234454297012	8.38162670876826	8.35430103920117	8.36702457447494
[truncated: 11,663 more rows]
[truncated: 20 more columns]
