# Supplementary material for: Computational purification of individual tumor gene expression profiles leads to significant improvements in prognostic prediction
Source: Genome Med. 2013 Mar 28;5(3):29. doi: 10.1186/gm433 (PMC3706990; doi:10.1186/gm433)
Supplement: Additional File 9 — Table S1: Entrez ID and weight of each gene in the 82-gene signature derived from the original, unpurified lung tumor profiles of the Beer cohort (unpurified-sig) (XLS file). [file gm433-S9.XLS]

## Sheet: Supplementary Table S1
Additional File 9: Table S1: Entrez ID and weight of each gene in the 82-gene signature
derived from the original, unpurified lung tumor profiles of the Beer cohort
(unpurified-sig).
EntrezID	Value
133	0.0482657
222	0.0329964
226	0.00278657
490	0.021822
573	0.00661524
596	-0.0666042
624	0.00513314
638	0.0375978
760	0.00250351
926	-0.0113339
983	0.00105057
1040	0.0144111
1266	-0.0029343
1454	0.00470274
1534	0.0029008
1591	0.0227267
1616	-0.00478261
1672	0.000169458
1728	0.0213362
1965	0.00584644
1981	0.0120359
2033	-0.0184965
2064	0.0263234
2243	0.00331579
2534	-0.0161877
2702	-0.0068309
2719	-0.0140031
2791	-0.0117851
2820	0.00240326
2963	0.0158083
3191	-0.00465792
3241	0.0313373
3384	-0.00832593
3512	-0.00989825
3635	-0.0094281
3641	0.033044
3855	0.00236561
3934	0.00271739
4026	0.0297187
4224	-0.0187895
4331	0.0184336
4860	0.0225424
4938	0.0166037
4948	-0.00402205
5054	0.0065106
5214	0.0127594
5437	0.0170258
5567	-0.0257384
5781	0.0381389
5794	0.00381944
6038	0.000637014
6279	0.0161951
6402	-0.000392121
6504	-0.0135848
6689	-0.0010955
6699	0.0279893
6780	0.00318407
6781	0.0262046
6804	0.00662291
7074	-0.0132809
7204	-0.0108621
7347	0.031743
7422	0.0260334
7424	0.0195187
7474	-0.0015496
7626	-0.00638253
7941	-0.019168
9590	0.00623144
9695	-0.0192225
10162	-0.0179217
10223	-0.0142188
10397	0.00354723
10554	-0.00514739
22914	-0.0134152
23180	-0.0366012
23646	-0.0293074
28395	-0.00979929
28526	-0.00674354
29896	-0.0187627
57326	-0.0412148
57862	0.0126201
89927	-0.00616575
