# Supplementary material for: Computational purification of individual tumor gene expression profiles leads to significant improvements in prognostic prediction
Source: Genome Med. 2013 Mar 28;5(3):29. doi: 10.1186/gm433 (PMC3706990; doi:10.1186/gm433)
Supplement: Additional File 10 — Table S2: Entrez ID and weight of each gene in the 110-gene signature derived from the ISOpure lung cancer profiles of the Beer cohort (ISOpure-sig) (XLS file). [file gm433-S10.XLS]

## Sheet: Supplementary Table S2
Additional File 10: Table S2: Entrez ID and weight of each gene in the 110-gene
signature derived from the ISOpure lung cancer profiles of the Beer cohort
(ISOpure-sig).
EntrezID	Value
13	0.000990203
133	0.0423568
221	0.0144328
222	0.0565646
240	0.000752337
412	-0.00290221
490	0.0556322
493	-0.017198
573	0.00484405
638	0.0439296
653	-0.000497625
760	0.00138232
926	-0.0276705
953	-0.00630382
1040	0.00755513
1316	0.0126618
1396	0.0136833
1475	0.0111901
1476	0.00184468
1511	0.00113125
1591	0.0212418
1672	0.00112727
1728	0.0258302
2013	0.023761
2033	-0.0129557
2043	-0.00556245
2064	0.00812535
2172	0.0104801
2243	0.00319059
2250	-0.00148343
2475	-9.23e-05
2517	-0.0137826
2525	0.000427989
2528	0.0331955
2634	0.0125947
2702	-0.0320431
2820	0.00136854
2903	-0.0123436
2950	0.000526439
2963	0.00951096
3241	0.0443877
3249	-0.0197377
3373	0.00179327
3384	-0.0191088
3491	-0.0116416
3553	0.012932
3635	-0.0205074
3641	0.0278184
3725	-0.0138491
3855	0.00320829
3985	0.00606676
4026	0.0187524
4239	-0.000761086
4325	0.0250706
4331	0.00554666
4363	0.0332613
4761	0.0184449
4860	0.00605736
4938	0.00470907
5031	0.00128542
5054	0.00664346
5097	0.00373457
5106	0.00254578
5121	-0.012193
5122	-0.00605308
5168	-0.0120135
5557	0.00354172
5629	-0.011664
5754	-0.0101081
5781	0.0602039
5799	-0.00304889
6038	0.00664291
6197	-0.00972494
6240	0.0141103
6279	0.0440963
6286	0.0327838
6402	-0.0257119
6657	0.00305831
6689	-0.0210373
6699	0.034457
6781	0.0189284
7088	0.00229366
7169	0.00186461
7204	-0.00703746
7347	0.0288379
7422	0.0253703
7424	0.0184729
7474	-0.008586
7480	0.0115941
7832	-0.0065286
7941	-0.00722602
8404	0.0211492
9518	-0.0119243
9590	0.0294819
9772	-0.0310234
10280	0.00121199
10554	-0.00896341
10994	0.00673689
11184	-0.0140421
23180	-0.0373029
23237	0.0285729
23646	-0.0181966
28395	-0.0206523
29896	-0.0146942
54498	0.00409608
57326	-0.0380376
89927	-0.0151867
116138	-0.000435365
171558	0.00298614
100131160	0.0077605
