# Supplementary material for: Computational purification of individual tumor gene expression profiles leads to significant improvements in prognostic prediction
Source: Genome Med. 2013 Mar 28;5(3):29. doi: 10.1186/gm433 (PMC3706990; doi:10.1186/gm433)
Supplement: Additional File 14 — Table S3: Estimates of percentage cancerous tissue made by ISOpure on all three lung adenocarcinoma (Bhattacharjee, Beer, Shedden) datasets (XLS file). [file gm433-S14.XLS]

## Sheet: Supplementary Table S3
Additional File 14: Table S3: Estimates of percentage cancerous tissue made by ISOpure
on all three lung adenocarcinoma (Bhattacharjee, Beer, Shedden) datasets.
Bhattacharjee			Beer			Shedden
	% content			% content			% content
AD043	90.9986		AD10	59.0487		CL2004110909AA	50.5478
AD111	81.8103		AD2	71.1422		CL2004111002AA	73.0588
AD114	66.4216		AD3	66.8607		CL2004111003AA	55.4524
AD115	83.1757		AD5	42.1728		CL20041110100AA	82.5888
AD118	55.6617		AD6	70.6697		CL20041110102AA	86.5975
AD119	66.1089		AD7	47.8797		CL20041110103AA	88.3268
AD120	82.4858		AD8	64.8531		CL20041110104AA	68.3592
AD122	76.6369		L01	66.4506		CL20041110107AA	67.6535
AD123	72.5083		L02	47.2624		CL20041110108AA	42.4226
AD127	48.0199		L04	79.0906		CL20041110109AA	79.8216
AD130	84.4245		L05	60.0834		CL2004111010AA	19.1188
AD131	92.4591		L06	82.1279		CL20041110110AA	81.5181
AD136	58.987		L08	60.3879		CL20041110111AA	67.774
AD157	71.0144		L09	54.6848		CL2004111013AA	70.4063
AD158	66.0143		L100	64.0654		CL2004111017AA	77.0081
AD159	76.9982		L101	36.9723		CL2004111018AA	52.4953
AD162	69.0094		L102	85.4789		CL2004111022AA	60.6559
AD163	80.9786		L103	56.5809		CL2004111033AA	70.2544
AD164	58.5108		L104	47.599		CL2004111038AA	82.9583
AD167	70.3198		L105	48.7393		CL2004111040AA	69.1445
AD169	77.0089		L106	26.1251		CL2004111041AA	30.4339
AD170	76.8257		L107	62.4566		CL2004111042AA	60.3144
AD172	78.1016		L108	76.2734		CL2004111043AA	80.257
AD173	73.8667		L11	78.4156		CL2004111044AA	81.6991
AD177	73.9479		L111	65.3607		CL2004111045AA	67.0428
AD178	69.6761		L12	69.119		CL2004111046AA	39.4172
AD179	74.8213		L13	53.4607		CL2004111048AA	66.3789
AD183	88.1462		L17	68.0937		CL2004111097AA	67.8977
AD185	93.3673		L18	48.8042		CL2004111098AA	59.2358
AD186	96.1214		L19	54.3187		CL20041116112AA	54.293
AD187	82.126		L20	50.6138		CL20041116113AA	73.3706
AD188	71.665		L22	73.5141		CL20041116114AA	73.2343
AD201	73.6411		L23	62.7166		CL20041116126AA	58.8415
AD202	66.1414		L24	71.5487		CL20041116127AA	63.5347
AD203	78.1327		L25	48.8588		CL20041116134AA	84.6706
AD207	69.6517		L26	79.8489		CL20041116136AA	64.7196
AD208	71.9253		L27	89.6661		CL20041116156AA	62.0466
AD210	75.7857		L30	62.6881		CL20041119167AA	57.1699
AD212	49.9198		L31	60.6722		CL20041119175AA	77.9445
AD213	72.4588		L33	83.7921		CL20041119179AA	41.5627
AD218	77.7834		L34	59.2595		CL20041119180AA	69.4603
AD221	81.8245		L35	65.344		CL20041119181AA	41.9737
AD224	82.9457		L36	63.1038		CL20041119182AA	60.4391
AD225	34.8597		L37	69.6184		CL20041119183AA	67.722
AD226	61.0455		L38	35.1076		CL20041119184AA	51.0603
AD228	79.5398		L40	81.0829		CL20041119185AA	45.8616
AD230	69.9591		L41	69.4057		CL20041119186AA	68.3747
AD232	49.1337		L42	63.3072		CL20041119187AA	56.5367
AD234	73.039		L43	68.2064		CL20041119190AA	47.8246
AD236	82.7863		L45	64.0327		CL20041119191AA	59.2864
AD238	76.2707		L46	57.9853		CL20041119192AA	68.0463
AD239	77.8793		L47	63.5599		CL20041119194AA	68.176
AD240	66.6884		L48	63.5621		CL2005060326AA	59.4622
AD241	69.1267		L49	30.0743		CL2005060327AA	61.8909
AD243	53.6826		L50	56.78		CL2005060328AA	78.5771
AD247	54.3106		L52	50.4539		CL2005060329AA	77.7625
AD249	87.5257		L53	60.758		CL2005060332AA	67.6843
AD250	64.744		L54	79.6284		CL2005060333AA	72.9324
AD252	81.6109		L56	71.1044		CL2005060334AA	73.9824
AD253	63.6073		L57	61.9834		CL2005060336AA	63.0251
AD255	56.12		L59	75.6406		CL2005060337AA	75.3706
AD258	70.3452		L61	84.6807		CL2005060338AA	46.29
AD259	44.1674		L62	68.6666		CL2005060339AA	68.5416
AD260	39.5817		L64	61.1962		CL2005060340AA	67.119
AD261	44.6418		L65	59.3334		CL2005060341AA	68.2719
AD262	37.4846		L76	89.1495		CL2005060342AA	71.7797
AD266	53.7351		L78	59.1426		CL2005060343AA	71.3345
AD267	25.237		L79	81.1805		CL2005060344AA	75.688
AD268	52.8704		L80	89.4949		CL2005060345AA	50.0822
AD269	51.56		L81	82.0708		CL2005060346AA	74.6167
AD275	80.8341		L82	36.1438		CL2005060348AA	81.7402
AD276	85.0638		L83	76.2841		CL2005060349AA	53.1813
AD277	88.5701		L84	56.3925		CL2005060350AA	61.9508
AD283	64.4032		L85	65.0954		CL2005060351AA	54.2373
AD285	72.6613		L86	38.5167		CL2005060352AA	71.9664
AD287	59.2897		L87	55.1924		CL2005060353AA	48.2613
AD294	50.1398		L88	69.477		CL2005060354AA	41.2033
AD295	80.807		L89	73.0048		CL2005060355AA	70.6402
AD296	61.446		L90	76.0484		CL2005060356AA	51.8542
AD299	84.6884		L91	65.2258		CL2005060357AA	65.4938
AD301	89.3608		L92	89.5593		CL2005060358AA	65.6116
AD302	82.4092		L94	82.1068		CL2005060360AA	68.1598
AD304	73.5788		L95	77.064		Moff 0130D	71.3096
AD305	52.54		L96	63.0375		Moff 0142C	93.215
AD308	61.3628		L97	30.1278		Moff 0170D	83.0638
AD309	49.9857		L99	80.4844		Moff 0184A	73.3796
AD311	67.2211					Moff 0291A	76.4864
AD313	69.2097					Moff 0298B	65.4917
AD314	69.8154					Moff 0404A	86.6372
AD315	46.6337					Moff 0480I	46.6288
AD317	26.153					Moff 0516E	52.2003
AD318	59.3336					Moff 0542F	71.8986
AD320	90.629					Moff 0604H	73.5327
AD323	38.6583					Moff 0683H	83.4212
AD327	69.93					Moff 0686G	67.4824
AD330	71.7934					Moff 0711B	66.3806
AD331	72.9494					Moff 0770K	61.7658
AD332	84.838					Moff 0928E	43.1192
AD334	86.6747					Moff 0936G	56.9058
AD335	88.2773					Moff 0978B	52.002
AD336	73.1629					Moff 1221F	76.7451
AD337	75.5261					Moff 1276H	72.5884
AD338	79.3485					Moff 1300F	82.5077
AD340	69.0688					Moff 1343G	77.9671
AD341	89.5796					Moff 1400H	59.8697
AD346	37.2833					Moff 1473F	63.9746
AD347	72.8826					Moff 1477G	56.4244
AD350	58.8775					Moff 1487F	88.1863
AD351	94.8493					Moff 1514K	43.2008
AD352	73.9989					Moff 1576F	68.5715
AD353	63.1248					Moff 1734M	61.7328
AD355	59.1209					Moff 1817G1	84.0387
AD356	20.6962					Moff 1835I	72.8728
AD360	56.7178					Moff 1864H	81.5525
AD361	54.1844					Moff 1883G	68.1453
AD362	85.4884					Moff 1888E	87.2999
AD363	6.1235					Moff 1903E	82.0325
AD366	81.2388					Moff 1940G	60.551
AD367	90.7184					Moff 2072G	76.0405
AD368	79.5813					Moff 2186B	58.2591
AD370	50.3366					Moff 2199G	69.161
AD374	91.0221					Moff 2219F	69.8806
AD375	84.924					Moff 2296D	69.6863
AD379	88.465					Moff 2310K	24.3974
AD382	83.2421					Moff 2325E	69.8368
AD383	78.5854					Moff 2333J	64.4412
AD384	94.7169					Moff 2352G	80.0133
NLspike1	0.1641					Moff 2362A	70.7368
NLspike2	0.1802					Moff 2366C	73.3699
NLspike3	0.0864					Moff 2373H	46.6497
						Moff 2401B	84.5046
						Moff 2463A	94.1303
						Moff 2470G	74.8251
						Moff 2472B	81.8018
						Moff 2497D	67.568
						Moff 2517G1	46.6329
						Moff 2550F	82.9669
						Moff 2595A	44.7853
						Moff 2603I	56.7028
						Moff 2629F	73.9638
						Moff 2634G	78.9302
						Moff 2658C	54.5573
						Moff 2663F	77.0516
						Moff 2690H	54.979
						Moff 2886F	66.6351
						Moff 2955B	80.448
						Moff 2958D	87.9583
						Moff 2996G	52.7689
						Moff 3003G	75.5222
						Moff 3009D	81.7665
						Moff 3053B	68.1535
						Moff 3191I	44.9802
						Moff 3274K	89.4109
						Moff 3298E	55.3149
						Moff 3401F	78.3761
						Moff 3510G	85.8658
						Moff 3730B	82.146
						Moff 4094F	74.7767
						Moff 4112G	92.0842
						Moff 4172B	91.7584
						Moff 4217B	54.6217
						NCI_Lung_1_U133A	59.4025
						NCI_Lung_10_U133A	47.5011
						NCI_Lung_100_U133A	64.4945
						NCI_Lung_11_U133A	59.6654
						NCI_Lung_12_U133A	59.9104
						NCI_Lung_13_U133A	60.2052
						NCI_Lung_14_U133A	45.0142
						NCI_Lung_15_U133A	67.0472
						NCI_Lung_16_U133A	58.7666
						NCI_Lung_17_U133A	68.9222
						NCI_Lung_18_U133A	84.4104
						NCI_Lung_19_U133A	82.0423
						NCI_Lung_20_U133A	55.7851
						NCI_Lung_21_U133A	80.8931
						NCI_Lung_22_U133A	57.9912
						NCI_Lung_23_U133A	43.7586
						NCI_Lung_25_U133A	81.1905
						NCI_Lung_26_U133A	84.8969
						NCI_Lung_27_U133A	69.9697
						NCI_Lung_28_U133A	55.3328
						NCI_Lung_29_U133A	69.2966
						NCI_Lung_3_U133A	46.6908
						NCI_Lung_30_U133A	73.3997
						NCI_Lung_4_U133A	52.0678
						NCI_Lung_5_U133A	32.5351
						NCI_Lung_59_U133A	85.5033
						NCI_Lung_6_U133A	53.1992
						NCI_Lung_60_U133A	71.0344
						NCI_Lung_61_U133A	74.2093
						NCI_Lung_62_U133A	70.8023
						NCI_Lung_63_U133A	74.7359
						NCI_Lung_64_U133A	70.2743
						NCI_Lung_65_U133A	48.9716
						NCI_Lung_66_U133A	74.4882
						NCI_Lung_67_U133A	56.4336
						NCI_Lung_68_U133A	71.566
						NCI_Lung_69_U133A	90.7394
						NCI_Lung_7_U133A	63.8255
						NCI_Lung_70_U133A	69.8215
						NCI_Lung_71_U133A	64.9004
						NCI_Lung_72_U133A	90.3192
						NCI_Lung_73_U133A	70.7159
						NCI_Lung_74_U133A	68.7212
						NCI_Lung_75_U133A	68.9161
						NCI_Lung_76_U133A	85.7826
						NCI_Lung_77_U133A	50.2076
						NCI_Lung_78_U133A	61.5006
						NCI_Lung_79_U133A	85.7485
						NCI_Lung_8_U133A	67.2211
						NCI_Lung_80_U133A	66.1767
						NCI_Lung_81_U133A	73.1871
						NCI_Lung_82_U133A	61.6566
						NCI_Lung_83_U133A	70.5194
						NCI_Lung_84_U133A	68.4898
						NCI_Lung_85_U133A	86.3025
						NCI_Lung_86_U133A	68.5846
						NCI_Lung_89_U133A	77.3278
						NCI_Lung_90_U133A	65.563
						NCI_Lung_91_U133A	53.865
						NCI_Lung_92_U133A	29.1135
						NCI_Lung_93_U133A	89.8637
						NCI_Lung_95_U133A	47.6145
						NCI_Lung_96_U133A	70.1391
						NCI_Lung_97_U133A	44.8293
						NCI_Lung_98_U133A	46.8534
						NCI_Lung_99_U133A	38.7839
						NCI_lung201_U133A	78.7994
						NCI_lung202_U133A	71.2925
						NCI_lung203_U133A	84.6276
						NCI_lung204_U133A	68.5091
						NCI_lung205_U133A	46.4354
						NCI_lung206_U133A	74.7517
						NCI_lung207_U133A	55.3075
						NCI_lung208 _U133A	49.8991
						NCI_lung209_U133A	70.9484
						NCI_lung210_U133A	53.5423
						NCI_lung212_U133A	69.5428
						NCI_lung213_U133A	58.8897
						NCI_lung214_U133A	53.1931
						NCI_lung215_U133A	77.1383
						NCI_lung216_U133A	63.5524
						NCI_lung218_U133A	79.6048
						NCI_lung219_U133A	46.1089
						NCI_lung220_U133A	63.8145
						NCI_lung221_U133A	85.8137
						NCI_lung222_U133A	52.0406
						NCI_lung224_U133A	72.1121
						NCI_lung227_U133A	57.5693
						NCI_lung228_U133A	69.5462
						NCI_lung229_U133A	64.1855
						NCI_lung230_U133A	78.2981
						NCI_lung231_U133A	66.146
						NCI_lung234_U133A	66.3431
						NCI_lung235_U133A	71.0517
						NCI_lung236_U133A	49.2853
						NCI_lung237_U133A	64.9278
						NCI_lung238_U133A	38.0797
						NCI_lung239_U133A	47.0424
						NCI_lung240_U133A	65.1585
						NCI_lung246_U133A	78.4884
						NCI_lung247_U133A	45.5451
						NCI_lung249_U133A	44.4427
						NCI_lung258_U133A	81.9517
						NCI_lung259_U133A	39.8734
						NCI_lung263_U133A	53.9084
						NCI_lung267_U133A	62.5864
						NCI_lung268_U133A	58.2009
						NCI_lung269_U133A	68.9149
						NCI_lung270_U133A	69.3538
						NCI_lung271_U133A	81.1127
						NCI_lung272_U133A	58.4688
						NCI_lung273_U133A	65.8636
						NCI_lung274_U133A	83.7251
						NCI_lung275_U133A	65.6783
						NCI_lung276_U133A	85.1185
						NCI_lung277_U133A	75.75
						NCI_lung278_U133A	76.2888
						NCI_lung280_U133A	56.2993
						NCI_lung281_U133	77.4198
						NCI_lung282_U133	76.2763
						NCI_lung283_U133	63.1831
						NCI_lung285_U133	50.169
						NCI_lung286_U133	71.6099
						NCI_lung288 _U133	80.3847
						NCI_lung289_U133	52.9609
						NCI_lung290_U133	69.9243
						NCI_lung291_U133	51.9057
						NCI_lung292_U133	76.0538
						NCI_lung293_U133	70.7469
						NCI_lung294_U133	67.7377
						NCI_lung295_U133	66.0605
						NCI_Lung296_U133	61.3661
						NCI_Lung297_U133	89.8753
						NCI_Lung298_U133	79.766
						NCI_Lung299_U133	70.0935
						NCI_Lung300_U133	83.1556
						NCI_Lung304_U133	51.152
						NCI_Lung305_U133	65.8368
						NCI_Lung306_U133	83.5965
						NCI_Lung307_U133	81.4133
						NCI_Lung309_U133	71.3534
						NCI_Lung31_U133A	65.314
						NCI_Lung310_U133	77.1291
						NCI_Lung311_U133	64.1375
						NCI_Lung312_U133	84.0407
						NCI_Lung313_U133	77.2162
						NCI_Lung314_U133A	76.4522
						NCI_Lung318_U133A	90.1794
						NCI_Lung319_U133A	71.3604
						NCI_Lung32_U133A	81.7272
						NCI_Lung320_U133A	67.8717
						NCI_Lung321_U133A	86.2421
						NCI_Lung33_U133A	67.9798
						NCI_Lung34_U133A	52.5083
						NCI_Lung35_U133A	55.6242
						NCI_Lung36_U133A	81.0487
						NCI_Lung37_U133A	58.9067
						NCI_Lung38_U133A	92.5101
						NCI_Lung39_U133A	59.0753
						NCI_Lung40_U133A	83.0943
						NCI_Lung41_U133A	85.1301
						NCI_Lung42_U133A	61.8788
						NCI_Lung43_U133A	63.7134
						NCI_Lung44_U133A	50.0473
						NCI_Lung45_U133A	40.0391
						NCI_Lung46_U133A	53.3022
						NCI_Lung47_U133A	74.6811
						NCI_Lung48_U133A	61.5924
						NCI_Lung49_U133A	66.8614
						NCI_Lung50_U133A	70.0599
						NCI_Lung51_U133A	62.7579
						NCI_Lung52_U133A	57.287
						NCI_Lung53_U133A	56.9316
						NCI_Lung54_U133A	69.1278
						NCI_Lung55_U133A	70.0362
						NCI_Lung56_U133A	46.3327
						NCI_Lung57_U133A	46.48
						NCI_Lung58_U133A	70.0382
						NCI_U133A_100L	54.5702
						NCI_U133A_101L	73.7981
						NCI_U133A_102L	35.1248
						NCI_U133A_103L	13.2446
						NCI_U133A_106L	40.2978
						NCI_U133A_107L	78.1683
						NCI_U133A_10L	68.6397
						NCI_U133A_11L	86.661
						NCI_U133A_12L	84.8185
						NCI_U133A_13L	62.3579
						NCI_U133A_14L	78.577
						NCI_U133A_15L	78.508
						NCI_U133A_16L	81.9803
						NCI_U133A_17L	70.979
						NCI_U133A_18L	85.8752
						NCI_U133A_19L	85.0151
						NCI_U133A_1L	83.0005
						NCI_U133A_20L	70.2049
						NCI_U133A_21L	55.2586
						NCI_U133A_22L	51.1043
						NCI_U133A_23L	84.0235
						NCI_U133A_24L	68.4363
						NCI_U133A_25L	65.564
						NCI_U133A_26L	79.6479
						NCI_U133A_27L	49.0633
						NCI_U133A_28L	38.5155
						NCI_U133A_29L	68.6725
						NCI_U133A_2L	59.8812
						NCI_U133A_30L	66.1915
						NCI_U133A_31L	80.5195
						NCI_U133A_32L	52.3156
						NCI_U133A_33L	80.1245
						NCI_U133A_34L	67.646
						NCI_U133A_35L	78.4522
						NCI_U133A_37L_Rep	76.9047
						NCI_U133A_38L	45.8496
						NCI_U133A_39L	68.1194
						NCI_U133A_3L	34.2313
						NCI_U133A_40L	60.5436
						NCI_U133A_41L	57.5083
						NCI_U133A_42L	78.2061
						NCI_U133A_43L	74.4792
						NCI_U133A_44L	49.8534
						NCI_U133A_45L	41.0048
						NCI_U133A_46L	49.3586
						NCI_U133A_47L	73.444
						NCI_U133A_48L	69.2917
						NCI_U133A_49L	41.1891
						NCI_U133A_4L	50.2629
						NCI_U133A_50L	40.7822
						NCI_U133A_51L	53.8971
						NCI_U133A_52L	66.7418
						NCI_U133A_53L	69.3395
						NCI_U133A_54L	67.4366
						NCI_U133A_55L	78.0961
						NCI_U133A_56L	50.5734
						NCI_U133A_57L	81.3523
						NCI_U133A_58L	82.8254
						NCI_U133A_59L	58.968
						NCI_U133A_5L	77.6582
						NCI_U133A_60L	60.0835
						NCI_U133A_61L	52.165
						NCI_U133A_62L	38.8773
						NCI_U133A_63L	56.3931
						NCI_U133A_64L	61.092
						NCI_U133A_65L	56.9381
						NCI_U133A_66L	73.6366
						NCI_U133A_67L	87.1804
						NCI_U133A_68L	56.9577
						NCI_U133A_69L	85.5334
						NCI_U133A_6L	38.3136
						NCI_U133A_70L	74.0296
						NCI_U133A_71L	59.075
						NCI_U133A_72L	75.849
						NCI_U133A_73L	67.0781
						NCI_U133A_74L	75.0179
						NCI_U133A_75L	62.626
						NCI_U133A_76L	71.7989
						NCI_U133A_77L	31.6077
						NCI_U133A_78L	3.143
						NCI_U133A_79L	56.9221
						NCI_U133A_7L	39.9899
						NCI_U133A_80L	76.3954
						NCI_U133A_81L	53.9587
						NCI_U133A_82L	78.1298
						NCI_U133A_83L	74.1477
						NCI_U133A_84L	73.7072
						NCI_U133A_85L	29.1466
						NCI_U133A_86L	61.2328
						NCI_U133A_87L	28.4217
						NCI_U133A_88L	46.4823
						NCI_U133A_89L	66.708
						NCI_U133A_8L	40.8867
						NCI_U133A_90L	70.3359
						NCI_U133A_91L	56.9863
						NCI_U133A_92L	63.3075
						NCI_U133A_93L	65.589
						NCI_U133A_94L_Rep	59.9239
						NCI_U133A_95L	72.785
						NCI_U133A_96L	75.504
						NCI_U133A_97L	37.09
						NCI_U133A_98L	73.5352
						NCI_U133A_99L	45.3715
						NCI_U133A_9L	58.6334
