# Supplementary material for: Computational purification of individual tumor gene expression profiles leads to significant improvements in prognostic prediction
Source: Genome Med. 2013 Mar 28;5(3):29. doi: 10.1186/gm433 (PMC3706990; doi:10.1186/gm433)
Supplement: Additional File 16 — Table S4: Estimates of percentage cancerous tissue made by ISOpure on the Wang prostate dataset (XLS file). [file gm433-S16.XLS]

## Sheet: Supplementary Table S4
Additional File 16: Table S4: Estimates of percentage cancerous tissue made by
ISOpure on the Wang prostate dataset.
Tumor ID	% content
GSM449147.CEL	1.53392e-11
GSM449148.CEL	8.05669e-17
GSM449149.CEL	18.0812
GSM449150.CEL	51.6801
GSM449151.CEL	67.5892
GSM449152.CEL	10.4937
GSM449153.CEL	20.9926
GSM449154.CEL	53.4827
GSM449155.CEL	47.5078
GSM449156.CEL	3.24779e-07
GSM449157.CEL	62.6842
GSM449158.CEL	17.3047
GSM449159.CEL	1.66106e-12
GSM449160.CEL	60.2661
GSM449161.CEL	1.71313e-09
GSM449162.CEL	54.4001
GSM449163.CEL	21.3466
GSM449164.CEL	60.6335
GSM449165.CEL	22.6337
GSM449166.CEL	61.3596
GSM449167.CEL	12.9865
GSM449168.CEL	36.9154
GSM449169.CEL	13.6961
GSM449170.CEL	54.6999
GSM449171.CEL	20.891
GSM449172.CEL	21.0829
GSM449173.CEL	60.8632
GSM449174.CEL	21.6358
GSM449175.CEL	44.4948
GSM449176.CEL	44.5993
GSM449177.CEL	62.6188
GSM449178.CEL	12.7342
GSM449179.CEL	4.04908e-13
GSM449180.CEL	37.9889
GSM449181.CEL	16.2958
GSM449182.CEL	35.4939
GSM449183.CEL	45.3882
GSM449184.CEL	42.4485
GSM449185.CEL	63.8037
GSM449186.CEL	66.0712
GSM449187.CEL	37.2186
GSM449188.CEL	29.6265
GSM449189.CEL	51.7534
GSM449190.CEL	65.0117
GSM449191.CEL	66.3631
GSM449192.CEL	55.7262
GSM449193.CEL	34.1918
GSM449194.CEL	56.4049
GSM449195.CEL	64.4933
GSM449196.CEL	49.1295
GSM449197.CEL	43.4154
GSM449198.CEL	39.4209
GSM449199.CEL	26.5287
GSM449200.CEL	24.5801
GSM449201.CEL	22.4109
GSM449202.CEL	2.04647e-08
GSM449203.CEL	22.6836
GSM449204.CEL	6.55182
GSM449205.CEL	15.568
GSM449206.CEL	11.9774
GSM449207.CEL	32.167
GSM449208.CEL	31.6203
GSM449209.CEL	49.9098
GSM449210.CEL	29.6037
GSM449211.CEL	2.16585e-12
GSM449212.CEL	22.4075
GSM449213.CEL	13.2478
GSM449214.CEL	8.0355
GSM449215.CEL	51.1268
GSM449216.CEL	9.99325e-12
GSM449217.CEL	2.72089e-11
GSM449218.CEL	30.1477
GSM449219.CEL	9.27949
GSM449220.CEL	9.99107e-07
GSM449221.CEL	1.68884e-13
GSM449222.CEL	46.5545
GSM449223.CEL	37.2347
GSM449224.CEL	40.6639
GSM449225.CEL	41.0839
GSM449226.CEL	51.3501
GSM449227.CEL	34.3526
GSM449228.CEL	28.2038
GSM449229.CEL	30.4842
GSM449230.CEL	57.5006
GSM449231.CEL	3.14812e-07
GSM449232.CEL	23.5461
GSM449233.CEL	1.21669
GSM449234.CEL	19.1394
GSM449235.CEL	22.5331
GSM449236.CEL	51.4664
GSM449237.CEL	32.1265
GSM449243.CEL	57.8856
GSM449244.CEL	18.0477
GSM449245.CEL	32.4754
GSM449246.CEL	30.5029
GSM449247.CEL	18.5111
GSM449248.CEL	8.85904e-10
GSM449251.CEL	13.8769
GSM449252.CEL	17.181
GSM449261.CEL	3.31323e-06
GSM449262.CEL	5.65363e-20
GSM449263.CEL	6.72991e-17
GSM449264.CEL	22.6048
GSM449265.CEL	1.1302e-27
GSM449266.CEL	4.99767e-07
GSM449271.CEL	31.6637
GSM449272.CEL	9.95898e-25
GSM449278.CEL	1.66251e-11
GSM449294.CEL	40.9735
